# Supplementary material for: Pan-cancer proteogenomic interrogation of the Ubiquitin Proteasome System
Source: bioRxiv. 2026 May 10:2026.03.23.713741. Originally published 2026 Mar 26. Preprint. [Version 2] doi: 10.64898/2026.03.23.713741 (PMC13041857; doi:10.64898/2026.03.23.713741)
Supplement: Supplement 2 [file media-2.xlsx]

## Sheet: Fig1C.SpearmanCor_mRNAvsProtein
Spearman correlation between mRNA and Protein from matched CPTAC samples
Gene	n	rho	pval	fdr
A1BG	1399	0.15688	3.65377e-09	5.47582e-09
A1CF	446	0.617237	3.50022e-48	1.2966e-47
A2M	1399	0.526297	1.66023e-100	1.4249e-99
A2ML1	808	0.731464	3.56887e-136	5.2838e-135
A4GALT	321	0.472554	2.92002e-19	5.76987e-19
AAAS	1399	0.383583	2.90497e-50	1.11538e-49
AACS	1399	0.430162	4.20037e-64	2.04063e-63
AADAC	737	0.693183	1.27123e-106	1.20288e-105
AADAT	721	-0.0302708	0.417026	0.436521
AAGAB	1399	0.267853	2.05552e-24	4.63928e-24
AARS2	1399	0.592816	1.61255e-133	2.26507e-132
AARSD1	1247	0.463285	2.34278e-67	1.19733e-66
AASDH	531	0.37629	2.63861e-19	5.22867e-19
AASDHPPT	1399	0.125284	2.59701e-06	3.52107e-06
AATK	517	0.700088	2.35568e-77	1.4178e-76
ABAT	1399	0.598348	1.27403e-136	1.90809e-135
ABCA12	473	0.718353	3.03811e-76	1.80097e-75
ABCA13	207	0.0868845	0.213192	0.229642
ABCA3	685	0.639741	4.05017e-80	2.54784e-79
ABCA5	99	0.504869	9.88259e-08	1.4094e-07
ABCA6	737	0.477634	2.87845e-43	9.69052e-43
ABCA7	213	0.329905	8.43331e-07	1.16239e-06
ABCB1	1231	0.793456	2.6611e-267	2.7991e-265
ABCB10	1399	0.194296	2.28821e-13	3.90919e-13
ABCB6	1399	0.25847	8.66557e-23	1.87667e-22
ABCB7	1399	0.0802339	0.00267186	0.00321876
ABCC10	1118	-0.228185	1.13367e-14	1.99946e-14
ABCC2	392	0.826151	3.32599e-99	2.77299e-98
ABCC3	1399	0.677284	1.97992e-188	6.60899e-187
ABCC4	1188	0.345641	1.14175e-34	3.21551e-34
ABCC5	684	0.247161	5.59311e-11	8.86082e-11
ABCD1	1399	0.276105	6.75385e-26	1.56856e-25
ABCD2	99	0.643785	6.59493e-13	1.11177e-12
ABCD3	1399	0.187955	1.36975e-12	2.28402e-12
ABCD4	1138	0.234131	1.23393e-15	2.23063e-15
ABCE1	1399	0.313143	3.33198e-33	9.11432e-33
ABCG2	631	0.602039	1.74222e-63	8.3875e-63
ABHD10	1399	0.427675	2.62298e-63	1.26009e-62
ABHD12	1399	0.346082	1.22286e-40	3.88957e-40
ABHD13	897	0.466197	1.34765e-49	5.11792e-49
ABHD15	715	-0.0881217	0.0184336	0.02131
ABHD16A	1399	0.288326	3.44641e-28	8.44427e-28
ABHD17C	1100	-0.201799	1.42904e-11	2.31253e-11
ABHD2	682	0.210584	2.829e-08	4.11301e-08
ABHD3	1082	0.038459	0.206206	0.222435
ABHD5	1399	0.294265	2.40839e-29	6.03498e-29
ABHD6	1343	0.56597	1.39338e-114	1.48289e-113
ABI3	1399	0.596279	1.87287e-135	2.72817e-134
ABITRAM	1303	0.172861	3.36098e-10	5.20785e-10
ABL1	1399	-0.172765	7.76098e-11	1.22566e-10
ABL2	1247	0.244556	1.94083e-18	3.75144e-18
ABRACL	1399	0.585312	2.0883e-129	2.75778e-128
ABRAXAS1	1399	-0.12317	3.82903e-06	5.15415e-06
ABRAXAS2	1399	0.0223815	0.402876	0.422346
ABT1	1303	0.412943	8.12369e-55	3.4069e-54
ABTB1	798	0.0380042	0.283594	0.301461
ABTB2	1247	0.046485	0.100847	0.111089
ACAA2	1399	0.572105	2.00774e-122	2.36792e-121
ACACA	1214	0.472801	1.24768e-68	6.56574e-68
ACAD10	1399	0.478336	6.79904e-81	4.32214e-80
ACAD11	1303	0.390855	8.25091e-49	3.09187e-48
ACAD8	1399	0.357578	1.87278e-43	6.32605e-43
ACADL	1093	0.774856	1.51139e-219	8.23614e-218
ACADS	1399	0.70496	1.10912e-210	5.25294e-209
ACADSB	1399	0.672411	9.19881e-185	2.85953e-183
ACADVL	1399	0.408142	2.75632e-57	1.20803e-56
ACAP1	1300	0.360152	4.25315e-41	1.36675e-40
ACAP3	1133	0.30956	1.38353e-26	3.26944e-26
ACAT1	1399	0.455317	1.55675e-72	8.60782e-72
ACAT2	1399	0.0982428	0.000233034	0.000294171
ACBD3	1399	0.28953	2.01995e-28	4.97615e-28
ACBD6	1399	0.0867816	0.00115755	0.00141713
ACBD7	953	0.756307	1.9285e-177	5.38432e-176
ACCS	112	-0.0186218	0.845487	0.85446
ACKR1	628	0.618589	1.40202e-67	7.20196e-67
ACKR3	207	0.778225	2.70872e-43	9.1293e-43
ACLY	1399	0.250063	2.18009e-21	4.54507e-21
ACMSD	185	0.727611	8.95885e-32	2.37659e-31
ACO1	1399	0.230001	2.98184e-18	5.73665e-18
ACOT1	396	0.418597	3.12843e-18	6.01355e-18
ACOT13	1399	0.435979	5.44604e-66	2.71881e-65
ACOT8	1399	0.377991	9.56199e-49	3.57724e-48
ACOT9	1287	0.233646	2.0372e-17	3.83608e-17
ACOX1	1399	0.246071	9.67007e-21	1.98492e-20
ACOX2	1245	0.152472	6.43954e-08	9.2405e-08
ACOX3	1399	0.34126	1.71174e-39	5.33392e-39
ACP1	1399	0.0699497	0.0088652	0.0104108
ACP2	1399	0.206193	6.74266e-15	1.1962e-14
ACP3	1399	0.596334	1.74386e-135	2.54435e-134
ACP6	1399	0.621163	4.44969e-150	8.29936e-149
ACSBG1	99	0.854301	2.56234e-29	6.4172e-29
ACSF3	1399	0.0947115	0.000389168	0.000486648
ACSL6	99	0.396082	4.94563e-05	6.38296e-05
ACSM2A	185	0.772729	5.68912e-38	1.71718e-37
ACSM2B	185	0.830765	0	0
ACSM3	1034	0.456446	2.39417e-54	9.93014e-54
ACSM5	284	0.844974	1.26031e-78	7.71886e-78
ACSS1	1399	0.696907	6.05959e-204	2.58562e-202
ACSS2	1399	0.416635	7.43265e-60	3.39232e-59
ACSS3	1303	0.837721	0	0
ACTA2	993	0.436324	2.06968e-47	7.55846e-47
ACTBL2	1399	0.0960818	0.000319585	0.000401022
ACTG2	796	0.498365	3.36355e-51	1.31546e-50
ACTL6A	1399	0.341644	1.38955e-39	4.33594e-39
ACTL6B	99	0.775173	4.6554e-21	9.63018e-21
ACTL8	168	0.432043	4.98443e-09	7.438e-09
ACTN3	1102	0.164878	3.69473e-08	5.35275e-08
ACTR10	1399	-0.411864	2.10568e-58	9.39251e-58
ACTR1A	1399	-0.137657	2.35563e-07	3.31349e-07
ACTR1B	1399	-0.129792	1.11083e-06	1.52552e-06
ACTR3	1399	-0.0323701	0.226286	0.242974
ACTR3B	1303	0.0921892	0.000863277	0.00106304
ACTR5	1399	0.0116428	0.663486	0.679639
ACTR8	1303	0.244575	3.35641e-19	6.62493e-19
ACVR1B	306	0.153198	0.00725808	0.00856688
ACVR2A	99	0.243599	0.0151107	0.0175358
ACVRL1	474	0.707803	2.94186e-73	1.64272e-72
ACY1	1399	0.33225	2.09584e-37	6.25917e-37
ACY3	774	0.824485	4.43538e-193	1.57343e-191
ACYP1	1399	-0.0751657	0.00490963	0.00584606
ACYP2	1399	0.308807	2.71904e-32	7.29648e-32
ADAM10	1034	-0.0462852	0.136925	0.149538
ADAM11	99	0.555936	2.32175e-09	3.50802e-09
ADAM17	1399	0.370983	6.92634e-47	2.51125e-46
ADAM19	165	0.329914	1.50885e-05	1.98705e-05
ADAM23	306	0.701862	1.05794e-46	3.82194e-46
ADAM28	851	0.435795	9.25964e-41	2.94939e-40
ADAM8	737	0.270139	8.62917e-14	1.4894e-13
ADAMDEC1	976	0.444216	1.85507e-48	6.91998e-48
ADAMTS12	905	0.633915	7.10326e-103	6.37461e-102
ADAMTS16	375	0.320151	2.19808e-10	3.4247e-10
ADAMTS2	1118	0.667839	2.67673e-145	4.61214e-144
ADAMTS4	1100	0.284053	7.33526e-22	1.55434e-21
ADAMTS5	865	0.122296	0.000311949	0.00039182
ADAMTS7	1247	0.45247	5.86008e-64	2.84238e-63
ADAMTS8	418	0.708595	5.55898e-65	2.73296e-64
ADAMTSL2	1303	0.592379	2.98429e-124	3.61391e-123
ADAMTSL3	1050	0.364569	2.35837e-34	6.58653e-34
ADAMTSL5	1036	-0.206397	1.97809e-11	3.1902e-11
ADAP1	1399	0.253973	4.93724e-22	1.04964e-21
ADAP2	1303	0.554913	4.15146e-106	3.88759e-105
ADARB2	152	0.0835872	0.305921	0.324123
ADAT2	897	0.220799	2.28728e-11	3.679e-11
ADAT3	1247	0.0270812	0.339309	0.358197
ADCK1	1303	0.205151	7.55143e-14	1.30587e-13
ADCK2	418	-0.176763	0.000281517	0.000354334
ADCK5	1120	-0.0014667	0.960895	0.963131
ADCY1	99	0.112142	0.269108	0.286697
ADCY2	99	0.763623	3.90878e-20	7.89965e-20
ADCY7	687	0.577139	2.91425e-62	1.38457e-61
ADCY8	99	0.786006	5.62533e-22	1.19509e-21
ADCY9	979	0.313582	8.84095e-24	1.96066e-23
ADCYAP1	165	0.689116	1.42909e-24	3.23756e-24
ADD2	1399	0.399354	1.0512e-54	4.39424e-54
ADD3	1399	0.0291479	0.275941	0.293701
ADGRA2	907	0.271627	8.348e-17	1.55032e-16
ADGRA3	213	0.361535	5.62965e-08	8.0976e-08
ADGRE2	1247	0.557325	1.12538e-102	1.00397e-101
ADGRE3	418	0.532733	5.12481e-32	1.36672e-31
ADGRE5	1399	0.570061	2.26374e-121	2.63889e-120
ADGRF1	606	0.45268	5.9828e-32	1.59318e-31
ADGRF5	1149	0.84717	2.68883271360469e-317	6.40083703531183e-315
ADGRG2	170	0.713226	1.01561e-27	2.46042e-27
ADGRG3	418	0.64491	1.61879e-50	6.25527e-50
ADGRG5	572	0.338162	9.08228e-17	1.68461e-16
ADGRG6	849	0.608309	4.59246e-87	3.18096e-86
ADGRL4	1082	0.459033	1.69539e-57	7.45576e-57
ADH1A	938	0.464785	1.90828e-51	7.50535e-51
ADH1B	1399	0.843826	0	0
ADH1C	1300	0.331378	1.08651e-34	3.06471e-34
ADH6	560	0.381836	7.03783e-21	1.44988e-20
ADHFE1	968	0.368187	1.91829e-32	5.16146e-32
ADI1	1399	-0.0109336	0.682836	0.698432
ADIPOQ	1399	-0.325542	6.77403e-36	1.96845e-35
ADIPOR1	1024	0.218843	1.43714e-12	2.39462e-12
ADIPOR2	112	0.326041	0.000482203	0.000600579
ADIRF	1399	0.590398	3.50341e-132	4.87567e-131
ADM	306	0.503777	4.25213e-21	8.802e-21
ADNP	1399	0.395498	1.34942e-53	5.52598e-53
ADNP2	1303	0.20167	2.00688e-13	3.43441e-13
ADO	1399	-0.0719601	0.0070892	0.0083752
ADORA1	99	0.692562	2.00894e-15	3.60573e-15
ADPRS	1399	0.0649996	0.0150327	0.0174475
ADRA2A	264	0.769791	5.25545e-53	2.12615e-52
ADRM1	1399	-0.123124	3.86161e-06	5.19669e-06
ADSS2	1399	0.211507	1.30004e-15	2.34828e-15
AEBP1	1399	0.611171	4.75489e-144	7.96533e-143
AEBP2	207	0.475921	4.24834e-13	7.21158e-13
AFAP1L1	1138	0.322776	5.27504e-29	1.31672e-28
AFF4	1303	0.0505522	0.0681215	0.0760962
AFG1L	1399	0.0547115	0.0407477	0.0461447
AFM	1399	0.0966836	0.000292862	0.000368153
AGA	1247	0.294627	2.14887e-26	5.05557e-26
AGAP1	1399	0.126492	2.07414e-06	2.8223e-06
AGAP3	1399	0.0331323	0.215536	0.232028
AGFG2	1399	0.0694761	0.00933741	0.0109526
AGK	1399	0.607886	4.09976e-142	6.65824e-141
AGL	1399	0.133577	5.32514e-07	7.38936e-07
AGMAT	1188	0.679314	1.38258e-161	3.09575e-160
AGO1	1399	0.163178	8.29767e-10	1.27329e-09
AGO2	1399	0.336243	2.53806e-38	7.70704e-38
AGO3	1399	0.329942	6.99637e-37	2.06625e-36
AGO4	743	0.410385	1.50012e-31	3.96091e-31
AGPAT1	1399	0.354398	1.15584e-42	3.85252e-42
AGPAT2	1399	0.500346	1.65758e-89	1.18534e-88
AGPAT3	1399	0.330322	5.74317e-37	1.70058e-36
AGPAT4	1303	0.398248	9.04824e-51	3.50687e-50
AGPAT5	1399	0.497514	2.30858e-88	1.62012e-87
AGR2	1300	0.891834	0	0
AGR3	1300	0.826137	0	0
AGRN	1399	-0.146321	3.84981e-08	5.57473e-08
AGTRAP	1399	0.379373	4.05842e-49	1.53032e-48
AGXT	185	0.725844	1.47782e-31	3.90316e-31
AGXT2	185	0.785216	6.04815e-40	1.89971e-39
AHCTF1	1399	-0.0217747	0.415753	0.435239
AHCY	1399	0.172057	9.2882e-11	1.46378e-10
AHCYL1	1399	0.4056	1.56717e-56	6.77333e-56
AHDC1	1303	0.414638	2.69116e-55	1.14025e-54
AHNAK	1399	0.73819	4.29042e-241	3.20753e-239
AHNAK2	1399	0.806197	9.8714316039081e-321	2.48047139691535e-318
AHR	211	0.233445	0.000630382	0.0007803
AHSA1	1399	0.194596	2.09917e-13	3.59097e-13
AHSG	1399	-0.279348	1.70777e-26	4.02934e-26
AHSP	1399	0.331928	2.48071e-37	7.40367e-37
AIDA	1399	0.117192	1.10977e-05	1.46898e-05
AIF1	1399	0.313119	3.37199e-33	9.21821e-33
AIF1L	1303	0.900227	0	0
AIFM2	1399	0.0221434	0.4079	0.427265
AIG1	1092	0.231919	8.41695e-15	1.48827e-14
AIMP2	1399	-0.0719014	0.00713614	0.00842626
AJAP1	99	0.631836	2.33486e-12	3.87473e-12
AJUBA	1138	0.285055	1.02176e-22	2.21068e-22
AK1	1399	0.295983	1.10214e-29	2.78646e-29
AK3	1399	0.269093	1.23996e-24	2.8126e-24
AK4	1399	0.824173	0	0
AK5	267	0.266231	1.03524e-05	1.37173e-05
AK6	1399	0.000628294	0.981268	0.982245
AK7	532	0.635149	1.94473e-61	9.1245e-61
AK8	418	0.444621	1.10529e-21	2.32684e-21
AKAP1	1399	0.242034	4.24793e-20	8.57166e-20
AKAP10	1303	0.0221384	0.424602	0.444143
AKAP11	1303	0.0696557	0.011903	0.0138952
AKAP12	1399	0.787961	1.60531e-296	2.6403e-294
AKAP13	1399	0.693072	8.18407e-201	3.33482e-199
AKAP17A	1399	0.133444	5.46609e-07	7.57913e-07
AKAP3	56	-0.00892064	0.947974	0.951445
AKAP4	213	0.117474	0.0872068	0.0964864
AKAP5	1080	0.367161	8.35748e-36	2.41848e-35
AKAP6	367	0.208617	5.64215e-05	7.26635e-05
AKIP1	418	-0.247152	3.09594e-07	4.33527e-07
AKR1B1	1399	0.32307	2.3862e-35	6.83954e-35
AKR1B10	1399	0.576633	8.80272e-125	1.07462e-123
AKR1B15	112	0.0815403	0.392725	0.41223
AKR1C1	1082	0.673581	5.80994e-144	9.71474e-143
AKR1C3	1399	0.583456	2.09146e-128	2.72613e-127
AKR1C4	603	0.123638	0.00235443	0.00284392
AKR7A3	1229	0.818345	2.01371e-297	3.37334e-295
AKT2	1399	0.153098	8.65486e-09	1.28158e-08
AKTIP	1399	0.179323	1.41747e-11	2.29423e-11
ALAD	1399	-0.0587873	0.0278942	0.0318841
ALAS1	1399	-0.0547041	0.0407748	0.0461696
ALB	1303	-0.162109	3.98009e-09	5.95696e-09
ALCAM	1399	0.657524	5.5296e-174	1.45409e-172
ALDH16A1	1399	-0.0280196	0.294964	0.312991
ALDH18A1	1399	0.731942	4.98796e-235	3.39256e-233
ALDH1A1	1399	0.687037	5.50241e-196	2.03995e-194
ALDH1A2	1303	0.630297	3.25521e-145	5.59822e-144
ALDH1A3	1234	0.652317	1.80312e-150	3.37701e-149
ALDH1B1	1399	0.707282	1.14638e-212	5.66676e-211
ALDH1L1	1399	0.744509	2.07687e-247	1.67745e-245
ALDH1L2	1399	0.781519	1.56305e-288	2.28054e-286
ALDH2	1399	0.628703	8.95532e-155	1.81636e-153
ALDH3A1	1006	0.766607	2.29168e-195	8.35909e-194
ALDH3A2	1399	0.463543	1.89654e-75	1.10971e-74
ALDH4A1	1399	0.484764	2.4081e-83	1.58889e-82
ALDH6A1	1399	0.656688	2.13887e-173	5.54389e-172
ALDH7A1	1399	0.521261	2.68886e-98	2.21525e-97
ALDH8A1	185	0.886221	4.6587e-63	2.22623e-62
ALDOC	1399	0.597345	4.69924e-136	6.93464e-135
ALG10	56	0.237124	0.0784688	0.0872026
ALG12	1399	-0.0899572	0.000755753	0.00093268
ALG13	1399	-0.0922494	0.000550892	0.000683402
ALG14	1399	-0.275186	9.93937e-26	2.30012e-25
ALG2	1399	-0.27212	3.56652e-25	8.17607e-25
ALG3	1245	0.485996	8.74016e-75	5.02629e-74
ALG6	1214	-0.250348	8.35698e-19	1.63136e-18
ALKBH1	1247	0.192619	6.91368e-12	1.13033e-11
ALKBH2	532	0.169313	8.69425e-05	0.000111368
ALKBH3	1303	0.365052	2.37614e-42	7.85045e-42
ALKBH4	1399	0.283343	3.06123e-27	7.32589e-27
ALKBH5	1399	0.185966	2.37022e-12	3.93124e-12
ALKBH7	1234	0.290885	1.72679e-25	3.97976e-25
ALOX12	361	0.581922	4.22937e-34	1.17467e-33
ALOX12B	154	0.454311	3.2545e-09	4.88959e-09
ALOX15	1003	0.758061	5.08381e-188	1.69074e-186
ALOX15B	905	0.77395	2.26757e-181	6.70341e-180
ALPG	114	0.679537	9.41882e-17	1.74596e-16
ALPK1	984	0.186117	4.04577e-09	6.05327e-09
ALPK2	185	0.675893	4.83114e-26	1.12519e-25
ALPL	1399	0.655375	1.77105e-172	4.42568e-171
ALPP	114	0.668626	4.33049e-16	7.91066e-16
ALS2CL	757	0.54861	1.04424e-60	4.83678e-60
ALYREF	1399	0.45155	3.16377e-71	1.72095e-70
AMACR	1399	0.606898	1.55093e-141	2.50084e-140
AMBP	1399	0.0115278	0.666609	0.682683
AMDHD1	715	0.440984	2.22366e-35	6.37971e-35
AMER1	321	-0.124359	0.0258779	0.0296205
AMFR	1138	-0.0491052	0.0977814	0.107843
AMIGO1	99	0.49041	2.56741e-07	3.60577e-07
AMN	185	0.864034	1.94154e-56	8.3714e-56
AMN1	799	0.2565	1.80436e-13	3.09075e-13
AMOTL1	1303	0.543117	7.33833e-101	6.3524e-100
AMPH	1303	0.62891	2.14203e-144	3.61507e-143
AMT	981	0.540255	2.00167e-75	1.16971e-74
ANAPC1	1399	0.150295	1.61754e-08	2.37305e-08
ANAPC10	1303	-0.0467023	0.0919655	0.10159
ANAPC16	1399	0.0436339	0.102814	0.113186
ANAPC2	1285	0.0214869	0.44155	0.460752
ANAPC5	1399	-0.178322	1.84515e-11	2.97791e-11
ANGEL1	629	0.471169	4.46317e-36	1.30154e-35
ANGEL2	1303	0.374256	1.37571e-44	4.76078e-44
ANGPT1	418	0.83534	3.74091e-110	3.73513e-109
ANGPT2	1234	0.316039	5.04138e-30	1.28499e-29
ANGPTL1	418	0.82037	5.02995e-103	4.51847e-102
ANGPTL2	1399	0.369019	2.25823e-46	8.10956e-46
ANGPTL3	392	0.827348	9.8023e-100	8.2716e-99
ANGPTL4	1303	0.529683	3.91786e-95	3.06848e-94
ANK1	1399	-0.108975	4.41676e-05	5.7167e-05
ANK3	1300	0.667298	2.635e-168	6.28924e-167
ANKDD1A	114	-0.21893	0.0192715	0.0222473
ANKFY1	1399	0.22101	6.12821e-17	1.14136e-16
ANKH	56	0.247027	0.0666332	0.0744888
ANKHD1	928	-0.358756	1.43529e-29	3.61762e-29
ANKHD1-EIF4EBP3	908	0.0372884	0.261669	0.279068
ANKIB1	1399	0.0927172	0.000516014	0.000641277
ANKLE2	1399	0.0686064	0.0102633	0.0120028
ANKMY2	1399	-0.0368236	0.168649	0.183233
ANKRD10	1399	0.049464	0.0643724	0.0720149
ANKRD12	908	0.248883	2.75571e-14	4.81704e-14
ANKRD13A	1399	0.103541	0.00010457	0.000133645
ANKRD13C	207	-0.0160463	0.818494	0.828847
ANKRD13D	1118	0.186759	3.11315e-10	4.83128e-10
ANKRD16	1303	0.442598	1.27059e-63	6.12672e-63
ANKRD2	602	0.555043	6.09415e-50	2.32705e-49
ANKRD22	1399	0.614378	5.83439e-146	1.01888e-144
ANKRD27	1399	0.0486871	0.0686818	0.0766842
ANKRD29	99	0.297464	0.00278849	0.00335702
ANKRD34A	99	0.168461	0.0955506	0.105447
ANKRD35	1214	0.340728	2.22109e-34	6.20697e-34
ANKRD39	1082	0.216485	6.09718e-13	1.02882e-12
ANKRD40	1082	0.375644	1.36377e-37	4.08768e-37
ANKRD42	207	0.565819	6.46812e-19	1.26701e-18
ANKRD44	1399	0.736115	4.62826e-239	3.29664e-237
ANKRD46	872	0.347882	3.29261e-26	7.69636e-26
ANKRD49	1303	0.244916	2.98667e-19	5.90028e-19
ANKRD50	1303	0.58636	3.55046e-121	4.13352e-120
ANKRD54	1399	-0.083796	0.00170712	0.00207422
ANKRD6	603	0.439191	7.9463e-30	2.0169e-29
ANKRD62	532	-0.125959	0.00361411	0.00433023
ANKS1A	1399	0.205586	8.11394e-15	1.43553e-14
ANKS3	928	0.0168277	0.608673	0.625972
ANKS4B	446	0.639689	1.07156e-52	4.30814e-52
ANKS6	981	-0.0651928	0.0412045	0.0466386
ANKZF1	1399	0.0840715	0.00164782	0.00200352
ANLN	1214	0.299721	1.28005e-26	3.02807e-26
ANO10	1399	0.300156	1.61483e-30	4.17008e-30
ANO3	99	0.284806	0.00427365	0.00510625
ANO8	685	0.218311	7.7837e-09	1.15447e-08
ANO9	211	-0.217279	0.00149616	0.00182133
ANOS1	850	0.648237	1.78495e-102	1.583e-101
ANP32A	1399	0.147408	3.04379e-08	4.41818e-08
ANP32B	1399	0.411028	3.76446e-58	1.67338e-57
ANP32E	1399	0.243985	2.08432e-20	4.23893e-20
ANTKMT	112	0.0993912	0.297114	0.315198
ANXA1	1399	0.63934	1.26631e-161	2.84244e-160
ANXA10	376	0.807708	7.78203e-88	5.4402e-87
ANXA11	1399	0.364625	3.08173e-45	1.0822e-44
ANXA13	281	0.1396	0.0192236	0.0221977
ANXA3	1399	0.572243	1.70217e-122	2.01279e-121
ANXA4	1399	0.41167	2.40969e-58	1.0738e-57
ANXA6	1399	0.418478	2.01292e-60	9.28076e-60
ANXA7	1399	0.0786386	0.00324768	0.00389894
ANXA8L1	905	0.833825	3.11789e-235	2.15301e-233
ANXA9	1204	0.67234	3.3235e-159	7.15818e-158
AOAH	1247	0.621049	6.70949e-134	9.45391e-133
AOC3	1399	0.797845	0	5.30754e-307
AOX1	1303	0.819696	3.91112048934589e-317	9.07179383132727e-315
AP1AR	1082	0.3258	3.5714e-28	8.74814e-28
AP1G2	1399	0.208489	3.3286e-15	5.94716e-15
AP1S1	1399	0.0640627	0.0165538	0.0191663
AP1S2	1399	0.0634416	0.0176353	0.0203975
AP1S3	1204	0.259236	6.09913e-20	1.22552e-19
AP2B1	1399	0.0595839	0.0258394	0.0295803
AP2S1	1399	-0.213919	6.07086e-16	1.10608e-15
AP3D1	1399	-0.0918562	0.000581886	0.000721259
AP3M2	1399	0.18264	5.8527e-12	9.59817e-12
AP3S1	1399	-0.320573	8.41309e-35	2.37679e-34
AP3S2	717	0.0118557	0.751307	0.764318
AP4B1	1303	-0.0284605	0.304626	0.322826
AP4E1	1303	0.351176	4.10705e-39	1.268e-38
AP4M1	1247	0.0134493	0.635158	0.652173
AP5B1	1399	0.159264	2.09909e-09	3.17637e-09
AP5M1	1399	-0.0803005	0.00265001	0.00319329
AP5S1	1399	0.0790089	0.0031048	0.00373038
AP5Z1	1399	0.252669	8.12501e-22	1.71887e-21
APAF1	1399	-0.0259915	0.331318	0.350088
APBA1	1247	0.279797	7.32003e-24	1.62695e-23
APBA3	1303	0.198595	4.69035e-13	7.94251e-13
APBB1IP	1399	0.461246	1.25826e-74	7.20395e-74
APBB2	1399	0.383429	3.20219e-50	1.22794e-49
APC	1303	0.397845	1.16053e-50	4.48832e-50
APCDD1	268	0.399702	1.05862e-11	1.71896e-11
APCS	1399	0.125521	2.48539e-06	3.37175e-06
APEH	1399	-0.0263047	0.325523	0.344165
APEX1	1399	0.292057	6.52545e-29	1.62481e-28
APEX2	772	0.391929	9.49035e-30	2.40543e-29
APH1A	573	0.540727	8.04482e-45	2.80113e-44
APH1B	99	0.365734	0.000197165	0.000249588
API5	1399	0.191881	4.55693e-13	7.72526e-13
APIP	1399	0.144745	5.39605e-08	7.76777e-08
APLF	1303	0.183939	2.22492e-11	3.57934e-11
APLP1	99	0.7251	2.13113e-17	4.01044e-17
APMAP	1399	0.388766	1.07197e-51	4.23084e-51
APOA2	1399	-0.217495	1.92884e-16	3.55073e-16
APOA4	1399	-0.0470575	0.0784923	0.0872072
APOA5	185	-0.0164928	0.823675	0.833534
APOB	1399	0.149044	2.13044e-08	3.11239e-08
APOBEC3A	473	0.622161	5.0427e-52	2.00335e-51
APOBEC3B	587	0.343024	1.189e-17	2.25344e-17
APOBEC3C	1399	-0.0566534	0.0341052	0.0387821
APOBEC3F	1148	0.269283	1.60178e-20	3.26933e-20
APOBEC3G	981	0.115679	0.000282585	0.000355579
APOC3	1399	-0.0856769	0.00133836	0.00163296
APOC4	1303	0.041837	0.131196	0.143489
APOD	1399	0.388447	1.31586e-51	5.18435e-51
APOE	1399	0.423051	7.59226e-62	3.58453e-61
APOF	1399	0.0884115	0.000931625	0.00114504
APOH	1399	0.161389	1.272e-09	1.93941e-09
APOL1	1399	-0.0234265	0.381267	0.400621
APOL2	1399	0.435548	7.53636e-66	3.75614e-65
APOL6	321	0.679304	8.83422e-45	3.07009e-44
APOM	1399	-0.174403	5.10621e-11	8.1065e-11
APOO	1399	0.552851	8.53468e-113	8.8234e-112
APP	1399	0.110284	3.56677e-05	4.63112e-05
APPBP2	743	0.0737578	0.0444476	0.0501964
APPL1	1399	0.00402444	0.880454	0.887481
APPL2	825	0.00685547	0.844131	0.853185
APRT	1399	0.0867109	0.00116841	0.00143004
APTX	1399	-0.0527482	0.0485453	0.054674
AQP3	686	0.650224	1.11203e-83	7.35335e-83
AQP5	907	0.573157	2.51106e-80	1.58514e-79
AQP8	261	0.294654	1.26336e-06	1.73289e-06
AQR	1399	0.0586274	0.0283232	0.0323704
ARAP3	1399	0.338356	8.20195e-39	2.51849e-38
ARC	99	0.480403	4.84729e-07	6.73868e-07
AREG	112	0.498067	2.2995e-08	3.35342e-08
ARF1	1343	0.192476	1.12957e-12	1.88909e-12
ARF3	392	0.259356	1.90924e-07	2.6906e-07
ARF4	1399	0.450159	9.52781e-71	5.13639e-70
ARF5	1399	0.188547	1.162e-12	1.94153e-12
ARFGAP1	1399	0.225967	1.17648e-17	2.23019e-17
ARFGAP2	1399	0.0504558	0.0591977	0.0662914
ARFGAP3	1399	0.136162	3.18451e-07	4.45792e-07
ARFGEF1	1399	0.166657	3.5681e-10	5.52122e-10
ARFGEF3	1399	0.710516	1.82528e-215	9.38153e-214
ARFIP1	1399	0.505964	8.28369e-92	6.10711e-91
ARFRP1	1399	0.0721734	0.00692088	0.00818062
ARG1	1399	0.305446	1.35117e-31	3.5718e-31
ARG2	871	0.406456	5.58243e-36	1.62584e-35
ARGLU1	1399	-0.0187543	0.483363	0.502933
ARHGAP1	1399	0.180211	1.12037e-11	1.81792e-11
ARHGAP10	1188	0.315395	7.5665e-29	1.88092e-28
ARHGAP12	1399	0.498503	9.22506e-89	6.52462e-88
ARHGAP15	1399	0.500065	2.15366e-89	1.53523e-88
ARHGAP17	1399	0.0522336	0.050785	0.0571252
ARHGAP18	1399	0.287725	4.49549e-28	1.09909e-27
ARHGAP23	1138	0.42165	2.87058e-50	1.10264e-49
ARHGAP24	1247	0.710443	3.48566e-192	1.21743e-190
ARHGAP25	1399	0.596729	1.04565e-135	1.5281e-134
ARHGAP26	1399	0.599788	1.94199e-137	2.93767e-136
ARHGAP29	1303	0.0989572	0.000346997	0.000434816
ARHGAP30	1399	0.399715	8.26429e-55	3.46426e-54
ARHGAP31	1303	0.619703	4.56911e-139	7.02927e-138
ARHGAP35	1399	0.244687	1.61091e-20	3.28724e-20
ARHGAP4	1399	0.426764	5.11315e-63	2.44211e-62
ARHGAP42	1149	0.425735	8.58015e-52	3.39528e-51
ARHGAP6	1399	0.413653	6.0466e-59	2.71317e-58
ARHGAP9	1399	0.406842	6.71607e-57	2.92225e-56
ARHGDIA	1399	-0.107281	5.80317e-05	7.47266e-05
ARHGDIB	1399	0.340574	2.4825e-39	7.71177e-39
ARHGEF1	1399	0.340483	2.60812e-39	8.09367e-39
ARHGEF10	1399	0.438497	8.08829e-67	4.09668e-66
ARHGEF10L	1399	0.584861	3.6594e-129	4.81848e-128
ARHGEF12	1399	0.463261	2.39469e-75	1.39667e-74
ARHGEF15	603	0.483954	9.99733e-37	2.94484e-36
ARHGEF16	1300	0.36568	2.08732e-42	6.90632e-42
ARHGEF17	1399	0.450863	5.45836e-71	2.95667e-70
ARHGEF19	361	0.0710509	0.177984	0.192982
ARHGEF25	631	0.208459	1.26248e-07	1.79228e-07
ARHGEF26	743	0.706788	1.70032e-113	1.77611e-112
ARHGEF37	1399	0.487496	2.1097e-84	1.4074e-83
ARHGEF38	437	0.574527	9.56932e-40	2.99323e-39
ARHGEF40	1399	0.372148	3.42356e-47	1.24726e-46
ARHGEF5	1300	0.249199	7.47002e-20	1.49765e-19
ARHGEF6	1399	0.628705	8.93448e-155	1.81621e-153
ARHGEF9	99	0.696172	1.24996e-15	2.25872e-15
ARID1B	1399	0.418761	1.64561e-60	7.59888e-60
ARID2	1399	0.287669	4.60739e-28	1.12523e-27
ARID3A	1300	0.343362	2.81051e-37	8.36863e-37
ARID4A	1303	-0.0779803	0.00485574	0.00578493
ARID4B	1303	0.549867	7.73682e-104	7.00573e-103
ARIH1	1399	-0.103648	0.000102852	0.000131487
ARL1	1399	0.141574	1.05263e-07	1.49836e-07
ARL10	99	0.327368	0.000941182	0.001156
ARL11	572	0.441228	1.1934e-28	2.95363e-28
ARL13A	99	0.0796664	0.433128	0.45259
ARL14EP	1303	0.165941	1.67994e-09	2.55064e-09
ARL2	1399	0.065528	0.0142301	0.0165478
ARL2BP	1399	0.0674354	0.0116386	0.0135919
ARL3	1399	0.375837	3.60657e-48	1.3349e-47
ARL4C	1118	0.510683	2.74624e-75	1.59862e-74
ARL5A	871	0.133222	8.02431e-05	0.000102903
ARL5B	1204	0.191593	2.03729e-11	3.28332e-11
ARL6	1399	0.235277	4.76001e-19	9.3688e-19
ARL6IP5	1399	0.0458389	0.086549	0.0957703
ARL8A	1399	0.261118	3.06092e-23	6.6979e-23
ARMC1	1399	-0.174568	4.89459e-11	7.77325e-11
ARMC10	1399	0.11125	3.04149e-05	3.96274e-05
ARMC3	325	0.614763	3.63766e-35	1.03838e-34
ARMC6	1399	0.300836	1.1769e-30	3.04874e-30
ARMC7	628	-0.105854	0.0079341	0.00934286
ARMC8	1399	0.434732	1.39217e-65	6.9006e-65
ARMCX1	1399	0.472752	8.30693e-79	5.10493e-78
ARMCX2	1399	0.577562	2.8586e-125	3.50867e-124
ARMCX3	1399	0.459432	5.54809e-74	3.13088e-73
ARMCX6	561	-0.455093	4.97916e-30	1.26949e-29
ARMH3	1399	0.0162482	0.543697	0.562797
ARMT1	1399	0.223741	2.48049e-17	4.65819e-17
ARNT	1303	0.311547	1.00854e-30	2.61711e-30
ARPC1A	1399	-0.34125	1.72086e-39	5.3605e-39
ARPC2	1399	0.00272902	0.91877	0.923671
ARPC3	1399	-0.0284752	0.28718	0.305125
ARPC5	1399	0.153328	8.21659e-09	1.21788e-08
ARPC5L	1399	0.0796731	0.00286272	0.00344502
ARPIN	829	-0.037104	0.285942	0.303845
ARRB1	1399	0.589331	1.35106e-131	1.8574e-130
ARRB2	1399	0.200768	3.45673e-14	6.02961e-14
ARRDC1	1399	0.613054	3.61243e-145	6.20077e-144
ARSA	1399	0.299039	2.70805e-30	6.94754e-30
ARSB	1399	0.568183	2.06923e-120	2.38145e-119
ARSD	1399	0.38769	2.1373e-51	8.40243e-51
ARSF	284	0.782785	4.87755e-60	2.23517e-59
ARSK	398	-0.0195626	0.697216	0.712094
ART4	583	0.403274	3.29462e-24	7.39166e-24
ARV1	984	-0.142322	7.40756e-06	9.85858e-06
ARVCF	1399	0.585476	1.70353e-129	2.25295e-128
ASAP1	1285	0.232233	3.39023e-17	6.34555e-17
ASAP2	1399	0.281968	5.54781e-27	1.32067e-26
ASB1	950	0.331837	7.4635e-26	1.73071e-25
ASB13	396	0.688616	5.85814e-57	2.55387e-56
ASB3	785	0.200995	1.34275e-08	1.97666e-08
ASB5	207	0.133227	0.0556546	0.0624243
ASB6	1138	0.249426	1.339e-17	2.53189e-17
ASB7	532	0.0247589	0.568805	0.587376
ASB8	207	0.0861334	0.21719	0.23367
ASB9	1300	0.336915	7.15926e-36	2.07906e-35
ASCC1	1399	-0.118888	8.24871e-06	1.09555e-05
ASCC2	1399	0.112259	2.57185e-05	3.3581e-05
ASCC3	1399	0.0399429	0.135371	0.147912
ASF1A	1399	0.157465	3.19196e-09	4.79642e-09
ASF1B	953	0.599715	3.82806e-94	2.94211e-93
ASH2L	1399	0.1252	2.63748e-06	3.57218e-06
ASIC1	99	0.74476	9.84339e-19	1.91738e-18
ASL	1399	0.377189	1.5694e-48	5.86403e-48
ASMTL	1399	0.296021	1.08303e-29	2.73891e-29
ASNS	1399	0.490742	1.13535e-85	7.73368e-85
ASNSD1	379	-0.036969	0.473018	0.492623
ASPA	1399	0.681672	8.57783e-192	2.97299e-190
ASPDH	185	0.821219	1.84109e-46	6.6247e-46
ASPG	339	0.547013	7.53368e-28	1.83001e-27
ASPH	1399	0.468977	2.03513e-77	1.2265e-76
ASPHD1	99	0.180036	0.0745552	0.0830472
ASPHD2	517	0.795923	2.48675e-114	2.62793e-113
ASPN	1399	0.530401	2.46488e-102	2.17535e-101
ASPSCR1	1399	0.265836	4.65265e-24	1.03921e-23
ASRGL1	1399	0.659016	4.89746e-175	1.31461e-173
ASS1	1399	0.587322	1.6938e-130	2.28688e-129
ASTN1	155	0.853441	3.77624e-45	1.32351e-44
ATAD2	1214	0.382726	1.23253e-43	4.18053e-43
ATAD2B	1118	0.300739	8.37298e-25	1.90642e-24
ATAD3A	1399	0.572625	1.08051e-122	1.28441e-121
ATAD3B	1115	-0.0639882	0.0326419	0.0371466
ATAD5	361	0.597866	2.3193e-36	6.78758e-36
ATAT1	1303	0.474187	5.15106e-74	2.9141e-73
ATCAY	99	0.516395	4.47018e-08	6.45447e-08
ATF1	1399	0.603513	1.42672e-139	2.21374e-138
ATF3	433	-0.0320846	0.505488	0.524627
ATF6B	319	-0.490201	1.09276e-20	2.2405e-20
ATF7	1118	0.166148	2.29614e-08	3.34906e-08
ATG10	211	0.109325	0.113342	0.124368
ATG12	1399	-0.0926229	0.000522877	0.00064954
ATG14	1247	-0.0766404	0.00677588	0.00801551
ATG16L1	1399	0.09338	0.000470111	0.000585842
ATG2A	1303	0.194746	1.33119e-12	2.22012e-12
ATG2B	1399	0.0858054	0.00131607	0.00160642
ATG3	1399	0.0815739	0.00226198	0.00273481
ATG4A	1399	-0.11963	7.23467e-06	9.63558e-06
ATG4B	1399	0.246572	8.03374e-21	1.65354e-20
ATG4C	1303	0.204756	8.44295e-14	1.45754e-13
ATG4D	207	0.578115	7.43027e-20	1.49001e-19
ATG5	1399	-0.111755	2.79695e-05	3.64833e-05
ATG9A	1399	-0.0991343	0.000204187	0.000258369
ATIC	1399	0.220302	7.73494e-17	1.43735e-16
ATL2	1399	0.292072	6.48011e-29	1.61441e-28
ATL3	1399	0.120475	6.22543e-06	8.31467e-06
ATMIN	114	-0.426554	2.2202e-06	3.01787e-06
ATN1	1303	-0.0192178	0.488244	0.507837
ATOX1	1399	0.178334	1.8394e-11	2.96917e-11
ATP11B	1399	0.399921	7.2041e-55	3.02405e-54
ATP13A1	1399	0.175796	3.56564e-11	5.69973e-11
ATP13A4	783	0.757361	1.04996e-146	1.87335e-145
ATP1A1	1399	0.192193	4.1705e-13	7.08343e-13
ATP1A2	514	0.618905	1.14619e-55	4.88386e-55
ATP1A3	629	0.320061	1.89509e-16	3.48932e-16
ATP1B2	306	0.8983	1.35078e-110	1.35768e-109
ATP1B3	1399	0.564762	1.12133e-118	1.26637e-117
ATP23	721	0.125095	0.000761603	0.000939771
ATP2A1	210	0.496757	1.74077e-14	3.06004e-14
ATP2A3	1399	0.593831	4.39349e-134	6.22939e-133
ATP2B2	284	0.784332	2.00867e-60	9.26592e-60
ATP4A	185	-0.132206	0.0728298	0.0811827
ATP5F1A	1399	0.155791	4.6941e-09	7.00823e-09
ATP5F1B	1399	0.38031	2.26452e-49	8.57824e-49
ATP5F1C	1399	-0.0831553	0.00185266	0.00224805
ATP5F1D	1399	0.473537	4.25025e-79	2.62621e-78
ATP5F1E	1186	0.190401	3.82402e-11	6.1052e-11
ATP5IF1	1399	0.257771	1.13814e-22	2.4566e-22
ATP5ME	1399	0.553628	3.58611e-113	3.73302e-112
ATP5MF	1234	-0.0224353	0.431039	0.450512
ATP5MJ	1399	-0.195737	1.51056e-13	2.59387e-13
ATP5MK	1399	0.134936	4.0685e-07	5.66995e-07
ATP5PB	1399	0.277026	4.58005e-26	1.06726e-25
ATP5PD	1399	0.35195	4.62535e-42	1.51873e-41
ATP5PO	1399	0.345747	1.47108e-40	4.67747e-40
ATP6AP2	1399	0.000547444	0.983678	0.98444
ATP6V0A4	869	0.298084	2.72175e-19	5.3887e-19
ATP6V0C	716	0.276008	5.51566e-14	9.5712e-14
ATP6V0D2	715	0.384488	1.3161e-26	3.11172e-26
ATP6V1A	1399	0.203404	1.57096e-14	2.76369e-14
ATP6V1B1	1204	0.475926	4.42377e-69	2.33883e-68
ATP6V1B2	1399	0.233744	8.15058e-19	1.59279e-18
ATP6V1C1	1399	0.138071	2.16549e-07	3.04983e-07
ATP6V1C2	453	0.271506	4.26959e-09	6.38497e-09
ATP6V1D	1399	-0.190124	7.47832e-13	1.25676e-12
ATP6V1E1	1399	-0.0224572	0.401287	0.420728
ATP6V1F	1399	-0.0340088	0.203633	0.219843
ATP6V1G3	185	0.84076	1.20118e-50	4.64354e-50
ATP6V1H	1399	-0.0433928	0.104729	0.115239
ATP7B	391	0.169855	0.00074502	0.000919559
ATP8A1	1038	0.429886	6.21338e-48	2.28946e-47
ATP8B1	1093	0.6783	3.40452e-148	6.19664e-147
ATP9A	1399	0.477611	1.27518e-80	8.08924e-80
ATPAF2	1399	0.387357	2.64431e-51	1.03731e-50
ATR	1300	0.287441	3.77464e-26	8.80716e-26
ATRN	1399	-0.175127	4.23814e-11	6.75354e-11
ATRNL1	99	0.706601	3.04874e-16	5.58957e-16
ATXN10	1399	0.276761	5.12173e-26	1.19195e-25
ATXN2	1399	0.336226	2.5616e-38	7.77592e-38
ATXN7L3B	1399	0.178722	1.66119e-11	2.68341e-11
AUH	1399	0.212681	8.98512e-16	1.62917e-15
AUP1	1399	0.2775	3.74754e-26	8.7462e-26
AURKB	854	0.756661	2.09144e-159	4.52612e-158
AUTS2	1303	0.376184	4.5772e-45	1.60114e-44
AXIN1	588	0.0227503	0.581934	0.599906
AXL	1189	0.348242	3.14518e-35	8.9922e-35
AZGP1	1399	0.168166	2.46052e-10	3.82767e-10
AZI2	1303	0.414412	3.11978e-55	1.31938e-54
AZU1	1399	0.226834	8.77739e-18	1.67088e-17
B3GALNT1	56	0.298291	0.0259244	0.0296701
B3GALT6	1006	0.390876	4.56648e-38	1.37971e-37
B3GAT3	1399	0.212657	9.05257e-16	1.64107e-15
B3GLCT	1399	0.102831	0.000116683	0.000148894
B3GNT2	696	0.118133	0.0017969	0.00218215
B3GNT3	529	0.554815	4.92848e-44	1.6862e-43
B3GNT5	207	0.609893	1.77751e-22	3.81932e-22
B3GNT6	250	0.621202	4.47394e-28	1.09411e-27
B3GNT7	793	0.550397	5.30877e-64	2.57635e-63
B3GNT9	530	-0.166913	0.000113079	0.000144357
B4GALNT1	99	0.589127	1.41364e-10	2.21587e-10
B4GALNT2	96	0.286894	0.00459712	0.00548332
B4GALNT3	686	0.167113	1.08269e-05	1.43334e-05
B4GALNT4	99	0.490394	2.57011e-07	3.60901e-07
B4GALT3	953	0.275485	4.66073e-18	8.91541e-18
B4GALT4	1399	0.0887512	0.000890004	0.00109448
B4GALT5	631	0.474458	9.76804e-37	2.87823e-36
B4GALT7	1399	0.336417	2.31417e-38	7.03426e-38
B4GAT1	1399	0.479784	1.92687e-81	1.2362e-80
BAALC	99	0.810667	2.79903e-24	6.29225e-24
BABAM1	1399	-0.025285	0.344635	0.363315
BACE2	56	0.490362	0.000151612	0.00019276
BACH1	1399	0.181597	7.74369e-12	1.26306e-11
BAG2	1399	0.608612	1.53748e-142	2.51958e-141
BAG3	1399	0.100771	0.000159739	0.000202978
BAG4	1399	0.34521	1.97777e-40	6.2687e-40
BAHD1	743	0.0372579	0.310478	0.328682
BAIAP2L1	1300	0.659368	5.26906e-163	1.2006e-161
BAIAP3	99	0.638281	1.18885e-12	1.98602e-12
BANF1	1399	0.293373	3.60621e-29	9.01901e-29
BANK1	526	0.465968	1.04232e-29	2.63743e-29
BAP1	1303	0.288426	2.20732e-26	5.18768e-26
BARD1	783	-0.193504	4.82457e-08	6.95395e-08
BASP1	1399	0.452959	1.02987e-71	5.63254e-71
BAZ1A	1399	0.494408	4.03244e-87	2.79949e-86
BAZ1B	1399	0.402286	1.47602e-55	6.28629e-55
BBC3	319	0.278842	4.16022e-07	5.79599e-07
BBIP1	1082	0.0832025	0.00617336	0.00731424
BBLN	1247	0.41882	3.87865e-54	1.60211e-53
BBOX1	927	0.85854	1.39658e-270	1.50398e-268
BBS1	928	0.106353	0.00117584	0.00143894
BBS10	207	0.36219	8.20146e-08	1.17241e-07
BBS4	1247	0.537743	2.22806e-94	1.72413e-93
BBS7	1303	0.0497321	0.072722	0.0810851
BBS9	1303	0.582733	2.3595e-119	2.68478e-118
BBX	1096	0.15534	2.36376e-07	3.32441e-07
BCAM	1399	0.686384	1.80054e-195	6.5942e-194
BCAN	99	0.691738	0	0
BCAP31	1399	0.210303	1.89497e-15	3.4032e-15
BCAR1	1399	-0.140867	1.21931e-07	1.73181e-07
BCAR3	1303	0.34231	3.97147e-37	1.18022e-36
BCAS2	1399	0.016029	0.549146	0.568243
BCAT1	1399	0.735467	1.98336e-238	1.40168e-236
BCAT2	1399	0.159923	1.79862e-09	2.72809e-09
BCCIP	1399	0.411091	3.60412e-58	1.60289e-57
BCDIN3D	686	-0.335396	1.69454e-19	3.36971e-19
BCHE	1399	0.53117	1.11274e-102	9.93667e-102
BCKDHB	1399	0.287583	4.78691e-28	1.16812e-27
BCKDK	1399	0.337704	1.16351e-38	3.56059e-38
BCL10	1399	0.210835	1.605e-15	2.89219e-15
BCL11A	686	0.389414	2.9126e-26	6.82043e-26
BCL11B	1034	0.331392	6.33546e-28	1.54144e-27
BCL2L11	1039	0.384748	5.3845e-38	1.62632e-37
BCL2L13	1399	0.0277919	0.298908	0.31699
BCL2L14	793	0.677102	1.8614e-107	1.78371e-106
BCL2L15	1003	0.678128	4.90162e-136	7.2215e-135
BCL3	1303	0.38655	1.08398e-47	3.97796e-47
BCL6	743	0.261038	4.86198e-13	8.22545e-13
BCL7A	1303	0.400524	2.20279e-51	8.65613e-51
BCL7B	1303	-0.0911883	0.000983027	0.00120658
BCLAF1	1399	0.217691	1.81071e-16	3.33463e-16
BCO1	185	0.47196	1.18821e-11	1.92695e-11
BCR	1399	0.140285	1.37543e-07	1.94926e-07
BCS1L	1399	0.506773	3.82949e-92	2.83714e-91
BDH1	1399	0.685787	5.31948e-195	1.93253e-193
BDH2	1399	0.259771	5.20377e-23	1.13375e-22
BECN1	1399	-0.202927	1.81366e-14	3.18632e-14
BEND5	99	0.451271	2.76006e-06	3.73206e-06
BET1	1399	0.0174384	0.514583	0.533637
BEX4	99	0.446404	3.63476e-06	4.89651e-06
BGN	1399	0.286731	6.96712e-28	1.69421e-27
BHLHE40	798	0.384984	1.36345e-29	3.44037e-29
BHLHE41	155	0.752318	1.58385e-29	3.98761e-29
BHMT	185	0.894423	7.30952e-66	3.64509e-65
BHMT2	185	0.793237	2.77266e-41	8.96086e-41
BICC1	1303	0.757181	6.98793e-243	5.49677e-241
BICD1	1303	0.571861	5.01485e-114	5.26268e-113
BICD2	1399	0.360006	4.6035e-44	1.5762e-43
BICDL2	963	0.227943	8.13555e-13	1.36564e-12
BIN1	1399	0.279497	1.60296e-26	3.78402e-26
BIN2	1399	0.439876	2.82721e-67	1.4441e-66
BIRC3	603	0.317377	1.40859e-15	2.54081e-15
BIRC5	587	0.615325	1.92294e-62	9.1552e-62
BLMH	1399	0.127534	1.70586e-06	2.32748e-06
BLOC1S2	1399	0.00389895	0.884156	0.890753
BLOC1S3	1399	0.0152623	0.568419	0.587044
BLOC1S4	1399	0.0804654	0.00259655	0.00312969
BLOC1S5	1303	0.029291	0.290725	0.308673
BLOC1S6	1399	0.0720182	0.00704301	0.00832172
BLVRA	1399	0.310123	1.44338e-32	3.8929e-32
BLVRB	1399	0.180732	9.75406e-12	1.58554e-11
BLZF1	1303	0.0411369	0.137776	0.150413
BMERB1	211	0.394907	2.75258e-09	4.14651e-09
BMF	983	0.510282	2.77648e-66	1.39301e-65
BMP2	207	0.625507	7.08621e-24	1.57615e-23
BMP5	418	0.646018	9.70515e-51	3.75825e-50
BMP6	207	0.639852	3.11326e-25	7.14967e-25
BMP7	306	0.738105	6.88336e-54	2.83418e-53
BMPER	517	0.783687	1.41153e-108	1.3804e-107
BMPR1A	99	0.402576	3.61319e-05	4.69072e-05
BMPR1B	325	0.41188	9.70565e-15	1.71479e-14
BMS1	1399	0.0581586	0.0296141	0.0337946
BMT2	418	0.203613	2.73553e-05	3.56925e-05
BMX	418	0.361177	2.51848e-14	4.40577e-14
BNC2	826	0.236801	5.43662e-12	8.92716e-12
BNIP2	1399	-0.0528289	0.0482017	0.054314
BNIP3L	984	0.0653964	0.0402677	0.0456126
BNIPL	473	0.5367	1.21769e-36	3.58101e-36
BOD1	1303	0.299903	1.7337e-28	4.27797e-28
BOD1L1	1399	-0.136624	2.90245e-07	4.07e-07
BOK	1300	-0.00551399	0.84256	0.851693
BOLA1	1399	0.168708	2.15092e-10	3.35411e-10
BOLA3	1399	0.329943	6.99543e-37	2.06625e-36
BOP1	1399	0.536664	3.57009e-105	3.29205e-104
BORCS5	1399	-0.127745	1.63936e-06	2.2381e-06
BORCS6	1399	-0.126644	2.01618e-06	2.74385e-06
BORCS8	1303	0.183428	2.53126e-11	4.0671e-11
BPGM	1399	-0.316849	5.38958e-34	1.49461e-33
BPHL	1399	0.529705	5.05274e-102	4.45054e-101
BPI	1399	-0.0073891	0.782446	0.794657
BPIFA1	572	0.591812	2.42431e-55	1.02863e-54
BPIFB1	963	0.637753	4.49913e-111	4.57294e-110
BPIFB2	684	0.258978	6.05071e-12	9.9193e-12
BPNT1	1399	0.121982	4.74995e-06	6.36942e-06
BPNT2	1399	0.094591	0.000395916	0.000494881
BRAP	1399	0.157173	3.41523e-09	5.12425e-09
BRAT1	1399	0.124019	3.2788e-06	4.42489e-06
BRCA1	897	0.196865	2.74491e-09	4.13565e-09
BRD3	1399	0.276065	6.86912e-26	1.59492e-25
BRD3OS	56	-0.0468908	0.731468	0.745142
BRD9	1399	0.00491976	0.85413	0.862232
BRF2	1039	0.0100749	0.74566	0.759086
BRI3	1080	-0.0613762	0.043738	0.0494135
BRI3BP	1399	0.175127	4.23832e-11	6.75354e-11
BRINP1	99	0.662344	8.25842e-14	1.42595e-13
BRINP2	99	0.539113	8.5622e-09	1.26848e-08
BRINP3	99	0.693956	1.67399e-15	3.01292e-15
BRIX1	1399	0.490437	1.4966e-85	1.01715e-84
BRK1	1399	-0.110734	3.31216e-05	4.30981e-05
BRMS1	1303	0.25934	1.80477e-21	3.77654e-21
BRMS1L	1303	0.184376	1.99153e-11	3.2113e-11
BROX	1399	0.16832	2.36804e-10	3.68634e-10
BRPF3	885	0.228646	5.83009e-12	9.56283e-12
BRSK1	99	0.682459	7.31205e-15	1.29543e-14
BRSK2	264	0.733133	9.06695e-46	3.20528e-45
BRWD3	841	0.0308836	0.371051	0.390158
BSN	99	0.625693	4.37944e-12	7.20691e-12
BSND	185	0.806003	1.53312e-43	5.1923e-43
BSPRY	1300	0.396454	3.53653e-50	1.35499e-49
BST1	1399	0.298769	3.06765e-30	7.85674e-30
BTBD1	1303	0.183134	2.72562e-11	4.37628e-11
BTBD11	574	0.332624	2.70124e-16	4.95748e-16
BTBD17	99	0.667485	4.52414e-14	7.86723e-14
BTBD2	1303	0.337329	4.85714e-36	1.41597e-35
BTBD7	114	-0.0127947	0.892525	0.898984
BTBD9	1138	0.352733	1.11647e-34	3.14726e-34
BTC	325	0.146233	0.00828307	0.00974365
BTD	1399	0.263501	1.18797e-23	2.62298e-23
BTF3L4	1399	0.107047	6.02412e-05	7.75277e-05
BTG1	473	0.40149	9.53071e-20	1.90572e-19
BTG2	207	0.772951	2.23651e-42	7.39184e-42
BTG3	418	0.328352	5.78323e-12	9.48769e-12
BTLA	207	0.592899	4.86996e-21	1.00671e-20
BTN2A1	1234	-0.0115964	0.684035	0.699421
BTN3A1	984	0.149586	2.44201e-06	3.3144e-06
BTN3A2	984	0.387388	1.38812e-36	4.0809e-36
BTN3A3	1399	0.142505	8.66395e-08	1.23775e-07
BTNL9	603	0.462644	2.58483e-33	7.08987e-33
BTRC	207	0.209561	0.00244126	0.00294606
BUB1	532	-0.0654504	0.131634	0.143951
BUB1B	953	0.763768	5.43057e-183	1.65404e-181
BUB3	1399	0.0883606	0.000938007	0.00115226
BUD13	1399	0.0347546	0.193888	0.209722
BUD23	1399	0.462568	4.24286e-75	2.45402e-74
BUD31	1399	0.175613	3.73907e-11	5.97379e-11
BYSL	1399	0.626539	2.05798e-153	4.1187e-152
BZW1	1399	0.35505	7.97152e-43	2.66582e-42
C10orf67	56	-0.0794077	0.560735	0.579505
C10orf88	644	-0.0817854	0.0379934	0.0431011
C10orf99	250	0.574971	2.12257e-23	4.66491e-23
C11orf52	1204	0.501757	9.09792e-78	5.50869e-77
C11orf58	1399	-0.0625112	0.0193709	0.0223592
C11orf68	1399	0.283484	2.87913e-27	6.89559e-27
C11orf96	1399	0.417618	3.70672e-60	1.70122e-59
C11orf98	1399	0.136073	3.24197e-07	4.53625e-07
C12orf29	1399	0.239798	9.5285e-20	1.9057e-19
C12orf4	1399	-0.235747	4.03311e-19	7.95021e-19
C12orf43	1303	0.450932	2.93427e-66	1.47137e-65
C12orf57	1399	0.279376	1.68727e-26	3.98201e-26
C12orf73	1234	0.131599	3.51172e-06	4.73358e-06
C12orf75	1303	0.505991	1.22348e-85	8.32779e-85
C14orf119	1303	0.4091	9.72055e-54	3.9951e-53
C14orf93	530	-0.379005	1.50529e-19	2.99799e-19
C15orf39	963	0.160623	5.42666e-07	7.52676e-07
C15orf40	1399	-0.093991	0.000431195	0.000538236
C16orf54	418	0.284478	3.18935e-09	4.79329e-09
C16orf72	475	0.378524	1.25089e-17	2.36776e-17
C16orf86	816	0.59494	2.80851e-79	1.74012e-78
C16orf87	532	0.43099	1.78679e-25	4.11594e-25
C16orf91	872	0.284619	1.03034e-17	1.95603e-17
C17orf100	99	0.278144	0.00531029	0.00631151
C17orf49	743	0.352685	3.48515e-23	7.61697e-23
C17orf75	1399	0.170179	1.49063e-10	2.33494e-10
C17orf97	1399	0.332265	2.07931e-37	6.21184e-37
C18orf21	1247	0.279254	9.00005e-24	1.99545e-23
C18orf25	1399	0.294939	1.77339e-29	4.45738e-29
C19orf25	1399	-0.0505081	0.0589347	0.0660133
C19orf33	1300	0.438703	2.82559e-62	1.34316e-61
C19orf38	207	0.178721	0.00997903	0.0116794
C19orf53	1399	0.142503	8.66811e-08	1.23815e-07
C19orf54	928	-0.0765551	0.0196805	0.0227049
C1GALT1	1191	0.221251	1.13225e-14	1.99734e-14
C1GALT1C1	1191	0.236688	1.25647e-16	2.32149e-16
C1QBP	1399	0.590343	3.75631e-132	5.2196e-131
C1QL1	99	0.837757	3.11552e-27	7.45188e-27
C1QL3	99	0.5995	5.51565e-11	8.74116e-11
C1QTNF2	207	0.823914	1.85527e-52	7.4326e-52
C1QTNF4	99	0.546167	4.99711e-09	7.45569e-09
C1QTNF5	1303	0.643258	4.55733e-153	8.98162e-152
C1QTNF6	865	0.233194	3.79837e-12	6.27123e-12
C1R	1399	0.168723	2.1432e-10	3.34266e-10
C1orf112	418	0.305944	1.65688e-10	2.59221e-10
C1orf116	1300	0.748712	5.08563e-234	3.43318e-232
C1orf122	1399	0.281266	7.50965e-27	1.783e-26
C1orf127	211	-0.0786618	0.255285	0.272453
C1orf131	984	0.474182	2.61361e-56	1.12531e-55
C1orf198	1399	0.482584	1.65435e-82	1.07664e-81
C1orf210	829	0.406956	2.07214e-34	5.7943e-34
C1orf226	1149	0.547807	5.80157e-91	4.23234e-90
C1orf35	1399	0.367567	5.37843e-46	1.91398e-45
C1orf52	1303	0.501601	5.83344e-84	3.87156e-83
C1orf53	418	0.542466	2.35646e-33	6.46739e-33
C1orf56	323	-0.563471	1.85438e-28	4.57326e-28
C1orf87	532	0.693763	1.40888e-77	8.51348e-77
C20orf27	1300	0.164104	2.65614e-09	4.00391e-09
C21orf91	532	0.114895	0.00798695	0.00940265
C2CD2	1399	0.00238546	0.928967	0.933508
C2CD4C	494	0.343167	4.24407e-15	7.56192e-15
C2orf49	1399	0.0608093	0.0229339	0.0263374
C2orf68	504	-0.064772	0.14649	0.159618
C2orf69	1399	-0.0583367	0.0291177	0.0332449
C2orf72	307	0.496803	1.53693e-20	3.13909e-20
C2orf76	1303	0.413324	6.33939e-55	2.66726e-54
C2orf88	1133	0.661612	1.40541e-143	2.33701e-142
C3AR1	573	-0.0225057	0.59084	0.608532
C3orf33	155	-0.631699	1.21829e-18	2.368e-18
C3orf38	1399	-0.0782202	0.00341634	0.00409707
C4B	1399	0.251889	1.09275e-21	2.30151e-21
C4BPA	1399	0.441724	6.8529e-68	3.53832e-67
C4BPB	1399	0.0223344	0.403866	0.423334
C4orf19	213	0.677352	5.95456e-30	1.51647e-29
C4orf3	1399	-0.12613	2.21911e-06	3.01685e-06
C4orf33	1399	-0.13354	5.3635e-07	7.44031e-07
C4orf46	56	0.452545	0.000462118	0.000576199
C5AR1	1173	0.487976	3.32929e-71	1.8099e-70
C5orf15	1138	-0.109621	0.000211305	0.000267188
C5orf22	1399	0.224193	2.13308e-17	4.01329e-17
C5orf24	1399	0.298188	4.01032e-30	1.02449e-29
C6orf120	1189	0.0878335	0.00243473	0.00293896
C6orf136	380	-0.376466	3.06031e-14	5.34432e-14
C6orf47	1399	0.0375941	0.159908	0.174008
C6orf58	154	0.58333	2.04502e-15	3.66976e-15
C7orf26	1399	0.0889282	0.000869006	0.00106982
C7orf50	1399	0.519625	1.37893e-97	1.1258e-96
C7orf57	631	0.604247	4.65304e-64	2.25933e-63
C8G	1399	-0.0711705	0.00774465	0.00912571
C8orf33	1399	0.276277	6.28235e-26	1.46018e-25
C8orf82	1399	0.406575	8.06181e-57	3.50443e-56
C8orf88	213	0.745447	4.96666e-39	1.53026e-38
C9orf40	1138	-0.0797522	0.00710863	0.00839563
C9orf64	1399	0.168823	2.09041e-10	3.26201e-10
C9orf72	1118	0.150099	4.61237e-07	6.41703e-07
C9orf78	1399	-0.0516118	0.053606	0.060216
C9orf85	897	-0.0812857	0.0148861	0.0172862
CA11	99	0.116835	0.249453	0.26648
CA12	1399	0.866733	0	0
CA13	1399	0.0445995	0.0954145	0.105323
CA14	99	0.728561	1.26473e-17	2.39347e-17
CA3	1399	0.537244	1.93395e-105	1.7888e-104
CA4	1287	0.687117	1.71243e-180	5.02942e-179
CA5B	1303	0.288979	1.75685e-26	4.14295e-26
CA6	154	-0.0296181	0.715383	0.729413
CA8	1303	0.646667	3.38285e-155	6.90773e-154
CAAP1	1399	-0.16887	2.0664e-10	3.22565e-10
CAB39L	1399	0.608195	2.70063e-142	4.40972e-141
CABIN1	1399	0.154709	6.01007e-09	8.94343e-09
CACHD1	841	0.526202	4.50912e-61	2.10255e-60
CACNA1F	112	0.273531	0.00352084	0.00421959
CACNA2D1	1399	0.472103	1.44365e-78	8.81786e-78
CACNA2D3	99	0.517668	4.08775e-08	5.91078e-08
CACNB1	253	0.721192	6.67432e-42	2.18042e-41
CACNB3	743	0.36148	2.36196e-24	5.31631e-24
CACNG1	154	0.847637	1.10321e-43	3.75033e-43
CACNG3	99	0.54286	6.44234e-09	9.5725e-09
CACNG4	99	0.608255	2.42678e-11	3.90071e-11
CACTIN	1399	0.197859	8.15008e-14	1.40778e-13
CACUL1	1399	0.365992	1.37267e-45	4.84477e-45
CACYBP	1399	0.435484	7.91235e-66	3.94136e-65
CAD	1399	0.419641	8.78677e-61	4.07825e-60
CADM3	823	0.588276	8.91226e-78	5.39989e-77
CADM4	1399	0.258747	7.77557e-23	1.68676e-22
CADPS	627	0.814825	3.9588e-150	7.39903e-149
CALB1	924	0.294464	6.11477e-20	1.22839e-19
CALB2	1399	0.791941	1.35142e-301	2.71666e-299
CALCOCO1	1399	0.0989486	0.000209906	0.000265457
CALCRL	1026	0.578582	9.98843e-93	7.50459e-92
CALD1	1399	0.490744	1.13373e-85	7.72853e-85
CALHM2	573	0.270153	4.85619e-11	7.71634e-11
CALHM5	1399	0.328915	1.1925e-36	3.50808e-36
CALHM6	628	0.300985	1.28745e-14	2.26846e-14
CALML3	1303	0.719933	1.3531e-208	6.18188e-207
CALML5	953	0.776226	9.854e-193	3.46846e-191
CALU	1399	0.234142	7.09083e-19	1.38731e-18
CAMK1	1399	0.304295	2.32814e-31	6.12755e-31
CAMK1G	99	0.441861	4.68179e-06	6.27987e-06
CAMK2B	982	0.632372	8.63418e-111	8.7268e-110
CAMK2N1	99	0.459296	1.7367e-06	2.36814e-06
CAMK4	1303	0.347708	2.49851e-38	7.5895e-38
CAMKK1	1062	0.214006	1.81922e-12	3.02569e-12
CAMKK2	1399	0.113987	1.92329e-05	2.52366e-05
CAMKMT	1093	0.379516	9.05378e-39	2.77535e-38
CAMKV	99	0.71983	4.64722e-17	8.68031e-17
CAMP	1399	0.294427	2.23763e-29	5.61332e-29
CAMSAP1	1303	-0.018209	0.511364	0.530482
CAND1	1399	0.132975	5.99307e-07	8.3022e-07
CAND2	1399	0.613743	1.39964e-145	2.43016e-144
CANT1	1399	0.548644	8.95853e-111	9.04451e-110
CAPG	1399	0.426366	6.83627e-63	3.26337e-62
CAPN1	1399	0.0693692	0.00944705	0.0110754
CAPN13	644	0.576041	3.36027e-58	1.49591e-57
CAPN14	154	0.67267	1.25095e-21	2.63104e-21
CAPN15	1247	0.242022	4.43246e-18	8.48413e-18
CAPN2	1399	0.331002	4.02645e-37	1.19617e-36
CAPN3	361	-0.0546341	0.300565	0.318673
CAPN5	1399	0.698916	1.32701e-205	5.8844e-204
CAPN6	672	0.443936	8.01954e-34	2.21917e-33
CAPN7	1399	-0.154525	6.26592e-09	9.31495e-09
CAPN8	376	0.414147	5.14728e-17	9.60246e-17
CAPN9	679	0.773142	5.25091e-136	7.72354e-135
CAPNS1	1399	0.045135	0.0914986	0.101099
CAPNS2	361	0.879555	7.47619e-118	8.33904e-117
CAPRIN1	1399	0.111808	2.77235e-05	3.61677e-05
CAPS	1399	0.771195	2.77177e-276	3.34312e-274
CAPSL	532	0.605112	1.90896e-54	7.94682e-54
CAPZA1	1399	0.219152	1.12648e-16	2.08345e-16
CAPZB	1399	0.119158	7.86456e-06	1.04545e-05
CARD10	809	-0.104714	0.0028641	0.00344621
CARD14	266	-0.14249	0.0200791	0.02315
CARD18	154	0.728948	8.48369e-27	2.01162e-26
CARD19	1399	0.148729	2.28275e-08	3.33061e-08
CARD6	1303	0.49925	4.51945e-83	2.96253e-82
CARD8	1303	0.400142	2.79435e-51	1.09522e-50
CARHSP1	1399	-0.0211341	0.429607	0.449119
CARM1	1399	0.131961	7.30734e-07	1.00981e-06
CARMIL1	1399	0.400002	6.8232e-55	2.86682e-54
CARNMT1	1399	-0.0281294	0.293076	0.311023
CARS2	1399	0.272803	2.68688e-25	6.17205e-25
CARTPT	211	0.101615	0.141268	0.154133
CASC3	1399	-0.0832023	0.00184162	0.00223585
CASD1	782	0.441919	1.0162e-38	3.11296e-38
CASKIN1	99	0.620747	7.19473e-12	1.17522e-11
CASKIN2	1214	0.439578	1.60842e-58	7.18506e-58
CASP14	473	0.578397	1.39914e-43	4.74208e-43
CASP2	1399	0.384466	1.66292e-50	6.42029e-50
CASP3	1399	0.142062	9.50649e-08	1.35683e-07
CASP4	1399	0.247016	6.81215e-21	1.40403e-20
CASP6	1399	0.474315	2.18407e-79	1.35508e-78
CASP7	1214	0.201321	1.44229e-12	2.40232e-12
CASP9	1303	0.228899	5.9615e-17	1.11077e-16
CASQ1	210	0.445253	1.27595e-11	2.06701e-11
CASR	350	0.380083	1.79232e-13	3.07128e-13
CASTOR1	530	0.506972	5.90094e-36	1.7175e-35
CASTOR2	1303	0.316693	9.62509e-32	2.55108e-31
CASZ1	1019	0.371384	1.12209e-34	3.16212e-34
CAV2	1399	0.51907	2.39472e-97	1.94284e-96
CAV3	154	0.779915	9.63238e-33	2.6057e-32
CAVIN1	1399	0.542969	4.29859e-108	4.1767e-107
CAVIN2	1399	0.75543	8.96382e-259	8.27415e-257
CAVIN3	1399	0.272305	3.30368e-25	7.58313e-25
CAVIN4	154	0.822901	3.76696e-39	1.16459e-38
CBFA2T2	953	-0.0215049	0.507281	0.526367
CBFA2T3	572	0.113659	0.00650428	0.00770329
CBFB	1399	0.127306	1.78056e-06	2.42684e-06
CBL	1399	0.430419	3.47173e-64	1.68936e-63
CBLB	1399	0.302719	4.88561e-31	1.27732e-30
CBLC	752	0.246569	7.05959e-12	1.15377e-11
CBLL1	1399	0.114848	1.66167e-05	2.18448e-05
CBLN2	99	0.225795	0.0246268	0.0282242
CBLN4	99	0.248014	0.0133172	0.0155102
CBR1	1399	0.244581	1.6748e-20	3.41684e-20
CBR3	1399	0.490827	1.0517e-85	7.17474e-85
CBR4	1399	0.329824	7.44123e-37	2.19619e-36
CBX1	1399	0.304951	1.70775e-31	4.5052e-31
CBX2	953	0.550076	1.78586e-76	1.06352e-75
CBX3	1399	0.298695	3.17509e-30	8.12729e-30
CBX4	1303	0.402397	6.82813e-52	2.70434e-51
CBX5	1399	0.437787	1.38752e-66	6.98859e-66
CBX6	1303	0.0533802	0.0540552	0.060698
CBX7	829	0.458895	2.06701e-44	7.12582e-44
CBX8	1399	0.375279	5.07759e-48	1.87401e-47
CCAR1	1399	0.0808417	0.00247819	0.00298983
CCDC102A	1303	0.150408	4.89301e-08	7.05036e-08
CCDC102B	682	0.261889	3.69567e-12	6.1039e-12
CCDC106	297	-0.479298	1.82553e-18	3.53084e-18
CCDC115	1399	-0.0776893	0.00364184	0.00436229
CCDC117	1096	0.675044	1.15612e-146	2.05872e-145
CCDC120	1138	0.265861	7.27663e-20	1.45984e-19
CCDC124	1399	-0.0252929	0.344485	0.363237
CCDC125	112	0.549851	3.76446e-10	5.82008e-10
CCDC126	263	0.634021	5.62114e-31	1.46608e-30
CCDC127	1399	0.184417	3.61873e-12	5.97901e-12
CCDC136	99	0.147472	0.145209	0.158279
CCDC137	1115	-0.246772	6.24453e-17	1.16254e-16
CCDC138	114	0.549863	2.35195e-10	3.66192e-10
CCDC148	211	0.24736	0.000285279	0.00035892
CCDC150	112	-0.164011	0.0839925	0.0930553
CCDC167	362	0.64936	1.00289e-44	3.48124e-44
CCDC170	588	0.0347704	0.400013	0.41949
CCDC171	114	-0.384612	2.3897e-05	3.12523e-05
CCDC175	154	-0.168397	0.0368284	0.0418058
CCDC177	99	0.525114	2.40472e-08	3.50518e-08
CCDC182	185	0.365669	3.08302e-07	4.31852e-07
CCDC184	99	0.204667	0.0421422	0.0476523
CCDC186	1399	0.0639822	0.0166907	0.0193197
CCDC22	1399	-0.0693925	0.00942303	0.0110501
CCDC25	1399	-0.193308	3.03615e-13	5.17524e-13
CCDC39	321	0.44498	5.14309e-17	9.59662e-17
CCDC40	418	0.270906	1.82642e-08	2.67299e-08
CCDC43	1399	-0.116783	1.19142e-05	1.57382e-05
CCDC50	1399	-0.0990933	0.000205437	0.000259877
CCDC51	1399	0.451462	3.39185e-71	1.8417e-70
CCDC59	742	0.279927	7.96711e-15	1.41011e-14
CCDC6	1399	0.302449	5.54191e-31	1.44598e-30
CCDC61	1399	-0.0169359	0.526776	0.545844
CCDC65	185	0.0280446	0.704734	0.719366
CCDC68	418	0.855183	8.60006e-121	9.97386e-120
CCDC69	474	0.562007	8.10059e-41	2.58476e-40
CCDC71	267	0.528138	1.39649e-20	2.85484e-20
CCDC77	644	-0.255351	4.80556e-11	7.63991e-11
CCDC8	1303	0.538057	1.1312e-98	9.37932e-98
CCDC85A	517	0.868653	3.29945e-159	7.12336e-158
CCDC85B	928	0.123431	0.00016361	0.000207838
CCDC85C	1303	0.392621	2.83759e-49	1.07177e-48
CCDC86	1399	0.360854	2.81196e-44	9.66819e-44
CCDC88B	1399	0.0935159	0.000461179	0.000575107
CCDC9	1399	0.155928	4.5483e-09	6.79391e-09
CCDC93	1007	0.050268	0.110892	0.12171
CCDC97	1399	-0.108174	5.02785e-05	6.48722e-05
CCK	589	0.496504	5.50226e-38	1.66133e-37
CCL14	1303	0.580322	3.72776e-118	4.18379e-117
CCL16	715	0.368526	2.02248e-24	4.56698e-24
CCL18	1247	0.742646	4.9184e-219	2.64832e-217
CCL19	207	0.503273	1.08693e-14	1.91814e-14
CCL20	532	0.469627	1.54532e-30	3.99514e-30
CCL21	1244	0.68759	7.47668e-175	2.00101e-173
CCL28	154	0.325162	3.87747e-05	5.0302e-05
CCL5	1247	0.6402	9.30102e-145	1.58152e-143
CCM2	1399	0.0793676	0.00297182	0.00357441
CCM2L	418	0.747318	7.35502e-76	4.33161e-75
CCN2	1303	0.622663	9.24595e-141	1.47251e-139
CCN3	1149	0.385389	5.46522e-42	1.7906e-41
CCN4	319	0.681764	6.10168e-45	2.13029e-44
CCNB1	1049	0.517825	5.05516e-73	2.81756e-72
CCNB2	587	0.705476	1.59073e-89	1.13843e-88
CCNC	1039	-0.0292741	0.345849	0.364505
CCND1	983	0.620151	1.58146e-105	1.46576e-104
CCND3	418	0.391828	8.64491e-17	1.60513e-16
CCNDBP1	1082	0.141895	2.78889e-06	3.77048e-06
CCNE1	170	0.714342	7.71953e-28	1.87466e-27
CCNH	1399	-0.156325	4.15226e-09	6.21157e-09
CCNK	1399	0.324662	1.06202e-35	3.06542e-35
CCNL1	1303	0.430872	4.91201e-60	2.24982e-59
CCNQ	185	0.484242	2.87855e-12	4.76911e-12
CCNT1	1399	0.048421	0.0702113	0.0783441
CCNT2	1303	0.158426	8.94698e-09	1.3244e-08
CCNY	1399	-0.0211523	0.429209	0.448806
CCR1	669	0.232245	1.20863e-09	1.84528e-09
CCRL2	517	0.819214	1.86961e-126	2.33921e-125
CCS	1399	-0.14429	5.94391e-08	8.5378e-08
CCSAP	743	-0.00233758	0.94928	0.95265
CCSER2	1082	0.294133	4.91456e-23	1.07229e-22
CCT2	1399	0.026413	0.323535	0.342104
CCT3	1399	0.0904878	0.000702861	0.000868234
CCT4	1399	-0.247406	5.89257e-21	1.21588e-20
CCT5	1399	-0.0956106	0.000342079	0.000428772
CCT6A	1399	0.122656	4.20442e-06	5.65129e-06
CCT6B	717	0.37365	3.55909e-25	8.1611e-25
CCT8	1399	-0.0394092	0.140674	0.153521
CD109	1399	0.491049	8.59532e-86	5.8726e-85
CD151	1399	0.234427	6.41635e-19	1.25742e-18
CD177	1158	0.286383	2.68016e-23	5.87182e-23
CD180	1399	-0.0994676	0.000194291	0.000246018
CD19	418	0.745151	3.36764e-75	1.95782e-74
CD1A	572	0.303411	1.2053e-13	2.07482e-13
CD2	1300	0.251025	3.94049e-20	7.95839e-20
CD200	1303	0.345532	7.67169e-38	2.30865e-37
CD200R1	263	0.0557923	0.367487	0.3865
CD207	798	0.485081	2.46824e-48	9.19215e-48
CD209	1090	0.550638	1.95821e-87	1.36261e-86
CD22	207	0.60152	9.30845e-22	1.96601e-21
CD226	211	0.595138	1.31539e-21	2.76336e-21
CD248	1399	0.498826	6.83289e-89	4.85167e-88
CD274	671	0.518968	1.53988e-47	5.63275e-47
CD276	1399	0.431966	1.10158e-64	5.38645e-64
CD28	207	0.67596	5.45125e-29	1.35921e-28
CD2AP	1399	0.24906	3.17753e-21	6.59567e-21
CD2BP2	1399	0.119136	7.89523e-06	1.04922e-05
CD300A	1399	0.413789	5.50096e-59	2.47202e-58
CD300LF	418	0.409729	2.36328e-18	4.55534e-18
CD300LG	211	0.862362	1.05908e-63	5.11231e-63
CD320	799	0.435112	3.06293e-38	9.28527e-38
CD33	850	0.117851	0.000575568	0.00071372
CD34	1399	0.26492	6.72859e-24	1.49771e-23
CD36	1399	0.768866	1.30778e-273	1.51668e-271
CD37	418	0.324892	9.88874e-12	1.60714e-11
CD38	1399	0.670358	3.07318e-183	9.42372e-182
CD3E	1204	0.423369	1.50335e-53	6.15075e-53
CD3G	849	0.312371	1.13503e-20	2.32664e-20
CD4	1399	0.475276	9.57116e-80	5.97933e-79
CD48	1399	0.497854	1.68415e-88	1.18283e-87
CD5	1115	0.284827	2.96137e-22	6.32851e-22
CD53	1399	0.354738	9.52374e-43	3.17669e-42
CD58	1399	-0.0902198	0.000729126	0.000900433
CD5L	1399	0.366757	8.71285e-46	3.08479e-45
CD6	695	-0.0387162	0.308101	0.326318
CD68	573	0.446607	1.93498e-29	4.85947e-29
CD69	207	0.238147	0.000549395	0.000681638
CD7	686	0.556718	4.34054e-57	1.89592e-56
CD70	185	0.868676	1.0101e-57	4.45942e-57
CD79A	849	0.483415	6.26925e-51	2.43711e-50
CD81	1399	0.43176	1.28411e-64	6.27556e-64
CD82	1399	0.210785	1.63014e-15	2.93633e-15
CD83	207	0.609012	2.12069e-22	4.54484e-22
CD84	1189	0.392369	4.75752e-45	1.66293e-44
CD86	418	0.605004	4.35374e-43	1.46137e-42
CD93	1399	0.615974	6.4072e-147	1.14545e-145
CD99	1399	0.337263	1.47302e-38	4.49862e-38
CD99L2	1399	0.356908	2.75367e-43	9.27391e-43
CDA	1399	0.122278	4.50221e-06	6.04169e-06
CDADC1	284	0.541938	4.43217e-23	9.67738e-23
CDAN1	931	0.42299	1.05045e-41	3.41443e-41
CDC123	1399	0.228288	5.35747e-18	1.0233e-17
CDC14A	396	0.572504	7.34723e-36	2.13228e-35
CDC16	1399	-0.0295591	0.269221	0.286785
CDC20	953	0.546058	3.58997e-75	2.08306e-74
CDC23	1399	-0.292028	6.61137e-29	1.64529e-28
CDC26	1399	-0.147551	2.95117e-08	4.28718e-08
CDC27	1399	0.00726901	0.785895	0.79807
CDC34	1399	0.219409	1.03562e-16	1.91736e-16
CDC37	1399	0.00925114	0.729553	0.743442
CDC37L1	1399	0.125716	2.39684e-06	3.25455e-06
CDC40	1399	0.0281853	0.292118	0.310044
CDC42BPB	1399	0.131919	7.36616e-07	1.01763e-06
CDC42BPG	1188	0.277093	2.20641e-22	4.72743e-22
CDC42EP1	1399	0.194384	2.23149e-13	3.81445e-13
CDC42EP2	1303	0.417458	4.21942e-56	1.81411e-55
CDC42EP3	1204	0.252632	5.50045e-19	1.0805e-18
CDC42EP4	1399	0.391981	1.34349e-52	5.39182e-52
CDC42EP5	1399	0.711214	4.49059e-216	2.36173e-214
CDC42SE1	1234	0.223718	1.83731e-15	3.30096e-15
CDC45	361	0.687078	9.71107e-52	3.83944e-51
CDC5L	1399	0.352097	4.25697e-42	1.39828e-41
CDC7	207	0.715753	8.40033e-34	2.32312e-33
CDC73	1399	0.0340566	0.202998	0.219183
CDCA2	854	0.22248	4.87695e-11	7.7466e-11
CDCA5	529	0.595335	4.85082e-52	1.92881e-51
CDCA7L	629	0.363118	4.86801e-21	1.00654e-20
CDCA8	643	0.587817	5.25791e-61	2.44918e-60
CDCP1	1399	0.669833	7.50846e-183	2.27925e-181
CDH10	99	0.631628	2.3857e-12	3.9562e-12
CDH11	1399	0.694421	6.5652e-202	2.72426e-200
CDH13	1399	0.519141	2.23286e-97	1.81641e-96
CDH16	185	0.774231	3.34551e-38	1.01317e-37
CDH17	261	0.891955	2.85717e-91	2.09279e-90
CDH18	99	0.272473	0.00636284	0.00753676
CDH19	96	0.398152	5.88435e-05	7.57505e-05
CDH20	99	0.804799	1.05819e-23	2.341e-23
CDH4	284	0.812189	5.8508e-68	3.02609e-67
CDH5	1399	0.624926	2.09281e-152	4.03658e-151
CDH6	1149	0.833474	9.09187e-298	1.55179e-295
CDH8	99	0.449193	3.10582e-06	4.19458e-06
CDH9	284	-0.0541747	0.363028	0.381899
CDHR5	281	0.481008	1.12021e-17	2.12441e-17
CDIN1	420	-0.0876238	0.0728365	0.0811827
CDIP1	702	0.757661	7.49164e-132	1.03623e-130
CDIPT	1399	0.110484	3.45149e-05	4.48659e-05
CDK10	319	-0.597571	2.91045e-32	7.80318e-32
CDK11A	1303	0.417951	3.04611e-56	1.3109e-55
CDK12	1399	0.108827	4.52382e-05	5.85108e-05
CDK14	1149	0.240672	1.32811e-16	2.45235e-16
CDK17	1303	0.33189	7.0997e-35	2.00825e-34
CDK19	1138	0.33735	1.09599e-31	2.90232e-31
CDK2	1399	0.321683	4.81193e-35	1.36883e-34
CDK2AP1	1303	0.598469	1.97773e-127	2.52691e-126
CDK4	1399	0.0338479	0.205781	0.222029
CDK5	1399	0.276244	6.36946e-26	1.47967e-25
CDK5RAP1	1303	0.423292	8.6333e-58	3.81518e-57
CDK5RAP3	1285	-0.26379	6.73224e-22	1.42857e-21
CDK6	1399	0.533856	6.80946e-104	6.17838e-103
CDK7	1399	-0.0478255	0.0737354	0.0821543
CDK8	743	0.155717	2.01324e-05	2.63862e-05
CDK9	1399	0.0397756	0.137017	0.149602
CDKAL1	1399	0.0389105	0.145773	0.158855
CDKL5	979	0.149666	2.55838e-06	3.46921e-06
CDKN1A	953	0.0300534	0.35405	0.372715
CDKN2AIP	1399	-0.00327096	0.902713	0.908468
CDKN2AIPNL	1399	-0.104521	8.97904e-05	0.000114984
CDKN2B	583	0.284147	2.73495e-12	4.53286e-12
CDKN2C	1399	0.0811342	0.00238966	0.0028861
CDKN2D	517	-0.000503584	0.990886	0.991325
CDNF	823	0.150155	1.52088e-05	2.00202e-05
CDO1	99	0.176717	0.0801559	0.088979
CDPF1	1082	0.127591	2.56159e-05	3.34519e-05
CDR2	1399	0.181726	7.48168e-12	1.22143e-11
CDR2L	1303	0.495202	1.47698e-81	9.50271e-81
CDS1	1399	0.199999	4.34154e-14	7.55697e-14
CDS2	1399	0.0713547	0.00758712	0.00894591
CDSN	154	0.768255	2.99948e-31	7.87842e-31
CDX2	96	0.660807	2.36871e-13	4.04519e-13
CDYL	1399	0.313466	2.84576e-33	7.79846e-33
CDYL2	644	0.609249	1.09143e-66	5.5126e-66
CEACAM6	833	0.465269	5.64185e-46	2.00535e-45
CEACAM7	736	0.847295	6.82487e-204	2.89849e-202
CEACAM8	1046	0.206722	1.46976e-11	2.37715e-11
CEBPA	783	0.301695	6.10917e-18	1.16541e-17
CEBPB	1399	0.457571	2.52009e-73	1.40807e-72
CEBPD	897	0.412573	3.5068e-38	1.06131e-37
CEBPG	839	0.140381	4.49637e-05	5.81807e-05
CEBPZ	1399	-0.150366	1.5923e-08	2.33717e-08
CEBPZOS	1303	0.343625	2.03498e-37	6.08341e-37
CELA2A	261	0.832462	2.28752e-68	1.19474e-67
CELA2B	165	0.61758	9.99927e-19	1.94733e-18
CELA3A	261	0.785857	5.48033e-56	2.35064e-55
CELA3B	261	0.750381	1.78444e-48	6.65927e-48
CELF3	99	0.595079	8.27129e-11	1.30488e-10
CELF4	99	0.830906	1.94748e-26	4.58774e-26
CELF5	99	0.559471	1.74845e-09	2.65244e-09
CELSR2	1138	0.557565	6.01167e-94	4.60081e-93
CEMIP	1214	0.270423	8.65949e-22	1.83108e-21
CEMIP2	1399	0.623299	2.14245e-151	4.08012e-150
CENATAC	433	-0.271454	9.4457e-09	1.39686e-08
CEND1	99	0.684925	5.36036e-15	9.52275e-15
CENPA	56	-0.0756007	0.579731	0.598044
CENPB	1399	0.207529	4.47661e-15	7.97154e-15
CENPC	1399	0.069887	0.00892639	0.01048
CENPH	907	-0.10857	0.00105691	0.00129568
CENPK	532	0.582335	1.27749e-49	4.85961e-49
CENPM	686	0.533925	8.16579e-52	3.23272e-51
CENPO	417	-0.00423108	0.931353	0.935698
CENPQ	375	0.604954	8.42678e-39	2.58577e-38
CENPT	319	-0.229472	3.50727e-05	4.55779e-05
CENPU	532	0.322429	2.46067e-14	4.30796e-14
CENPX	587	0.489468	1.08247e-36	3.18647e-36
CEP112	1247	0.497623	5.43919e-79	3.35398e-78
CEP128	1303	0.311416	1.0705e-30	2.7747e-30
CEP131	1303	0.569664	5.65363e-113	5.86499e-112
CEP135	1303	0.0359139	0.195127	0.211037
CEP152	897	-0.104999	0.0016381	0.00199197
CEP162	796	-0.160719	5.18939e-06	6.94941e-06
CEP164	1303	-0.0997392	0.000311153	0.000390875
CEP170	1399	0.505531	1.25066e-91	9.19791e-91
CEP20	897	-0.0344567	0.302614	0.320732
CEP250	1204	0.166083	6.74317e-09	1.00162e-08
CEP350	1303	0.159062	7.78943e-09	1.15513e-08
CEP43	1399	0.196113	1.35492e-13	2.32972e-13
CEP44	1399	0.344476	2.95977e-40	9.34522e-40
CEP55	1118	0.580001	1.72604e-101	1.51004e-100
CEP57	1303	0.138747	4.95871e-07	6.89252e-07
CEP68	1303	0.273809	7.71247e-24	1.71333e-23
CEP70	321	-0.0607252	0.278038	0.295863
CEP76	1118	0.0239508	0.423681	0.443231
CEP78	1138	0.272372	8.31232e-21	1.70933e-20
CEP89	829	-0.0999586	0.00396518	0.00474395
CEP97	1303	0.642305	1.77451e-152	3.44468e-151
CERK	213	0.299661	8.57248e-06	1.13788e-05
CERS4	1303	0.526295	9.93988e-94	7.57507e-93
CERS5	1138	-0.0236166	0.426077	0.445635
CES1	1399	0.874481	0	0
CES2	1399	0.548198	1.4614e-110	1.46724e-109
CES3	1090	0.596276	6.42873e-106	6.00147e-105
CETN2	1399	0.0415972	0.11991	0.1314
CETP	925	0.480538	1.29618e-54	5.40583e-54
CFAP126	211	0.723394	1.80636e-35	5.19069e-35
CFAP161	532	0.456315	1.01623e-28	2.52064e-28
CFAP20	1399	-0.0618312	0.020732	0.0238816
CFAP251	114	0.455467	3.54707e-07	4.95625e-07
CFAP298	1399	0.164602	5.88744e-10	9.05898e-10
CFAP410	1138	0.275322	3.05008e-21	6.33548e-21
CFAP45	532	0.445443	2.71393e-27	6.50337e-27
CFAP52	418	0.553449	6.45095e-35	1.82932e-34
CFAP53	211	0.679312	6.58823e-30	1.67643e-29
CFAP58	418	0.586155	6.25683e-40	1.96389e-39
CFAP61	207	0.0110395	0.874556	0.881966
CFDP1	1399	-0.0225451	0.399445	0.418943
CFHR2	1399	0.0395123	0.139638	0.152409
CFHR5	1399	-0.127174	1.82525e-06	2.48663e-06
CFL1	1399	0.314701	1.55426e-33	4.27741e-33
CFL2	1399	0.313944	2.25263e-33	6.18619e-33
CGN	1003	0.614457	3.62313e-105	3.33756e-104
CHAC2	1303	0.0263068	0.342696	0.361477
CHAD	869	0.146954	1.36494e-05	1.79989e-05
CHADL	253	0.707693	9.55722e-40	2.99047e-39
CHAF1A	1118	0.530957	2.50093e-82	1.62292e-81
CHAF1B	953	0.514502	1.58657e-65	7.85985e-65
CHAMP1	1399	0.187801	1.42928e-12	2.38196e-12
CHAT	99	0.398795	4.34116e-05	5.62207e-05
CHCHD1	1399	0.309496	1.95256e-32	5.2521e-32
CHCHD10	1399	0.511816	2.98461e-94	2.30365e-93
CHCHD2	1399	0.258676	7.99325e-23	1.73315e-22
CHCHD3	1399	0.279017	1.96646e-26	4.63124e-26
CHCHD4	1399	0.0926383	0.000521752	0.000648231
CHCHD6	1399	0.319763	1.26277e-34	3.55194e-34
CHCHD7	1399	0.0586139	0.0283599	0.0324055
CHD2	1399	0.193135	3.19056e-13	5.43639e-13
CHD4	1399	0.168282	2.39049e-10	3.71936e-10
CHDH	1399	0.745674	1.35905e-248	1.12789e-246
CHERP	1399	0.105298	7.94889e-05	0.000101965
CHGA	1188	0.708871	5.16359e-182	1.54668e-180
CHGB	1022	0.351512	4.33322e-31	1.13421e-30
CHI3L1	1300	0.0892864	0.00127029	0.0015518
CHI3L2	211	0.593209	1.91081e-21	3.99473e-21
CHID1	1399	-0.0705554	0.00829232	0.00975325
CHIT1	1303	0.558436	1.02176e-107	9.87482e-107
CHKA	1303	0.582356	3.63491e-119	4.12564e-118
CHKB	1399	-0.0829556	0.0019003	0.00230492
CHL1	1399	0.534374	3.95751e-104	3.60157e-103
CHM	1399	-0.238408	1.56797e-19	3.12008e-19
CHMP1B	1399	-0.134923	4.079e-07	5.6837e-07
CHMP3	1399	0.0349073	0.191935	0.207685
CHMP4A	1399	-0.144403	5.80316e-08	8.3432e-08
CHMP4B	1399	0.24142	5.30683e-20	1.06845e-19
CHMP4C	1300	0.0487614	0.0788377	0.0875695
CHMP5	1399	0.0703278	0.00850358	0.00999524
CHMP6	1399	0.0454894	0.0889788	0.0983627
CHMP7	1192	0.0708658	0.014398	0.0167367
CHN1	1118	0.377173	4.08997e-39	1.26316e-38
CHORDC1	1399	0.226185	1.09313e-17	2.07392e-17
CHP1	1234	0.0841081	0.00310827	0.00373405
CHP2	96	0.271188	0.00752756	0.00887801
CHPT1	814	0.323612	2.67262e-21	5.55909e-21
CHRAC1	1399	0.432249	8.92154e-65	4.37185e-64
CHRD	908	0.291758	2.822e-19	5.58229e-19
CHRDL1	1118	0.547182	2.56247e-88	1.79691e-87
CHRM1	99	0.656643	1.5877e-13	2.72323e-13
CHST10	99	0.393407	5.61738e-05	7.23651e-05
CHST11	738	0.318559	7.21579e-19	1.41133e-18
CHST12	836	0.35694	1.59904e-26	3.77576e-26
CHST14	1303	0.344641	1.21061e-37	3.63104e-37
CHST15	530	0.275807	1.04511e-10	1.64419e-10
CHST3	1118	0.356695	6.99677e-35	1.98038e-34
CHST6	367	0.792298	2.51847e-80	1.58871e-79
CHST7	306	0.0232914	0.684875	0.700201
CHST9	517	0.0618647	0.160141	0.174219
CHSY1	1189	0.335883	9.57741e-33	2.5916e-32
CHSY3	56	0.745022	4.56807e-11	7.26873e-11
CHTF18	1214	0.392569	5.20449e-46	1.85281e-45
CHTF8	854	0.36731	1.13517e-28	2.8118e-28
CHTOP	1399	0.395703	1.1794e-53	4.84068e-53
CHUK	981	-0.208179	4.5696e-11	7.26989e-11
CIAO1	1399	-0.140139	1.41758e-07	2.00777e-07
CIAO2A	1399	0.0573651	0.0319139	0.0363364
CIAO2B	1399	0.0219129	0.4128	0.432248
CIAO3	1399	0.143432	7.12813e-08	1.02221e-07
CIAPIN1	1399	0.155332	5.21372e-09	7.77119e-09
CIBAR2	1399	0.376163	2.95134e-48	1.09552e-47
CILP	1115	0.701487	6.38672e-166	1.49287e-164
CILP2	905	0.385944	1.6174e-33	4.44982e-33
CINP	1303	-0.0260292	0.347815	0.366492
CIR1	1303	0.152142	3.41411e-08	4.94778e-08
CIRBP	1399	0.0944407	0.00040449	0.000505458
CISD1	1399	0.0111218	0.677679	0.693471
CISD2	1399	0.207185	4.97444e-15	8.84757e-15
CISD3	1399	0.332947	1.4525e-37	4.35221e-37
CITED2	323	0.679422	4.51969e-45	1.58163e-44
CITED4	114	0.378569	3.27961e-05	4.26868e-05
CKAP2	953	0.559261	1.60398e-79	9.97912e-79
CKAP2L	361	0.264383	3.45384e-07	4.82897e-07
CKAP4	1399	0.433201	4.38533e-65	2.15831e-64
CKAP5	1399	0.563	8.60532e-118	9.58666e-117
CKMT2	1399	0.330356	5.64209e-37	1.6712e-36
CKS1B	1303	0.518737	1.18348e-90	8.59213e-90
CKS2	686	0.0442267	0.247345	0.264415
CLASRP	1303	0.1956	1.05807e-12	1.77148e-12
CLC	1399	0.736813	9.63864e-240	7.08871e-238
CLCA1	261	0.6567	1.37143e-33	3.78001e-33
CLCA2	473	0.821476	5.68145e-117	6.23718e-116
CLCA4	571	0.669143	2.16133e-75	1.26219e-74
CLCN2	99	0.516109	4.56064e-08	6.58193e-08
CLCN5	885	0.518173	5.79228e-62	2.74186e-61
CLCN6	702	0.285135	1.34246e-14	2.36493e-14
CLCN7	1399	0.00222602	0.933704	0.937851
CLCNKA	339	0.623174	7.36996e-38	2.22007e-37
CLDN1	582	0.710534	1.37792e-90	9.99574e-90
CLDN10	619	0.680719	1.88506e-85	1.27828e-84
CLDN11	99	0.646331	5.00174e-13	8.46032e-13
CLDN12	687	0.48737	2.85348e-42	9.41034e-42
CLDN18	583	0.871929	2.47208e-182	7.45414e-181
CLDN23	323	0.0517567	0.353824	0.37252
CLDN3	1300	0.857327	0	0
CLDN6	56	0.857275	3.38096e-17	6.32951e-17
CLDN7	152	0.301953	0.000167394	0.000212496
CLDND1	1303	-0.0507427	0.0670879	0.0749786
CLEC12A	418	0.384602	3.47876e-16	6.36635e-16
CLEC14A	1303	0.459549	4.6069e-69	2.43423e-68
CLEC16A	1399	0.359756	5.32285e-44	1.81975e-43
CLEC2L	99	0.509488	7.21629e-08	1.03453e-07
CLEC3A	112	0.480806	8.06754e-08	1.15382e-07
CLEC3B	1399	0.464385	9.44276e-76	5.55391e-75
CLEC5A	738	0.352816	4.68639e-23	1.02275e-22
CLGN	1138	0.516486	1.31985e-78	8.07256e-78
CLIC1	1399	0.385903	6.68235e-51	2.59659e-50
CLIC2	1399	0.465229	4.68423e-76	2.76951e-75
CLIC3	1204	0.806506	1.26558e-276	1.54709e-274
CLIC4	1399	0.241307	5.52873e-20	1.11263e-19
CLIC5	1300	0.686003	1.75374e-181	5.23576e-180
CLIP2	1399	0.388407	1.34968e-51	5.3153e-51
CLIP3	99	0.45361	2.41436e-06	3.27784e-06
CLK2	1138	0.24109	1.6381e-16	3.02166e-16
CLMN	1399	0.69219	4.22752e-200	1.69965e-198
CLMP	303	-0.149514	0.00914763	0.0107355
CLN5	1399	-0.0123249	0.645088	0.661617
CLN6	1303	-0.0339329	0.220931	0.237554
CLN8	546	-0.23682	2.13264e-08	3.11511e-08
CLNS1A	1399	0.287598	4.75432e-28	1.16049e-27
CLOCK	928	-0.0430859	0.189733	0.205376
CLPP	1399	0.5668	1.04453e-119	1.19303e-118
CLPS	165	0.577239	4.83128e-16	8.81658e-16
CLPTM1	1399	0.226817	8.82834e-18	1.68023e-17
CLPTM1L	1399	0.237229	2.38654e-19	4.73124e-19
CLPX	1399	0.331903	2.5137e-37	7.49719e-37
CLRN3	281	0.76721	9.57016e-56	4.08742e-55
CLSPN	112	0.221045	0.019174	0.0221461
CLSTN1	1399	0.39969	8.40624e-55	3.5205e-54
CLSTN2	211	0.642745	5.54271e-26	1.28926e-25
CLSTN3	984	0.381122	2.26044e-35	6.48319e-35
CLTA	1399	-0.144258	5.98501e-08	8.59508e-08
CLTC	1399	0.0411992	0.123498	0.135233
CLTCL1	473	0.241201	1.09329e-07	1.55526e-07
CLTRN	185	0.665928	4.53591e-25	1.03773e-24
CLU	1399	0.473191	5.71172e-79	3.51963e-78
CLUAP1	1303	0.27453	5.82587e-24	1.29933e-23
CLVS1	99	0.590868	1.2099e-10	1.90046e-10
CLVS2	99	0.603636	3.75419e-11	5.9969e-11
CMA1	1300	0.673755	9.60106e-173	2.42601e-171
CMAS	1399	-0.0548247	0.0403324	0.0456801
CMBL	1399	0.615402	1.41605e-146	2.51168e-145
CMC1	1399	0.394251	3.05853e-53	1.24292e-52
CMC2	1399	0.348085	4.02973e-41	1.29634e-40
CMC4	1399	-0.27048	7.01831e-25	1.59999e-24
CMKLR1	418	0.468771	3.18139e-24	7.14292e-24
CMSS1	1399	0.506385	5.54542e-92	4.10171e-91
CMTM3	527	0.60256	2.1519e-53	8.78036e-53
CMTM5	99	0.692592	2.00128e-15	3.5927e-15
CMTM6	1234	0.0169909	0.550974	0.570068
CMTM7	377	0.746727	2.14094e-68	1.11948e-67
CMTR1	1399	0.0661346	0.0133556	0.0155509
CMYA5	56	0.118387	0.383807	0.403102
CNBP	1399	0.0859547	0.00129059	0.00157617
CNDP1	1303	0.24037	1.39733e-18	2.71134e-18
CNDP2	1399	0.401449	2.59152e-55	1.09854e-54
CNFN	154	0.414499	9.07845e-08	1.29614e-07
CNIH1	56	0.230485	0.0875186	0.0968195
CNIH3	99	0.390763	6.36452e-05	8.18503e-05
CNIH4	1399	-0.119857	6.94938e-06	9.26516e-06
CNKSR1	1115	0.214811	4.17944e-13	7.09729e-13
CNKSR2	99	0.468364	1.01427e-06	1.39439e-06
CNKSR3	660	0.594632	2.37193e-64	1.15606e-63
CNMD	207	0.154603	0.0261301	0.0299017
CNN1	1399	0.721196	5.49541e-225	3.29215e-223
CNN2	1399	0.556663	1.18774e-114	1.26553e-113
CNN3	1399	0.320456	8.92294e-35	2.52004e-34
CNNM2	547	0.262285	4.67397e-10	7.209e-10
CNNM3	1399	0.195931	1.42841e-13	2.4542e-13
CNNM4	1399	0.573095	6.16551e-123	7.36766e-122
CNOT11	1399	0.0910306	0.000652316	0.000806899
CNOT3	1399	0.152083	1.08694e-08	1.6053e-08
CNOT6	743	0.183463	4.77313e-07	6.63762e-07
CNOT7	1399	-0.140074	1.43663e-07	2.03409e-07
CNP	1399	0.0441642	0.0986957	0.108825
CNPY2	1399	-0.187717	1.46309e-12	2.43651e-12
CNPY4	1399	0.0580805	0.0298338	0.0340238
CNRIP1	1399	0.508595	6.69222e-93	5.03643e-92
CNST	1303	0.248045	1.01335e-19	2.02581e-19
CNTFR	474	0.755418	1.06601e-88	7.52782e-88
CNTLN	424	0.313604	3.95363e-11	6.30656e-11
CNTN1	1399	0.623151	2.64768e-151	5.0002e-150
CNTN2	99	0.727102	1.57734e-17	2.97449e-17
CNTN4	213	0.443393	1.13491e-11	1.84118e-11
CNTNAP1	641	0.487741	1.29723e-39	4.04925e-39
CNTNAP2	99	0.767641	1.89073e-20	3.85042e-20
CNTNAP4	99	0.549513	3.85374e-09	5.77073e-09
CNTROB	1118	0.332705	2.65401e-30	6.81275e-30
COA3	1399	0.412462	1.38924e-58	6.21516e-58
COA4	1399	0.190215	7.28943e-13	1.22588e-12
COA5	1399	0.0988222	0.000213883	0.000270411
COA6	1399	0.144132	6.14647e-08	8.82135e-08
COA7	1399	0.699022	1.08338e-205	4.8277e-204
COASY	1399	0.147137	3.22788e-08	4.68165e-08
COBL	1285	0.385558	8.36513e-47	3.03047e-46
COCH	880	0.312187	2.40315e-21	5.0055e-21
COG2	1399	-0.0286876	0.283598	0.301461
COG3	1399	0.285315	1.29672e-27	3.12887e-27
COG4	1399	-0.0143114	0.59276	0.610301
COG6	1399	0.087982	0.000986818	0.00121106
COG7	1399	0.194578	2.11028e-13	3.60931e-13
COIL	1399	0.353804	1.62045e-42	5.38522e-42
COL10A1	790	0.410529	1.80431e-33	4.96254e-33
COL11A1	1100	0.731278	1.16979e-184	3.62393e-183
COL15A1	1399	0.484167	4.09059e-83	2.6853e-82
COL16A1	1399	0.515051	1.26936e-95	1.00198e-94
COL17A1	945	0.681019	9.19415e-130	1.22309e-128
COL18A1	1399	0.0273451	0.306747	0.324922
COL1A1	1399	0.667826	2.24013e-181	6.64399e-180
COL21A1	869	0.252631	4.04609e-14	7.04812e-14
COL22A1	682	0.0834848	0.0292558	0.033394
COL28A1	628	-0.0208198	0.602535	0.620012
COL2A1	1399	0.265603	5.1119e-24	1.14122e-23
COL3A1	1399	0.815209	0	0
COL4A1	1399	0.0979835	0.000242116	0.00030555
COL4A2	1399	0.293884	2.86204e-29	7.1638e-29
COL4A5	757	-0.192253	9.78667e-08	1.39616e-07
COL5A1	1399	0.455068	1.90212e-72	1.0511e-71
COL5A2	1399	0.806771	1.54148481502469e-321	4.10123892612819e-319
COL5A3	1399	0.399697	8.36506e-55	3.50488e-54
COL6A2	1399	0.484343	3.49985e-83	2.30252e-82
COL8A1	1186	0.574561	3.93672e-105	3.62274e-104
COL8A2	56	0.612564	5.23418e-07	7.26536e-07
COL9A2	588	0.359277	2.35081e-19	4.66347e-19
COLEC10	603	0.316293	1.77773e-15	3.19582e-15
COLEC11	1191	0.699346	1.35632e-175	3.66246e-174
COLEC12	1214	0.702579	2.675e-181	7.88209e-180
COLGALT2	306	0.897414	4.71031e-110	4.68751e-109
COMMD10	1399	0.0551692	0.0390906	0.0442958
COMMD2	1399	-0.245489	1.19905e-20	2.4562e-20
COMMD3	1399	-0.0857546	0.00132483	0.00161689
COMMD4	1399	-0.0574185	0.0317544	0.0361594
COMMD5	1399	0.0661576	0.0133234	0.0155154
COMMD8	1399	0.122664	4.19824e-06	5.64382e-06
COMMD9	1399	-0.238515	1.50934e-19	3.00539e-19
COMP	1399	0.789674	1.0839e-298	1.96099e-296
COMTD1	1399	0.145446	4.64521e-08	6.70078e-08
COP1	1303	0.234631	9.3692e-18	1.78092e-17
COPE	1399	0.132719	6.30163e-07	8.72162e-07
COPG1	1399	0.208576	3.24066e-15	5.79118e-15
COPG2	1399	0.410947	3.98237e-58	1.76938e-57
COPRS	1399	0.263149	1.36659e-23	3.01369e-23
COPS2	1399	-0.187684	1.47632e-12	2.45808e-12
COPS3	1399	-0.240224	8.17526e-20	1.63686e-19
COPS4	1399	-0.325319	7.59564e-36	2.20154e-35
COPS5	1399	-0.179508	1.34979e-11	2.18625e-11
COPS6	1399	-0.168634	2.19081e-10	3.41396e-10
COPS7A	1399	-0.0466531	0.0810951	0.0899775
COPS7B	1399	0.0399536	0.135266	0.147816
COPS8	1399	0.0422805	0.113943	0.125012
COPS9	875	0.410304	7.41193e-37	2.18826e-36
COPZ1	1399	0.306762	7.22935e-32	1.91948e-31
COPZ2	1399	0.60423	5.49753e-140	8.63379e-139
COQ3	1399	0.351907	4.73814e-42	1.55407e-41
COQ4	185	0.655371	4.43805e-24	9.9201e-24
COQ5	1399	0.360525	3.40358e-44	1.16757e-43
COQ6	1399	0.481289	5.16812e-82	3.33696e-81
COQ7	1399	0.053671	0.0447369	0.0505105
COQ9	1399	0.524587	9.4341e-100	7.96833e-99
CORO1B	1399	0.0993618	0.000197383	0.000249828
CORO2A	1399	0.472305	1.21598e-78	7.45238e-78
CORO2B	1399	0.682898	9.63002e-193	3.40286e-191
CORO7	1247	0.536481	7.31526e-94	5.58901e-93
COTL1	1399	0.348046	4.11914e-41	1.32416e-40
COX10	56	0.374442	0.0044677	0.00533248
COX11	1399	-0.0349862	0.190932	0.206624
COX14	152	0.101169	0.21465	0.231102
COX15	1133	0.248	2.42952e-17	4.56437e-17
COX16	112	0.045606	0.632535	0.649627
COX18	819	0.444995	4.42585e-41	1.42174e-40
COX19	1399	-0.0332415	0.214026	0.230513
COX20	1399	0.582882	4.25538e-128	5.52284e-127
COX4I1	1399	0.167193	3.12777e-10	4.85314e-10
COX4I2	207	0.793248	4.75014e-46	1.69306e-45
COX5A	1399	0.489253	4.35342e-85	2.93451e-84
COX5B	1399	0.479402	2.68994e-81	1.72209e-80
COX6A1	1399	-0.0974041	0.000263624	0.000332415
COX6A2	154	0.724222	2.57956e-26	6.04682e-26
COX6B1	1399	0.236843	2.73739e-19	5.41848e-19
COX6C	1399	0.39356	4.80315e-53	1.94491e-52
COX7A1	1399	0.442054	5.31728e-68	2.7533e-67
COX7A2L	1399	0.348744	2.79144e-41	9.01836e-41
COX7B	1399	0.174928	4.46158e-11	7.10178e-11
COX7C	1399	0.0675546	0.0114914	0.0134235
CP	1399	0.21583	3.29779e-16	6.04127e-16
CPA1	165	0.678199	1.42514e-23	3.14129e-23
CPA2	165	0.727223	1.96549e-28	4.84465e-28
CPA3	1300	0.637114	5.86951e-149	1.07918e-147
CPA4	266	0.593531	1.04125e-26	2.46769e-26
CPB1	373	0.761414	7.84867e-72	4.30037e-71
CPD	1399	0.422373	1.23848e-61	5.832e-61
CPE	1303	0.479233	8.87742e-76	5.2248e-75
CPEB3	759	0.36522	2.30771e-25	5.3078e-25
CPEB4	1303	0.46714	1.33538e-71	7.29903e-71
CPLX1	211	-0.0515879	0.456029	0.475367
CPLX2	320	0.441194	1.1263e-16	2.08345e-16
CPLX3	99	0.587243	1.67119e-10	2.61414e-10
CPM	1399	0.679411	4.72082e-190	1.61149e-188
CPN1	1399	-0.244209	1.92033e-20	3.90981e-20
CPN2	1399	-0.0522358	0.0507753	0.0571214
CPNE2	1399	0.342582	8.34043e-40	2.61336e-39
CPNE3	1399	0.104216	9.41669e-05	0.00012052
CPNE5	99	0.560865	1.56212e-09	2.37296e-09
CPNE7	264	-0.334689	2.4922e-08	3.62918e-08
CPNE8	1303	0.585268	1.26346e-120	1.45781e-119
CPOX	1399	0.251095	1.47686e-21	3.09683e-21
CPPED1	1399	0.00131527	0.960799	0.963131
CPQ	1399	0.374297	9.25862e-48	3.40323e-47
CPSF1	1399	0.289231	2.30673e-28	5.67183e-28
CPSF2	1399	0.126974	1.89526e-06	2.58084e-06
CPSF3	1399	0.0523024	0.0504805	0.0568039
CPSF4	1399	0.261509	2.62274e-23	5.75021e-23
CPSF6	1399	0.0300391	0.26152	0.278942
CPT1A	1399	0.476273	4.05681e-80	2.55023e-79
CPT1B	339	0.425432	2.46812e-16	4.53332e-16
CPT2	1399	0.473837	3.28918e-79	2.03655e-78
CPTP	1303	0.251437	3.08774e-20	6.2557e-20
CPVL	891	0.387116	3.13088e-33	8.56941e-33
CPXM1	1303	0.76041	3.79643e-246	3.03916e-244
CPXM2	1300	0.573104	2.29492e-114	2.43375e-113
CPZ	1115	0.25649	3.29032e-18	6.31802e-18
CR2	679	0.183855	1.41291e-06	1.93478e-06
CRABP1	1399	0.685286	1.31486e-194	4.75768e-193
CRABP2	1399	0.78153	1.51277e-288	2.24336e-286
CRACDL	1303	0.47255	1.89539e-73	1.061e-72
CRACR2A	1244	0.535899	2.10051e-93	1.59273e-92
CRACR2B	994	0.50282	8.26893e-65	4.05644e-64
CRADD	1399	0.245143	1.36221e-20	2.78601e-20
CRAMP1	433	0.560423	3.56078e-37	1.05887e-36
CRB2	340	0.867858	1.02635e-104	9.39714e-104
CRB3	659	0.380147	4.38106e-24	9.8024e-24
CRCP	588	0.18112	9.9077e-06	1.31377e-05
CRCT1	154	0.752919	2.05645e-29	5.16309e-29
CREB1	1399	0.108594	4.69787e-05	6.06926e-05
CREB3L1	114	0.281559	0.0024074	0.00290674
CREB3L4	489	-0.702683	5.25267e-74	2.96787e-73
CREB5	928	0.280283	3.26729e-18	6.27514e-18
CREBBP	1399	0.267837	2.0691e-24	4.66876e-24
CREBRF	908	0.0391713	0.238328	0.255198
CREG1	1399	0.0341212	0.202142	0.218312
CRHBP	284	0.469406	5.72896e-17	1.06788e-16
CRIM1	1247	0.577322	9.73655e-112	9.96344e-111
CRIP2	1399	0.494809	2.79048e-87	1.93876e-86
CRIPT	1303	0.2461	1.98776e-19	3.94673e-19
CRISPLD1	532	0.750849	1.53828e-97	1.25476e-96
CRISPLD2	1399	0.702885	6.35305e-209	2.93213e-207
CRK	1399	0.00703803	0.792541	0.804367
CRKL	1399	0.214126	5.68358e-16	1.03615e-15
CRLF3	1399	0.133132	5.8112e-07	8.05518e-07
CRMP1	1399	0.702825	7.12874e-209	3.27343e-207
CRNN	361	0.846408	2.8507e-100	2.43968e-99
CROCC	1399	0.0690995	0.00972874	0.0113939
CROT	1399	0.414417	3.54284e-59	1.60163e-58
CRTAC1	1399	0.659105	4.24037e-175	1.14162e-173
CRTAP	1399	0.0352659	0.187407	0.202931
CRTC1	1399	0.13991	1.48626e-07	2.10299e-07
CRTC2	1399	0.084446	0.00157025	0.00191126
CRY1	306	0.427606	4.93269e-15	8.77677e-15
CRY2	928	0.21898	1.5426e-11	2.49318e-11
CRYAB	1399	0.811592	0	0
CRYBB1	908	0.32716	4.29456e-24	9.61123e-24
CRYBB3	185	0.743009	9.62912e-34	2.65888e-33
CRYBG3	1399	0.344002	3.83916e-40	1.20965e-39
CRYGS	99	0.479573	5.1052e-07	7.0896e-07
CRYL1	1399	0.522344	9.06716e-99	7.52491e-98
CRYZ	1399	0.395509	1.33986e-53	5.48929e-53
CRYZL1	1399	0.289325	2.2122e-28	5.44089e-28
CS	1399	0.370963	7.01267e-47	2.54153e-46
CSDC2	816	0.491359	8.14423e-51	3.16056e-50
CSE1L	1399	0.423728	4.65282e-62	2.20594e-61
CSF1	1189	0.689315	2.31376e-168	5.53711e-167
CSGALNACT2	737	0.0258824	0.482945	0.502556
CSMD3	99	0.0817078	0.421396	0.441044
CSNK1G1	1303	0.224738	2.21468e-16	4.07277e-16
CSNK1G2	816	0.137116	8.51615e-05	0.000109118
CSNK2A1	1399	-0.00484385	0.856356	0.864286
CSPG4	1399	0.549741	2.67706e-111	2.7271e-110
CSPG5	99	0.77977	1.92689e-21	4.02555e-21
CSRP1	1399	0.497953	1.53629e-88	1.0815e-87
CSRP2	1399	0.0418961	0.11727	0.128569
CSRP3	361	0.75104	1.05788e-66	5.34616e-66
CST3	1399	0.158358	2.59431e-09	3.91201e-09
CST5	112	0.369698	6.02785e-05	7.75646e-05
CST6	1090	0.290218	1.34682e-22	2.90149e-22
CST7	717	0.691591	4.09912e-103	3.69329e-102
CSTA	1303	0.628059	6.77747e-144	1.13116e-142
CSTF1	1399	0.237903	1.87742e-19	3.73174e-19
CSTF2T	1399	0.070959	0.0079292	0.00933842
CSTF3	1399	0.22069	6.80939e-17	1.26614e-16
CTBP2	1399	0.455799	1.05536e-72	5.85691e-72
CTBS	1399	0.0143442	0.591912	0.609498
CTC1	700	0.490033	1.46271e-43	4.9557e-43
CTCF	1399	0.0333255	0.21287	0.229323
CTDNEP1	1118	-0.0384629	0.198756	0.214834
CTDSP2	573	0.0315502	0.450988	0.470167
CTDSPL	938	0.523138	5.08267e-67	2.58448e-66
CTDSPL2	1399	0.0353491	0.186368	0.201854
CTH	1399	0.119605	7.26624e-06	9.6762e-06
CTHRC1	1399	0.759319	5.74509e-263	5.77446e-261
CTIF	1399	0.366724	8.88817e-46	3.1444e-45
CTNNA1	1399	0.0885563	0.000913665	0.00112327
CTNNAL1	1303	0.153826	2.39682e-08	3.49423e-08
CTNNB1	1300	0.143496	2.03888e-07	2.8724e-07
CTNNBIP1	1303	0.722572	7.73565e-211	3.68299e-209
CTNNBL1	1399	0.308993	2.48636e-32	6.68003e-32
CTPS2	1399	0.374603	7.67978e-48	2.82633e-47
CTR9	1399	0.000699884	0.979134	0.980326
CTRB2	165	0.411093	4.13749e-08	5.98174e-08
CTRC	261	0.758415	4.61938e-50	1.76764e-49
CTRL	165	0.586671	1.2295e-16	2.27259e-16
CTTN	1399	0.227703	6.53807e-18	1.24617e-17
CTTNBP2	927	0.475048	2.33701e-53	9.5228e-53
CTTNBP2NL	1399	-0.103014	0.000113442	0.0001448
CTU1	1303	0.126137	4.94629e-06	6.62679e-06
CTU2	1399	0.207721	4.21876e-15	7.5183e-15
CTXN1	99	0.125086	0.217338	0.233802
CUBN	185	0.886168	0	0
CUEDC1	1303	0.504523	4.48316e-85	3.01746e-84
CUEDC2	1303	0.507864	2.31231e-86	1.58825e-85
CUL4A	1399	-0.152155	1.06937e-08	1.57986e-08
CUL5	1399	0.0655923	0.0141351	0.0164395
CUL9	694	0.108266	0.00429837	0.00513511
CUTC	1399	0.205037	9.5884e-15	1.69441e-14
CUZD1	165	0.651011	2.90956e-21	6.04776e-21
CWC15	1399	0.121178	5.48917e-06	7.34541e-06
CWC22	1399	-0.0806086	0.0025509	0.00307631
CWC25	1303	0.476962	5.57053e-75	3.21782e-74
CWF19L1	1399	0.286329	8.31216e-28	2.01803e-27
CWH43	268	0.516442	1.13042e-19	2.25736e-19
CX3CL1	420	0.334459	1.95525e-12	3.25072e-12
CXADR	1399	0.282183	5.05813e-27	1.20537e-26
CXCL1	686	0.463176	8.91634e-38	2.67964e-37
CXCL10	854	0.577279	4.81174e-77	2.88832e-76
CXCL14	1399	0.660976	1.98727e-176	5.43107e-175
CXCL17	851	0.773419	2.89236e-170	6.99581e-169
CXCL5	950	0.532095	1.46661e-70	7.8876e-70
CXCL6	207	0.439642	3.41098e-11	5.45636e-11
CXCL9	319	0.666036	2.94665e-42	9.71407e-42
CXXC5	1149	0.60655	2.17701e-116	2.36697e-115
CXorf38	1399	0.057642	0.0310944	0.0354257
CYB561	1214	0.493705	1.37642e-75	8.07467e-75
CYB5R1	1399	0.414057	4.55713e-59	2.05298e-58
CYB5R2	1399	0.516204	4.08608e-96	3.24519e-95
CYB5R4	1399	-0.0548919	0.0400874	0.045414
CYBC1	1399	0.242394	3.72646e-20	7.53454e-20
CYBRD1	1399	0.594048	3.32343e-134	4.73445e-133
CYC1	1399	0.656054	5.94395e-173	1.51462e-171
CYFIP1	1399	0.0156446	0.55877	0.577673
CYFIP2	1399	0.472758	8.26821e-79	5.08458e-78
CYGB	1399	0.211594	1.26531e-15	2.286e-15
CYP17A1	185	0.797323	5.47169e-42	1.79207e-41
CYP1B1	1303	0.508575	1.22449e-86	8.4362e-86
CYP24A1	185	0.704181	5.04301e-29	1.2595e-28
CYP27A1	1399	0.750073	3.99008e-253	3.53865e-251
CYP27B1	185	0.740819	1.87137e-33	5.14385e-33
CYP27C1	154	0.768982	2.43511e-31	6.40535e-31
CYP2A6	112	0.319468	0.000595976	0.000738419
CYP2C18	154	0.717051	1.33512e-25	3.08571e-25
CYP2J2	721	0.266475	3.47059e-13	5.90574e-13
CYP2S1	1399	0.724186	9.84955e-228	6.10267e-226
CYP2U1	1037	0.204424	3.0255e-11	4.85088e-11
CYP3A5	261	0.490588	3.26853e-17	6.12282e-17
CYP46A1	99	0.468517	1.00498e-06	1.38203e-06
CYP4F12	415	0.686202	4.69013e-59	2.11184e-58
CYP4F2	185	0.682102	1.14406e-26	2.70849e-26
CYP4F22	154	0.845328	3.15542e-43	1.06072e-42
CYP4F3	922	0.375201	3.40212e-32	9.11059e-32
CYP4V2	702	0.590227	4.05545e-67	2.0668e-66
CYP4X1	953	0.594521	3.77966e-92	2.80252e-91
CYP4Z1	112	0.697347	1.32484e-17	2.50564e-17
CYP7B1	1285	0.535638	2.57595e-96	2.05304e-95
CYP8B1	185	0.686384	4.14902e-27	9.89768e-27
CYRIA	1399	0.566125	2.29627e-119	2.61613e-118
CYSRT1	154	0.84391	5.96526e-43	1.99784e-42
CYSTM1	1287	0.358753	2.22233e-40	7.03647e-40
CYTH3	1303	0.107647	9.88729e-05	0.000126489
CYTH4	1189	0.351046	8.28857e-36	2.39931e-35
CYTIP	530	0.489329	2.9311e-33	8.02991e-33
CYTL1	207	0.174946	0.0116932	0.0136521
CZIB	1399	0.111373	2.98009e-05	3.88498e-05
D2HGDH	1399	0.339246	5.08226e-39	1.56481e-38
DAAM2	738	0.675807	1.34259e-99	1.12977e-98
DAB2	1399	0.673657	1.07855e-185	3.44754e-184
DACH1	885	0.689514	7.6365e-126	9.50203e-125
DACT2	114	0.398523	1.12562e-05	1.4893e-05
DACT3	743	0.339792	1.55034e-21	3.24864e-21
DAD1	1399	0.0401207	0.133639	0.146091
DAG1	1399	-0.0747018	0.00518199	0.00616387
DAGLA	418	-0.361427	2.4102e-14	4.22124e-14
DAGLB	1399	-0.0748349	0.00510249	0.00607011
DALRD3	799	0.0883663	0.0124617	0.0145288
DAO	185	0.818832	5.5126e-46	1.96095e-45
DAP	1399	0.0972289	0.00027047	0.000340856
DAP3	1399	0.625134	1.55304e-152	3.02124e-151
DAPK1	1399	0.534134	5.08967e-104	4.62726e-103
DAPK2	1300	0.631456	1.43657e-145	2.4895e-144
DAPK3	1399	-0.0706045	0.00824734	0.00970414
DAPL1	417	0.820268	9.79088e-103	8.76046e-102
DAPP1	1019	0.147459	2.27606e-06	3.09195e-06
DARS1	1399	-0.00919704	0.731073	0.744823
DARS2	1399	0.467893	5.06392e-77	3.03768e-76
DAXX	1399	0.367111	7.05765e-46	2.50269e-45
DAZAP1	1399	0.352182	4.05718e-42	1.33411e-41
DAZAP2	1399	-0.199402	5.17988e-14	8.99198e-14
DBH	814	0.231355	2.36609e-11	3.80441e-11
DBP	365	-0.0300567	0.567056	0.58577
DBR1	1399	0.419029	1.35926e-60	6.28303e-60
DCAF10	1303	0.23058	3.48285e-17	6.51756e-17
DCAF11	1399	0.144428	5.77185e-08	8.29951e-08
DCAF12	418	0.408163	3.26633e-18	6.27462e-18
DCAF12L1	266	-0.10546	0.0860368	0.0952268
DCAF13	1399	0.256206	2.08992e-22	4.47997e-22
DCAF16	1118	0.403469	5.1609e-45	1.80322e-44
DCAF5	1303	0.166624	1.43746e-09	2.18763e-09
DCAF8	1399	0.0374723	0.161266	0.175423
DCBLD1	950	0.296607	9.54109e-21	1.95889e-20
DCBLD2	1006	0.333866	1.28319e-27	3.09704e-27
DCC	99	0.692424	2.04567e-15	3.6702e-15
DCD	1050	-0.0774417	0.012067	0.0140831
DCDC2	830	0.561202	4.80942e-70	2.57584e-69
DCHS2	154	-0.0146537	0.856858	0.864696
DCK	1399	0.15988	1.81653e-09	2.75479e-09
DCLK2	1303	0.679053	7.10988e-177	1.96085e-175
DCLRE1C	798	0.211795	1.51963e-09	2.30996e-09
DCP1A	1399	0.288348	3.41371e-28	8.36642e-28
DCP1B	1399	0.138699	1.90531e-07	2.68548e-07
DCPS	1399	-0.0679673	0.0109948	0.0128467
DCTN3	1399	-0.301082	1.04968e-30	2.72153e-30
DCTN5	1399	-0.3919	1.416e-52	5.68032e-52
DCTN6	1399	-0.0814189	0.00230626	0.00278686
DCUN1D1	1399	0.0455612	0.0884752	0.0978299
DCUN1D2	99	0.312826	0.00161838	0.00196852
DCUN1D3	1399	-0.0763762	0.00425869	0.00508905
DCUN1D4	1303	0.362975	7.42763e-42	2.42127e-41
DCUN1D5	1399	0.468994	2.0068e-77	1.21024e-76
DCXR	1399	0.309737	1.73884e-32	4.68142e-32
DDA1	1399	-0.288117	3.78069e-28	9.25079e-28
DDB2	1399	0.293331	3.6752e-29	9.18903e-29
DDC	713	0.697438	5.66444e-105	5.1968e-104
DDHD1	1303	0.274434	6.0482e-24	1.34792e-23
DDHD2	1399	-0.0604743	0.0236986	0.0271949
DDI2	1399	0.182697	5.76309e-12	9.45807e-12
DDN	548	0.103522	0.0153349	0.0177868
DDR2	1118	0.339347	1.57002e-31	4.14427e-31
DDRGK1	1399	-0.135745	3.46201e-07	4.83964e-07
DDX11	854	0.392941	6.47478e-33	1.75572e-32
DDX18	1399	0.432182	9.37894e-65	4.59101e-64
DDX19A	1399	0.13474	4.23047e-07	5.89296e-07
DDX19B	1399	0.0267248	0.317853	0.33641
DDX23	1399	0.0829714	0.00189649	0.00230061
DDX25	99	0.308035	0.00192362	0.0023329
DDX28	1399	0.265181	6.05722e-24	1.3496e-23
DDX39A	1399	0.391096	2.38491e-52	9.54174e-52
DDX39B	1399	0.184707	3.34412e-12	5.53033e-12
DDX3Y	1117	0.764548	6.73653e-215	3.42352e-213
DDX41	1399	0.0710022	0.0078912	0.00929719
DDX46	1399	0.153978	7.09353e-09	1.05332e-08
DDX47	1399	0.620277	1.55673e-149	2.8798e-148
DDX49	1399	0.334171	7.6191e-38	2.29359e-37
DDX51	1399	0.312447	4.67937e-33	1.27345e-32
DDX52	1399	0.300383	1.45279e-30	3.76021e-30
DDX55	1399	-0.00243297	0.927556	0.932194
DDX59	1303	0.419258	1.2812e-56	5.55332e-56
DECR1	1399	0.376133	3.00616e-48	1.11541e-47
DECR2	1399	0.543044	3.96484e-108	3.85655e-107
DEDD	112	0.208632	0.0272764	0.0311898
DEF6	1399	0.250393	1.9246e-21	4.02169e-21
DEFA3	1343	0.399758	1.07432e-52	4.31733e-52
DEFA4	1343	0.234284	3.34385e-18	6.41808e-18
DEFA5	735	0.111429	0.00248442	0.00299694
DEFA6	317	0.364308	2.20056e-11	3.5414e-11
DEFB1	660	0.454202	6.60541e-35	1.87136e-34
DEGS1	1399	0.144853	5.27265e-08	7.59497e-08
DEGS2	226	0.566435	1.41074e-20	2.88331e-20
DEK	1399	0.342839	7.24845e-40	2.27277e-39
DENND10	1399	-0.339686	4.00992e-39	1.23886e-38
DENND11	1399	0.0963549	0.000307187	0.000386
DENND1B	1062	0.400245	3.97182e-42	1.30699e-41
DENND1C	1062	0.658602	4.59124e-133	6.43912e-132
DENND2A	928	0.553665	1.16291e-75	6.82652e-75
DENND2B	1399	0.446435	1.77935e-69	9.47938e-69
DENND2C	361	0.769815	5.40322e-72	2.96407e-71
DENND2D	1399	0.200099	4.21516e-14	7.34122e-14
DENND4B	1092	0.0889816	0.00325148	0.00390299
DENND5B	981	0.156279	8.70697e-07	1.19993e-06
DENND6A	1399	0.0597558	0.0254135	0.0291074
DENR	1399	0.0885422	0.000915398	0.00112525
DEPDC5	1303	-0.169207	7.92602e-10	1.21688e-09
DEPDC7	185	0.750663	8.9508e-35	2.52712e-34
DEPTOR	1399	0.652581	1.53798e-170	3.72992e-169
DERA	1399	-0.381931	8.21143e-50	3.13024e-49
DERL1	1399	0.424444	2.76985e-62	1.31735e-61
DERL2	1303	0.0887895	0.00133521	0.00162934
DERL3	1001	0.334833	1.19811e-27	2.89557e-27
DESI1	1303	0.267888	7.48777e-23	1.62471e-22
DESI2	1118	0.383265	1.96073e-40	6.21688e-40
DFFA	1399	-0.0929454	0.000499757	0.000621655
DGAT1	1399	0.0659333	0.0136404	0.0158763
DGCR2	631	0.218364	3.00119e-08	4.35775e-08
DGCR8	1303	0.23053	3.53924e-17	6.62035e-17
DGKA	1399	0.67363	1.13035e-185	3.6004e-184
DGKE	1118	0.0279361	0.350705	0.369408
DGKG	306	0.561747	7.56106e-27	1.79473e-26
DGKQ	1399	0.158815	2.33202e-09	3.52295e-09
DGKZ	1303	0.173724	2.73705e-10	4.25418e-10
DGUOK	1399	0.0872868	0.00108261	0.00132701
[truncated: 7,049 more rows]

## Sheet: Fig2C_downset_genes
UCEC	PDAC	LUAD	LSCC	HNSCC	HGSC	unmatched-GBM	COAD	ccRCC	total_cohorts	gene
1	0	1	1	1	0	1	1	0	6	CAND2
0	0	1	1	1	1	0	1	0	5	UBAC1
1	0	1	1	0	0	1	0	1	5	PRKN
1	0	1	1	1	0	1	0	0	5	KBTBD11
0	0	1	1	1	1	0	0	0	4	RNF123
1	0	0	1	0	1	1	0	0	4	TRIM3
1	0	0	1	1	0	1	0	0	4	GNB2
1	0	1	0	0	1	0	1	0	4	KLHL42
0	0	0	1	1	0	1	0	0	3	HECW2, FBXW5
1	0	0	0	1	0	1	0	0	3	MID2
1	0	0	1	0	0	0	1	0	3	TXNIP
1	0	0	1	0	0	1	0	0	3	HACE1
1	0	0	1	1	0	0	0	0	3	RCBTB2
0	0	1	1	0	0	1	0	0	3	RNF11
1	0	1	0	0	1	0	0	0	3	NEDD4
0	0	0	1	1	0	0	0	1	3	ASB9
0	1	0	0	0	0	1	0	1	3	FBXO2
0	0	1	1	0	0	0	0	1	3	RNF13
0	0	0	0	0	1	0	0	1	2	MEX3A
0	0	0	0	0	1	0	1	0	2	DCAF12L1
1	0	0	0	0	0	0	1	0	2	FBXO30
0	0	0	0	0	0	1	0	1	2	HECW1, TRIM2
0	0	0	0	0	1	1	0	0	2	DCUN1D3, TRAF3
0	0	0	0	1	0	1	0	0	2	CRBN
0	0	1	0	0	0	1	0	0	2	FBXL2, KLHL2
1	0	0	0	0	0	1	0	0	2	FBXO3, DTX3, PAFAH1B1, ZER1, FBXO44, MIB2, STUB1, LONRF2
0	0	0	1	0	1	0	0	0	2	TLE2
0	0	1	1	0	0	0	0	0	2	FBXO7, POC1B, RNF144A
0	0	0	1	0	0	1	0	0	2	FBXL8
0	0	0	0	0	0	0	0	1	1	KLHL14, TRAF4, PCMTD1, ANKIB1, ARRDC1, KCTD6
0	0	0	0	0	0	0	1	0	1	ZSWIM8
0	0	0	0	0	0	1	0	0	1	FBXO41, KATNB1, TRIM32, HERC1, BTBD8, FBXL16, RNF141, CUL3, UBE2O, FBXL18, UBR3, MYCBP2, HECTD4, CUL2, SKP1, KLHL3, UBE3B, TMUB2, HERC4, TRIM46, RMND5A, LRSAM1, TRIM36, FBXL20, RAB40C, FBXO31, DCAF6, FBXO42, AMN1, ZNRF1, ENC1, WSB2, WWP1, MKRN1, CUL5, FBXL15, MAEA, BTBD10, WWP2, NEURL4, ITCH, DCUN1D2, WDSUB1, WDTC1, KLHL26, ATG16L1, ASB1, ZYG11B, MGRN1, ATG5, DZIP3, NEDD4L, MKRN3, RNF126, DCAF10,…
0	0	0	0	0	1	0	0	0	1	TRIM65, CFAP410, BRWD3
0	0	0	0	1	0	0	0	0	1	TRIM7, LNX1, TRIM29, KLHL31, KLHL40, TRIM72, KLHL41, TRIM54
0	0	0	1	0	0	0	0	0	1	ANKFY1, RHOBTB3, RCBTB1, FANCE
0	0	1	0	0	0	0	0	0	1	TMEM129, ARMC5
0	1	0	0	0	0	0	0	0	1	ELOA, DDRGK1, NFXL1, IBTK, MARCHF5, RNF167, ANAPC13, RNF151
1	0	0	0	0	0	0	0	0	1	FBXL7, UNK, TRIM47, KLHL5, JADE2, FBXW2, IRF2BP1, DCUN1D4, RNF146, PPP1R11, FBXL22, HERC5, SOCS2, TRIM9, KLHL36, RNF7, UHRF2, IRF2BPL, KCTD10, KCTD21, MID1, RNF135, RNF187, UNKL, KLHL13, FBXW8, DDB2, TRIM4, PDZRN3, TRIM5, ABTB2, KLHDC3

## Sheet: Fig2D_upset_genes
UCEC	PDAC	LUAD	LSCC	HNSCC	HGSC	unmatched-GBM	COAD	ccRCC	total_cohorts	gene
1	0	0	1	1	1	1	1	1	7	UHRF1
1	0	1	1	1	1	1	0	1	7	DTX3L
0	0	1	1	1	1	1	1	0	6	WDR12
1	1	0	0	1	1	1	0	1	6	RNF213
0	1	0	0	1	0	1	1	1	5	PML
0	1	1	1	1	0	1	0	0	5	KCTD5
1	0	1	1	1	0	1	0	0	5	DTL
0	0	1	1	1	1	0	0	0	4	MAGED1
0	1	0	0	1	0	1	1	0	4	RNF144A
1	0	0	1	1	0	1	0	0	4	WDR76
1	0	1	1	0	0	1	0	0	4	CDC20
1	1	0	1	0	0	0	1	0	4	TRIM29
1	1	1	0	0	0	1	0	0	4	LGALS3BP
0	0	0	0	0	1	1	1	0	3	TRIM28
0	0	0	0	1	0	1	0	1	3	TRIM21, TNFAIP3, TRIM22
0	0	0	1	1	0	1	0	0	3	BAZ1B
1	0	0	0	1	0	1	0	0	3	IVNS1ABP
1	0	0	1	0	0	1	0	0	3	CBX4, NSD2
1	0	1	0	0	0	1	0	0	3	RNFT1
1	0	1	1	0	0	0	0	0	3	RNF5, BRCA1
0	0	0	1	0	0	1	0	0	2	DCAF13, RBBP6, UBR5, MNAT1, EED, RBBP7, RNF114, NOSIP, BRWD3
1	0	0	0	0	0	1	0	0	2	DDRGK1
1	0	0	0	1	0	0	0	0	2	FBXL19
1	0	0	1	0	0	0	0	0	2	FBXW4
0	0	0	0	0	0	1	0	1	2	NEDD4, DDB2, TLE3, KCTD3, TRAF3IP2
1	0	1	0	0	0	0	0	0	2	NFXL1
0	0	0	0	0	1	1	0	0	2	RBBP4
0	1	0	0	0	0	0	0	1	2	RNF166
0	0	0	1	1	0	0	0	0	2	RNF168, MAGEA4
0	0	0	0	1	0	1	0	0	2	RNF17, HERC5
0	0	1	1	0	0	0	0	0	2	SIAH2, HLTF, DTX2, RNF4
0	0	0	0	0	0	0	0	1	1	BIRC3, HECW2, RNF149, FBXO6, MID1, TRIM9, TRIM55, FBXO17
0	0	0	0	0	0	0	1	0	1	KMT2C
0	0	0	0	0	0	1	0	0	1	TRIM56, RUFY1, TRIM47, FBXO4, SCAF11, IRF2BP2, SF3B3, TRIM25, SMU1, CPSF1, SNRNP40, TRIM5, PPIL2, KDM2A, RANBP2, TRIM24, TRIM14, RNF14, KLHL13, ELOA, TRIM4, SHKBP1, PHRF1, RCBTB2, GRWD1, SHARPIN, ZBED1, ERCC8, RING1, IRF2BP1, IRF2BPL, RBCK1, RBBP5, FBXW8, NSMCE3, FBXO30, WDR5, TRIM38, RNF24, RNF2, UFL1, VHL, UBR7, LRRC41, FEM1C, KLHL25, MEX3A, RNF113A, RNF135, MSL2, PCMTD2, PCGF6, FBXO7, WDR5B, H…
0	0	0	0	0	1	0	0	0	1	PRPF19, KLHL14, CMYA5
0	0	0	0	1	0	0	0	0	1	CDC27, DCUN1D3, MEFV, RAB40C, ABTB1
0	0	0	1	0	0	0	0	0	1	CUL4B, RFWD3, MARCHF6, ZFP91, DCUN1D1, DCUN1D5, OBI1, BRWD1, NLE1, CBLC, PCGF3, GAN, DCAF15, SKP2
0	0	1	0	0	0	0	0	0	1	RNF115, TTC3, RNF19A
0	1	0	0	0	0	0	0	0	1	TRAF1, BTBD1, ASB1, ARMC5
1	0	0	0	0	0	0	0	0	1	TRAF4, TMUB1, RSPRY1, TMUB2, RNF145, RNF185, PRAME, RNFT2, TMEM259, RFFL, SYVN1, RNF170, TOR1AIP2, BTBD9

## Sheet: Fig3B_pancan
Note: CPTAC Pancan Overall Survival adjusted for age+sex+tumor_purity
protein	n_low	n_high	logrank_p	logHR	logHR_CI_lower	logHR_CI_upper	logHR_p
ANKIB1	249	257	0.438637	-0.201839	-0.527393	0.123715	0.224308
RBM5	260	255	0.373472	-0.125535	-0.439726	0.188656	0.433565
RBM6	237	225	0.859235	-0.0589622	-0.396452	0.278528	0.732034
CDC27	260	255	0.913506	0.0456316	-0.28923	0.380493	0.789404
CREBBP	253	255	0.0821326	-0.261064	-0.592702	0.0705753	0.122863
IBTK	254	257	0.938846	0.0268312	-0.300725	0.354387	0.87245
MYCBP2	264	252	0.840856	-0.13006	-0.463533	0.203413	0.444617
FBXL3	172	165	0.00730636	-0.671155	-1.1545	-0.187811	0.00649788
VPS41	260	251	0.277277	0.159745	-0.178212	0.497703	0.354221
MARK4	150	152	0.733975	-0.00783262	-0.436424	0.420759	0.971427
PAFAH1B1	255	257	0.457995	0.0334561	-0.282754	0.349666	0.83572
PSMB1	251	260	0.443422	-0.131173	-0.466472	0.204126	0.443224
JARID2	174	168	0.637326	-0.10651	-0.542786	0.329767	0.6323
MPND	144	147	0.705363	0.0576499	-0.449892	0.565192	0.823827
UBE3C	255	256	0.2158	0.23817	-0.0881384	0.564478	0.152556
BAZ1B	266	249	0.117448	0.354277	0.0411854	0.667368	0.0265694
RANBP9	256	260	0.588894	0.0883283	-0.236123	0.41278	0.593633
ELOA	262	257	0.745356	0.126652	-0.202306	0.455611	0.450486
RNF216	155	146	0.67959	0.0555208	-0.384327	0.495369	0.804598
BRCA1	153	151	0.890905	-0.132172	-0.601982	0.337638	0.581361
CALCOCO1	259	257	0.565538	0.0565061	-0.266622	0.379635	0.731792
UBR7	253	259	0.883549	0.111749	-0.223151	0.446649	0.513113
PSMC4	256	250	0.435773	0.17259	-0.159778	0.504958	0.308793
NUB1	261	254	0.960929	-0.111422	-0.445041	0.222197	0.512732
RNF14	256	256	0.215854	0.119814	-0.215547	0.455175	0.483781
UFL1	255	255	0.347104	-0.249326	-0.588428	0.0897759	0.149565
YAF2	234	232	0.271925	0.179524	-0.164897	0.523944	0.306971
MNAT1	255	258	0.833305	0.0945328	-0.230907	0.419973	0.569136
RTF2	256	254	0.560396	0.126041	-0.209517	0.461599	0.461614
RNF10	211	210	0.188734	-0.240975	-0.570541	0.0885922	0.15183
GLRX2	154	148	0.141078	0.344501	-0.118716	0.807717	0.144936
UBR2	259	253	0.199452	-0.198648	-0.519377	0.12208	0.224772
UBA6	251	259	0.429838	0.104742	-0.203339	0.412823	0.505186
PIAS1	234	230	0.460636	-0.177654	-0.515984	0.160676	0.303404
GABARAPL2	264	252	0.527578	-0.151355	-0.483647	0.180937	0.371997
RFC1	261	250	0.17506	0.36555	0.034526	0.696574	0.0304345
CUL3	254	257	0.95826	0.0785602	-0.251274	0.408394	0.640624
FBXO42	199	202	0.988783	0.0240779	-0.373397	0.421552	0.90549
PSMA4	251	254	0.343197	0.144935	-0.180818	0.470689	0.383191
DCUN1D1	253	256	0.151106	0.284837	-0.0368567	0.60653	0.0826684
JADE2	208	210	0.130592	-0.316141	-0.66409	0.0318076	0.074946
CUL7	233	232	0.0100191	0.393694	0.0668143	0.720574	0.0182463
USP28	233	232	0.933247	0.0759137	-0.262371	0.414199	0.66006
RSF1	258	248	0.49784	-0.0634294	-0.400524	0.273665	0.712279
VPS13D	234	234	0.743595	-0.0570845	-0.387415	0.273246	0.734834
ERCC8	178	176	0.691512	-0.14716	-0.539113	0.244794	0.461809
EPN3	204	205	0.132065	-0.108922	-0.498362	0.280517	0.583567
NEDD4L	253	257	0.923027	0.0246234	-0.312696	0.361943	0.886234
HERPUD1	259	253	0.453615	-0.252193	-0.58887	0.0844839	0.142066
ANAPC4	258	254	0.830911	0.0369519	-0.278717	0.352621	0.818533
CUL1	255	256	0.201985	0.301159	-0.0342888	0.636607	0.0784722
TAB2	233	233	0.0316729	0.302012	-0.0373016	0.641326	0.0810719
USP36	259	254	0.25686	0.179078	-0.156947	0.515104	0.296242
KMT2C	258	251	0.340273	-0.115825	-0.434652	0.203003	0.476451
TRAF1	234	231	0.31888	-0.482351	-0.907189	-0.0575136	0.0260612
RC3H2	196	202	0.894463	-0.1478	-0.585979	0.290379	0.508545
TRAF3IP2	191	202	0.711031	0.000853887	-0.415832	0.41754	0.996795
ATG5	260	255	0.54429	0.00814932	-0.325463	0.341761	0.961814
USP13	258	254	0.402326	-0.141578	-0.486516	0.20336	0.421132
UNKL	237	235	0.191019	-0.269799	-0.620197	0.080599	0.131265
SNRNP40	255	249	0.230297	0.32567	-0.0257271	0.677068	0.0692986
TNK2	197	194	0.431467	-0.115181	-0.513819	0.283457	0.571187
APPBP2	126	124	0.484398	-0.192525	-0.690389	0.305339	0.448498
EPN1	260	255	0.332599	0.0982351	-0.248504	0.444975	0.578704
RNF4	130	125	0.0211383	0.704854	0.00609548	1.40361	0.0480347
BTBD1	239	230	0.286925	0.19272	-0.137596	0.523036	0.252822
TLE2	145	145	0.809247	-0.0896742	-0.604966	0.425617	0.73304
ATXN3	251	259	0.310552	-0.122223	-0.430678	0.186231	0.43738
TP53BP1	260	253	0.446427	0.208254	-0.124502	0.541011	0.21996
OTUD5	176	180	0.555236	-0.179671	-0.599887	0.240545	0.40202
PSME4	257	256	0.0693565	0.399448	0.0728203	0.726076	0.0165331
NEDD4	247	257	0.424231	-0.160744	-0.474353	0.152865	0.315087
UFD1	257	255	0.794401	0.0324929	-0.291698	0.356684	0.844264
PHRF1	257	253	0.508968	-0.11727	-0.452453	0.217914	0.492885
RNF126	256	256	0.714748	0.0322503	-0.295135	0.359635	0.846901
CSNK2A2	264	251	0.253838	0.237377	-0.0933312	0.568085	0.159478
RAD18	155	154	0.0925119	-0.460636	-0.922519	0.0012473	0.0506219
WDR1	253	256	0.872862	-0.0620792	-0.422294	0.298135	0.735529
HLTF	210	201	0.0883944	0.243249	-0.118384	0.604883	0.187386
CPSF1	256	252	0.925938	0.0645898	-0.263474	0.392653	0.699584
PRKACA	262	257	0.605868	0.0227671	-0.307965	0.353499	0.892674
EPN2	248	260	0.237631	-0.159837	-0.49294	0.173266	0.346975
LNX1	158	165	0.205625	-0.0925434	-0.525359	0.340272	0.675162
MARK2	258	255	0.0439147	-0.269102	-0.589099	0.0508947	0.0993042
CHFR	161	158	0.695491	-0.0633613	-0.425175	0.298453	0.731425
FBXW11	234	235	0.483645	-0.178385	-0.526986	0.170215	0.315885
DERL2	235	235	0.674967	0.0645579	-0.26781	0.396926	0.703429
NLE1	248	264	0.510945	0.274715	-0.0786615	0.628092	0.127589
EED	260	253	0.0599922	-0.283559	-0.607752	0.0406341	0.086473
TSG101	253	260	0.797383	0.0165835	-0.32292	0.356087	0.923729
MARK3	261	253	0.585926	0.102382	-0.234041	0.438804	0.550864
MKRN2	256	252	0.81489	-0.103469	-0.445426	0.238487	0.55315
KLHL20	152	153	0.703188	-0.0138878	-0.449722	0.421946	0.950201
ANKRD13A	258	249	0.285553	-0.262094	-0.607619	0.0834309	0.137092
TRAF4	232	236	0.0394552	-0.347035	-0.703108	0.00903856	0.0561059
UBE2T	212	208	0.395858	0.207458	-0.159286	0.574203	0.267558
USP33	232	233	0.23916	0.249124	-0.0822625	0.580511	0.140636
UBE2A	257	259	0.137461	0.299027	-0.0498088	0.647863	0.0929362
PIAS2	176	172	0.38849	-0.249771	-0.684737	0.185194	0.260388
UBE2K	253	256	0.151061	0.317636	-0.016462	0.651735	0.0624073
N4BP2	210	210	0.62143	0.0615578	-0.283469	0.406585	0.726574
TNRC6C	237	228	0.312082	-0.20951	-0.55029	0.131269	0.228211
ITCH	258	254	0.313314	-0.146993	-0.472867	0.178881	0.37665
TOLLIP	264	256	0.574268	-0.0934755	-0.41422	0.227269	0.567865
SENP1	235	228	0.775961	-0.0522314	-0.39267	0.288207	0.763639
KEAP1	257	262	0.0368362	-0.280617	-0.615284	0.0540501	0.100296
MID2	177	179	0.818719	0.0129629	-0.404579	0.430505	0.95148
CNOT4	257	245	0.98363	0.106363	-0.230607	0.443334	0.536144
UBA5	259	261	0.700236	0.0339007	-0.284909	0.35271	0.834906
WDR70	251	255	0.645073	0.179252	-0.161188	0.519692	0.30208
COBLL1	260	252	0.00506156	-0.46366	-0.800014	-0.127307	0.00689669
TRAF5	203	205	0.471059	-0.0154644	-0.37505	0.344122	0.932825
RNF13	213	210	0.72305	0.0309624	-0.305558	0.367483	0.856893
TDRD3	261	251	0.579773	-0.0867006	-0.406136	0.232735	0.594747
CYLD	257	253	0.260138	-0.356194	-0.755562	0.0431733	0.0804495
HACE1	228	235	0.286655	-0.215861	-0.55324	0.121518	0.209836
EPS15	260	253	0.988009	-0.192425	-0.557679	0.172829	0.301811
ATG16L1	251	262	0.240767	0.167016	-0.161482	0.495515	0.319011
USP40	256	261	0.171394	-0.210715	-0.533052	0.111622	0.200107
NFX1	260	254	0.668273	-0.106611	-0.426807	0.213586	0.514029
ZFAND6	259	260	0.677114	-0.0776803	-0.396131	0.24077	0.63258
HUWE1	260	259	0.0373738	0.523477	0.156564	0.89039	0.00516923
ATXN7L3	184	176	0.83194	0.0182983	-0.348422	0.385019	0.922094
PSMC5	257	258	0.327873	0.193259	-0.140971	0.527489	0.257091
UIMC1	258	254	0.748151	0.0706128	-0.25281	0.394035	0.66871
KLHL42	233	224	0.308566	0.193331	-0.141224	0.527886	0.257376
NSFL1C	257	256	0.121165	-0.279019	-0.607737	0.049698	0.0961841
ANAPC5	255	261	0.828291	-0.0158418	-0.353035	0.321351	0.926633
KDM2B	237	228	0.852172	0.0669828	-0.264719	0.398684	0.69226
BRAP	259	255	0.681186	0.116116	-0.216311	0.448544	0.493588
FUS	257	254	0.79659	0.0524356	-0.301695	0.406566	0.771657
RCOR1	255	261	0.708778	0.187971	-0.168491	0.544433	0.301353
MAEA	253	255	0.515018	0.166737	-0.165193	0.498667	0.32485
MUL1	253	259	0.969034	0.0514723	-0.274075	0.37702	0.756645
USP48	253	257	0.468158	-0.107466	-0.427558	0.212627	0.510522
DTX2	177	182	0.85734	-0.0117639	-0.408988	0.38546	0.953713
TXNL1	254	256	0.716443	-0.00800889	-0.335438	0.31942	0.961764
ZC3HC1	260	251	0.254722	0.355232	0.0135455	0.696919	0.0415836
PSME1	254	255	0.851635	-0.0623667	-0.40814	0.283407	0.723702
HECTD1	258	257	0.173064	0.229112	-0.0976799	0.555905	0.169404
WDR76	146	142	0.577707	0.0757023	-0.406376	0.55778	0.75825
RFFL	208	209	0.183731	0.241643	-0.0896036	0.572889	0.152779
HDAC6	259	263	0.412303	-0.140697	-0.447206	0.165812	0.368288
CDC23	257	257	0.543307	0.122262	-0.199361	0.443884	0.456234
MAP3K1	170	174	0.00238629	-0.720316	-1.2075	-0.233131	0.00375717
PSMD5	254	256	0.732975	-0.0433089	-0.356607	0.269989	0.78644
ABL1	255	257	0.462432	-0.154812	-0.484338	0.174714	0.357158
PSMD8	259	252	0.00848996	0.496134	0.162571	0.829696	0.00355453
FBXL19	98	100	0.14566	0.612083	-0.264643	1.48881	0.171205
TECR	253	253	0.778792	-0.0306647	-0.35469	0.293361	0.852849
CDC34	256	258	0.934409	0.0183843	-0.313852	0.35062	0.913635
KLHL22	235	225	0.306908	-0.276702	-0.614358	0.0609547	0.108242
LZTR1	259	253	0.604167	0.0987373	-0.240064	0.437539	0.567868
SF3A1	253	256	0.128512	-0.179573	-0.51478	0.155634	0.293732
PPIL2	258	256	0.151466	-0.232294	-0.560153	0.095565	0.164933
GGA1	251	255	0.0527994	-0.30731	-0.628003	0.0133829	0.0603576
JOSD1	125	122	0.886214	-0.0023632	-0.500888	0.496161	0.992587
FBXO7	257	253	0.588009	-0.1291	-0.460895	0.202695	0.445693
RHBDD3	202	203	0.264366	0.299897	-0.0597084	0.659503	0.102147
TOM1	254	262	0.307096	0.13227	-0.188957	0.453498	0.419641
ASCC2	263	258	0.500825	0.110328	-0.209177	0.429834	0.498536
TXN2	258	258	0.714443	-0.0225143	-0.363231	0.318202	0.896952
KCTD17	103	99	0.327235	0.39206	-0.156484	0.940603	0.161261
RBX1	256	257	0.243225	0.177774	-0.14758	0.503129	0.284201
DESI1	233	230	0.351621	0.159322	-0.174342	0.492985	0.349342
KHNYN	251	261	0.593362	-0.0749683	-0.406387	0.25645	0.657511
TRIM9	123	123	0.523901	-0.0040227	-0.516103	0.508058	0.987716
PSMC6	253	258	0.253299	0.232273	-0.101954	0.5665	0.17317
PSMA3	252	260	0.418877	-0.16192	-0.487287	0.163446	0.329369
PSMC1	257	254	0.0656823	0.366843	0.0141691	0.719518	0.0414792
PSMB5	253	263	0.790283	0.16975	-0.192393	0.531893	0.358248
DCAF11	256	256	0.943175	0.0569418	-0.272351	0.386235	0.73467
PSMA6	250	260	0.467772	0.0817666	-0.248659	0.412192	0.627669
PSME2	253	253	0.785475	-0.0370042	-0.398197	0.324189	0.840856
TRPC4AP	198	198	0.730576	-0.0574369	-0.483982	0.369108	0.791841
PSMA7	253	257	0.295726	0.170712	-0.149245	0.490669	0.295685
GID8	262	253	0.48767	0.130819	-0.199054	0.460693	0.436998
CSNK2A1	262	256	0.120818	-0.226641	-0.591528	0.138247	0.223459
MAP1LC3A	258	255	0.129543	0.239497	-0.0868175	0.565811	0.150291
USP14	234	229	0.261754	0.324131	-0.0410966	0.689358	0.0819605
POLI	226	239	0.9479	-0.00904219	-0.329558	0.311473	0.955905
MIB1	255	255	0.115659	0.295184	-0.0377178	0.628087	0.0822284
RIOK3	252	262	0.50242	0.146348	-0.177811	0.470508	0.37623
PSMD10	247	259	0.509382	0.197237	-0.12703	0.521504	0.233199
ATG4A	256	257	0.357236	-0.165425	-0.488864	0.158013	0.316132
TBL1X	232	234	0.741497	0.0621496	-0.262369	0.386669	0.707394
MID1	251	255	0.701385	-0.108656	-0.442591	0.22528	0.523648
ALG13	253	261	0.383887	-0.133426	-0.454555	0.187703	0.415447
XIAP	252	258	0.192034	0.207056	-0.125008	0.539121	0.221662
ASB9	237	227	0.0662228	-0.391178	-0.763379	-0.0189775	0.0394084
RBBP7	260	254	0.898462	0.12971	-0.20459	0.464009	0.446971
UBL4A	262	256	0.962711	0.127052	-0.206327	0.460431	0.455095
EEA1	255	257	0.971715	-0.156821	-0.489009	0.175368	0.354827
USP11	255	255	0.779214	0.0102526	-0.314025	0.33453	0.950589
MGRN1	195	199	0.439337	0.166519	-0.239071	0.572109	0.421003
N4BP1	255	256	0.386226	-0.161788	-0.504349	0.180773	0.354618
PSMD7	257	254	0.0324589	0.42512	0.0966911	0.753549	0.0111811
WDR59	264	250	0.119023	-0.251103	-0.572485	0.0702799	0.125681
USP10	259	257	0.807072	0.0690224	-0.273545	0.411589	0.692913
STUB1	260	250	0.976016	0.0695802	-0.248423	0.387584	0.668035
CAPN15	207	220	0.171534	-0.198395	-0.528333	0.131544	0.23858
UBFD1	256	261	0.0844611	0.344436	0.008951	0.67992	0.0441928
ELOB	255	255	0.0880769	0.398116	0.0384001	0.757832	0.0300681
GGA2	256	254	0.407028	-0.212793	-0.552659	0.127074	0.219767
RNF40	261	253	0.597638	-0.0191987	-0.363759	0.325362	0.913038
HERC1	236	231	0.617117	0.148963	-0.192519	0.490446	0.39256
TRIP4	262	256	0.247743	0.128719	-0.184866	0.442304	0.421098
VPS18	256	252	0.497565	0.0284707	-0.310054	0.366996	0.869072
IKBKB	257	254	0.174056	-0.329921	-0.667976	0.00813403	0.055773
UBR5	263	252	0.831841	0.108964	-0.244388	0.462315	0.545579
KCTD9	211	217	0.943595	0.0527474	-0.294396	0.399891	0.765848
PIAS4	211	216	0.132729	-0.227458	-0.561065	0.106149	0.181441
TBCB	251	254	0.0259756	0.316716	-0.00264976	0.636082	0.0519314
FZR1	184	188	0.967551	-0.010616	-0.35349	0.332258	0.951611
GRWD1	256	253	0.924698	-0.0572238	-0.382534	0.268087	0.730269
CBLL1	259	257	0.536419	0.114932	-0.213198	0.443062	0.492394
TAX1BP1	256	256	0.723467	0.0943199	-0.216691	0.405331	0.552247
COBL	235	235	0.0956494	-0.28796	-0.617703	0.0417838	0.0869694
MINDY4	122	130	0.543574	0.0859472	-0.399987	0.571882	0.728848
USP42	196	197	0.344581	-0.260579	-0.685403	0.164245	0.229283
TRIM14	254	258	0.339767	-0.253028	-0.604397	0.0983403	0.158123
BAG1	256	260	0.0423396	-0.357492	-0.677394	-0.0375891	0.0285051
UBE2R2	256	259	0.892075	-0.00165666	-0.333383	0.330069	0.99219
ZFAND5	234	234	0.61314	-0.0430623	-0.377586	0.291461	0.800808
FBXW4	123	120	0.509036	-0.120918	-0.880668	0.638832	0.755088
FBXL15	237	231	0.725446	0.0915624	-0.246301	0.429425	0.595309
CUEDC2	234	228	0.125641	0.278679	-0.0600651	0.617422	0.106869
CUL2	261	257	0.310871	0.10719	-0.214069	0.428449	0.513141
UBE2S	175	169	0.27303	0.052148	-0.401698	0.505994	0.82182
ZMIZ1	231	233	0.862481	-0.0147846	-0.341399	0.311829	0.929304
FBXL20	254	262	0.438078	0.131383	-0.201129	0.463896	0.438678
PSMD3	257	258	0.291582	0.23584	-0.0986683	0.570349	0.16702
TRIM37	148	143	0.619149	-0.148733	-0.613826	0.316359	0.530802
CDK5RAP3	236	231	0.639398	0.0581742	-0.287123	0.403472	0.741244
RNF167	236	233	0.695746	0.120256	-0.212853	0.453365	0.479213
PSMD11	255	256	0.337626	0.266238	-0.0646191	0.597095	0.114757
LGALS3BP	249	262	0.056035	0.375469	0.0534661	0.697472	0.0222893
PEX12	225	236	0.761697	0.0802275	-0.265446	0.425901	0.649189
SMURF2	237	227	0.722421	0.0674394	-0.275125	0.410004	0.699607
DCUN1D4	229	230	0.377173	-0.132246	-0.458027	0.193535	0.426254
USP46	194	200	0.100857	-0.568514	-0.97965	-0.157378	0.00672392
UBE2D3	52	47	0.0960041	-21.2316	-45464.4	45422	0.999269
TRIM2	253	259	0.0890419	-0.275371	-0.615069	0.0643273	0.112103
FBXW7	72	75	0.546225	-0.177185	-0.801436	0.447065	0.577999
NSD2	208	206	0.711355	0.0302872	-0.321377	0.381951	0.865952
UFSP2	260	255	0.646674	-0.102048	-0.427358	0.223262	0.538668
KLHL5	124	128	0.313933	0.375181	-0.104161	0.854524	0.125014
PRPF19	255	249	0.879066	0.189764	-0.184614	0.564142	0.320485
TRIM3	257	255	0.762349	-0.113547	-0.439358	0.212265	0.494571
ANAPC15	75	71	0.769495	-0.132552	-1.11393	0.848827	0.79122
RNF141	176	177	0.168104	-0.28976	-0.719431	0.139912	0.186251
BIRC2	232	234	0.845331	0.0636955	-0.271422	0.398813	0.709499
UBE4A	259	258	0.359517	-0.121256	-0.454161	0.211649	0.475294
CBL	259	253	0.964294	-0.146511	-0.493888	0.200866	0.40844
FBXO3	233	226	0.487996	0.16175	-0.157092	0.480592	0.320078
AMBRA1	237	230	0.331114	-0.1328	-0.460648	0.195049	0.427247
PSMD9	258	257	0.905282	0.00685639	-0.317871	0.331584	0.96699
KCTD10	258	251	0.682633	-0.108804	-0.449767	0.23216	0.531683
CAND1	250	263	0.00441913	0.567007	0.228336	0.905678	0.00103294
COPS7A	254	251	0.601725	-0.0863079	-0.409407	0.236791	0.600588
USP5	260	258	0.411351	0.183405	-0.134983	0.501792	0.258888
TDP2	258	258	0.685371	-0.0512609	-0.380172	0.277651	0.760015
RWDD1	256	254	0.828272	-0.0734559	-0.397751	0.250839	0.657079
MAPK14	251	258	0.403405	-0.243634	-0.600888	0.113619	0.181345
KCTD20	120	126	0.500369	-0.300765	-0.850998	0.249469	0.284016
FBXO9	147	154	0.426554	-0.1461	-0.589791	0.297592	0.51868
ZNF451	262	252	0.962359	0.031136	-0.299607	0.361879	0.853613
BAG2	258	248	0.479166	0.0368747	-0.285066	0.358816	0.822375
FBXL4	176	172	0.839404	-0.0687079	-0.510371	0.372955	0.760439
HBS1L	259	250	0.0589806	0.320727	-0.00303545	0.644489	0.052187
TRIM38	229	230	0.574675	-0.187539	-0.562921	0.187843	0.327487
CUL9	129	136	0.685464	-0.163099	-0.594713	0.268516	0.458917
SENP6	233	235	0.395243	-0.132102	-0.462631	0.198426	0.433428
FAF2	250	264	0.561218	0.186454	-0.14585	0.518759	0.271452
SKP1	257	250	0.0747424	0.320347	-0.00796354	0.648657	0.055822
CRBN	260	251	0.768962	-0.0958345	-0.42289	0.231221	0.565756
UBE3A	254	258	0.0696563	-0.249331	-0.581642	0.0829799	0.141413
ARMC8	262	253	0.309079	-0.162589	-0.490145	0.164968	0.330621
RNF7	232	234	0.0919813	0.305724	-0.0319274	0.643376	0.0759581
USP4	255	260	0.0871573	0.270154	-0.0638976	0.604205	0.112953
CBLB	255	255	0.382846	-0.219431	-0.556015	0.117153	0.201331
ABTB1	127	125	0.112376	-0.58754	-1.23986	0.0647825	0.0775102
KLHL18	128	124	0.0999101	-0.381051	-0.857457	0.095354	0.116958
HEMK1	26	26	0.152884	20.2607	-33792.4	33832.9	0.999063
WDR48	209	202	0.952398	-0.0149143	-0.394122	0.364293	0.938555
KLHL24	106	100	0.670535	-0.141949	-0.819179	0.535282	0.681211
STAM2	250	255	0.309169	-0.159085	-0.484969	0.1668	0.338677
NRBP1	251	252	0.36253	0.117401	-0.207158	0.44196	0.478344
PSMD14	255	256	0.424258	0.194036	-0.150667	0.53874	0.269906
PCGF1	104	97	0.699087	0.363853	-0.467399	1.19511	0.390943
AUP1	249	259	0.579372	-0.0822308	-0.417719	0.253257	0.630941
USP34	260	257	0.460999	0.155335	-0.173222	0.483892	0.354117
BIRC6	258	260	0.423448	-0.0282972	-0.357652	0.301057	0.866273
MARK1	207	209	0.232527	-0.205959	-0.554167	0.142249	0.24634
LRRC42	126	124	0.146414	-0.458634	-1.05616	0.138894	0.132485
TRIM62	75	80	0.303778	-0.347643	-0.923819	0.228534	0.236981
FBXO2	258	243	0.347464	0.0154783	-0.322999	0.353955	0.928583
FBXO6	252	259	0.614533	-0.0149685	-0.347047	0.31711	0.929602
IVNS1ABP	255	257	0.989228	0.0341889	-0.295141	0.363518	0.838767
UCHL5	257	251	0.510469	-0.0945526	-0.43752	0.248415	0.588961
KLHL12	153	149	0.886715	0.00306828	-0.454061	0.460198	0.989504
RBBP5	256	255	0.215474	-0.116273	-0.446777	0.214231	0.490493
CDC20	172	168	0.885793	-0.178341	-0.641172	0.28449	0.450114
USP35	124	126	0.128219	0.321095	-0.177767	0.819958	0.207114
FBXO30	259	247	0.128011	0.229062	-0.091022	0.549145	0.160733
TNFAIP3	229	232	0.372577	-0.00317242	-0.365528	0.359183	0.986309
RNF146	232	235	0.3201	0.0945553	-0.239174	0.428285	0.578679
UCHL3	258	255	0.439326	-0.134053	-0.459103	0.190996	0.418915
UBE2B	229	237	0.0274689	0.392121	0.0554015	0.72884	0.0224632
SENP5	178	176	0.458192	0.0997412	-0.34863	0.548113	0.662838
RAD23B	249	259	0.432392	0.176936	-0.152583	0.506455	0.292614
TRIM32	256	260	0.768849	0.0447214	-0.27679	0.366233	0.785141
FBXW2	229	230	0.978825	-0.0661432	-0.411618	0.279332	0.707477
IRF2BPL	253	254	0.370904	0.194223	-0.129443	0.51789	0.239547
YPEL5	258	262	0.105544	0.259026	-0.0647948	0.582847	0.116931
UFM1	257	255	0.36124	0.123581	-0.211517	0.45868	0.469792
RNF170	248	259	0.286438	-0.168493	-0.491749	0.154764	0.306969
COPS5	259	256	0.789413	0.0411614	-0.280853	0.363176	0.802176
TRIM25	257	260	0.958011	-0.009939	-0.324282	0.304404	0.950586
SPOP	75	74	0.522992	-0.419504	-1.00002	0.161009	0.156672
PDZRN3	206	205	0.0719539	0.212387	-0.134542	0.559317	0.230189
RNF2	257	258	0.382132	-0.10389	-0.42703	0.219249	0.528606
ZMYM2	258	261	0.465996	0.274522	-0.0637463	0.612791	0.111697
POLK	205	210	0.692628	-0.0869945	-0.431888	0.257899	0.621042
RBBP6	257	254	0.700552	0.0598832	-0.25985	0.379616	0.713556
ZMIZ2	256	258	0.422633	0.130109	-0.19202	0.452239	0.428572
KLHL7	173	172	0.672838	-0.177071	-0.64525	0.291109	0.458524
HERPUD2	209	203	0.929878	0.0190701	-0.321097	0.359237	0.912507
SMU1	257	256	0.25725	-0.130756	-0.477478	0.215965	0.459819
DCAF10	226	232	0.567768	-0.126386	-0.458216	0.205444	0.455364
TRIM24	257	254	0.155993	-0.177333	-0.52185	0.167185	0.313048
RNF11	151	146	0.412312	0.211879	-0.248744	0.672502	0.367296
WWP1	211	214	0.515323	0.126437	-0.19515	0.448024	0.440949
OPTN	259	260	0.348752	0.00131954	-0.372995	0.375634	0.994487
TSFM	259	255	0.241412	0.274017	-0.0694663	0.6175	0.117916
SPATS2	256	260	0.00963544	0.410025	0.0855749	0.734475	0.0132525
CDK2	258	260	0.00701206	0.578283	0.233429	0.923137	0.00101389
KBTBD4	232	232	0.850064	0.0921241	-0.238539	0.422787	0.585029
ZNFX1	252	252	0.439886	0.0674176	-0.272218	0.407053	0.697237
MOCS3	256	257	0.594913	-0.108012	-0.432686	0.216662	0.514376
RNF114	260	253	0.171822	0.205639	-0.118067	0.529344	0.213097
STAMBP	258	262	0.138239	0.326963	0.000910458	0.653015	0.0493637
USP22	232	233	0.855557	0.0484107	-0.264361	0.361182	0.761613
USP9X	262	258	0.187704	0.261901	-0.0667232	0.590525	0.118284
WRNIP1	251	258	0.296817	-0.0602536	-0.414544	0.294037	0.738887
KLHDC3	220	208	0.0704359	-0.344327	-0.692935	0.00428186	0.0528811
NUP153	256	254	0.855113	0.0813154	-0.249567	0.412198	0.630043
RNF113A	248	255	0.585379	-0.0510693	-0.373726	0.271588	0.756395
GGA3	261	250	0.333797	-0.202878	-0.540502	0.134746	0.2389
ATG4C	233	228	0.580764	-0.106552	-0.45305	0.239946	0.546702
PSMF1	257	253	0.279717	-0.206074	-0.537399	0.125251	0.22283
RBCK1	254	258	0.114728	0.190836	-0.151679	0.53335	0.274827
PSMB2	254	264	0.308808	0.169438	-0.162458	0.501334	0.317024
HECTD3	262	252	0.739304	-0.203105	-0.546809	0.140599	0.246782
UBA2	256	254	0.639843	0.143479	-0.182043	0.469002	0.387651
TRAF2	256	262	0.201957	0.250687	-0.07636	0.577733	0.133008
FBXL12	169	170	0.947948	-0.111529	-0.560917	0.33786	0.626668
MKLN1	232	231	0.176434	0.247671	-0.0746655	0.570007	0.132077
KLHDC10	181	177	0.278823	0.223722	-0.185271	0.632715	0.283668
HERC2	256	254	0.423242	0.180082	-0.144142	0.504307	0.276325
PSMG2	260	254	0.593272	-0.0232235	-0.342361	0.295914	0.886586
EIF2AK4	262	249	0.236252	0.177062	-0.147254	0.501378	0.284595
MINDY2	231	225	0.938493	-0.0650505	-0.408395	0.278294	0.710387
ANAPC13	232	233	0.99268	0.0160437	-0.320019	0.352106	0.925451
PSMA1	252	260	0.187204	0.186251	-0.136741	0.509243	0.258391
ASH2L	258	256	0.593188	-0.0349921	-0.37696	0.306976	0.841047
CDC16	261	260	0.133669	0.249998	-0.0782112	0.578207	0.135461
DDA1	260	252	0.312052	-0.113798	-0.429973	0.202377	0.480541
ARPC1B	257	253	0.430699	-0.162691	-0.55901	0.233628	0.421065
UBAC1	254	254	0.778401	0.00923518	-0.314929	0.333399	0.955471
ADRM1	258	257	0.184015	0.235476	-0.096641	0.567593	0.164637
UBE2M	254	258	0.00850664	0.466221	0.13991	0.792532	0.00510519
TRIM28	256	259	0.443158	0.25616	-0.0874798	0.5998	0.14401
DNMT1	258	253	0.850621	0.0683999	-0.250638	0.387438	0.674336
UBE4B	257	254	0.807537	0.152659	-0.173905	0.479223	0.359549
UBA1	248	260	0.278613	0.400843	0.0437025	0.757983	0.027821
LATS1	226	232	0.0208798	-0.398383	-0.72972	-0.0670459	0.018445
RLIM	173	173	0.347043	-0.229053	-0.647452	0.189347	0.283279
TRAF3	205	202	0.129804	0.278282	-0.0829578	0.639522	0.131078
RBSN	256	257	0.391844	-0.270666	-0.611155	0.0698232	0.119224
PSME3	257	252	0.870336	0.159452	-0.178047	0.496952	0.354452
UBE2D2	22	29	0.824663	-0.351208	-3.25477	2.55236	0.812601
TRAF7	231	237	0.190085	0.218182	-0.127967	0.564331	0.216685
PIAS3	98	103	0.795764	0.053117	-0.71986	0.826094	0.892862
USP29	25	26	0.914842	0.0412868	-2.83892	2.9215	0.977586
SELENOS	254	254	0.896627	0.0135154	-0.322254	0.349285	0.937118
FBXW9	249	264	0.837961	0.0676198	-0.253595	0.388834	0.679901
DCAF15	148	151	0.221556	-0.387253	-0.882699	0.108192	0.125532
TRIM21	258	252	0.780396	-0.0750806	-0.431676	0.281515	0.679851
LRRC41	258	256	0.265107	-0.0656898	-0.391226	0.259847	0.692474
TRIM5	255	259	0.246974	0.21576	-0.132429	0.56395	0.224551
TRIM22	260	257	0.528824	-0.269069	-0.61877	0.0806324	0.131543
PRKAA1	260	257	0.678121	0.113199	-0.212551	0.438949	0.495814
UBE2G1	253	258	0.36629	0.125179	-0.198362	0.44872	0.448261
UNK	252	256	0.732282	-0.072927	-0.402854	0.257	0.664847
TRIM47	258	255	0.0877179	0.20236	-0.137845	0.542566	0.243687
ZRANB2	258	254	0.22567	0.235817	-0.0970901	0.568723	0.16503
DCAF8	260	253	0.276261	-0.148418	-0.483456	0.18662	0.385263
FBXO44	202	194	0.443568	-0.198491	-0.608287	0.211305	0.342448
POMP	251	256	0.86638	0.00181617	-0.322668	0.3263	0.991247
BTBD2	240	236	0.906836	0.0638995	-0.258953	0.386752	0.698076
MKRN1	259	254	0.986562	0.0439867	-0.277077	0.36505	0.788298
VHL	169	170	0.610195	-0.14192	-0.591037	0.307197	0.535689
FBH1	238	231	0.201548	-0.244188	-0.578269	0.0898936	0.151977
DDB2	249	253	0.329978	-0.154037	-0.485626	0.177552	0.362567
RNF138	173	169	0.392279	0.130223	-0.316521	0.576966	0.567785
UBAC2	253	255	0.851583	0.0075028	-0.328133	0.343139	0.965053
ERCC5	49	51	0.863263	0.139774	-0.980476	1.26002	0.806809
UBQLN1	257	256	0.446272	0.110649	-0.22896	0.450257	0.523095
USP30	233	232	0.127991	0.392286	0.0413582	0.743214	0.0284552
FBXO21	234	234	0.974761	0.030819	-0.317564	0.379202	0.862349
OASL	252	255	0.717481	-0.167002	-0.512527	0.178523	0.343483
USP15	255	254	0.369662	0.0919518	-0.245769	0.429673	0.593589
KLHL36	230	231	0.234552	-0.227507	-0.59074	0.135726	0.219596
FBXL8	227	237	0.738347	-0.00854561	-0.332714	0.315623	0.958793
RC3H1	228	235	0.676438	-0.0132173	-0.344569	0.318134	0.937684
DNAJB2	253	260	0.298295	0.207053	-0.123538	0.537643	0.219617
PWP1	258	254	0.917994	0.136122	-0.195909	0.468152	0.421674
VPS36	256	267	0.140961	-0.239105	-0.556779	0.0785692	0.140155
RCBTB1	179	179	0.977145	0.05391	-0.371926	0.479746	0.804036
LMO7	254	257	0.118314	-0.226732	-0.538088	0.0846244	0.153505
RCBTB2	237	227	0.944121	-0.024373	-0.35625	0.307504	0.885548
CALCOCO2	256	255	0.0836164	-0.341633	-0.669576	-0.0136902	0.0411729
DCAF7	258	256	0.136689	0.312242	-0.035522	0.660007	0.0784476
MARCHF7	131	125	0.565697	-0.278598	-0.748867	0.19167	0.245589
TANK	244	256	0.198019	0.194974	-0.166455	0.556403	0.29037
KCTD3	223	238	0.275008	0.27189	-0.0696092	0.613388	0.118652
STAM	255	257	0.807415	0.0300851	-0.29729	0.35746	0.857061
ECPAS	233	232	0.677816	0.132339	-0.224858	0.489536	0.467745
KLF4	129	127	0.587953	-0.168703	-0.807273	0.469868	0.604598
USP20	240	229	0.127199	0.239697	-0.091617	0.571011	0.156196
PSMB7	253	260	0.611856	0.233243	-0.140097	0.606583	0.22077
DERL1	256	257	0.541853	0.0528319	-0.291901	0.397565	0.763892
PLAA	261	252	0.887922	0.0377897	-0.294357	0.369937	0.823541
UBAP2	252	260	0.428348	-0.0954527	-0.43643	0.245525	0.583232
DCUN1D5	256	255	0.518279	0.150997	-0.166833	0.468826	0.351774
YAP1	254	261	0.344823	0.185021	-0.135408	0.50545	0.257754
TRIM29	207	204	0.485314	0.0323522	-0.376962	0.441666	0.876888
FBXO11	234	233	0.710377	-0.00844059	-0.347654	0.330772	0.961103
STAMBPL1	229	237	0.59184	0.000115184	-0.338811	0.339042	0.999469
CEP55	206	206	0.23286	0.312803	-0.0447798	0.670385	0.0864334
BARD1	129	126	0.618733	-0.162797	-0.630071	0.304477	0.494705
HECW2	152	156	0.249244	-0.258726	-0.702005	0.184553	0.25264
WDR12	256	261	0.526258	0.344216	-0.013778	0.702209	0.0594931
SENP7	235	230	0.0542365	-0.344394	-0.670127	-0.018661	0.0382423
USP8	258	260	0.87977	-0.0100429	-0.339215	0.319129	0.952317
UBL7	260	257	0.566595	-0.0126811	-0.345245	0.319883	0.940425
HERC6	165	171	0.882613	0.0642722	-0.364653	0.493198	0.768995
HERC5	232	231	0.0565695	-0.372652	-0.709108	-0.0361967	0.0299447
COPS4	259	254	0.394611	0.195868	-0.133247	0.524983	0.243435
CENPE	189	182	0.41808	-0.226878	-0.581825	0.12807	0.210285
RNF185	257	253	0.855332	0.0411831	-0.289749	0.372115	0.807301
SCAF11	260	258	0.259559	-0.143645	-0.491338	0.204048	0.418093
TDG	211	218	0.530169	-0.0567221	-0.403587	0.290142	0.748582
LNX2	151	149	0.773158	0.0935269	-0.346281	0.533335	0.676829
CUL4A	259	263	0.843072	0.0869863	-0.246202	0.420175	0.608867
DCAF5	231	237	0.310912	-0.139682	-0.471461	0.192097	0.409279
TLE3	252	259	0.334871	-0.0834121	-0.423487	0.256663	0.630707
UBE2Q2	233	231	0.332503	0.149193	-0.185374	0.483761	0.382116
WDR61	258	256	0.575189	0.113686	-0.240246	0.467617	0.528985
USP3	254	260	0.89977	0.0809344	-0.24425	0.406119	0.625684
PML	259	259	0.236231	0.0923684	-0.259052	0.443788	0.606439
ARMC5	256	258	0.997328	-0.0399106	-0.378329	0.298508	0.817203
KATNB1	236	231	0.838482	-0.0113962	-0.338525	0.315733	0.945563
COPS3	256	254	0.442082	0.164541	-0.165606	0.494687	0.328659
GID4	210	208	0.685595	-0.0644269	-0.400605	0.271751	0.707201
RANBP10	262	256	0.954547	0.0202727	-0.318081	0.358626	0.906517
TOM1L1	253	258	0.184625	-0.181201	-0.518324	0.155921	0.292125
ANAPC11	149	156	0.742765	-0.115401	-0.589188	0.358386	0.633083
TRIM65	253	260	0.225101	0.114813	-0.220664	0.45029	0.502366
CBX4	231	230	0.94153	0.0389206	-0.299269	0.37711	0.821542
DPP9	255	261	0.306765	0.0560625	-0.271417	0.383542	0.737222
SAE1	251	256	0.744419	0.0244098	-0.311496	0.360315	0.886742
CBLC	135	140	0.99477	0.292516	-0.169206	0.754237	0.214347
PSMB6	254	259	0.995024	0.0926076	-0.275158	0.460373	0.62163
NOSIP	254	260	0.638691	0.0993171	-0.221694	0.420328	0.544256
WDTC1	230	229	0.982804	-0.0103309	-0.338703	0.318041	0.950832
PRKACB	258	250	0.338315	-0.260947	-0.615191	0.093297	0.148804
PSMA5	222	232	0.799629	-0.0376399	-0.379852	0.304572	0.829318
DCAF6	233	226	0.500164	0.157583	-0.174794	0.489959	0.352767
COP1	232	228	0.184819	-0.180438	-0.514499	0.153622	0.28976
UFC1	259	259	0.723989	0.0399533	-0.297715	0.377622	0.816612
ABL2	216	207	0.79286	-0.00156181	-0.32368	0.320556	0.992418
SETDB1	255	258	0.584359	-0.0777644	-0.402879	0.24735	0.639208
MINDY1	259	255	0.951841	-0.00717344	-0.317667	0.30332	0.963883
DTL	151	152	0.759632	-0.186016	-0.702965	0.330933	0.480646
UBAP2L	260	256	0.550967	0.211387	-0.131923	0.554698	0.227505
SDE2	234	236	0.52238	-0.0477125	-0.370048	0.274623	0.771727
FBXO28	195	196	0.324871	-0.224686	-0.643219	0.193848	0.292713
PARP1	257	251	0.692269	-0.0223005	-0.345645	0.301044	0.892473
CIAO1	258	253	0.129193	0.24858	-0.0828222	0.579982	0.141524
UBXN4	255	256	0.340318	0.252916	-0.0814869	0.58732	0.138244
UBR3	233	230	0.873685	0.068505	-0.261068	0.398078	0.683716
RHBDD1	181	178	0.368123	-0.134891	-0.506951	0.23717	0.477341
COPS7B	254	260	0.358988	0.16119	-0.174476	0.496857	0.346606
CAND2	258	246	0.565538	-0.124356	-0.469675	0.220963	0.4803
UBA3	252	255	0.344142	0.214414	-0.117629	0.546458	0.205646
ATG3	260	252	0.395885	0.0938848	-0.247196	0.434966	0.589547
DCAF1	262	254	0.348283	-0.160536	-0.487482	0.16641	0.335861
KLHL8	99	100	0.185523	-0.467445	-1.20067	0.265779	0.211476
USP53	190	185	0.507071	-0.092618	-0.447564	0.262328	0.609054
MARCHF6	172	169	0.880433	0.0208544	-0.441151	0.48286	0.929503
SKP2	122	119	0.389042	0.204047	-0.44946	0.857554	0.54056
FBXL17	232	230	0.476328	-0.11474	-0.442548	0.213067	0.492692
ATG12	257	261	0.913773	-0.0261923	-0.369082	0.316697	0.880989
FBXO38	258	254	0.826847	0.0596437	-0.286033	0.40532	0.735231
TNIP1	259	253	0.212051	-0.236177	-0.570917	0.0985632	0.166708
RMND5B	27	28	0.344704	19.5503	-50362.4	50401.5	0.999393
TRIM41	234	230	0.122598	-0.269065	-0.588541	0.0504097	0.0987993
PHIP	260	254	0.553736	-0.0428048	-0.369817	0.284207	0.797524
SHPRH	192	180	0.814016	-0.026442	-0.378627	0.325743	0.883011
TRIM4	261	254	0.359588	0.0912599	-0.234092	0.416612	0.582483
ZMYM3	255	254	0.67598	0.0426524	-0.288067	0.373372	0.800443
OGT	258	253	0.290922	0.232427	-0.0975974	0.562451	0.16748
MAGEA4	99	94	0.192056	0.567038	-0.305787	1.43986	0.202909
UHRF2	257	254	0.527122	0.134368	-0.183865	0.452601	0.407919
ALAD	253	256	0.812491	-0.106396	-0.444237	0.231445	0.537069
ASB6	194	198	0.422991	-0.209127	-0.64796	0.229707	0.350292
LRSAM1	256	256	0.879937	-0.0570281	-0.373488	0.259432	0.72394
MINDY3	251	262	0.291411	0.206222	-0.12215	0.534593	0.218367
HERC4	253	258	0.79777	0.0284015	-0.288317	0.34512	0.860484
BTBD10	144	152	0.620625	0.0355594	-0.448069	0.519187	0.885414
FAU	264	254	0.769934	0.0190113	-0.314046	0.352069	0.910921
NGLY1	258	254	0.271733	-0.248105	-0.579106	0.082895	0.141802
UBE3B	231	236	0.667872	0.0771121	-0.259266	0.41349	0.65321
AMN1	142	149	0.934754	-0.0751452	-0.575334	0.425044	0.768412
SACS	233	234	0.282663	0.158671	-0.176175	0.493518	0.353016
FBXO4	250	261	0.827704	0.0395713	-0.285283	0.364426	0.811301
CACUL1	256	253	0.108589	0.293044	-0.0397537	0.625842	0.0843761
OBI1	230	234	0.296918	-0.153575	-0.489521	0.18237	0.370261
XRCC4	257	262	0.775015	-0.0300027	-0.351528	0.291523	0.854883
USP12	128	120	0.9046	0.0206743	-0.446967	0.488316	0.93095
CCDC50	254	256	0.010349	0.327021	-0.0436591	0.6977	0.0837881
TRIM36	158	159	0.38515	0.100649	-0.281834	0.483133	0.606023
ANAPC1	255	258	0.684948	0.0161203	-0.32235	0.35459	0.925628
RANBP2	255	255	0.54479	-0.0165534	-0.365415	0.332309	0.925904
UBALD1	175	175	0.285731	-0.105152	-0.530892	0.320587	0.628325
RMND5A	255	254	0.663052	0.13881	-0.197135	0.474755	0.41803
TRIP12	263	248	0.37864	0.182686	-0.146176	0.511548	0.276251
IMPACT	249	258	0.309283	-0.171713	-0.501764	0.158338	0.307873
TBCEL	249	261	0.70185	-0.0407528	-0.38723	0.305724	0.817679
OTULIN	258	254	0.0111771	0.404427	0.0689885	0.739865	0.0181246
UBASH3B	257	253	0.980937	-0.00384414	-0.343539	0.335851	0.982305
UCHL1	259	251	0.222746	0.163933	-0.167476	0.495341	0.332294
TRIM11	206	207	0.743297	-0.00327953	-0.340055	0.333496	0.984772
ELOC	260	252	0.400654	0.203763	-0.129687	0.537213	0.231039
RABGEF1	256	255	0.851926	-0.0450292	-0.376314	0.286255	0.789928
USP43	146	153	0.690521	-0.126668	-0.572452	0.319115	0.577583
FBXL18	256	253	0.00227919	0.569504	0.240585	0.898423	0.000689891
OTUD6B	261	255	0.861081	0.0432272	-0.279503	0.365958	0.792919
USP25	233	230	0.559226	0.0764438	-0.267575	0.420462	0.663185
KCTD18	232	228	0.659971	0.101688	-0.241408	0.444785	0.561307
RNF20	256	259	0.365558	-0.0897926	-0.420691	0.241106	0.594826
VPS37A	257	259	0.598879	0.0405766	-0.296809	0.377962	0.813649
RWDD2B	215	214	0.271777	0.180982	-0.146513	0.508476	0.278752
USP16	259	254	0.725161	-0.125044	-0.45427	0.204182	0.456624
PCGF6	156	148	0.220388	-0.441851	-0.921842	0.0381387	0.0711951
UBE2L6	250	256	0.638392	-0.0503241	-0.387337	0.286689	0.769775
ZFAND3	230	237	0.998554	0.0534828	-0.273855	0.38082	0.748792
NSMCE2	264	259	0.643596	-0.0736464	-0.391437	0.244144	0.649676
VPS8	232	228	0.56845	-0.173188	-0.516306	0.16993	0.322523
TAB3	243	226	0.551465	0.061056	-0.265856	0.387968	0.714325
PSMG3	254	261	0.86095	0.107199	-0.225086	0.439484	0.527186
PEX10	138	143	0.234812	-0.232675	-0.739355	0.274006	0.368097
WIPI2	265	246	0.56524	0.0585417	-0.262751	0.379834	0.721003
BABAM2	253	258	0.135315	0.281178	-0.0601594	0.622515	0.106413
UBXN11	97	103	0.693206	0.00503567	-0.746765	0.756836	0.989526
CUL4B	257	260	0.0900913	0.405522	0.0550188	0.756026	0.0233523
ZFAND2B	260	253	0.978915	-0.047579	-0.38661	0.291452	0.783272
RNF166	200	208	0.294242	-0.305823	-0.680849	0.0692019	0.109976
FBXW5	214	215	0.57591	-0.141824	-0.474132	0.190484	0.402884
UBE2Z	256	259	0.0424681	0.301024	-0.0285412	0.630588	0.0734176
PSMD4	254	255	0.0802999	0.350053	0.00396798	0.696138	0.0474305
PSMB4	250	259	0.63543	-0.0910203	-0.424753	0.242712	0.592961
UBR1	258	255	0.737309	0.0178617	-0.298866	0.33459	0.911988
AMFR	199	192	0.564909	-0.0570045	-0.483721	0.369712	0.793453
MED8	260	254	0.0624065	-0.224758	-0.564918	0.115402	0.19531
RSPRY1	255	257	0.479982	0.24503	-0.0870686	0.577129	0.148147
NAE1	257	253	0.622095	0.136919	-0.204355	0.478193	0.43167
UBE2J2	199	192	0.216839	0.198368	-0.208897	0.605632	0.339757
CFAP410	195	195	0.103522	-0.311755	-0.748885	0.125374	0.162166
SHKBP1	233	230	0.686815	0.0258982	-0.311483	0.363279	0.880408
ZER1	231	228	0.253457	0.191748	-0.129602	0.513099	0.242202
SIK3	254	258	0.916593	-0.127557	-0.464512	0.209397	0.45811
VPS11	259	253	0.330899	-0.227062	-0.568271	0.114147	0.192137
UBE2Q1	251	257	0.823146	0.0139441	-0.30992	0.337808	0.932749
UBQLN4	259	257	0.399252	-0.114155	-0.451114	0.222804	0.506692
LRRC14	262	253	0.313443	0.106277	-0.22387	0.436424	0.528087
SQSTM1	254	260	0.103982	0.254729	-0.0821365	0.591595	0.13832
LRWD1	254	258	0.728161	0.261376	-0.0936419	0.616394	0.149023
PSMC2	252	259	0.0371255	0.448097	0.117751	0.778444	0.00784695
JOSD2	182	191	0.875547	-0.0387643	-0.397673	0.320144	0.83235
SENP3	172	169	0.97839	-0.140158	-0.595203	0.314887	0.546051
UBXN1	262	254	0.642351	0.0587788	-0.267684	0.385241	0.724173
NXF1	262	254	0.940476	0.140499	-0.221324	0.502322	0.446615
SYVN1	255	252	0.40822	0.118878	-0.215462	0.453218	0.485876
ZFPL1	258	252	0.312953	0.243035	-0.0993598	0.58543	0.164165
ZYG11B	262	254	0.0785964	0.301526	-0.0246034	0.627655	0.0699702
USP24	257	254	0.0911696	-0.30153	-0.634667	0.0316059	0.0760607
PRKAA2	233	227	0.493759	-0.0657206	-0.408954	0.277513	0.707449
RBBP4	257	257	0.403912	-0.101274	-0.449228	0.246681	0.568369
UBXN10	67	82	0.140066	-0.784305	-1.76173	0.193115	0.115783
MYSM1	149	149	0.00594251	-0.843403	-1.47047	-0.216336	0.00838541
USP1	144	144	0.0189168	-0.72321	-1.28571	-0.160715	0.0117369
WDR26	252	257	0.108658	0.340818	0.000693749	0.680942	0.0495345
SMARCAD1	260	253	0.885467	0.0762688	-0.25384	0.406377	0.650669
RNF149	258	257	0.255332	0.178979	-0.137976	0.495934	0.268399
DHX57	256	261	0.286133	0.200594	-0.139529	0.540717	0.247711
DCAF16	207	207	0.579597	0.150559	-0.195957	0.497075	0.394441
LRRC58	130	129	0.758973	0.119139	-0.34353	0.581808	0.613771
RNF25	260	257	0.369431	0.131109	-0.18578	0.447998	0.417417
ANKZF1	249	257	0.0424886	0.361289	0.0272814	0.695297	0.0340017
RYBP	234	228	0.846073	-0.0499684	-0.387106	0.287169	0.771439
ATXN7	177	172	0.0894975	-0.370976	-0.805447	0.0634952	0.0942235
PSMD6	256	258	0.507325	0.16058	-0.168549	0.489708	0.338943
RCHY1	230	229	0.416588	0.140659	-0.200621	0.481939	0.419206
SNRK	207	213	0.502046	-0.143901	-0.484284	0.196482	0.407333
DTX3L	254	260	0.678819	0.00689167	-0.325004	0.338788	0.967537
ZC3H12A	203	212	0.789586	-0.0979753	-0.492022	0.296071	0.626029
SENP2	194	199	0.782138	-0.225872	-0.648771	0.197027	0.295181
BAP1	240	229	0.184955	0.304177	-0.0455117	0.653865	0.0882175
UBXN7	254	254	0.890011	0.0250809	-0.312299	0.362461	0.884155
RNF168	95	110	0.530687	-0.284274	-0.913544	0.344995	0.375931
RNF123	255	254	0.508262	-0.143894	-0.471577	0.183789	0.38942
WDR82	255	253	0.42968	-0.0714132	-0.407214	0.264388	0.676813
ANAPC10	234	229	0.244361	0.208616	-0.127821	0.545054	0.224243
OTUD4	255	251	0.115045	0.223073	-0.114626	0.560771	0.195428
RHOBTB3	125	118	0.912216	0.0153034	-0.49147	0.522077	0.952804
UBLCP1	259	253	0.160642	-0.299027	-0.629102	0.0310476	0.0757981
TMUB1	256	252	0.523209	0.08815	-0.226912	0.403212	0.583437
DCAF13	260	259	0.685748	0.272917	-0.075046	0.620879	0.124231
UBAP1	233	226	0.158391	-0.253254	-0.592594	0.0860852	0.143536
VCP	260	260	0.817568	-0.102266	-0.434296	0.229764	0.546061
OTUD1	172	170	0.632669	0.161948	-0.311069	0.634965	0.502196
KLHDC2	210	211	0.620512	-0.0164738	-0.365669	0.332722	0.926329
KBTBD6	123	123	0.447377	-0.295233	-0.803034	0.212568	0.254489
PSMC3	250	257	0.0898875	0.334525	-0.00185845	0.670908	0.0512792
ABTB2	218	205	0.130939	0.257633	-0.0831298	0.598395	0.138387
SENP8	253	267	0.894779	0.039848	-0.296892	0.376588	0.816591
COPS2	257	254	0.964932	0.00248063	-0.32458	0.329541	0.988139
ARIH1	257	253	0.101638	0.233681	-0.0968867	0.564248	0.165895
CUL5	255	255	0.929505	0.0717243	-0.268534	0.411982	0.679498
ANAPC16	259	255	0.172647	0.24105	-0.0885341	0.570634	0.151723
TRIM44	171	164	0.827013	0.0576703	-0.402675	0.518015	0.806041
USP54	259	258	0.118192	-0.258125	-0.588047	0.0717975	0.125168
RNF169	258	260	0.327057	-0.150707	-0.470811	0.169397	0.356131
PLK1	168	169	0.647265	-0.121794	-0.575774	0.332187	0.599014
AKTIP	256	253	0.358442	0.2146	-0.110774	0.539974	0.196118
URM1	255	264	0.558529	-0.106478	-0.425053	0.212097	0.512414
FBXO22	259	258	0.83247	0.123482	-0.214674	0.461638	0.474174
RNF214	254	256	0.802909	0.0315047	-0.291006	0.354015	0.848165
TRIM68	194	196	0.456665	0.307084	-0.102651	0.716819	0.141851
KLHL26	208	210	0.182144	-0.254862	-0.587839	0.078114	0.13357
KMT2D	259	251	0.152447	-0.221096	-0.5651	0.122909	0.20778
UBXN6	251	261	0.335875	0.118044	-0.200489	0.436578	0.467633
OTUB1	256	255	0.844468	0.0773636	-0.249168	0.403895	0.642386
ZNF598	260	251	0.256196	0.218073	-0.106492	0.542637	0.187877
E4F1	202	190	0.212411	-0.304749	-0.72116	0.111661	0.151459
KCTD5	257	257	0.0610008	0.269647	-0.0491888	0.588484	0.0974005
DDB1	257	256	0.257217	-0.155861	-0.517461	0.205738	0.398217
COPS6	258	255	0.373778	0.135116	-0.190944	0.461176	0.416682
UBTD2	195	196	0.983803	-0.0371925	-0.456109	0.381724	0.861857
IRF2BP2	256	264	0.563456	-0.0515153	-0.382753	0.279722	0.760502
PCMTD1	233	235	0.808792	0.0309018	-0.304012	0.365816	0.856492
KCTD6	101	98	0.906464	-0.0330488	-0.586813	0.520715	0.906883
ATG4B	261	248	0.23757	0.240731	-0.083095	0.564557	0.145108
TMUB2	231	227	0.5651	0.123465	-0.216443	0.463373	0.476514
USP39	254	252	0.365436	0.322401	-0.0421503	0.686952	0.0830338
TNIP2	261	256	0.607885	-0.184437	-0.55954	0.190666	0.335191
RNF181	257	263	0.835299	-0.0692465	-0.39852	0.260027	0.680206
FEM1B	198	194	0.936047	-0.10419	-0.511303	0.302924	0.615949
UBE2V2	250	261	0.449094	0.1375	-0.192051	0.467051	0.413492
NSMCE1	256	257	0.956109	0.0284674	-0.296203	0.353138	0.863554
ASPSCR1	255	253	0.535247	-0.0650403	-0.386297	0.256216	0.69151
GPS1	257	255	0.949037	-0.0406935	-0.370593	0.289206	0.808963
TRIM56	264	249	0.0119198	0.426078	0.0996125	0.752544	0.0105277
TOR1AIP2	255	256	0.829174	0.0650421	-0.259585	0.389669	0.694543
OTUD3	147	154	0.0184886	-0.612524	-1.08256	-0.142491	0.0106453
SIK2	235	229	0.0874719	-0.300174	-0.631648	0.0312994	0.0759153
USP38	167	173	0.150466	-0.222461	-0.651062	0.20614	0.309011
USP47	259	252	0.649372	0.0737025	-0.251052	0.398457	0.656456
GABARAP	234	229	0.677673	-0.140255	-0.516457	0.235946	0.464954
NFXL1	261	254	0.572855	0.132546	-0.195937	0.461028	0.429025
LONRF2	93	93	0.507528	0.0132881	-0.599475	0.626051	0.966098
IRF2BP1	253	256	0.62393	0.0139696	-0.325088	0.353027	0.935638
RNF34	203	208	0.425205	0.112182	-0.238141	0.462505	0.530247
SOCS6	123	124	0.196833	-0.18763	-0.69067	0.31541	0.464748
POLH	26	22	0.339308	-20.1738	-76294	76253.7	0.999586
USP32	226	230	0.470504	0.121437	-0.212142	0.455016	0.475531
KBTBD2	229	234	0.218557	0.238445	-0.0875775	0.564468	0.151723
RNF139	170	168	0.474897	-0.143524	-0.583745	0.296696	0.522821
TRIM8	124	126	0.165648	-0.450715	-0.94466	0.0432296	0.0737067
ATF7IP	230	231	0.95993	0.016655	-0.306345	0.339655	0.919501
USP19	256	254	0.995207	-0.023332	-0.354733	0.308068	0.890248
GNB2	254	256	0.945636	0.00173681	-0.326566	0.33004	0.991727
ANKRD13D	205	208	0.0734973	0.23974	-0.113738	0.593219	0.183746
HECTD4	256	255	0.451515	0.23201	-0.101669	0.565689	0.172952
KDM2A	255	254	0.637728	-0.0208981	-0.358183	0.316387	0.903343
COMMD1	255	256	0.867322	-0.0364778	-0.36651	0.293555	0.828496
PSMD1	259	252	0.0458093	0.468079	0.130658	0.805499	0.00654969
RNF213	254	255	0.468627	0.0748838	-0.265257	0.415025	0.666108
UBXN2A	234	235	0.262086	-0.237556	-0.579705	0.104592	0.173572
FBXO45	257	254	0.230069	0.167688	-0.155391	0.490767	0.309019
PRPF8	257	256	0.843471	0.214335	-0.133887	0.562557	0.227671
TNK1	206	214	0.329534	-0.0489232	-0.419825	0.321979	0.796001
MSL2	171	171	0.260718	-0.380666	-0.858974	0.0976423	0.118794
GLMN	254	263	0.921926	0.0925743	-0.248233	0.433381	0.594456
FBXW8	230	232	0.017844	0.390195	0.0594598	0.720929	0.0207596
VCPIP1	263	252	0.794194	-0.0188013	-0.351807	0.314205	0.911887
TRAF6	255	253	0.631856	0.0610177	-0.265424	0.38746	0.714103
PSMD2	255	256	0.020765	0.51214	0.171324	0.852956	0.00322733
EIF3F	263	247	0.911904	0.00120073	-0.332558	0.334959	0.994374
PAAF1	255	264	0.721131	0.0416013	-0.269811	0.353014	0.793453
TOM1L2	256	254	0.188751	-0.198828	-0.523794	0.126138	0.230454
UBE2O	261	263	0.867853	0.0256486	-0.297106	0.348403	0.876227
UFSP1	126	127	0.548075	-0.174464	-0.652985	0.304058	0.474868
ANAPC2	236	230	0.811949	-0.0431388	-0.380985	0.294707	0.802384
CDC26	261	257	0.273143	0.136473	-0.183679	0.456625	0.403444
KCMF1	261	249	0.00595697	0.497882	0.165836	0.829928	0.00329445
KBTBD11	235	233	0.765831	-0.107161	-0.439216	0.224895	0.527048
RUFY1	253	256	0.731284	-0.184214	-0.52695	0.158523	0.29214
NFATC2IP	256	258	0.328113	-0.0867792	-0.41904	0.245481	0.608721
FBXO46	23	23	0.328565	-21.8357	-67210.4	67166.7	0.999492
TRIM72	55	53	0.994299	0.552548	-0.80274	1.90784	0.424248
ARIH2	253	254	0.083381	0.209625	-0.122628	0.541878	0.216243
TBL1XR1	249	258	0.594087	0.150322	-0.19579	0.496435	0.394634
UBE2N	254	259	0.483068	-0.0962624	-0.418226	0.225701	0.557875
ZC3H12D	76	80	0.303299	-0.181828	-1.32221	0.958549	0.754655
DTX3	230	226	0.323725	0.134677	-0.211724	0.481078	0.446053
KLHL11	228	231	0.962017	0.0215777	-0.313391	0.356546	0.89953
PARP10	257	257	0.185212	0.110706	-0.243368	0.464781	0.540002
KCTD12	256	254	0.394703	-0.421374	-0.834263	-0.00848383	0.0454748
AURKB	150	142	0.901136	-0.0752439	-0.755197	0.604709	0.828294
MAGED1	230	232	0.00266506	0.532067	0.207516	0.856619	0.00131288
RAD23A	253	253	0.728179	-0.0154485	-0.339086	0.308189	0.925461
SHARPIN	258	254	0.339428	0.136301	-0.195079	0.467682	0.420151
ZNRF2	252	254	0.11473	-0.312908	-0.650267	0.0244507	0.0690776
PCGF5	234	230	0.236134	-0.184865	-0.510638	0.140908	0.266047
YOD1	260	254	0.259628	-0.178186	-0.507796	0.151425	0.289351
PSMG4	260	255	0.551265	-0.0876505	-0.423922	0.248621	0.60944
CUEDC1	226	236	0.7426	0.103654	-0.224012	0.431319	0.535248
KCTD2	102	94	0.149769	0.410549	-0.114725	0.935823	0.12555
PJA1	231	231	0.399346	0.120324	-0.201532	0.44218	0.463728
RNF135	228	233	0.407816	0.0908271	-0.258503	0.440157	0.610334
MEX3D	172	174	0.579744	-0.113797	-0.550414	0.32282	0.609468
SIAH2	106	107	0.469898	-0.505671	-1.23199	0.220651	0.172397
RNF41	238	230	0.655732	0.0535803	-0.282098	0.389258	0.754398
TMEM259	196	197	0.963846	-0.0843274	-0.496713	0.328058	0.688577
UBA7	257	262	0.971822	-0.186471	-0.561776	0.188835	0.330151
UBE2E2	259	255	0.0314473	0.327257	-0.0193483	0.673863	0.0642337
FBXL6	202	204	0.555784	-0.0505971	-0.392319	0.291124	0.771661
NPLOC4	257	253	0.757238	0.0487611	-0.270499	0.368021	0.764674
RWDD4	258	254	0.584323	-0.0965596	-0.417259	0.22414	0.555105
TTC3	181	182	0.22604	0.225911	-0.139595	0.591418	0.225738
RBM10	254	250	0.825894	0.140698	-0.19323	0.474626	0.408908
EWSR1	260	255	0.542534	-0.0814249	-0.412609	0.249759	0.629894
MTA1	259	252	0.863344	0.0761058	-0.258271	0.410482	0.655527
ASB7	101	94	0.293021	-0.313292	-0.906688	0.280104	0.300766
PSMG1	255	262	0.717416	0.0155176	-0.312275	0.34331	0.926075
KLHL25	93	103	0.536111	-0.268708	-0.845599	0.308184	0.361283
TBK1	231	233	0.0499127	0.321989	-0.0251227	0.6691	0.0690475
BTBD9	198	198	0.369603	-0.197739	-0.60481	0.209331	0.341059
UBE2F	260	255	0.558945	0.06965	-0.270688	0.409988	0.688342
UBE2G2	262	254	0.722313	-0.0125394	-0.341736	0.316657	0.940488
SUMO3	258	259	0.3976	-0.201123	-0.514513	0.112267	0.20845
USP18	93	92	0.127834	-0.353126	-1.0905	0.384252	0.347929
UBOX5	195	193	0.051635	-0.334488	-0.757781	0.0888056	0.121437
FAF1	262	254	0.284347	-0.138641	-0.487911	0.210629	0.436569
NSMCE3	263	259	0.886293	-0.0427832	-0.373089	0.287523	0.799599
PRKN	185	186	0.646141	-0.158201	-0.534984	0.218582	0.410544
HGS	251	258	0.965389	0.00449958	-0.314734	0.323733	0.977961
BRCC3	259	256	0.28181	0.117926	-0.215637	0.45149	0.488364
PRKG1	259	261	0.407541	-0.300981	-0.643073	0.0411113	0.0846315
PCGF3	47	52	0.61161	-0.0302128	-1.35414	1.29372	0.964325
PSMD13	260	256	0.272336	0.229846	-0.0861125	0.545805	0.153929
UBE2L3	253	258	0.362452	0.136124	-0.192521	0.464769	0.416898
BRWD1	188	180	0.350056	-0.0782293	-0.434387	0.277928	0.666831
ANKFY1	254	251	0.853029	-0.111076	-0.439767	0.217616	0.507755
WDR53	148	149	0.14243	0.251653	-0.204122	0.707429	0.279172
KLHL34	51	49	0.423792	0.772988	-0.535148	2.08112	0.2468
ZNRF1	175	182	0.747042	0.173318	-0.193889	0.540526	0.354922
PPP1CC	261	256	0.244326	0.212596	-0.110275	0.535468	0.19686
UBE2H	260	256	0.393786	0.192418	-0.147951	0.532787	0.267857
ZFP91	147	145	0.284194	-0.356741	-0.993185	0.279704	0.271942
ERCC6L	166	173	0.634973	-0.0970631	-0.586258	0.392132	0.697362
RNF220	253	258	0.0726364	-0.258955	-0.601924	0.0840136	0.138913
ISG15	256	264	0.570907	0.0884974	-0.237484	0.414479	0.594663
UBQLN2	261	254	0.0030224	0.489503	0.168133	0.810873	0.00283237
DCUN1D3	258	256	0.0786137	0.316633	-0.00720733	0.640474	0.0553214
NCCRP1	149	148	0.556454	-0.0794144	-0.682983	0.524154	0.796498
NBR1	256	257	0.808339	-0.027827	-0.35082	0.295166	0.865908
SUMO2	253	260	0.268665	-0.192888	-0.52107	0.135294	0.249337
SLX4	102	99	0.941453	-0.131859	-0.655734	0.392017	0.621786
MSL1	260	253	0.643787	0.0765718	-0.250284	0.403428	0.646122
KCTD21	258	256	0.211293	0.164711	-0.16869	0.498112	0.332902
SF3B3	258	251	0.923689	0.242675	-0.108271	0.593621	0.175324
BTBD8	180	188	0.546446	-0.103176	-0.453387	0.247035	0.56365
SPATS2L	258	259	0.066335	0.289844	-0.0275647	0.607252	0.0734933
WDSUB1	261	261	0.272585	0.193174	-0.136533	0.522881	0.250831
WDR5	255	251	0.426472	-0.053905	-0.41331	0.3055	0.768786
ASB13	73	81	0.976128	-0.306061	-0.939388	0.327267	0.343553
SIAH1	232	236	0.0333319	0.336656	-0.020955	0.694268	0.0650207
ANAPC7	261	258	0.183009	0.216824	-0.107057	0.540706	0.189484
NACA	258	259	0.0892043	0.317971	-0.0146642	0.650605	0.0609913
MYO6	255	262	0.0220545	-0.288382	-0.625806	0.0490411	0.093914
TLE1	234	229	0.0655598	0.359583	0.0117093	0.707458	0.0427714
ILRUN	230	233	0.329986	0.213207	-0.111185	0.537598	0.19768
ARRDC1	254	259	0.318638	-0.155396	-0.479645	0.168854	0.347573
PSMD12	258	255	0.188225	0.273303	-0.0465956	0.593202	0.0940361
DDI2	256	261	0.156868	-0.230843	-0.558038	0.0963515	0.166727
TRIM33	262	254	0.534736	-0.000612274	-0.338456	0.337232	0.997166
MAP3K5	246	262	0.461682	-0.172434	-0.512624	0.167756	0.320488
MIB2	257	260	0.65811	-0.109806	-0.439305	0.219692	0.513651
ATG7	252	249	0.122553	0.0679046	-0.310841	0.44665	0.72529
RAB40C	154	155	0.395716	0.121681	-0.327759	0.57112	0.595669
TOPORS	157	143	0.95685	-0.0624457	-0.499302	0.374411	0.779352
MARCHF5	254	255	0.507388	-0.0459015	-0.384964	0.293161	0.790751
SVIP	234	231	0.250377	-0.178221	-0.508454	0.152012	0.290166
DDRGK1	256	255	0.759809	0.0458432	-0.297796	0.389482	0.793731
UBL5	256	254	0.118337	-0.264634	-0.593461	0.0641936	0.114717
WWP2	258	257	0.449117	-0.096254	-0.421932	0.229424	0.562409
OGA	252	260	0.201635	0.242557	-0.0942331	0.579346	0.158077
COPS8	255	252	0.709366	0.0687599	-0.264616	0.402135	0.686029
MDM4	99	100	0.197499	-0.314371	-0.912496	0.283753	0.302941
KLHL9	126	119	0.71162	0.0263674	-0.474645	0.52738	0.917844
UBE2J1	262	254	0.948114	-0.129648	-0.472472	0.213176	0.458564
LTN1	237	232	0.00997514	0.42061	0.0918207	0.749399	0.012165
DZIP3	182	179	0.205132	-0.227622	-0.592078	0.136835	0.220915
PJA2	229	227	0.0622142	0.310017	-0.0173301	0.637364	0.0634248
PCMTD2	198	200	0.0892833	-0.434905	-0.844767	-0.0250431	0.0375512
DAXX	257	255	0.972168	-0.0093174	-0.322577	0.303942	0.953513
RING1	254	261	0.86101	0.0869436	-0.233436	0.407323	0.594803
PSMB8	250	262	0.994177	-0.100029	-0.458953	0.258896	0.584914
RNF5	254	252	0.310577	-0.14361	-0.485462	0.198241	0.410295
BAG6	259	256	0.978062	0.0912359	-0.240483	0.422955	0.589839
PPP1R11	254	263	0.0173811	0.348332	0.00767578	0.688989	0.0450565
TRIM27	236	233	0.220492	0.217063	-0.111281	0.545408	0.195078
PSMB10	251	257	0.441036	-0.284347	-0.651556	0.0828629	0.129093
CHUK	213	203	0.912934	0.0216653	-0.326412	0.369743	0.902904
ZSWIM8	264	253	0.542216	0.11787	-0.20745	0.44319	0.477621
ZBED1	255	256	0.342532	-0.161657	-0.491769	0.168455	0.337155
NEURL4	220	207	0.503205	0.110936	-0.213748	0.43562	0.503069
UBXN2B	232	231	0.543619	-0.107107	-0.441935	0.227722	0.530684
UBA52	255	253	0.450129	0.159423	-0.165646	0.484493	0.33644
TRIM26	262	253	0.328315	-0.265264	-0.60422	0.0736917	0.125066
PSMB9	252	260	0.488386	-0.269591	-0.623935	0.0847526	0.135915
HYPK	258	251	0.786887	0.0773408	-0.256076	0.410758	0.649367
UBE2V1	240	236	0.231706	-0.220067	-0.554025	0.113891	0.196513
MEX3A	168	174	0.0791919	-0.507753	-0.968272	-0.0472343	0.0306959
GAN	247	261	0.768159	0.121712	-0.206546	0.44997	0.4674
IKBKE	208	200	0.827005	-0.20636	-0.588173	0.175453	0.289459
OTUD7B	249	256	0.782982	0.0144161	-0.333882	0.362714	0.935344
RNF115	177	171	0.286138	0.155077	-0.269967	0.580122	0.474552
TXNIP	255	254	0.265144	0.144643	-0.190734	0.48002	0.397942
IKBKG	257	249	0.340202	-0.327755	-0.681515	0.0260048	0.0693877
TAF15	253	250	0.261939	0.219262	-0.108278	0.546801	0.189507
UHRF1	231	230	0.218894	0.44137	0.0803605	0.802379	0.0165637
PCGF2	196	199	0.189983	-0.452323	-0.883128	-0.0215184	0.0396033
PSMB3	253	258	0.878195	0.0262355	-0.29647	0.348941	0.873399
HECW1	51	52	0.428542	-0.265366	-0.885555	0.354822	0.401677
BIRC3	73	78	0.0914178	0.882606	-0.0569648	1.82218	0.0656019
USP2	75	78	0.576527	-0.043878	-0.567889	0.480133	0.869639
UBL3	180	169	0.485002	0.219943	-0.196503	0.636388	0.300603
RWDD3	74	75	0.244338	-0.247171	-0.839552	0.345211	0.413475
NACAD	172	175	0.120595	0.291669	-0.131119	0.714458	0.176336
GABARAPL1	115	111	0.0786265	0.363529	-0.0244688	0.751527	0.0663044
POC1B	127	127	0.542928	-0.141504	-0.596331	0.313323	0.542011
FEM1A	102	101	0.521247	-0.225904	-0.734479	0.282671	0.383974
TRIM55	23	28	0.487147	0.211794	-1.03047	1.45406	0.738264
ZC3H12C	127	122	0.406264	-0.162876	-0.636734	0.310982	0.500512
SH3RF1	209	210	0.63343	-0.067733	-0.394196	0.25873	0.68427
RNF187	101	98	0.792431	-0.0607272	-0.532918	0.411464	0.800991
UBE2E3	156	158	0.081753	0.560081	0.147764	0.972399	0.00775941
USP7	208	206	0.0543881	-0.313216	-0.661801	0.0353699	0.0782227
NHLRC1	26	27	0.0966186	-1.09315	-2.47124	0.284936	0.120013
KLHL14	68	69	0.199399	-0.701991	-1.64554	0.241559	0.144788
TRIM15	48	52	0.541932	-0.297271	-1.32642	0.731879	0.571301
KCTD7	100	102	0.964804	0.089599	-0.408846	0.588044	0.7246
FBXO17	95	97	0.971623	-0.0387427	-0.588452	0.510967	0.890133
UBR4	165	170	0.506206	0.171614	-0.286822	0.63005	0.463127
RNF144A	209	204	0.456249	0.00392161	-0.348027	0.35587	0.982576
KBTBD3	174	167	0.421469	-0.252443	-0.698504	0.193617	0.267334
DCAF12L1	68	66	0.520676	0.0687121	-1.48451	1.62193	0.930905
TRIM13	170	171	0.562663	-0.0846298	-0.522913	0.353654	0.705091
KLHL13	74	72	0.201114	0.276059	-0.316404	0.868522	0.361112
RWDD2A	102	98	0.271757	0.244361	-0.26889	0.757612	0.350745
RNF19A	50	50	0.779092	-0.0887322	-0.654269	0.476805	0.75845
ASB1	160	160	0.654487	-0.114012	-0.465051	0.237026	0.524405
CAMK2A	87	86	0.351757	0.279481	-0.120931	0.679892	0.171305
CGRRF1	102	100	0.66103	0.11404	-0.376688	0.604767	0.648768
RNF24	25	23	0.679678	-0.115381	-0.867755	0.636994	0.763742
KLHL4	25	25	0.225161	-0.413562	-1.14097	0.31385	0.265144
FBXO31	24	24	0.470334	-0.397052	-1.15575	0.36164	0.305022
USP31	52	51	0.893161	-0.106449	-0.666568	0.45367	0.709531
TNFAIP1	160	163	0.569531	0.158464	-0.187523	0.504452	0.369358
KLHL2	52	48	0.0839208	0.699931	0.0700106	1.32985	0.0294211
RNF130	76	76	0.808233	-0.0170671	-0.534167	0.500033	0.948421
USP9Y	49	51	0.69565	-0.219589	-0.982236	0.543057	0.572527
ASB3	129	121	0.489101	-0.33041	-0.81744	0.15662	0.183626
KLHL29	125	124	0.316841	-0.307167	-0.787719	0.173384	0.210277
KBTBD7	73	74	0.890586	-0.0727797	-0.716781	0.571222	0.824704
SOCS2	99	97	0.599324	0.145201	-0.387651	0.678052	0.593283
FBXL16	24	25	0.444069	-0.733238	-1.49037	0.0238903	0.0576803
RNF112	25	23	0.58275	-0.114142	-0.79707	0.568786	0.743229
NDFIP1	72	71	0.810985	-0.146448	-0.67901	0.386115	0.589912
RNF17	97	96	0.674895	0.346615	-0.172549	0.865779	0.190686
RNFT2	46	48	0.140666	-0.0962812	-0.786973	0.594411	0.784688
RNF121	100	100	0.511991	0.240092	-0.260504	0.740688	0.347206
RNF157	25	25	0.989191	-0.10179	-0.824557	0.620977	0.782525
DMRTA2	24	25	0.872173	0.400808	-0.510671	1.31229	0.388763
MARCHF1	24	24	0.629077	-0.0979561	-0.832242	0.636329	0.793733
FEM1C	25	25	0.109788	0.475653	-0.258247	1.20955	0.203983
RNF145	125	126	0.632434	-0.0600713	-0.49302	0.372877	0.785665
KLHL3	25	25	0.315189	-0.839915	-1.55241	-0.127421	0.0208615
FBXO10	24	24	0.737298	0.100973	-0.674381	0.876327	0.798535
DCUN1D2	25	24	0.0559203	-0.908848	-1.66334	-0.154358	0.0182284
FBXL2	51	50	0.368114	0.354091	-0.2705	0.978682	0.26651
BRSK1	24	24	0.656801	-0.42862	-1.18696	0.329721	0.267954
FBXO41	25	25	0.252271	0.355741	-0.355867	1.06735	0.327181
TRIM46	23	25	0.132344	0.356441	-0.397331	1.11021	0.35402
RNF180	25	25	0.19526	-0.0635193	-0.917568	0.790529	0.884102
PEX2	115	123	0.991346	0.0492729	-0.447229	0.545775	0.845779
BRWD3	144	146	0.413191	-0.292198	-0.739162	0.154767	0.200087
UBTD1	122	116	0.38376	-0.164326	-0.660978	0.332326	0.51667
TMEM129	69	72	0.634098	0.120787	-0.438026	0.679601	0.671825
OTUD7A	24	25	0.570507	0.292338	-0.382376	0.967051	0.395767
ENC1	25	25	0.115651	0.523257	-0.166753	1.21327	0.137199
SH3RF3	161	161	0.537552	0.060411	-0.29542	0.416242	0.739321
RNF26	23	25	0.40569	-0.0964485	-0.830017	0.63712	0.796644
BRSK2	60	59	0.433883	0.180773	-0.250362	0.611908	0.411188
KCTD13	25	25	0.442257	0.412302	-0.437818	1.26242	0.341824
DMRTA1	25	25	0.685288	-0.0599235	-0.730322	0.610475	0.86093
MEX3C	75	76	0.704333	-0.157012	-0.761137	0.447112	0.610475
WSB2	24	25	0.917878	-0.195994	-0.986805	0.594817	0.627141
MKRN3	25	24	0.0289195	-0.814161	-1.58186	-0.0464607	0.037656
FBXL7	48	46	0.791528	-0.195722	-0.826697	0.435252	0.543213
UBALD2	103	102	0.433663	-0.107082	-0.588779	0.374616	0.663053
RNFT1	124	126	0.155933	-0.219389	-0.655129	0.216352	0.323735
WDR5B	24	24	0.0212186	-0.756848	-1.50479	-0.00890452	0.0473342
PELI1	100	99	0.67539	-0.128742	-0.640436	0.382951	0.621922
BTBD17	24	25	0.00377915	-0.864703	-1.64436	-0.085051	0.0297222
UBE2L5	113	110	0.928654	0.0941996	-0.272589	0.460988	0.614709
OTUB2	46	50	0.551385	-0.215825	-1.15354	0.721892	0.651914
MEFV	75	80	0.0761282	-0.376787	-1.06804	0.314465	0.285369
RNF19B	25	26	0.491315	1.00095	-0.0909154	2.09282	0.0723728
KLHL31	26	27	0.439935	0.0319901	-1.15028	1.21426	0.957705
TRIM54	27	27	0.827728	0.256428	-0.874827	1.38768	0.656842
TRIM7	50	54	0.0336356	-0.942653	-1.72274	-0.162568	0.0178644
SH3RF2	26	27	0.408185	-0.373441	-1.37707	0.63019	0.465829
KLHL40	27	27	0.704072	0.728076	-0.574795	2.03095	0.273396
FBXO27	25	27	0.213293	-0.820259	-1.82591	0.185392	0.1099
FAN1	73	74	0.889555	-0.0316263	-0.775919	0.712666	0.933627
RNF39	26	27	0.17532	-0.560655	-1.65955	0.538238	0.317324
KLHL41	27	27	0.774939	0.524454	-0.787285	1.83619	0.43326
SPRTN	27	26	0.525593	0.867326	-0.620403	2.35505	0.253191
TNIP3	25	26	0.188186	1.31649	-0.528742	3.16172	0.162009
HIPK2	28	25	0.100955	-1.01511	-2.35986	0.329653	0.139007
TRIM35	28	26	0.463466	0.500182	-0.768487	1.76885	0.439682
UBXN8	74	70	0.9906	-0.0385415	-0.804564	0.727481	0.921445
WSB1	55	52	0.0833238	0.855689	-0.0221372	1.73352	0.0560641
FANCE	25	24	0.407887	0.462569	-1.00829	1.93343	0.537639
USP45	27	24	0.145224	-0.962438	-2.37492	0.450044	0.181719
RNF6	72	76	0.525427	0.295988	-0.469431	1.06141	0.4485
ATG4D	27	26	0.449864	0.129463	-1.34056	1.59949	0.862957
PELI2	47	46	0.608033	0.538457	-0.675179	1.75209	0.384529
LATS2	54	47	0.0490484	0.740885	-0.26805	1.74982	0.15008
ZUP1	26	25	0.586144	0.000725189	-1.41331	1.41476	0.999198
UBASH3A	53	49	0.869598	0.277411	-0.86078	1.4156	0.632863
SNRNP25	27	24	0.075849	-1.26196	-2.96469	0.440765	0.146332
KBTBD8	26	26	0.679197	-0.384993	-1.73731	0.967321	0.576854
ASB5	24	27	0.152402	-0.562591	-1.99819	0.873012	0.44244
BTRC	26	25	0.597734	-0.295624	-1.60136	1.01011	0.657228
RFWD3	28	26	0.707198	0.660953	-1.02042	2.34232	0.441021
KLHL6	54	53	0.874128	-0.226453	-1.70226	1.24935	0.763609
KLHL15	27	26	0.0368923	-1.02556	-2.64968	0.598549	0.215849
ASB8	24	28	0.0321685	1.59336	0.0611032	3.12562	0.0415376
SMURF1	55	52	0.0483367	0.870041	-0.00568212	1.74576	0.0515052
DCAF12	50	50	0.950592	0.0257303	-0.976113	1.02757	0.959853
TBKBP1	51	51	0.847958	-0.0869702	-0.896648	0.722708	0.833257
TRIM16	26	28	0.248017	0.793025	-0.459514	2.04556	0.214635
SIK1B	26	26	0.675364	-0.233817	-1.84986	1.38223	0.776735
AHR	27	26	0.0679292	1.4433	0.0484248	2.83817	0.0425596
DTX4	26	28	0.183714	-0.900831	-1.96549	0.163825	0.0972424
FANCL	26	27	0.582173	-0.00188493	-1.45188	1.44811	0.997967
ATG10	27	28	0.273592	-0.288117	-1.3999	0.823668	0.611509
FBXO33	26	27	0.00266025	2.60085	0.857633	4.34407	0.00345309
UBAP1L	25	25	0.408179	0.673217	-0.535143	1.88158	0.274851
CMYA5	21	20	0.198543	382.802	-943.159	1708.76	0.571504
PRAME	42	45	0.552604	-0.353478	-1.77217	1.06521	0.625309
ARRDC2	35	36	0.826988	0.00896516	-0.590071	0.608001	0.976599
FBXO5	35	35	0.538111	-0.183921	-0.766748	0.398906	0.536246
RNF151	37	34	0.438074	-0.317928	-0.91581	0.279953	0.297306
BTBD7	24	24	0.26905	-1.01084	-3.45987	1.43819	0.418527
RNF8	22	24	0.200331	-1.47207	-3.76078	0.816649	0.207446
REV1	25	22	0.774558	0.113807	-1.97897	2.20658	0.915119
ZCCHC12	25	22	0.447421	0.466821	-1.35507	2.28871	0.615527
FBXL22	25	22	0.925853	0.322989	-1.78079	2.42677	0.763483

## Sheet: Fig3C_percan
Note: CPTAC Percan Overall Survival adjusted for tumor_purity
protein	cohort	n_low	n_high	logrank_p	logHR	logHR_CI_lower	logHR_CI_upper	logHR_p
ANKIB1	BRCA	21	24	0.600955	-20.6624	-49011.6	48970.3	0.99934
RBM5	BRCA	27	23	0.0327953	21.3075	-35072.8	35115.5	0.999051
RBM6	BRCA	27	20	0.598661	-19.9589	-48088.3	48048.4	0.999351
CREBBP	BRCA	19	25	0.078065	-0.205167	-3.02323	2.6129	0.886532
MYCBP2	BRCA	28	24	0.553453	20.3275	-47827.5	47868.2	0.999336
FBXL3	BRCA	23	23	0.514249	20.2326	-47659.2	47699.6	0.999336
MARK4	BRCA	24	28	0.0382136	-0.187252	-2.96035	2.58585	0.894711
PAFAH1B1	BRCA	19	27	0.0537821	-0.256742	-3.12808	2.6146	0.860882
PSMB1	BRCA	21	24	0.600955	20.0753	-48075.4	48115.5	0.999347
JARID2	BRCA	27	21	0.0479534	0.196665	-2.61261	3.00594	0.890866
UBE3C	BRCA	22	29	0.0404341	20.064	-34073.2	34113.3	0.99908
ELOA	BRCA	30	22	0.709659	20.8043	-49043.3	49084.9	0.999337
BRCA1	BRCA	27	25	0.593547	20.5017	-48471.5	48512.5	0.999339
CALCOCO1	BRCA	24	26	0.595495	20.1425	-47780.7	47821	0.999341
PSMC4	BRCA	23	24	0.0507788	0.124473	-2.79305	3.04199	0.933358
NUB1	BRCA	24	26	0.0427913	20.195	-33850	33890.3	0.999068
RNF14	BRCA	19	28	0.640456	19.9294	-48653.3	48693.1	0.99936
UFL1	BRCA	26	25	0.634581	20.1123	-47760.7	47800.9	0.999342
YAF2	BRCA	25	25	0.554567	20.3262	-47759.9	47800.5	0.999335
MNAT1	BRCA	27	23	0.595495	-20.0044	-48385.2	48345.2	0.999353
UBR2	BRCA	24	26	0.63598	20.0279	-48065.5	48105.5	0.999349
UBA6	BRCA	22	26	0.0278767	-0.157327	-2.92988	2.61523	0.911444
PIAS1	BRCA	26	23	0.55515	-20.0696	-47946	47905.8	0.999345
GABARAPL2	BRCA	27	21	0.597571	-20.2257	-47737.2	47696.8	0.999337
RFC1	BRCA	28	17	0.557686	-20.1282	-49135.5	49095.3	0.999359
CUL3	BRCA	22	27	0.677412	20.1917	-48331.3	48371.7	0.999347
PSMA4	BRCA	22	23	0.0330509	0.0264464	-2.79552	2.84841	0.985345
JADE2	BRCA	25	22	0.0388888	0.187688	-2.58938	2.96476	0.894617
USP28	BRCA	24	25	0.677412	20.0575	-47895.6	47935.7	0.999345
RSF1	BRCA	26	22	0.513932	-20.115	-47946.6	47906.3	0.999344
VPS13D	BRCA	20	24	0.0349948	20.1363	-33804	33844.3	0.999069
ERCC8	BRCA	22	24	0.0695368	-0.064293	-2.85879	2.73021	0.964033
NEDD4L	BRCA	24	27	0.594506	-20.693	-48007.2	47965.8	0.999326
HERPUD1	BRCA	24	22	0.557019	20.5325	-47354	47395.1	0.999322
ANAPC4	BRCA	27	20	0.0388888	-19.931	-34523	34483.2	0.999097
CUL1	BRCA	23	23	0.0695368	20.5757	-34416.6	34457.7	0.999066
TAB2	BRCA	21	28	0.677412	-20.7415	-48633.7	48592.2	0.999333
KMT2C	BRCA	24	22	0.642049	-20.4177	-47245.7	47204.9	0.999324
RC3H2	BRCA	21	26	0.681267	-20.4136	-48178.7	48137.9	0.999337
TRAF3IP2	BRCA	26	25	0.0309958	-0.0761503	-3.08858	2.93628	0.960485
ATG5	BRCA	23	26	0.513782	20.2278	-47808.1	47848.5	0.999339
USP13	BRCA	24	23	0.598661	-20.3511	-47807.3	47766.6	0.999334
UNKL	BRCA	24	27	0.594506	-20.2554	-47995.7	47955.2	0.99934
SNRNP40	BRCA	29	19	0.597571	-20.9085	-48947.8	48906	0.999332
TNK2	BRCA	24	27	0.473398	-20.3177	-47939.8	47899.1	0.999337
APPBP2	BRCA	24	27	0.0404341	-0.129068	-2.90191	2.64377	0.927309
EPN1	BRCA	25	25	0.0427913	0.286046	-2.57969	3.15178	0.844895
RNF4	BRCA	28	25	0.631907	20.2504	-47783.7	47824.2	0.999338
BTBD1	BRCA	26	23	0.637424	-20.19	-47803.1	47762.7	0.999339
TLE2	BRCA	24	27	0.0522666	-20.37	-33781.3	33740.6	0.999056
ATXN3	BRCA	19	27	0.514249	-20.6703	-49761	49719.7	0.99935
TP53BP1	BRCA	26	23	0.0347056	0.504371	-2.3777	3.38645	0.731599
OTUD5	BRCA	24	25	0.677412	-20.2932	-47865.8	47825.2	0.999337
PSME4	BRCA	25	24	0.55515	20.2402	-47764.3	47804.8	0.999338
NEDD4	BRCA	18	27	0.643698	19.849	-48773.5	48813.2	0.999364
PHRF1	BRCA	24	22	0.0312213	0.187784	-2.72255	3.09812	0.899365
RNF126	BRCA	23	24	0.598661	20.2803	-47975.7	48016.2	0.999339
CSNK2A2	BRCA	29	23	0.593547	20.3662	-48197.4	48238.1	0.999339
HLTF	BRCA	25	22	0.640456	-20.9304	-47441.9	47400	0.99931
CPSF1	BRCA	28	16	0.602164	-19.8683	-49235.1	49195.4	0.999369
PRKACA	BRCA	25	27	0.0293001	-0.245843	-3.05006	2.55838	0.863573
LNX1	BRCA	24	26	0.63598	20.4002	-47974	48014.8	0.999335
EED	BRCA	28	22	0.595495	-20.0097	-48213.3	48173.3	0.999351
MKRN2	BRCA	23	26	0.596516	-20.3328	-47850.7	47810.1	0.999335
KLHL20	BRCA	23	27	0.0427913	-20.464	-34035	33994	0.999059
ANKRD13A	BRCA	24	25	0.0452945	-0.023558	-4.01169	3.96457	0.990763
UBE2T	BRCA	29	23	0.593547	-20.2168	-47622.9	47582.5	0.999336
USP33	BRCA	23	25	0.597571	20.6058	-47213.1	47254.3	0.999318
UBE2A	BRCA	25	26	0.594506	20.2316	-47773.2	47813.7	0.999338
PIAS2	BRCA	27	25	0.0293001	-20.2429	-33639	33598.6	0.999058
UBE2K	BRCA	20	25	0.643698	-20.3519	-48020	47979.3	0.999337
N4BP2	BRCA	26	26	0.593547	-20.2917	-47684.3	47643.7	0.999334
TNRC6C	BRCA	25	27	0.672065	-20.3499	-47964.4	47923.7	0.999336
ITCH	BRCA	23	22	0.0569757	0.131355	-2.72627	2.98898	0.928214
SENP1	BRCA	27	22	0.596516	-19.9486	-48757.6	48717.7	0.99936
KEAP1	BRCA	27	24	0.513495	20.7142	-46880.9	46922.3	0.999309
MID2	BRCA	24	25	0.55515	20.1498	-47751.2	47791.5	0.99934
CNOT4	BRCA	24	24	0.597571	-20.1516	-48954.3	48914	0.999356
UBA5	BRCA	24	26	0.0427913	20.1572	-33794.3	33834.6	0.999068
WDR70	BRCA	22	22	0.558377	-20.2748	-47815.1	47774.6	0.999337
TRAF5	BRCA	22	24	0.599788	-20.2809	-47486.4	47445.8	0.999332
RNF13	BRCA	24	22	0.0411783	20.2115	-33743.6	33784	0.999064
TDRD3	BRCA	26	23	0.596516	-19.9827	-48412.6	48372.6	0.999354
CYLD	BRCA	22	26	0.0209637	-0.5169	-3.96232	2.92852	0.768724
EPS15	BRCA	23	26	0.637424	20.6807	-48355.9	48397.3	0.999331
ATG16L1	BRCA	20	29	0.637424	19.9749	-48604.9	48644.9	0.999358
USP40	BRCA	24	29	0.0466873	20.1734	-33856.3	33896.6	0.999069
NFX1	BRCA	27	23	0.675575	20.6928	-48749.1	48790.4	0.999336
ZFAND6	BRCA	23	27	0.0427913	-0.288118	-3.07879	2.50255	0.83964
HUWE1	BRCA	24	25	0.677412	20.3188	-47629	47669.7	0.999333
ATXN7L3	BRCA	25	22	0.0294989	-20.2868	-33723.8	33683.2	0.999059
PSMC5	BRCA	22	26	0.0479534	-0.0225392	-2.84957	2.80449	0.987533
KLHL42	BRCA	22	23	0.557686	20.2979	-49208.2	49248.7	0.999355
NSFL1C	BRCA	21	28	0.596516	20.1601	-48359.6	48399.9	0.999348
BRAP	BRCA	24	26	0.554567	20.1284	-47821.8	47862.1	0.999342
FUS	BRCA	27	22	0.596516	-20.6077	-47971.2	47929.9	0.999328
RCOR1	BRCA	28	23	0.0177413	0.160952	-2.64609	2.968	0.910521
MAEA	BRCA	21	25	0.557019	-20.5463	-47925.4	47884.3	0.999329
MUL1	BRCA	22	24	0.599788	-20.7525	-48734.8	48693.3	0.999334
DTX2	BRCA	24	23	0.0388888	-0.011446	-2.89916	2.87627	0.993802
ZC3HC1	BRCA	29	20	0.596516	-20.1025	-48495.6	48455.4	0.999351
PSME1	BRCA	22	25	0.0388888	-0.0742861	-2.85322	2.70465	0.958215
WDR76	BRCA	28	21	0.0198263	-20.0258	-34125.1	34085	0.999082
HDAC6	BRCA	25	29	0.0341494	20.0213	-34093.3	34133.4	0.999082
CDC23	BRCA	27	22	0.596516	-20.2641	-47760	47719.4	0.999336
PSMD5	BRCA	21	27	0.555752	20.4215	-47416.4	47457.3	0.999327
ABL1	BRCA	23	26	0.0263485	-0.299895	-3.10594	2.50615	0.834081
PSMD8	BRCA	25	23	0.718284	20.4174	-47750.9	47791.7	0.999332
FBXL19	BRCA	24	23	0.0294989	20.3719	-33947.2	33988	0.999062
TECR	BRCA	26	21	0.640456	20.4724	-47922.1	47963.1	0.999332
CDC34	BRCA	22	27	0.0347056	-0.142144	-2.91986	2.63557	0.920108
KLHL22	BRCA	24	25	0.55515	-20.2311	-47817.8	47777.4	0.999338
LZTR1	BRCA	27	25	0.672065	-20.0762	-47960.3	47920.1	0.999345
JOSD1	BRCA	23	25	0.679309	-20.1568	-47833	47792.7	0.999341
RHBDD3	BRCA	23	24	0.598661	20.129	-47838.1	47878.4	0.999342
TOM1	BRCA	22	26	0.638915	-20.7597	-48542	48500.5	0.999331
ASCC2	BRCA	27	25	0.593547	20.1408	-47779.1	47819.4	0.999341
TXN2	BRCA	27	27	0.0341494	20.2376	-33803.8	33844.3	0.999064
KCTD17	BRCA	24	24	0.555752	20.1507	-48056.3	48096.6	0.999345
RBX1	BRCA	19	28	0.598661	20.4609	-47610.9	47651.8	0.999328
DESI1	BRCA	26	24	0.0327953	-0.0491026	-2.82553	2.72732	0.972348
KHNYN	BRCA	23	28	0.0309958	20.0588	-34038.4	34078.5	0.999079
PSMC6	BRCA	22	26	0.0367341	-0.0666692	-2.83871	2.70537	0.962403
PSMA3	BRCA	22	25	0.0507788	-0.22827	-3.12619	2.66965	0.877304
PSMC1	BRCA	24	23	0.0221698	0.113726	-2.81369	3.04114	0.939306
PSMB5	BRCA	24	31	0.667172	-20.6426	-48374.6	48333.3	0.999332
DCAF11	BRCA	21	26	0.640456	20.7767	-52004.4	52046	0.999375
PSMA6	BRCA	23	24	0.640456	20.0963	-47940.4	47980.6	0.999345
PSME2	BRCA	23	22	0.600955	20.3571	-47600.5	47641.2	0.999331
TRPC4AP	BRCA	26	23	0.513782	-20.2423	-47544	47503.5	0.999334
PSMA7	BRCA	21	25	0.0411783	-0.159267	-2.9716	2.65307	0.911619
GID8	BRCA	26	24	0.595495	-20.1207	-47847.1	47806.8	0.999342
CSNK2A1	BRCA	24	26	0.554567	-20.4439	-47930.8	47889.9	0.999333
MAP1LC3A	BRCA	26	26	0.633224	-20.5493	-49497.7	49456.6	0.99935
POLI	BRCA	20	30	0.513636	20.1079	-48887.2	48927.4	0.999357
RIOK3	BRCA	24	27	0.634581	20.2356	-48116.5	48157	0.999343
PSMD10	BRCA	18	27	0.0436119	19.8051	-35075.6	35115.2	0.999117
ATG4A	BRCA	23	25	0.597571	19.973	-48206.7	48246.7	0.999352
TBL1X	BRCA	23	26	0.0347056	-0.0278635	-2.80335	2.74763	0.984302
MID1	BRCA	22	24	0.599788	-22.5237	-83062.1	83017.1	0.999576
ALG13	BRCA	21	26	0.0294989	20.2498	-33794.3	33834.8	0.999064
XIAP	BRCA	23	24	0.0388888	20.1551	-33826.3	33866.7	0.999069
ASB9	BRCA	26	23	0.55515	20.5678	-47554.8	47596	0.999324
UBL4A	BRCA	24	26	0.63598	23.7959	-70213.5	70261.1	0.99947
USP11	BRCA	21	22	0.0489525	-0.11246	-3.11997	2.89505	0.941576
N4BP1	BRCA	22	26	0.0479534	-0.485143	-3.7738	2.80352	0.772479
PSMD7	BRCA	24	23	0.598661	20.3524	-48519.6	48560.3	0.999344
WDR59	BRCA	26	24	0.595495	21.7929	-78956.1	78999.7	0.999568
USP10	BRCA	25	22	0.514088	-20.272	-47527.6	47487	0.999333
STUB1	BRCA	21	24	0.557686	20.2807	-48723.1	48763.7	0.999349
CAPN15	BRCA	23	27	0.554567	20.0785	-48002.9	48043	0.999346
UBFD1	BRCA	21	28	0.596516	20.3864	-47721.2	47762	0.999332
ELOB	BRCA	27	25	0.553453	20.326	-48136.3	48176.9	0.99934
RNF40	BRCA	27	22	0.596516	-20.2042	-48169.4	48129	0.999344
HERC1	BRCA	27	24	0.594506	20.2319	-47758.3	47798.7	0.999338
TRIP4	BRCA	25	24	0.637424	20.5083	-47732.7	47773.8	0.999328
VPS18	BRCA	19	24	0.603417	20.0338	-48667.4	48707.5	0.999357
IKBKB	BRCA	23	26	0.596516	20.4071	-47944.7	47985.5	0.999335
UBR5	BRCA	30	22	0.553453	-20.3167	-48625.4	48584.7	0.999346
KCTD9	BRCA	26	23	0.677412	-20.0852	-47870.6	47830.4	0.999344
PIAS4	BRCA	24	26	0.675575	-20.3365	-47398.9	47358.2	0.999329
TBCB	BRCA	21	23	0.602164	20.1883	-47961.8	48002.2	0.999342
FZR1	BRCA	20	28	0.597571	19.8698	-49519.2	49558.9	0.999373
GRWD1	BRCA	25	23	0.0367341	-20.336	-34082.4	34041.7	0.999066
CBLL1	BRCA	28	19	0.556375	-20.1801	-49267.6	49227.3	0.999359
TAX1BP1	BRCA	25	26	0.554001	20.2358	-47788.6	47829.1	0.999338
COBL	BRCA	25	26	0.594506	-20.207	-48107.7	48067.3	0.999343
MINDY4	BRCA	25	26	0.0404341	-0.081461	-2.86219	2.69927	0.954213
USP42	BRCA	30	21	0.023551	0.280642	-2.51475	3.07603	0.844008
TRIM14	BRCA	23	24	0.0388888	20.2252	-33770.9	33811.3	0.999064
BAG1	BRCA	19	27	0.0537821	-0.176947	-3.02274	2.66884	0.903004
UBE2R2	BRCA	25	25	0.0249085	-0.00909551	-2.85657	2.83838	0.995005
ZFAND5	BRCA	26	27	0.592616	-20.2007	-47805.7	47765.3	0.999339
FBXW4	BRCA	26	24	0.0327953	0.0702601	-2.86742	3.00794	0.962612
CUEDC2	BRCA	25	21	0.557019	-20.2222	-48224.6	48184.1	0.999344
UBE2S	BRCA	26	22	0.597571	-20.1643	-47815.4	47775.1	0.99934
ZMIZ1	BRCA	23	25	0.0209637	-21.0537	-33869	33826.9	0.999027
FBXL20	BRCA	26	25	0.594506	-20.198	-47791.9	47751.5	0.999339
PSMD3	BRCA	23	24	0.598661	20.5322	-50265.6	50306.7	0.999361
TRIM37	BRCA	26	24	0.0327953	0.0975622	-2.71873	2.91386	0.945868
CDK5RAP3	BRCA	26	24	0.595495	20.2169	-47723.6	47764	0.999338
RNF167	BRCA	25	26	0.0522666	-0.0428004	-2.8857	2.8001	0.97646
PSMD11	BRCA	23	24	0.0388888	0.228346	-2.61569	3.07238	0.874957
LGALS3BP	BRCA	19	30	0.0452945	-0.441421	-3.2348	2.35196	0.756773
SMURF2	BRCA	27	23	0.595495	-20.1375	-48320	48279.7	0.999348
DCUN1D4	BRCA	24	23	0.598661	-20.1846	-47698.3	47657.9	0.999338
USP46	BRCA	20	28	0.638915	-20.8136	-49344	49302.4	0.99934
UBE2D3	BRCA	27	22	0.0263485	-20.0221	-34131.9	34091.9	0.999082
FBXW7	BRCA	26	26	0.593547	-20.2138	-47829.6	47789.2	0.999339
NSD2	BRCA	27	22	0.0263485	-20.539	-33929.5	33888.4	0.999053
UFSP2	BRCA	28	23	0.554001	22.1586	-77105.3	77149.7	0.999551
KLHL5	BRCA	20	28	0.0367341	-20.5956	-34715.8	34674.7	0.999072
PRPF19	BRCA	27	19	0.514249	-20.2627	-47989	47948.5	0.999339
TRIM3	BRCA	21	26	0.640456	20.0745	-47949.1	47989.3	0.999346
RNF141	BRCA	21	26	0.556375	20.0842	-48236.8	48276.9	0.999349
BIRC2	BRCA	22	29	0.554001	-20.405	-48285.1	48244.3	0.999339
UBE4A	BRCA	26	27	0.0158847	20.2218	-33766.4	33806.9	0.999064
AMBRA1	BRCA	25	26	0.554001	-20.2566	-47725.4	47684.9	0.999336
PSMD9	BRCA	21	27	0.555752	20.0426	-48044.4	48084.5	0.999348
CAND1	BRCA	23	29	0.593547	20.0562	-48100.3	48140.5	0.999348
COPS7A	BRCA	22	25	0.0165131	20.4687	-34194.8	34235.7	0.999064
USP5	BRCA	23	26	0.596516	-20.2752	-47877.8	47837.3	0.999337
TDP2	BRCA	25	25	0.63598	-20.2063	-47741	47700.6	0.999338
RWDD1	BRCA	22	26	0.679309	20.0743	-48007.9	48048.1	0.999346
FBXO9	BRCA	18	29	0.598661	19.8302	-49725	49764.7	0.999377
CUL9	BRCA	22	28	0.0427913	-0.225455	-3.06352	2.61261	0.87627
FAF2	BRCA	25	25	0.554567	20.1245	-47826.4	47866.6	0.999342
SKP1	BRCA	21	23	0.645405	-20.2537	-47804.4	47763.8	0.999337
CRBN	BRCA	21	27	0.679309	20.2746	-48738.2	48778.8	0.99935
UBE3A	BRCA	22	26	0.638915	20.0459	-48065.2	48105.3	0.999348
ARMC8	BRCA	26	24	0.675575	-20.3169	-47731.3	47690.7	0.999334
RNF7	BRCA	22	29	0.634581	-20.4335	-48283.2	48242.3	0.999338
USP4	BRCA	24	28	0.049394	20.1917	-33774	33814.4	0.999066
CBLB	BRCA	24	23	0.0294989	0.0759379	-2.87252	3.0244	0.959741
ABTB1	BRCA	27	22	0.637424	-20.1389	-47567.8	47527.5	0.999338
HEMK1	BRCA	26	26	0.0382136	20.303	-33830.5	33871.1	0.999062
KLHL24	BRCA	26	26	0.672065	-20.2131	-47798	47757.5	0.999338
NRBP1	BRCA	20	24	0.645405	20.2985	-48247.9	48288.5	0.999342
PSMD14	BRCA	21	24	0.643698	20.0068	-48001.7	48041.8	0.999348
PCGF1	BRCA	28	22	0.473128	-20.0921	-48059	48018.8	0.999346
AUP1	BRCA	25	22	0.598661	20.2143	-47752.8	47793.3	0.999338
USP34	BRCA	27	24	0.594506	-20.0921	-47761	47720.9	0.999342
BIRC6	BRCA	25	26	0.554001	20.3324	-48003.2	48043.8	0.999338
MARK1	BRCA	23	24	0.0294989	-0.0387899	-2.85914	2.78156	0.978494
TRIM62	BRCA	27	30	0.0373246	-0.156506	-3.06998	2.75697	0.91615
FBXO2	BRCA	23	21	0.645405	-20.1169	-47433.5	47393.3	0.999336
FBXO6	BRCA	22	25	0.0294989	20.0961	-33849.6	33889.8	0.999072
IVNS1ABP	BRCA	25	23	0.555752	-20.1556	-48017.2	47976.9	0.999343
KLHL12	BRCA	26	25	0.0522666	-20.2559	-33800.4	33759.9	0.999062
RBBP5	BRCA	24	25	0.0198263	-20.3441	-33770.4	33729.7	0.999057
CDC20	BRCA	26	21	0.681267	-20.2258	-47968.8	47928.4	0.99934
USP35	BRCA	24	26	0.63598	-20.3653	-48040.3	47999.6	0.999337
TNFAIP3	BRCA	23	24	0.0388888	-0.612136	-4.42497	3.2007	0.753016
RNF146	BRCA	23	25	0.555752	-20.2995	-47961	47920.4	0.999338
UCHL3	BRCA	22	26	0.679309	20.0575	-48026.7	48066.8	0.999347
SENP5	BRCA	25	26	0.554001	-20.7615	-48405.1	48363.6	0.999329
RAD23B	BRCA	18	29	0.720611	-20.9028	-51552.2	51510.4	0.999366
TRIM32	BRCA	23	30	0.631907	-20.5418	-48434.7	48393.6	0.999336
FBXW2	BRCA	20	27	0.640456	-20.8952	-48746.6	48704.8	0.999329
IRF2BPL	BRCA	23	22	0.0436119	-20.3436	-33907.3	33866.6	0.999061
YPEL5	BRCA	24	23	0.0507788	-20.1367	-33868.8	33828.5	0.99907
UFM1	BRCA	24	25	0.0263485	-0.0690044	-3.00061	2.8626	0.963204
COPS5	BRCA	24	25	0.55515	21.1742	-49829.5	49871.9	0.999336
SPOP	BRCA	24	24	0.638915	21.4687	-76958.3	77001.3	0.999564
PDZRN3	BRCA	21	26	0.720611	-20.8765	-51371.9	51330.1	0.999364
RNF2	BRCA	27	23	0.675575	-19.9546	-48261.5	48221.6	0.999353
ZMYM2	BRCA	25	24	0.0452945	-20.1871	-33808.6	33768.2	0.999066
POLK	BRCA	24	27	0.673793	-20.267	-47835.3	47794.8	0.999337
ZMIZ2	BRCA	26	24	0.0427913	20.47	-34015.8	34056.7	0.999059
HERPUD2	BRCA	28	21	0.596516	-20.0965	-48386.5	48346.3	0.99935
DCAF10	BRCA	22	27	0.596516	-20.5099	-48538.9	48497.8	0.999339
TRIM24	BRCA	27	22	0.0585549	-20.2078	-34423.2	34382.8	0.999081
RNF11	BRCA	25	26	0.0404341	20.1899	-33768	33808.4	0.999066
WWP1	BRCA	23	28	0.0309958	-20.6563	-34630.8	34589.5	0.999067
TSFM	BRCA	26	25	0.023551	20.68	-35073.9	35115.3	0.999078
SPATS2	BRCA	27	22	0.0263485	0.237703	-2.53432	3.00973	0.866529
KBTBD4	BRCA	23	24	0.0294989	-0.0300495	-2.84005	2.77995	0.983278
ZNFX1	BRCA	24	24	0.555752	20.2558	-47747.7	47788.2	0.999337
MOCS3	BRCA	22	28	0.675575	-20.4664	-48359.5	48318.5	0.999338
RNF114	BRCA	27	20	0.0221698	0.293129	-2.64044	3.2267	0.844732
STAMBP	BRCA	25	27	0.593547	20.1701	-47934.1	47974.4	0.999342
USP9X	BRCA	27	25	0.0382136	20.2711	-33768	33808.5	0.999062
KLHDC3	BRCA	29	23	0.633224	20.5352	-48439.4	48480.5	0.999337
RNF113A	BRCA	20	24	0.0461997	20.0502	-34044.3	34084.4	0.99908
PSMF1	BRCA	21	27	0.0479534	-0.157262	-2.93789	2.62337	0.911737
RBCK1	BRCA	20	28	0.597571	19.8563	-49183.2	49222.9	0.999369
PSMB2	BRCA	21	26	0.598661	20.0376	-48078.6	48118.7	0.999349
HECTD3	BRCA	26	25	0.634581	20.3401	-48305.2	48345.9	0.999342
UBA2	BRCA	22	23	0.600955	-20.5638	-47671	47629.9	0.999325
KLHDC10	BRCA	25	27	0.0293001	-0.18907	-3.0308	2.65266	0.896248
HERC2	BRCA	28	22	0.63598	-20.1725	-47809.9	47769.5	0.99934
PSMG2	BRCA	25	23	0.597571	20.3555	-48376.3	48417	0.999342
EIF2AK4	BRCA	26	23	0.596516	20.2028	-47752	47792.5	0.999339
PSMA1	BRCA	24	24	0.513932	20.2383	-47772.4	47812.9	0.999338
ASH2L	BRCA	26	22	0.0209637	-20.9443	-33265.7	33223.8	0.999015
DDA1	BRCA	27	22	0.677412	-19.8841	-48979.9	48940.1	0.999365
ARPC1B	BRCA	26	22	0.597571	22.2059	-77977.3	78021.7	0.999555
ADRM1	BRCA	23	26	0.637424	19.9962	-48210	48250	0.999352
UBE2M	BRCA	21	26	0.556375	-20.3891	-48314.5	48273.7	0.99934
TRIM28	BRCA	23	25	0.597571	-20.2842	-47825.1	47784.5	0.999336
DNMT1	BRCA	27	22	0.0263485	0.112944	-2.70602	2.9319	0.937408
UBA1	BRCA	19	26	0.0569757	20.0156	-34090.8	34130.9	0.999082
RLIM	BRCA	24	24	0.555752	20.2028	-47760.3	47800.7	0.999339
TRAF3	BRCA	21	24	0.557686	-20.2637	-47677.1	47636.5	0.999335
RBSN	BRCA	20	28	0.638915	20.0422	-48076.9	48116.9	0.999348
UBE2D2	BRCA	22	29	0.023551	-0.39096	-3.29713	2.51521	0.792035
TRAF7	BRCA	25	28	0.0361214	-0.198537	-3.03539	2.63832	0.890898
PIAS3	BRCA	24	27	0.0669284	-20.4961	-34274.4	34233.4	0.999064
USP29	BRCA	25	26	0.0404341	-0.181824	-2.98884	2.62519	0.898975
SELENOS	BRCA	26	21	0.598661	20.4708	-47859.3	47900.2	0.999331
FBXW9	BRCA	20	27	0.598661	-20.901	-48462.9	48421.1	0.999325
TRIM21	BRCA	24	25	0.0347056	-0.100954	-3.50131	3.2994	0.953597
LRRC41	BRCA	25	21	0.0695368	0.118385	-2.83411	3.07088	0.93736
TRIM5	BRCA	23	28	0.673793	20.4604	-47383.4	47424.4	0.999325
TRIM22	BRCA	28	24	0.553453	21.2095	-47735.1	47777.5	0.999305
PRKAA1	BRCA	26	25	0.594506	20.2654	-47737	47777.5	0.999336
UBE2G1	BRCA	21	25	0.683291	20.7302	-47883.3	47924.7	0.999323
UNK	BRCA	23	25	0.555752	-20.1922	-47799.1	47758.7	0.999339
DCAF8	BRCA	22	23	0.0436119	0.0652688	-3.11812	3.24866	0.967946
FBXO44	BRCA	25	26	0.0309958	-20.2993	-33628.3	33587.7	0.999055
BTBD2	BRCA	24	26	0.0327953	-0.047617	-2.97347	2.87824	0.974554
MKRN1	BRCA	26	25	0.594506	-20.1895	-47804.8	47764.4	0.999339
VHL	BRCA	21	28	0.637424	20.0362	-47612	47652	0.999342
UBAC2	BRCA	26	23	0.637424	20.3015	-47675.1	47715.7	0.999334
ERCC5	BRCA	24	25	0.0452945	-20.3923	-33697	33656.2	0.999053
UBQLN1	BRCA	21	27	0.638915	20.1213	-48882.9	48923.1	0.999357
USP30	BRCA	26	24	0.595495	20.7824	-49290.3	49331.8	0.999341
USP15	BRCA	23	23	0.0312213	-0.145315	-3.38163	3.091	0.929873
FBXL8	BRCA	22	28	0.675575	-20.381	-47939	47898.2	0.999335
RC3H1	BRCA	24	25	0.596516	-20.4305	-47462.3	47421.4	0.999327
DNAJB2	BRCA	22	25	0.640456	20.0929	-48174.9	48215.1	0.999348
RCBTB1	BRCA	27	28	0.551904	-20.2315	-47836.9	47796.4	0.999338
LMO7	BRCA	26	24	0.0249085	0.116943	-2.68259	2.91647	0.934748
CALCOCO2	BRCA	24	24	0.597571	20.3399	-48215.7	48256.4	0.999341
DCAF7	BRCA	26	25	0.0669284	-20.422	-34108.4	34067.5	0.999063
MARCHF7	BRCA	25	24	0.677412	-20.2525	-47867.4	47826.9	0.999338
KCTD3	BRCA	22	27	0.637424	-20.5261	-48444.5	48403.4	0.999337
ECPAS	BRCA	26	24	0.675575	20.3935	-47338.6	47379.4	0.999327
KLF4	BRCA	25	26	0.594506	-20.2333	-48257.4	48216.9	0.999344
USP20	BRCA	28	22	0.63598	-19.9661	-48415.8	48375.9	0.999355
PSMB7	BRCA	21	28	0.596516	20.8355	-48373.6	48415.2	0.999327
DERL1	BRCA	27	25	0.553453	20.1952	-47760.6	47801	0.999339
PLAA	BRCA	23	25	0.555752	-20.5011	-48277.7	48236.7	0.999336
DCUN1D5	BRCA	25	23	0.638915	-20.1964	-47893.3	47852.9	0.99934
YAP1	BRCA	20	28	0.679309	-20.5282	-48896.1	48855	0.999343
TRIM29	BRCA	29	21	0.554567	-19.979	-49415.5	49375.6	0.999367
CEP55	BRCA	26	23	0.637424	-20.2615	-47798.6	47758.1	0.999337
HECW2	BRCA	26	25	0.634581	20.2904	-47790.9	47831.5	0.999336
WDR12	BRCA	28	23	0.513495	-20.1251	-48193.2	48152.9	0.999347
SENP7	BRCA	26	24	0.63598	-20.1855	-47502.1	47461.8	0.999335
USP8	BRCA	21	29	0.595495	19.9515	-48563	48602.9	0.999358
UBL7	BRCA	25	26	0.711719	-20.2761	-47816.4	47775.9	0.999337
HERC6	BRCA	21	25	0.0889714	-0.0100865	-2.86562	2.84544	0.994476
HERC5	BRCA	25	24	0.0263485	-20.3024	-34132.6	34092	0.999069
COPS4	BRCA	25	25	0.513636	20.6301	-49542.8	49584.1	0.999349
RNF185	BRCA	27	21	0.638915	20.3987	-48101.7	48142.5	0.999337
TDG	BRCA	27	27	0.552405	20.19	-47720.4	47760.8	0.999339
DCAF5	BRCA	22	27	0.596516	-20.3554	-48042.7	48002	0.999337
UBE2Q2	BRCA	22	26	0.597571	-21.6779	-78587.5	78544.1	0.999569
USP3	BRCA	25	24	0.596516	20.1045	-47794.5	47834.7	0.999342
PML	BRCA	27	25	0.633224	20.9974	-47793.2	47835.2	0.999313
ARMC5	BRCA	25	25	0.0553163	0.0426356	-2.92553	3.0108	0.97754
KATNB1	BRCA	24	27	0.023551	-0.126944	-2.90441	2.65052	0.928621
COPS3	BRCA	22	26	0.597571	21.9138	-77129.2	77173	0.999556
GID4	BRCA	25	24	0.716029	20.4725	-48866.8	48907.7	0.999345
RANBP10	BRCA	25	26	0.594506	-20.2166	-47778.9	47738.5	0.999338
TOM1L1	BRCA	21	27	0.638915	-20.9147	-49009.6	48967.8	0.999332
ANAPC11	BRCA	25	27	0.672065	-20.581	-49119.9	49078.7	0.999344
TRIM65	BRCA	25	26	0.673793	-20.3152	-47890.7	47850.1	0.999336
CBX4	BRCA	26	22	0.638915	-20.3685	-48137.2	48096.4	0.999338
DPP9	BRCA	23	27	0.554567	20.139	-47818.7	47858.9	0.999342
SAE1	BRCA	22	24	0.557019	-21.9582	-76965.4	76921.5	0.999554
CBLC	BRCA	25	29	0.591713	20.8726	-46873.7	46915.5	0.999304
PSMB6	BRCA	22	28	0.0327953	-22.682	-54045.2	53999.8	0.999343
NOSIP	BRCA	24	25	0.513782	-21.6924	-77122.6	77079.2	0.99956
WDTC1	BRCA	21	25	0.599788	20.0459	-47979.7	48019.8	0.999347
PSMA5	BRCA	20	27	0.0294989	-0.407134	-3.29814	2.48387	0.782535
DCAF6	BRCA	24	24	0.638915	20.4368	-47908.8	47949.7	0.999333
COP1	BRCA	24	22	0.599788	20.3719	-47987.8	48028.5	0.999336
UFC1	BRCA	26	26	0.633224	20.3321	-47714.5	47755.2	0.999334
ABL2	BRCA	27	23	0.0327953	-0.0757327	-2.96325	2.81178	0.959003
SETDB1	BRCA	25	21	0.0537821	0.100432	-2.69547	2.89633	0.943872
MINDY1	BRCA	23	26	0.637424	20.475	-47023.9	47064.8	0.999319
DTL	BRCA	28	25	0.0361214	-20.2801	-33782.5	33741.9	0.999061
UBAP2L	BRCA	28	20	0.597571	-20.0052	-50543.5	50503.5	0.999381
SDE2	BRCA	28	25	0.670386	-20.344	-47900.6	47859.9	0.999336
FBXO28	BRCA	27	23	0.63598	-20.1222	-48223.5	48183.3	0.999347
PARP1	BRCA	29	20	0.0452945	0.231248	-2.68352	3.14602	0.87643
UBXN4	BRCA	25	23	0.555752	20.2046	-47760.8	47801.2	0.999339
UBR3	BRCA	25	25	0.675575	20.3611	-47247.8	47288.6	0.999326
RHBDD1	BRCA	25	23	0.597571	20.4331	-47892	47932.8	0.999333
COPS7B	BRCA	23	28	0.673793	-20.5639	-47841.5	47800.3	0.999328
UBA3	BRCA	21	26	0.0507788	-0.156616	-3.0001	2.68687	0.914034
ATG3	BRCA	24	24	0.555752	20.2483	-47896	47936.5	0.999339
DCAF1	BRCA	25	27	0.0382136	0.074761	-2.82263	2.97216	0.959666
KLHL8	BRCA	26	24	0.554567	20.2729	-47820.6	47861.2	0.999337
MARCHF6	BRCA	26	23	0.677412	20.2965	-47848.4	47889	0.999337
FBXL17	BRCA	20	27	0.640456	-21.0811	-48519.1	48476.9	0.99932
ATG12	BRCA	24	27	0.554001	20.108	-47900.4	47940.6	0.999344
TNIP1	BRCA	25	24	0.637424	-20.3773	-47819.7	47779	0.999333
RMND5B	BRCA	27	28	0.551904	20.087	-47953.8	47994	0.999345
TRIM41	BRCA	24	24	0.0367341	-0.0833071	-2.85846	2.69184	0.953083
PHIP	BRCA	29	19	0.718284	-19.9173	-48044.9	48005.1	0.999351
TRIM4	BRCA	25	25	0.554567	20.3455	-48029.8	48070.5	0.999338
ZMYM3	BRCA	25	22	0.720611	21.7919	-78850.5	78894.1	0.999568
OGT	BRCA	26	22	0.597571	-20.0901	-47960.1	47919.9	0.999345
MAGEA4	BRCA	27	21	0.555752	-21.2374	-75778.6	75736.1	0.999562
UHRF2	BRCA	27	24	0.0309958	-20.1908	-33825.8	33785.4	0.999066
ALAD	BRCA	19	29	0.555752	-20.7447	-50081.3	50039.8	0.999352
HERC4	BRCA	21	25	0.0312213	20.2293	-34240.8	34281.3	0.999077
BTBD10	BRCA	19	27	0.514249	19.9727	-49117.9	49157.8	0.999364
FAU	BRCA	30	21	0.594506	20.6519	-49298.1	49339.4	0.999345
NGLY1	BRCA	24	25	0.0347056	20.1407	-33788.6	33828.9	0.999068
UBE3B	BRCA	24	28	0.672065	20.321	-47790.1	47830.8	0.999335
SACS	BRCA	24	23	0.0294989	-20.1909	-33833.3	33792.9	0.999066
FBXO4	BRCA	22	28	0.0249085	19.9623	-34458.6	34498.5	0.999095
CACUL1	BRCA	22	26	0.638915	20.128	-47527.5	47567.8	0.999338
XRCC4	BRCA	24	29	0.631907	-20.4741	-47573.5	47532.5	0.999327
USP12	BRCA	23	22	0.0436119	-20.2568	-33817.8	33777.3	0.999063
CCDC50	BRCA	20	28	0.0278767	-0.552484	-4.55184	3.44687	0.786578
TRIM36	BRCA	22	25	0.0221698	-0.09543	-2.90697	2.71611	0.946959
RANBP2	BRCA	27	20	0.720611	20.6861	-48848.3	48889.6	0.999338
UBALD1	BRCA	23	25	0.638915	-20.415	-48713	48672.2	0.999344
RMND5A	BRCA	23	23	0.557019	-20.3859	-47061.5	47020.7	0.999322
IMPACT	BRCA	18	29	0.472266	20.0875	-49660.3	49700.5	0.999368
OTULIN	BRCA	24	24	0.597571	20.0923	-47938.7	47978.9	0.999345
UBASH3B	BRCA	26	23	0.55515	-21.0315	-47644.5	47602.4	0.999309
UCHL1	BRCA	27	23	0.554567	-20.2409	-48799.8	48759.3	0.999351
TRIM11	BRCA	25	24	0.0347056	0.136273	-2.70776	2.98031	0.925179
USP43	BRCA	24	25	0.0452945	-0.076788	-3.01208	2.85851	0.959108
FBXL18	BRCA	24	23	0.0294989	20.4132	-33785.5	33826.3	0.999056
USP25	BRCA	20	28	0.0278767	19.9465	-34469.1	34509	0.999096
KCTD18	BRCA	24	22	0.0411783	-20.4102	-33406.7	33365.9	0.999044
RNF20	BRCA	27	21	0.0209637	-20.2755	-34145.2	34104.6	0.999071
VPS37A	BRCA	24	28	0.633224	20.1236	-47825.8	47866	0.999342
RWDD2B	BRCA	26	27	0.631907	20.6807	-47362.7	47404	0.999317
USP16	BRCA	26	22	0.0619952	21.8982	-56202.8	56246.6	0.999391
UBE2L6	BRCA	21	22	0.647174	20.7218	-48341.4	48382.9	0.99933
ZFAND3	BRCA	22	28	0.63598	-20.3467	-48080.3	48039.6	0.999338
NSMCE2	BRCA	28	25	0.513225	-20.3081	-47664.6	47624	0.999333
VPS8	BRCA	21	25	0.0411783	20.1824	-34009.5	34049.9	0.999073
TAB3	BRCA	26	28	0.026195	20.2601	-33788.8	33829.3	0.999063
PSMG3	BRCA	24	24	0.555752	22.3566	-77240.5	77285.2	0.999547
PEX10	BRCA	20	22	0.0877236	20.0766	-35205.8	35246	0.999109
WIPI2	BRCA	27	23	0.513636	20.4756	-48167.7	48208.7	0.999336
BABAM2	BRCA	21	26	0.0388888	-0.309877	-3.16924	2.54948	0.83179
UBXN11	BRCA	24	26	0.0553163	-20.3421	-33853.3	33812.6	0.99906
CUL4B	BRCA	25	27	0.049394	20.4492	-33983.2	34024.1	0.99906
FBXW5	BRCA	22	27	0.55515	20.1634	-48172.4	48212.7	0.999346
PSMD4	BRCA	22	25	0.0294989	-0.0542182	-2.83638	2.72794	0.969532
PSMB4	BRCA	18	25	0.603417	19.842	-48653.2	48692.9	0.999362
UBR1	BRCA	21	28	0.55515	19.9545	-48560.8	48600.7	0.999358
MED8	BRCA	29	20	0.0347056	-20.0522	-34493.1	34453	0.99909
RSPRY1	BRCA	24	24	0.597571	20.3321	-48174.1	48214.8	0.99934
NAE1	BRCA	22	26	0.0367341	0.0644544	-2.82579	2.9547	0.965137
UBE2J2	BRCA	29	18	0.598661	20.9921	-51769.3	51811.3	0.999366
SIK3	BRCA	19	28	0.556375	-20.5488	-48880.4	48839.3	0.999342
UBE2Q1	BRCA	23	23	0.642049	-20.1251	-47780.6	47740.4	0.999341
UBQLN4	BRCA	25	24	0.596516	20.4687	-48278.4	48319.3	0.999337
LRRC14	BRCA	27	23	0.63598	-20.1419	-47680	47639.7	0.999339
SQSTM1	BRCA	24	25	0.55515	-20.4667	-47260.7	47219.7	0.999322
LRWD1	BRCA	26	22	0.597571	20.8594	-49402.5	49444.2	0.99934
PSMC2	BRCA	20	24	0.0461997	-0.0298287	-2.92364	2.86399	0.983882
JOSD2	BRCA	21	26	0.514088	-20.4836	-48516.9	48476	0.999339
UBXN1	BRCA	23	28	0.594506	-20.5478	-48246.5	48205.4	0.999334
NXF1	BRCA	29	20	0.513782	-19.8897	-48783.4	48743.7	0.999362
SYVN1	BRCA	23	20	0.603417	21.6777	-77265.6	77309	0.999561
ZYG11B	BRCA	23	24	0.640456	-20.2273	-47539.2	47498.8	0.999334
RBBP4	BRCA	27	22	0.716029	-19.9331	-48218.4	48178.5	0.999353
MYSM1	BRCA	27	28	0.0322902	-20.3545	-33952.6	33911.8	0.999062
USP1	BRCA	25	24	0.637424	-20.219	-47864.4	47823.9	0.999339
WDR26	BRCA	24	21	0.685384	-19.9979	-48161.9	48121.9	0.99935
RNF149	BRCA	28	23	0.554001	20.4459	-48099.6	48140.5	0.999336
DHX57	BRCA	28	27	0.590835	20.3344	-48105.7	48146.4	0.999339
DCAF16	BRCA	21	26	0.0656509	-0.126293	-2.91665	2.66406	0.929313
RNF25	BRCA	23	26	0.55515	-20.602	-47922.3	47881.1	0.999327
ANKZF1	BRCA	22	21	0.647174	20.1491	-47785.3	47825.6	0.999341
RYBP	BRCA	24	23	0.640456	20.5112	-48089.5	48130.5	0.999333
ATXN7	BRCA	27	23	0.0249085	0.0676748	-2.80624	2.94159	0.963188
PSMD6	BRCA	24	27	0.673793	20.2352	-49511.8	49552.3	0.999361
RCHY1	BRCA	23	22	0.557686	20.1645	-47643.2	47683.5	0.999338
SNRK	BRCA	22	27	0.596516	-20.6974	-48268.3	48226.9	0.999329
DTX3L	BRCA	25	23	0.679309	20.533	-47998.9	48040	0.999331
ZC3H12A	BRCA	20	28	0.597571	-20.6946	-49602.5	49561.1	0.999347
SENP2	BRCA	25	23	0.638915	-20.2905	-47783.5	47742.9	0.999336
UBXN7	BRCA	24	23	0.0656509	0.152858	-2.75863	3.06434	0.918041
RNF168	BRCA	20	30	0.595495	-20.9722	-49832.6	49790.7	0.999342
RNF123	BRCA	20	27	0.0388888	-0.294197	-3.07128	2.48289	0.835515
ANAPC10	BRCA	28	22	0.0327953	-20.0272	-34048.8	34008.8	0.99908
OTUD4	BRCA	23	22	0.643698	-20.1521	-47755.3	47715	0.99934
RHOBTB3	BRCA	26	25	0.0309958	-20.3004	-33607.8	33567.2	0.999055
TMUB1	BRCA	25	22	0.0388888	-0.0207563	-2.79569	2.75418	0.988303
DCAF13	BRCA	28	21	0.513782	20.6505	-48375.4	48416.7	0.999333
UBAP1	BRCA	24	25	0.0347056	0.0996016	-2.67556	2.87476	0.94392
VCP	BRCA	24	27	0.711719	20.1403	-47887.8	47928.1	0.999343
OTUD1	BRCA	25	28	0.631907	20.1302	-47952	47992.2	0.999344
KLHDC2	BRCA	21	28	0.637424	-20.5101	-48120.9	48079.9	0.999333
KBTBD6	BRCA	25	26	0.673793	-20.1352	-47516.8	47476.6	0.999337
PSMC3	BRCA	21	24	0.0736691	0.0979362	-2.69102	2.8869	0.945129
ABTB2	BRCA	24	23	0.598661	20.1949	-47760.1	47800.5	0.999339
SENP8	BRCA	21	30	0.634581	-20.4369	-48278.8	48237.9	0.999338
COPS2	BRCA	24	24	0.513932	20.7405	-49920.2	49961.7	0.999351
ARIH1	BRCA	25	26	0.023551	20.263	-33860.4	33900.9	0.999065
CUL5	BRCA	21	28	0.637424	20.1273	-47925.4	47965.7	0.999344
ANAPC16	BRCA	27	23	0.595495	-20.1406	-48134.4	48094.1	0.999345
TRIM44	BRCA	25	22	0.514088	-20.0627	-48071.8	48031.7	0.999347
USP54	BRCA	28	24	0.553453	20.5023	-47319.3	47360.3	0.999323
RNF169	BRCA	25	23	0.597571	-19.989	-48113.9	48074	0.99935
PLK1	BRCA	25	23	0.597571	20.2563	-48092.3	48132.8	0.999342
AKTIP	BRCA	25	22	0.640456	20.6919	-49796.9	49838.3	0.99935
URM1	BRCA	19	29	0.597571	19.855	-49183.4	49223.1	0.999369
FBXO22	BRCA	23	24	0.0294989	0.180563	-2.77638	3.13751	0.904734
KLHL26	BRCA	20	26	0.0411783	-0.159908	-2.96333	2.64351	0.910984
KMT2D	BRCA	25	23	0.679309	20.4226	-47991.8	48032.6	0.999335
UBXN6	BRCA	21	30	0.0404341	20.0316	-34009.3	34049.4	0.999079
OTUB1	BRCA	22	28	0.675575	-20.4178	-48323.6	48282.8	0.999339
ZNF598	BRCA	27	20	0.0221698	20.5529	-34371.2	34412.3	0.999065
E4F1	BRCA	24	21	0.725497	-19.9928	-48383.3	48343.3	0.999354
KCTD5	BRCA	26	23	0.637424	-20.2524	-47819.6	47779.1	0.999337
DDB1	BRCA	24	26	0.513636	20.9011	-52428.5	52470.3	0.999377
COPS6	BRCA	24	24	0.597571	20.6332	-48059.1	48100.3	0.999329
UBTD2	BRCA	24	27	0.634581	-20.2338	-47831.5	47791	0.999338
IRF2BP2	BRCA	27	24	0.554001	-20.3114	-47864.6	47824	0.999336
PCMTD1	BRCA	23	28	0.711719	-20.5597	-48875.3	48834.2	0.999342
KCTD6	BRCA	24	27	0.594506	20.1821	-47900.4	47940.8	0.999341
ATG4B	BRCA	24	23	0.556375	20.2518	-47780.1	47820.6	0.999337
TNIP2	BRCA	26	28	0.630628	-20.6528	-47287.8	47246.5	0.999317
RNF181	BRCA	23	29	0.709659	19.9267	-48414.4	48454.2	0.999357
FEM1B	BRCA	22	26	0.555752	20.131	-47831.7	47871.9	0.999342
NSMCE1	BRCA	27	22	0.47285	-19.9991	-48181.6	48141.6	0.999351
GPS1	BRCA	23	24	0.0388888	20.2589	-33810.6	33851.1	0.999064
TRIM56	BRCA	30	19	0.596516	21.7016	-80384	80427.4	0.999578
TOR1AIP2	BRCA	26	22	0.0479534	0.0491203	-2.81937	2.91761	0.973226
OTUD3	BRCA	23	27	0.0427913	-0.258909	-3.06259	2.54477	0.856372
SIK2	BRCA	23	24	0.598661	-20.3468	-47669.4	47628.7	0.999332
USP38	BRCA	22	25	0.598661	20.1319	-47917.6	47957.8	0.999343
USP47	BRCA	22	26	0.638915	20.0811	-48605.6	48645.8	0.999354
GABARAP	BRCA	27	24	0.594506	-20.1953	-47554.6	47514.2	0.999336
NFXL1	BRCA	27	21	0.638915	20.4378	-48054.3	48095.2	0.999335
LONRF2	BRCA	22	27	0.0198263	-0.146692	-2.97262	2.67923	0.918963
IRF2BP1	BRCA	23	24	0.598661	-20.4603	-47819.1	47778.2	0.999331
SOCS6	BRCA	21	26	0.514088	-20.4966	-48536	48495	0.999339
POLH	BRCA	26	22	0.638915	-20.1054	-47879.2	47839	0.999343
USP32	BRCA	22	24	0.642049	-20.2592	-47861.8	47821.3	0.999338
KBTBD2	BRCA	25	23	0.0479534	20.4116	-33548.3	33589.2	0.999049
RNF139	BRCA	26	21	0.640456	-20.0669	-47936.5	47896.4	0.999345
TRIM8	BRCA	26	25	0.0404341	-20.3098	-33860.9	33820.3	0.999061
ATF7IP	BRCA	25	21	0.514249	-19.991	-48249.8	48209.8	0.999352
ANKRD13D	BRCA	19	29	0.0278767	-0.416437	-3.24673	2.41386	0.773056
KDM2A	BRCA	26	21	0.0294989	0.15785	-2.61607	2.93177	0.911195
COMMD1	BRCA	22	25	0.598661	-20.5528	-47635	47593.9	0.999325
PSMD1	BRCA	24	23	0.681267	20.8564	-50130.6	50172.3	0.99935
UBXN2A	BRCA	24	27	0.0669284	-0.0235981	-2.79699	2.7498	0.986694
FBXO45	BRCA	25	24	0.0198263	-0.0102334	-2.80859	2.78813	0.994281
PRPF8	BRCA	27	22	0.637424	20.6158	-47934.3	47975.6	0.999328
TNK1	BRCA	25	29	0.0341494	20.4325	-35043.4	35084.2	0.999089
MSL2	BRCA	26	24	0.554567	-20.2708	-47801.1	47760.5	0.999337
GLMN	BRCA	23	26	0.596516	20.2428	-47647.7	47688.2	0.999336
FBXW8	BRCA	21	27	0.597571	-20.3677	-48005.7	47965	0.999336
TRAF6	BRCA	26	25	0.634581	20.2967	-47773.9	47814.5	0.999336
PSMD2	BRCA	23	26	0.0452945	0.0709036	-2.81918	2.96099	0.961649
EIF3F	BRCA	27	21	0.679309	20.581	-48961.8	49003	0.999343
PAAF1	BRCA	22	29	0.594506	-20.4757	-48496.4	48455.4	0.999339
TOM1L2	BRCA	21	28	0.55515	20.1155	-48278.6	48318.9	0.999349
UFSP1	BRCA	24	27	0.634581	-20.3093	-48047.1	48006.5	0.999339
CDC26	BRCA	23	28	0.023551	-0.171506	-2.96281	2.6198	0.904146
KCMF1	BRCA	25	22	0.681267	20.3974	-48151.6	48192.4	0.999338
KBTBD11	BRCA	24	27	0.634581	-20.7061	-48941.1	48899.7	0.999338
RUFY1	BRCA	19	26	0.643698	19.9375	-48867.1	48907	0.999362
NFATC2IP	BRCA	26	24	0.595495	22.0929	-77969.6	78013.7	0.999557
FBXO46	BRCA	23	23	0.599788	-20.1634	-47822.8	47782.5	0.99934
ARIH2	BRCA	24	26	0.63598	20.0659	-48101.9	48142.1	0.999348
TBL1XR1	BRCA	21	25	0.557019	20.0333	-48063.9	48104	0.999348
UBE2N	BRCA	22	28	0.595495	20.2706	-47326.2	47366.7	0.99933
DTX3	BRCA	24	26	0.0553163	0.111312	-2.66066	2.88328	0.937268
KLHL11	BRCA	24	23	0.514088	-20.2394	-47791.6	47751.2	0.999337
AURKB	BRCA	29	20	0.513782	-19.8434	-49346.7	49307	0.999371
MAGED1	BRCA	24	24	0.472562	20.4639	-47221.6	47262.6	0.999323
RAD23A	BRCA	21	24	0.557686	-20.3502	-47800.1	47759.4	0.999334
ZNRF2	BRCA	24	23	0.598661	20.0596	-48012.7	48052.8	0.999347
YOD1	BRCA	24	25	0.0198263	-20.3287	-33799.6	33759	0.999059
PSMG4	BRCA	23	21	0.558377	20.3937	-48007	48047.8	0.999336
KCTD2	BRCA	24	19	0.689794	-20.0067	-48541.3	48501.3	0.999355
PJA1	BRCA	25	25	0.0327953	20.4214	-33432.5	33473.4	0.999045
RNF135	BRCA	22	27	0.596516	20.0537	-48041.4	48081.6	0.999347
MEX3D	BRCA	26	26	0.633224	20.2026	-47760.3	47800.7	0.999339
SIAH2	BRCA	27	27	0.0341494	-0.0530646	-2.85609	2.74996	0.970402
RNF41	BRCA	27	24	0.673793	20.3812	-48146.5	48187.3	0.999338
TMEM259	BRCA	23	22	0.600955	-20.2045	-47800	47759.6	0.999339
UBA7	BRCA	23	27	0.675575	20.2129	-47924.6	47965.1	0.999341
UBE2E2	BRCA	24	27	0.513495	20.2594	-47567.7	47608.2	0.999334
TTC3	BRCA	25	27	0.0222712	-0.0441783	-2.94716	2.85881	0.976205
RBM10	BRCA	28	19	0.0388888	0.394401	-2.4757	3.2645	0.787674
MTA1	BRCA	28	21	0.596516	-20.0497	-48942.2	48902.1	0.999359
PSMG1	BRCA	26	25	0.594506	20.4542	-50146.1	50187	0.999362
KLHL25	BRCA	21	27	0.0367341	-0.322917	-3.14054	2.49471	0.822272
BTBD9	BRCA	27	24	0.634581	20.4573	-48261.5	48302.4	0.999337
UBE2G2	BRCA	29	20	0.513782	22.4402	-79513.5	79558.4	0.999559
SUMO3	BRCA	25	27	0.633224	-20.4783	-47998.2	47957.2	0.999333
UBOX5	BRCA	24	25	0.637424	-20.4563	-48042.5	48001.6	0.999334
FAF1	BRCA	25	25	0.63598	20.2306	-48254.2	48294.7	0.999345
PRKN	BRCA	21	29	0.0427913	-0.394528	-3.17583	2.38677	0.780996
HGS	BRCA	21	28	0.596516	-23.3875	-73819.6	73772.8	0.999504
PCGF3	BRCA	21	26	0.472266	-20.4599	-48152.3	48111.4	0.999335
PSMD13	BRCA	24	25	0.596516	20.3244	-48544.3	48584.9	0.999346
UBE2L3	BRCA	19	25	0.645405	20.1802	-48073.7	48114.1	0.999344
BRWD1	BRCA	24	24	0.597571	-20.2561	-47771.4	47730.9	0.999337
ANKFY1	BRCA	22	24	0.599788	20.264	-47904.8	47945.3	0.999339
WDR53	BRCA	21	24	0.557686	20.0659	-47939.7	47979.8	0.999346
KLHL34	BRCA	25	22	0.0656509	21.5762	-55485.3	55528.5	0.999392
ZNRF1	BRCA	22	25	0.514088	20.1569	-47438.8	47479.1	0.999336
PPP1CC	BRCA	26	25	0.0309958	0.0102027	-2.83183	2.85224	0.994386
UBE2H	BRCA	25	26	0.594506	-20.2148	-47920.8	47880.3	0.99934
ZFP91	BRCA	28	24	0.0382136	-20.0484	-34091.7	34051.6	0.99908
ERCC6L	BRCA	24	23	0.681267	20.0101	-48174.1	48214.1	0.999351
ISG15	BRCA	26	25	0.554001	-20.1869	-47847.2	47806.8	0.99934
UBQLN2	BRCA	23	26	0.0347056	20.5818	-33688.8	33729.9	0.999045
DCUN1D3	BRCA	21	26	0.556375	20.1442	-48733.7	48774	0.999354
NCCRP1	BRCA	29	25	0.630628	20.4128	-48012.3	48053.2	0.999335
NBR1	BRCA	22	25	0.556375	-20.6007	-48144.3	48103.1	0.999331
SUMO2	BRCA	25	23	0.0619952	-20.1421	-34303.6	34263.3	0.999081
SLX4	BRCA	26	22	0.0479534	0.159468	-2.61367	2.93261	0.910263
MSL1	BRCA	27	23	0.513636	-20.499	-47311.5	47270.5	0.999322
KCTD21	BRCA	23	26	0.55515	-20.3723	-47926.6	47885.9	0.999335
BTBD8	BRCA	21	27	0.0278767	-0.236274	-3.03717	2.56463	0.86868
SPATS2L	BRCA	25	26	0.634581	20.4375	-47605.8	47646.7	0.999329
WDSUB1	BRCA	22	27	0.0347056	-0.0242114	-3.08697	3.03854	0.987638
WDR5	BRCA	25	20	0.600955	-19.9015	-48051.3	48011.5	0.999352
SIAH1	BRCA	26	28	0.630628	-20.2118	-47788.1	47747.7	0.999338
NACA	BRCA	23	25	0.0479534	0.108744	-2.73244	2.94992	0.940202
MYO6	BRCA	23	28	0.0404341	20.3009	-34100.4	34141	0.99907
TLE1	BRCA	24	23	0.598661	20.3363	-47836.4	47877.1	0.999335
ILRUN	BRCA	23	27	0.0708235	-20.8905	-34134.7	34092.9	0.999042
ARRDC1	BRCA	24	29	0.552921	20.0392	-48110.2	48150.2	0.999349
PSMD12	BRCA	25	22	0.0388888	0.202381	-2.62211	3.02687	0.888316
DDI2	BRCA	23	27	0.63598	20.0592	-48079.2	48119.4	0.999348
TRIM33	BRCA	29	24	0.0361214	-20.2176	-33837.2	33796.8	0.999065
MAP3K5	BRCA	20	29	0.0198263	-0.460134	-3.2878	2.36754	0.749775
ATG7	BRCA	19	27	0.683291	20.5695	-47541.9	47583	0.999324
TOPORS	BRCA	27	20	0.0507788	0.263633	-2.56099	3.08826	0.854852
MARCHF5	BRCA	22	28	0.0327953	-20.7844	-34418.2	34376.6	0.999055
SVIP	BRCA	27	23	0.595495	-20.1644	-47922.8	47882.5	0.999342
DDRGK1	BRCA	24	24	0.679309	20.2645	-47775.8	47816.4	0.999337
UBL5	BRCA	19	25	0.060373	-0.42251	-3.44287	2.59785	0.78395
WWP2	BRCA	23	27	0.0327953	-0.0303172	-2.94378	2.88315	0.983728
MDM4	BRCA	24	26	0.0427913	-0.272758	-3.12872	2.5832	0.851515
KLHL9	BRCA	25	24	0.0347056	-20.0752	-33965.3	33925.1	0.999075
UBE2J1	BRCA	28	22	0.0249085	22.1334	-53262.2	53306.5	0.99935
LTN1	BRCA	26	25	0.0177413	20.3409	-33669.1	33709.8	0.999056
DZIP3	BRCA	24	25	0.596516	20.1093	-47808.4	47848.6	0.999342
PJA2	BRCA	23	24	0.598661	20.2001	-47765.6	47806	0.999339
PCMTD2	BRCA	23	25	0.597571	-20.3045	-47983.5	47942.9	0.999338
RING1	BRCA	23	25	0.597571	-20.1334	-48010.6	47970.3	0.999344
PSMB8	BRCA	24	26	0.63598	20.352	-47865.7	47906.4	0.999335
RNF5	BRCA	25	20	0.685384	-20.1045	-47899.6	47859.4	0.999343
BAG6	BRCA	25	26	0.673793	20.1475	-47863.4	47903.7	0.999342
TRIM27	BRCA	27	24	0.554001	20.5198	-47388.6	47429.6	0.999323
PSMB10	BRCA	23	24	0.598661	20.7127	-48257.4	48298.8	0.999329
CHUK	BRCA	26	27	0.670386	20.1281	-48383.1	48423.4	0.99935
ZSWIM8	BRCA	26	26	0.633224	20.2426	-48173.7	48214.2	0.999343
ZBED1	BRCA	25	23	0.555752	20.3778	-47672.8	47713.6	0.999332
NEURL4	BRCA	27	26	0.670386	-20.1623	-47869.1	47828.8	0.999341
UBA52	BRCA	24	20	0.645405	-20.0349	-48170.9	48130.8	0.999349
TRIM26	BRCA	28	23	0.554001	20.5269	-47784	47825	0.999329
PSMB9	BRCA	23	25	0.638915	20.8853	-49779.3	49821.1	0.999344
UBE2V1	BRCA	25	25	0.0327953	-20.1916	-33835.3	33794.9	0.999066
MEX3A	BRCA	25	23	0.555752	-20.2582	-47681.7	47641.2	0.999335
GAN	BRCA	26	22	0.0479534	0.113046	-2.70862	2.93472	0.937412
OTUD7B	BRCA	21	25	0.599788	-21.0317	-50260.2	50218.1	0.999345
RNF115	BRCA	24	23	0.0221698	-0.0221039	-2.79699	2.75278	0.987544
IKBKG	BRCA	19	27	0.557019	19.8603	-49132.1	49171.9	0.999368
TAF15	BRCA	22	21	0.082743	0.0135887	-2.99865	3.02583	0.992945
UHRF1	BRCA	29	20	0.0347056	0.418812	-2.39267	3.23029	0.770313
PCGF2	BRCA	23	23	0.599788	-20.0942	-47758.1	47717.9	0.999342
PSMB3	BRCA	22	25	0.598661	20.0114	-48054.9	48095	0.999349
ANKIB1	COAD	25	25	0.00222604	0.48057	-1.92388	2.88502	0.695256
RBM5	COAD	25	25	0.000650376	-0.62533	-3.03304	1.78238	0.610723
RBM6	COAD	25	25	0.0633028	-20.1715	-43796	43755.7	0.999279
CDC27	COAD	24	25	0.0009962	-0.804336	-3.20682	1.59815	0.511707
CREBBP	COAD	25	25	0.00113255	0.128373	-2.63703	2.89378	0.927505
IBTK	COAD	24	25	0.000109695	0.209385	-1.78689	2.20566	0.837122
VPS41	COAD	25	25	4.20385061216042e-05	0.749249	-1.69948	3.19798	0.548706
PAFAH1B1	COAD	25	25	3.36910199149704e-06	0.681801	-1.94142	3.30503	0.610463
PSMB1	COAD	24	25	0.0306009	20.5385	-40741.2	40782.2	0.999212
UBE3C	COAD	25	25	0.0663092	-0.176827	-2.95029	2.59663	0.900554
BAZ1B	COAD	24	25	0.000869129	43.0491	-15.6071	101.705	0.150303
RANBP9	COAD	24	25	0.637424	-21.6618	-77847.7	77804.4	0.999565
ELOA	COAD	25	25	0.000443282	1.13802	-1.63487	3.91091	0.421174
CALCOCO1	COAD	25	25	0.63598	21.2433	-58306.6	58349.1	0.99943
UBR7	COAD	25	24	0.00401265	2.63732	-0.579043	5.85368	0.10803
PSMC4	COAD	24	25	0.00165473	0.00572092	-2.92205	2.93349	0.996944
NUB1	COAD	25	25	2.78624225313895e-05	20.8577	-43879.6	43921.3	0.999257
RNF14	COAD	25	24	0.00136191	20.117	-27526.3	27566.6	0.998858
UFL1	COAD	25	25	0.00266526	-19.6888	-33450.7	33411.3	0.999079
MNAT1	COAD	25	25	0.000177837	1.40852	-0.860216	3.67726	0.223671
RTF2	COAD	25	25	3.14313440722984e-06	-1.08174	-3.40035	1.23686	0.360498
UBR2	COAD	25	25	0.00029496	-1.46751	-3.79226	0.857243	0.216
UBA6	COAD	25	25	2.25057909638388e-06	1.17971	-1.04797	3.40739	0.299299
GABARAPL2	COAD	25	25	0.0163946	20.2351	-33772.3	33812.7	0.999064
RFC1	COAD	25	25	2.71757796994028e-06	0.399489	-1.44665	2.24563	0.671479
CUL3	COAD	24	25	0.000881278	-0.530417	-2.93992	1.87909	0.666136
PSMA4	COAD	24	25	0.021954	22.1867	-54314.2	54358.6	0.999361
DCUN1D1	COAD	25	25	0.00173688	20.4017	-35542.4	35583.3	0.999103
RSF1	COAD	25	24	0.00136191	-0.683509	-3.09329	1.72627	0.578263
NEDD4L	COAD	25	24	0.0173309	-0.00980919	-2.78702	2.7674	0.994477
HERPUD1	COAD	25	24	3.97964996213449e-05	-0.0954043	-2.08497	1.89416	0.925121
ANAPC4	COAD	24	25	0.0013289	-0.976635	-4.51292	2.55965	0.588305
CUL1	COAD	25	25	0.816777	-29.5839	-62357.8	62298.6	0.999258
KMT2C	COAD	25	24	0.00109492	2.96317	-0.643065	6.56941	0.107297
ATG5	COAD	25	25	6.91472972130282e-06	-0.524124	-2.34263	1.29438	0.572145
USP13	COAD	25	25	0.000630879	0.429234	-2.03327	2.89174	0.732624
SNRNP40	COAD	24	25	6.54517162560338e-05	1.45103	-0.906297	3.80835	0.22765
EPN1	COAD	25	24	0.000881278	-0.909195	-3.35946	1.54107	0.467065
ATXN3	COAD	24	25	4.56858666445749e-05	-1.08375	-3.57356	1.40607	0.393594
TP53BP1	COAD	25	25	0.0708235	0.120263	-2.69603	2.93656	0.933299
PSME4	COAD	25	24	0.00150934	0.984092	-1.51957	3.48776	0.441071
NEDD4	COAD	25	25	0.00168049	-3.16598	-7.17948	0.847508	0.122083
UFD1	COAD	25	25	0.0207587	0.0865357	-2.70909	2.88216	0.951623
PHRF1	COAD	25	25	0.054221	-20.1933	-41677.8	41637.4	0.999242
RNF126	COAD	25	24	0.00199008	1.53143	-1.2853	4.34815	0.286599
CSNK2A2	COAD	25	25	0.0182902	-20.199	-33790.7	33750.3	0.999065
WDR1	COAD	25	25	0.00103996	0.0801816	-2.57451	2.73487	0.952794
CPSF1	COAD	25	24	5.06628113554319e-05	0.0159626	-2.62437	2.65629	0.990546
PRKACA	COAD	25	25	0.0016466	-1.04944	-3.46369	1.3648	0.39423
EPN2	COAD	25	25	0.0173091	-1.41488	-4.87709	2.04734	0.423154
MARK2	COAD	25	24	0.000881278	0.867739	-1.53563	3.27111	0.479164
NLE1	COAD	24	25	4.41972262352683e-06	1.21417	-1.00398	3.43231	0.283343
EED	COAD	24	25	5.06451900547415e-06	2.53108	0.123877	4.93828	0.0393196
TSG101	COAD	25	25	0.000174071	-0.0132291	-1.99686	1.9704	0.989571
MARK3	COAD	25	25	0.63598	-21.589	-73133.6	73090.4	0.999538
MKRN2	COAD	24	25	2.78347349585829e-05	-0.346633	-2.43794	1.74468	0.745285
ANKRD13A	COAD	25	25	4.14679649093534e-07	-0.296228	-2.34773	1.75527	0.777168
UBE2A	COAD	25	25	2.8507054702726e-05	0.167147	-1.80268	2.13697	0.867913
UBE2K	COAD	24	25	6.54517162560345e-05	-0.761671	-3.02763	1.50429	0.510015
ITCH	COAD	25	25	8.31701111140635e-05	-0.672716	-3.01195	1.66651	0.572995
TOLLIP	COAD	25	25	6.04682088805093e-05	-0.437139	-2.44934	1.57506	0.670261
KEAP1	COAD	25	25	0.0708235	-0.0786432	-2.85337	2.69609	0.9557
CNOT4	COAD	25	25	1.88124610165162e-05	-0.184959	-2.14639	1.77647	0.853369
UBA5	COAD	24	25	0.00180105	0.879813	-1.54086	3.30048	0.476239
WDR70	COAD	24	25	0.0892542	20.1438	-62038	62078.3	0.999492
COBLL1	COAD	25	24	3.99361426635364e-05	-20.1912	-25147.5	25107.1	0.998743
TRAF5	COAD	25	24	4.35001195665005e-06	0.765054	-1.04823	2.57833	0.40827
TDRD3	COAD	25	24	4.92120480510249e-05	-0.977302	-3.31014	1.35554	0.411594
CYLD	COAD	24	25	0.0009962	0.26935	-2.16994	2.70864	0.828659
EPS15	COAD	25	25	0.0023555	0.618465	-1.84016	3.07709	0.621993
ATG16L1	COAD	24	25	0.0452945	-21.2197	-54075.2	54032.7	0.999386
USP40	COAD	25	24	0.00168482	-0.279631	-2.80309	2.24383	0.828061
NFX1	COAD	25	24	0.0290888	-20.4417	-35003.6	34962.7	0.999086
ZFAND6	COAD	25	25	3.56375018437331e-05	0.203693	-2.25282	2.66021	0.870897
HUWE1	COAD	25	25	0.554567	-21.2749	-77855.7	77813.2	0.999573
PSMC5	COAD	24	25	0.0347056	0.427879	-2.95177	3.80753	0.804026
UIMC1	COAD	25	25	7.45902108651306e-05	-1.06293	-3.33345	1.2076	0.358861
KLHL42	COAD	25	25	2.75921564488521e-06	0.972532	-1.33761	3.28267	0.409307
NSFL1C	COAD	25	24	0.596516	21.0951	-107367	107409	0.999693
ANAPC5	COAD	24	25	0.0853518	-20.0455	-33873.3	33833.2	0.999074
BRAP	COAD	24	25	0.47285	-20.1756	-52039.3	51998.9	0.999393
FUS	COAD	25	25	0.63598	22.9288	-89034.8	89080.7	0.999597
RCOR1	COAD	24	25	0.000518591	0.925672	-1.82428	3.67562	0.509413
MAEA	COAD	24	25	0.00113213	3.80012	-2.85781	10.4581	0.263276
MUL1	COAD	25	25	2.72535049778118e-05	-19.9784	-24340.2	24300.3	0.998715
USP48	COAD	25	25	0.675575	21.1048	-74074.5	74116.7	0.999555
TXNL1	COAD	25	24	0.637424	18.7633	-68859.8	68897.3	0.999574
ZC3HC1	COAD	25	25	0.00153092	-0.741984	-3.17203	1.68806	0.549539
PSME1	COAD	25	25	6.85443998689245e-05	19.7899	-28845.5	28885.1	0.998928
HECTD1	COAD	25	25	0.63598	-61.3471	-99175.5	99052.8	0.999032
HDAC6	COAD	25	25	3.49961141758421e-07	-0.825821	-2.53616	0.88452	0.34397
CDC23	COAD	25	25	0.0163946	-20.8989	-51213.1	51171.3	0.999362
PSMD5	COAD	25	25	5.1177824124173e-05	-5.26744	-10.1188	-0.416122	0.0333305
ABL1	COAD	25	25	0.0163946	-20.471	-34259.9	34219	0.999065
PSMD8	COAD	24	25	5.52816571093328e-05	1.47216	-0.812044	3.75636	0.206522
TECR	COAD	24	25	0.00102713	-0.19444	-2.98788	2.599	0.891486
CDC34	COAD	25	25	0.000778751	0.0801418	-2.47933	2.63962	0.951064
LZTR1	COAD	24	25	3.73738848616064e-05	-1.18187	-3.44558	1.08184	0.306172
SF3A1	COAD	24	25	0.000564858	-0.375893	-3.42727	2.67549	0.809211
PPIL2	COAD	25	24	0.0585549	0.434393	-2.51084	3.37962	0.772523
GGA1	COAD	25	25	2.74415165755546e-06	-0.218243	-2.03175	1.59526	0.813535
FBXO7	COAD	25	25	0.0304365	-22.3118	-46073.3	46028.7	0.999242
TOM1	COAD	25	25	0.0216943	19.9117	-56516.8	56556.6	0.999449
ASCC2	COAD	25	25	3.83245332586904e-05	0.0490163	-1.92156	2.01959	0.961117
RBX1	COAD	25	24	0.0183023	19.6412	-36511.4	36550.7	0.999159
KHNYN	COAD	25	25	0.00106876	20.2361	-28434.1	28474.5	0.998888
PSMC6	COAD	25	25	0.000778751	1.68682	-1.08748	4.46112	0.233382
PSMA3	COAD	24	25	7.67457252703098e-06	1.39532	-0.81484	3.60549	0.215951
PSMC1	COAD	24	25	0.596516	20.3522	-75731	75771.7	0.99958
PSMB5	COAD	24	25	2.66521366732033e-06	-1.27652	-3.47403	0.920986	0.254898
DCAF11	COAD	25	25	0.00048499	20.1831	-27196.9	27237.3	0.99884
PSMA6	COAD	24	25	7.92808329098902e-05	20.4421	-26789.2	26830.1	0.998808
PSME2	COAD	25	25	4.19889581790932e-07	1.17465	-1.13467	3.48397	0.318791
PSMA7	COAD	24	25	8.63043045080645e-05	1.26128	-1.03721	3.55977	0.282145
GID8	COAD	24	25	4.61313976884772e-05	-0.023795	-1.99271	1.94512	0.981102
CSNK2A1	COAD	25	25	0.0173091	379.476	-87.179	846.131	0.110979
MAP1LC3A	COAD	25	25	0.0398272	-0.839938	-4.21663	2.53675	0.62588
USP14	COAD	24	25	0.0216709	20.13	-44494.9	44535.1	0.999293
MIB1	COAD	25	24	0.0452945	19.7715	-51212.9	51252.5	0.999396
RIOK3	COAD	25	24	3.99361426635359e-05	1.19578	-1.07128	3.46283	0.30123
PSMD10	COAD	25	25	0.000650376	-0.296037	-2.71413	2.12206	0.810369
ATG4A	COAD	25	25	0.75037	-20.2022	-73438.3	73397.9	0.99957
MID1	COAD	25	24	0.0183023	-0.323783	-3.11362	2.46606	0.820059
ALG13	COAD	25	25	0.000966818	3.10348	-0.797501	7.00446	0.118931
XIAP	COAD	25	24	0.0452945	20.2559	-33545	33585.5	0.999056
ASB9	COAD	25	24	0.0198263	0.336164	-2.53614	3.20847	0.818568
RBBP7	COAD	25	24	3.97964996213468e-05	0.789956	-1.24419	2.82411	0.44657
UBL4A	COAD	25	24	5.03637643185469e-05	-19.755	-26241.3	26201.8	0.998822
EEA1	COAD	25	25	3.83245332586904e-05	-21.4141	-39417.3	39374.5	0.99915
USP11	COAD	25	25	0.00153092	-20.3453	-29018.8	28978.1	0.998903
N4BP1	COAD	24	25	0.0243906	-2.2819	-6.70729	2.14348	0.312191
PSMD7	COAD	24	25	0.0585549	0.180057	-2.82641	3.18653	0.906557
WDR59	COAD	25	25	9.75359977992489e-05	-1.75273	-4.07404	0.568585	0.138903
USP10	COAD	25	25	0.63598	-19.0595	-70348.5	70310.3	0.999576
STUB1	COAD	25	24	4.28859724880604e-05	-0.0822884	-2.04543	1.88085	0.934523
UBFD1	COAD	25	25	0.000778751	-19.9582	-27554.1	27514.2	0.998866
ELOB	COAD	25	24	0.00170264	1.24295	-1.29217	3.77807	0.336576
GGA2	COAD	25	25	0.000966818	20.2324	-47895.4	47935.8	0.99934
RNF40	COAD	25	25	0.0327953	-0.00392259	-2.81613	2.80828	0.997819
TRIP4	COAD	25	24	4.48645065196084e-05	-1.19143	-3.4647	1.08183	0.304313
VPS18	COAD	25	25	2.20437482097975e-05	-0.582517	-2.7728	1.60777	0.602185
IKBKB	COAD	25	24	0.00203722	-1.36985	-4.18852	1.44881	0.340828
UBR5	COAD	25	25	6.8544399868929e-05	-0.53693	-3.135	2.06114	0.685436
TBCB	COAD	25	25	0.000163967	0.700638	-1.69067	3.09195	0.565794
GRWD1	COAD	25	25	0.0378953	-19.8479	-48419.6	48379.9	0.999359
CBLL1	COAD	25	25	0.00113255	-0.286398	-2.78353	2.21073	0.822142
TAX1BP1	COAD	25	24	0.0257414	22.638	-45373.1	45418.4	0.99922
COBL	COAD	25	24	3.87141180070967e-06	0.646165	-1.15372	2.44605	0.481662
TRIM14	COAD	24	25	0.47285	20.4847	-59016.9	59057.8	0.999457
BAG1	COAD	25	25	0.0230526	0.0619768	-2.72218	2.84613	0.965199
UBE2R2	COAD	24	25	0.637424	21.5209	-68154.5	68197.6	0.999506
CUL2	COAD	25	25	0.0216943	19.4825	-36849.7	36888.7	0.999174
FBXL20	COAD	25	25	0.473128	-21.0785	-78951.3	78909.1	0.999582
PSMD3	COAD	24	25	0.0892542	-21.1307	-39873.8	39831.5	0.999171
CDK5RAP3	COAD	25	25	3.45849630074909e-05	-20.9922	-42733.8	42691.8	0.999231
PSMD11	COAD	24	25	3.8943553553799e-05	0.486514	-1.48352	2.45655	0.628367
LGALS3BP	COAD	25	24	9.62154517280678e-05	0.987193	-1.27974	3.25412	0.393373
UBE2D3	COAD	25	25	0.63598	-21.9149	-71585.3	71541.5	0.999521
TRIM2	COAD	25	25	6.90524557707754e-05	0.0827913	-2.52707	2.69266	0.950424
UFSP2	COAD	25	24	0.596516	-21.0153	-79274.3	79232.2	0.999585
PRPF19	COAD	24	25	0.0443638	-18.1488	-49871.2	49834.9	0.999431
TRIM3	COAD	25	25	0.713842	-154.646	-110409	110100	0.997807
UBE4A	COAD	25	24	1.96546244158545e-06	-0.897274	-3.16755	1.37301	0.438559
CBL	COAD	25	25	0.000650376	19.0714	-30139.7	30177.8	0.999011
PSMD9	COAD	25	25	0.0243232	-1.75846	-5.53452	2.01761	0.361386
KCTD10	COAD	25	25	0.0271478	-3.53766	-10.3648	3.28943	0.309813
CAND1	COAD	24	25	0.00046987	-1.04502	-3.52089	1.43085	0.408086
COPS7A	COAD	25	24	0.00105998	0.146476	-2.29696	2.58991	0.906469
USP5	COAD	25	25	2.34695280416496e-05	-1.05793	-3.34355	1.22769	0.364303
TDP2	COAD	25	24	0.0198263	21.0177	-41541.3	41583.3	0.999209
RWDD1	COAD	24	25	2.93186758848977e-05	-1.15391	-3.42733	1.11951	0.31983
MAPK14	COAD	24	25	0.000692733	19.7059	-31171.2	31210.6	0.999012
ZNF451	COAD	25	24	3.97964996213463e-05	-21.3839	-40422.6	40379.8	0.999172
BAG2	COAD	24	25	0.0306009	-0.675552	-3.87887	2.52776	0.679358
HBS1L	COAD	24	25	0.00103487	1.26289	-2.40939	4.93518	0.500293
TRIM38	COAD	25	25	0.0304365	19.7662	-48797.6	48837.2	0.999367
FAF2	COAD	25	25	5.63324200443318e-05	-0.411262	-2.79442	1.9719	0.735189
CRBN	COAD	25	25	0.0140002	-20.0335	-35418	35377.9	0.999115
UBE3A	COAD	25	25	0.513636	22.7365	-76332.1	76377.5	0.999534
ARMC8	COAD	25	25	4.08680482630842e-05	19.3518	-25588	25626.7	0.998818
USP4	COAD	24	25	0.0474237	-20.1596	-33624	33583.6	0.999062
CBLB	COAD	25	25	0.00117245	-2.79612	-6.03031	0.438079	0.0901736
WDR48	COAD	24	25	0.0231305	-20.064	-47309	47268.8	0.999336
STAM2	COAD	24	25	0.00173405	-20.2074	-41901.8	41861.4	0.999245
NRBP1	COAD	24	25	0.0009962	0.606148	-1.8368	3.0491	0.626748
PSMD14	COAD	24	25	0.75285	-51.1486	-60970.5	60868.2	0.998687
AUP1	COAD	25	24	0.00168482	0.408836	-2.08544	2.90311	0.748016
USP34	COAD	25	25	0.00135615	0.858174	-1.54246	3.25881	0.483525
BIRC6	COAD	24	25	8.47556045247497e-06	-0.799978	-3.05596	1.45601	0.48705
FBXO2	COAD	24	25	8.66236806354408e-05	1.03792	-1.26581	3.34164	0.377216
FBXO6	COAD	25	25	3.03218249339225e-07	1.0277	-1.26381	3.31921	0.379396
IVNS1ABP	COAD	25	25	0.0218667	20.4095	-34518	34558.8	0.999076
UCHL5	COAD	24	25	0.000800493	2.89517	-0.802038	6.59238	0.124836
RBBP5	COAD	25	25	5.91018551502723e-05	-0.626879	-3.00739	1.75364	0.605762
FBXO30	COAD	24	25	3.14444925760828e-05	-0.43337	-2.92578	2.05904	0.733261
UCHL3	COAD	25	24	3.99658551892993e-06	-1.04855	-3.28563	1.18853	0.358271
RAD23B	COAD	25	25	0.000716292	-0.584639	-2.98871	1.81943	0.633619
TRIM32	COAD	25	25	0.00164542	-21.2464	-49545	49502.5	0.999329
IRF2BPL	COAD	25	25	3.83245332586907e-05	-1.47049	-3.79694	0.855971	0.215406
YPEL5	COAD	25	25	0.000946161	19.7193	-29540.9	29580.4	0.998957
UFM1	COAD	25	25	0.00354538	-0.483525	-2.99378	2.02673	0.705781
RNF170	COAD	25	24	0.0208546	-20.1248	-34029.3	33989	0.999075
COPS5	COAD	25	25	0.0427913	-0.0932596	-2.9134	2.72688	0.948322
TRIM25	COAD	25	25	4.12843663603354e-05	0.682882	-1.45947	2.82523	0.532138
RNF2	COAD	24	25	0.47285	20.5586	-54166.9	54208	0.999407
ZMYM2	COAD	25	25	3.0454241063645e-06	0.201609	-1.82478	2.228	0.845393
RBBP6	COAD	24	25	0.000838989	1.47299	-2.18239	5.12837	0.429647
ZMIZ2	COAD	25	25	0.00159631	1.22574	-1.26392	3.7154	0.334569
HERPUD2	COAD	25	25	0.75037	64.9405	-77445.4	77575.3	0.99869
TRIM24	COAD	25	24	0.0782194	-19.6742	-47739.3	47700	0.999355
OPTN	COAD	25	25	4.28240973622337e-05	19.1299	-24103.3	24141.6	0.99876
TSFM	COAD	25	25	5.5445071220176e-05	0.162435	-2.33767	2.66254	0.89867
SPATS2	COAD	25	25	0.513636	-21.7967	-72149.8	72106.3	0.999527
CDK2	COAD	25	25	5.28125864869383e-06	20.5253	-23242.4	23283.5	0.99862
ZNFX1	COAD	25	24	0.0452945	20.6777	-54174.9	54216.3	0.999403
MOCS3	COAD	25	25	0.473128	-20.0398	-55731	55691	0.999437
RNF114	COAD	25	25	0.000778751	2.47645	-0.668392	5.62129	0.122733
STAMBP	COAD	25	25	0.00222604	0.0189446	-2.84344	2.88133	0.98965
USP9X	COAD	25	25	0.000880024	-0.93301	-3.35619	1.49017	0.450456
WRNIP1	COAD	25	25	4.68175883714199e-05	0.631722	-1.33529	2.59874	0.52905
NUP153	COAD	25	25	0.000494258	-0.623516	-2.99498	1.74794	0.606327
RNF113A	COAD	25	24	0.0306009	2.7291	-2.15078	7.60897	0.273027
GGA3	COAD	24	25	0.0243906	-1.78597	-5.92611	2.35418	0.39784
PSMF1	COAD	25	25	0.513636	-19.9447	-50453.5	50413.6	0.999382
RBCK1	COAD	25	25	9.42232392467904e-05	-1.07243	-3.41502	1.27016	0.369578
PSMB2	COAD	25	25	0.00120306	20.9918	-43024	43066	0.999237
HECTD3	COAD	25	24	6.74505027155526e-06	0.0617572	-1.83318	1.9567	0.949069
UBA2	COAD	25	25	8.13651164577002e-05	0.731287	-1.32835	2.79093	0.486494
TRAF2	COAD	24	25	0.00105998	0.30379	-2.15841	2.76598	0.808917
HERC2	COAD	24	25	0.0183023	19.5286	-35686.5	35725.6	0.999145
PSMG2	COAD	25	24	0.000828473	21.8854	-47226.6	47270.4	0.999276
EIF2AK4	COAD	25	25	3.83245332586905e-05	-0.458739	-2.55168	1.63421	0.667493
PSMA1	COAD	24	25	0.00173405	20.4397	-29119.7	29160.6	0.998903
ASH2L	COAD	25	25	5.43550168717004e-05	-0.722467	-3.27505	1.83011	0.579075
CDC16	COAD	25	25	0.000808433	0.0121869	-2.42171	2.44608	0.99217
DDA1	COAD	25	24	8.21440750226397e-05	-20.3173	-39009	38968.4	0.999185
ARPC1B	COAD	24	25	0.000681817	0.0811206	-2.45161	2.61385	0.949945
UBAC1	COAD	24	25	0.000640063	0.233059	-2.32825	2.79437	0.858455
ADRM1	COAD	25	25	0.0289146	5.59816	-1.93334	13.1297	0.145161
UBE2M	COAD	24	25	0.00114137	1.14516	-1.30863	3.59895	0.360351
TRIM28	COAD	25	25	0.0287186	2.50058	-1.15273	6.15389	0.179747
DNMT1	COAD	25	25	5.07963299622717e-06	1.7467	-0.53714	4.03053	0.133875
UBE4B	COAD	25	25	0.0271478	20.1161	-57522.7	57562.9	0.999453
UBA1	COAD	25	25	0.0016466	-0.33166	-3.01038	2.34706	0.808262
RBSN	COAD	24	25	0.0381963	-1.11631	-4.39478	2.16216	0.50454
PSME3	COAD	24	25	0.0007842	0.569615	-2.109	3.24823	0.676831
SELENOS	COAD	25	24	0.0546791	-20.1404	-35475.2	35435	0.999112
FBXW9	COAD	25	24	0.0231305	-1.4503	-4.48201	1.58142	0.348452
TRIM21	COAD	25	25	7.05456809382677e-05	19.3586	-26475.9	26514.6	0.998857
LRRC41	COAD	25	24	0.021954	0.474585	-2.34284	3.29201	0.741287
TRIM5	COAD	25	24	0.00173405	0.899091	-1.81591	3.6141	0.516303
TRIM22	COAD	24	25	5.03637643185491e-05	-1.09487	-4.06119	1.87145	0.469419
PRKAA1	COAD	24	25	0.00192528	-20.8325	-45011.4	44969.7	0.999276
UBE2G1	COAD	25	25	3.88123582599902e-05	-0.136353	-2.84576	2.57306	0.921427
UNK	COAD	25	25	7.75336186551369e-05	-0.105916	-2.07267	1.86084	0.915939
TRIM47	COAD	24	25	5.76381489957689e-05	-1.86634	-4.32835	0.595669	0.137342
ZRANB2	COAD	25	25	0.0140002	0.664335	-2.12334	3.45201	0.640441
DCAF8	COAD	25	25	2.65929644822781e-06	0.181725	-1.66721	2.03066	0.847243
POMP	COAD	25	24	0.00292238	-0.55254	-2.9536	1.84852	0.651966
MKRN1	COAD	25	24	0.00020118	-0.0184835	-1.98744	1.95048	0.985321
DDB2	COAD	25	24	0.0009962	0.758143	-1.65029	3.16658	0.537254
UBAC2	COAD	25	24	0.0017534	0.935257	-2.05652	3.92703	0.540072
UBQLN1	COAD	25	24	3.99361426635361e-05	1.72407	-0.707693	4.15584	0.164658
OASL	COAD	25	24	0.00128337	20.1311	-27874.8	27915.1	0.998871
USP15	COAD	24	25	4.67301529537471e-05	20.0498	-28278.6	28318.7	0.998892
DNAJB2	COAD	25	24	0.000441899	-0.673746	-3.07653	1.72903	0.582608
PWP1	COAD	25	25	3.1048680178544e-05	21.3402	-39835.2	39877.9	0.999163
VPS36	COAD	25	25	0.0261577	-19.8632	-38930.4	38890.7	0.999202
LMO7	COAD	25	25	3.36046643400786e-05	-20.7136	-40087.9	40046.5	0.999192
CALCOCO2	COAD	25	25	3.88123582599905e-05	0.107241	-1.85479	2.06927	0.914688
DCAF7	COAD	25	25	2.11717370428583e-05	0.764642	-1.45449	2.98378	0.49946
TANK	COAD	25	24	5.28886590280685e-05	0.275006	-2.06172	2.61173	0.817575
STAM	COAD	25	25	0.0427913	-20.5052	-55170.1	55129.1	0.999419
ECPAS	COAD	25	25	0.513636	21.0142	-75000	75042	0.999562
PSMB7	COAD	25	25	0.000858161	1.51232	-1.6733	4.69793	0.352133
DERL1	COAD	25	25	0.00364925	1.56489	-1.09378	4.22355	0.248651
PLAA	COAD	25	25	0.0187535	0.439184	-2.41381	3.29218	0.762871
UBAP2	COAD	25	25	0.000641723	-0.540238	-3.08159	2.00112	0.676937
DCUN1D5	COAD	24	25	2.66280798208695e-06	1.369	-0.555165	3.29316	0.163176
YAP1	COAD	24	25	0.637424	-20.394	-73708.2	73667.4	0.999567
TRIM29	COAD	25	25	3.85116107868765e-06	-0.15679	-2.11111	1.79753	0.875053
STAMBPL1	COAD	25	25	0.0187535	22.8164	-49812.8	49858.4	0.999284
WDR12	COAD	25	25	3.47503821811427e-06	1.25402	-0.90418	3.41223	0.254771
USP8	COAD	25	25	0.595495	-20.6287	-60895.4	60854.2	0.99947
UBL7	COAD	25	25	0.00364925	21.6186	-56426.6	56469.8	0.999401
COPS4	COAD	25	25	0.0516355	-0.344536	-3.39488	2.7058	0.824798
RNF185	COAD	25	25	0.595495	-20.9385	-87201	87159.1	0.999624
SCAF11	COAD	25	24	0.819634	-19.4836	-94496.7	94457.7	0.999677
CUL4A	COAD	25	25	3.0003406540486e-06	1.06551	-1.19762	3.32864	0.356125
TLE3	COAD	24	25	7.82773624423535e-05	0.700071	-1.63133	3.03148	0.556173
WDR61	COAD	25	25	0.0173091	20.6191	-33659.4	33700.7	0.999043
USP3	COAD	25	25	2.17649285192873e-05	-0.0358057	-2.02851	1.9569	0.971906
PML	COAD	25	25	3.88123582599905e-05	20.097	-38001.8	38042	0.999173
ARMC5	COAD	25	25	0.054221	18.6255	-61097.3	61134.6	0.999523
COPS3	COAD	25	24	0.000915293	-1.17709	-3.78374	1.42955	0.376119
RANBP10	COAD	25	24	0.677412	-20.8759	-76327	76285.3	0.999572
TOM1L1	COAD	25	25	0.000778751	-0.498302	-3.4189	2.4223	0.738077
TRIM65	COAD	25	25	2.02183576420867e-05	-0.0708684	-2.05002	1.90828	0.944049
DPP9	COAD	25	25	3.56375018437331e-05	-0.11271	-2.08391	1.85849	0.91077
SAE1	COAD	25	25	0.0013615	-0.0487578	-2.66122	2.5637	0.97082
PSMB6	COAD	24	25	7.46239750440412e-05	0.487933	-2.33772	3.31359	0.735027
NOSIP	COAD	25	25	0.675575	143.924	-64644	64931.9	0.996526
PRKACB	COAD	25	24	0.0017534	-1.15743	-3.69705	1.38219	0.371723
PSMA5	COAD	24	25	0.000107305	20.9747	-34373.9	34415.9	0.999046
UFC1	COAD	25	25	0.00120306	0.705908	-1.71235	3.12417	0.567235
SETDB1	COAD	25	24	0.000881278	-0.385854	-2.89633	2.12462	0.763231
MINDY1	COAD	25	25	4.99910611834268e-05	0.783094	-1.63501	3.2012	0.525607
UBAP2L	COAD	24	25	0.0271908	1.66093	-1.53584	4.85769	0.308522
PARP1	COAD	24	25	2.45578402803285e-06	1.9702	-0.450752	4.39115	0.110703
CIAO1	COAD	24	25	0.00117713	21.8313	-43538.4	43582	0.999216
UBXN4	COAD	25	25	0.00107335	-0.251197	-2.90162	2.39922	0.852634
COPS7B	COAD	24	25	0.677412	-21.0434	-78900	78857.9	0.999583
CAND2	COAD	25	25	0.00154893	-1.01555	-3.88804	1.85695	0.488355
UBA3	COAD	24	25	8.43922018929681e-05	0.0622069	-2.40426	2.52868	0.960575
ATG3	COAD	25	25	0.0327953	20.2028	-33795.8	33836.2	0.999066
DCAF1	COAD	25	25	0.00120209	-19.9363	-28243.4	28203.5	0.998895
ATG12	COAD	25	25	0.0163946	-20.9138	-54749.9	54708.1	0.999402
FBXO38	COAD	25	25	0.000825889	-0.0518939	-2.6461	2.54232	0.968726
TNIP1	COAD	25	25	0.675575	20.4148	-80254.9	80295.7	0.999602
PHIP	COAD	25	25	0.0261577	0.363665	-2.48778	3.21511	0.802612
TRIM4	COAD	25	25	0.000549063	-0.641218	-3.05637	1.77393	0.602808
ZMYM3	COAD	25	24	0.0702112	-0.0539666	-2.83188	2.72395	0.969627
OGT	COAD	24	25	0.00114137	0.723103	-1.6974	3.1436	0.558196
UHRF2	COAD	25	25	1.99139262030883e-06	0.0134299	-1.78029	1.80715	0.988292
ALAD	COAD	25	25	0.896047	-194.537	-195143	194754	0.998439
LRSAM1	COAD	25	25	2.49632146187582e-05	-1.01873	-3.15794	1.12048	0.350628
MINDY3	COAD	25	25	0.513636	20.2905	-52306.1	52346.7	0.999394
HERC4	COAD	25	25	2.78624225313896e-05	-1.41778	-3.72076	0.885207	0.227584
FAU	COAD	25	25	0.0327953	20.1936	-33752.1	33792.5	0.999065
NGLY1	COAD	24	25	0.0009962	0.629303	-1.78138	3.03999	0.608901
FBXO4	COAD	25	25	0.000650376	-0.688934	-3.09392	1.71605	0.574489
CACUL1	COAD	25	24	0.0287474	20.9488	-69597.5	69639.4	0.999529
XRCC4	COAD	24	25	0.000759254	1.1759	-1.37689	3.72869	0.366619
CCDC50	COAD	25	25	0.00777515	-1.37397	-5.29345	2.5455	0.492041
ANAPC1	COAD	24	25	0.0306009	-0.290821	-3.26947	2.68782	0.848242
RANBP2	COAD	24	25	3.97964996213449e-05	-0.361268	-3.20139	2.47885	0.80312
RMND5A	COAD	25	25	0.0360853	20.8193	-65204.4	65246.1	0.999501
TRIP12	COAD	25	25	0.046936	-19.9819	-34250	34210.1	0.999087
IMPACT	COAD	25	25	0.554567	-23.055	-61318.6	61272.5	0.999412
TBCEL	COAD	25	25	0.63598	18.2997	-88412.6	88449.2	0.999676
OTULIN	COAD	25	25	0.000100134	0.401676	-1.92312	2.72648	0.734881
UBASH3B	COAD	25	25	0.00090724	19.1454	-31127.2	31165.4	0.999039
UCHL1	COAD	25	25	0.513636	-19.157	-47157.7	47119.4	0.999364
ELOC	COAD	25	25	0.0320647	-20.7516	-63662.7	63621.2	0.99949
RABGEF1	COAD	24	25	5.43785562198269e-05	-1.74155	-4.94033	1.45724	0.285934
FBXL18	COAD	24	25	0.00046987	21.4349	-50250.2	50293.1	0.999333
OTUD6B	COAD	25	25	0.554567	-20.9585	-77226.7	77184.7	0.999575
RNF20	COAD	24	25	0.00165473	1.30338	-1.40396	4.01073	0.345387
VPS37A	COAD	25	25	0.000767532	-2.43031	-5.18909	0.32847	0.0842389
USP16	COAD	24	25	0.0263485	-0.0193539	-2.79164	2.75294	0.989083
UBE2L6	COAD	24	25	8.33407885518791e-07	1.07973	-1.1734	3.33286	0.347608
NSMCE2	COAD	25	25	0.000883338	1.63082	-0.840518	4.10215	0.195884
PSMG3	COAD	24	25	5.47009516971577e-07	0.940041	-0.779875	2.65996	0.284061
WIPI2	COAD	24	25	4.67301529537469e-05	-0.0474877	-2.00778	1.91281	0.962131
BABAM2	COAD	24	25	0.00136191	-0.500411	-2.96197	1.96114	0.690304
CUL4B	COAD	25	24	0.000205247	0.663938	-1.61186	2.93973	0.567459
ZFAND2B	COAD	24	25	0.0276738	-0.0608733	-2.83967	2.71792	0.965753
UBE2Z	COAD	25	25	4.40862242172958e-05	-1.69043	-4.17746	0.796597	0.182799
PSMD4	COAD	24	25	0.513782	20.2801	-76482.9	76523.5	0.999585
PSMB4	COAD	24	25	0.55515	20.92	-67772.7	67814.5	0.999517
UBR1	COAD	25	25	8.48909470113774e-05	-0.463803	-2.45928	1.53168	0.648715
MED8	COAD	24	25	0.0934031	0.0946012	-2.70924	2.89845	0.947275
RSPRY1	COAD	25	25	0.00250096	0.938572	-1.46425	3.3414	0.443923
NAE1	COAD	25	25	0.00069298	0.156421	-2.33335	2.64619	0.901999
SIK3	COAD	25	25	6.04682088805743e-05	-2.60281	-6.67271	1.46708	0.210041
VPS11	COAD	25	25	0.000499402	-0.184416	-2.65351	2.28468	0.883614
UBE2Q1	COAD	24	25	0.0229684	19.7416	-40378.3	40417.8	0.999236
UBQLN4	COAD	25	24	0.0231305	0.135211	-2.86958	3.14	0.929721
LRRC14	COAD	25	25	0.513636	19.7305	-47302.6	47342.1	0.999348
SQSTM1	COAD	24	25	0.0198263	20.0508	-38515.7	38555.8	0.999186
LRWD1	COAD	25	25	0.000716292	-20.332	-43181.8	43141.1	0.999263
PSMC2	COAD	25	25	0.000966818	3.29146	-0.0981605	6.68109	0.0570138
UBXN1	COAD	25	25	0.00159631	19.9731	-52432.9	52472.8	0.999405
NXF1	COAD	24	25	0.0017534	4.09811	-1.38543	9.58166	0.142983
SYVN1	COAD	24	25	0.000729043	-1.09317	-3.62036	1.43401	0.396542
ZFPL1	COAD	25	24	0.00113213	0.246404	-2.48649	2.97929	0.859732
ZYG11B	COAD	25	25	0.554567	-19.6925	-52434	52394.6	0.999412
USP24	COAD	25	24	0.75285	-37.0116	-63217.5	63143.5	0.999084
RBBP4	COAD	25	25	0.000443282	0.204461	-2.4662	2.87513	0.880724
WDR26	COAD	25	25	0.0187535	20.4962	-41320.7	41361.7	0.999225
SMARCAD1	COAD	25	25	0.0261577	20.2531	-33782	33822.5	0.999063
RNF149	COAD	25	25	0.00173688	20.8747	-45178.3	45220	0.999278
DHX57	COAD	25	25	0.0218667	-20.1657	-33798.6	33758.2	0.999066
RNF25	COAD	24	25	0.00153563	-5.81305	-14.9938	3.36768	0.214603
ANKZF1	COAD	24	25	0.000977325	-0.437684	-2.97697	2.1016	0.735492
PSMD6	COAD	24	25	0.00192528	1.61998	-1.67734	4.91729	0.33558
DTX3L	COAD	24	25	4.92120480510251e-05	0.783262	-1.59473	3.16125	0.518555
UBXN7	COAD	25	25	0.0187535	0.0133719	-2.75872	2.78546	0.992457
RNF123	COAD	25	25	0.595495	-46.9122	-71943.7	71849.9	0.99898
WDR82	COAD	24	25	0.47285	22.6447	-80181.8	80227.1	0.999558
OTUD4	COAD	24	25	0.00149284	20.129	-46490.7	46531	0.999323
UBLCP1	COAD	25	25	0.513636	-21.7275	-71165.8	71122.4	0.999522
TMUB1	COAD	25	24	7.48949231359715e-05	-1.13409	-3.40076	1.13258	0.326771
DCAF13	COAD	25	25	0.000785538	-19.5582	-29703.4	29664.3	0.99897
UBAP1	COAD	25	24	0.0381963	-1.99807	-6.09177	2.09562	0.338754
VCP	COAD	25	25	0.0140002	49.8152	-41989.4	42089.1	0.998147
PSMC3	COAD	24	25	0.0263485	0.553233	-2.84058	3.94704	0.749349
SENP8	COAD	24	25	4.15890961960758e-05	0.665179	-1.66154	2.9919	0.575255
COPS2	COAD	25	25	0.00354538	20.082	-27835.4	27875.5	0.998873
ARIH1	COAD	25	25	0.00162755	20.0096	-36235.4	36275.4	0.999137
CUL5	COAD	25	25	0.0274908	-23.4425	-43016.8	42970	0.999147
ANAPC16	COAD	25	24	0.00105998	-0.454302	-3.61671	2.70811	0.778279
USP54	COAD	25	25	0.0207587	-20.1917	-33919	33878.6	0.999069
RNF169	COAD	25	25	0.554567	20.9172	-79708.6	79750.4	0.99959
AKTIP	COAD	25	24	0.000869129	-0.0897554	-2.67892	2.49941	0.94583
URM1	COAD	25	25	7.62164722025384e-06	-0.360549	-2.16109	1.43999	0.694709
FBXO22	COAD	25	24	0.513782	20.3395	-57597.4	57638.1	0.999448
RNF214	COAD	24	25	0.000599835	-1.47824	-3.97076	1.01427	0.245072
KMT2D	COAD	25	24	0.000881278	-0.603257	-3.17595	1.96943	0.645816
UBXN6	COAD	24	25	3.54948967340063e-06	-1.2089	-3.13897	0.721176	0.21959
OTUB1	COAD	25	25	2.56828249656975e-05	-1.6428	-4.00167	0.716078	0.172259
ZNF598	COAD	25	25	6.62037272508674e-05	0.819301	-1.27718	2.91578	0.443706
KCTD5	COAD	25	25	0.00387663	1.28419	-1.59616	4.16453	0.382206
DDB1	COAD	25	25	0.0006838	0.394005	-2.36931	3.15732	0.779892
IRF2BP2	COAD	25	25	0.000741098	-19.7418	-30715.2	30675.7	0.998994
ATG4B	COAD	25	25	0.00364925	-0.134596	-2.74291	2.47372	0.91944
USP39	COAD	25	25	0.00258055	0.422305	-2.40204	3.24665	0.769476
TNIP2	COAD	25	25	0.00148732	0.37807	-2.13179	2.88793	0.767813
RNF181	COAD	25	25	0.0155414	-2.36248	-6.8985	2.17354	0.307348
UBE2V2	COAD	25	25	0.0553163	19.7665	-52685.1	52724.7	0.999414
NSMCE1	COAD	25	25	0.000174071	-0.0997077	-2.08326	1.88385	0.921518
ASPSCR1	COAD	25	24	0.0231305	-19.9937	-53099.6	53059.6	0.999411
GPS1	COAD	25	24	0.00100022	-21.4495	-36162.5	36119.6	0.999072
TRIM56	COAD	24	25	2.82459857264822e-05	-0.285124	-2.30856	1.73831	0.782409
TOR1AIP2	COAD	25	25	0.713842	19.5303	-83052.1	83091.2	0.999632
USP47	COAD	25	24	0.637424	-23.085	-65240.7	65194.6	0.999446
GABARAP	COAD	25	25	0.713842	42.2179	-64649.1	64733.6	0.998979
NFXL1	COAD	25	25	2.77980724044437e-05	-1.07288	-3.34095	1.19519	0.353858
IRF2BP1	COAD	25	25	5.78132168293433e-05	0.87282	-1.5498	3.29544	0.480104
USP19	COAD	25	25	0.0218667	-0.0250744	-2.80229	2.75214	0.985882
GNB2	COAD	24	25	0.00259092	-1.67851	-4.53966	1.18263	0.250215
HECTD4	COAD	25	24	0.00136191	-20.0963	-28163.2	28123	0.998883
KDM2A	COAD	24	25	0.0263485	21.503	-51975.5	52018.5	0.999353
COMMD1	COAD	25	25	0.00527957	20.1999	-29532.1	29572.5	0.998931
PSMD1	COAD	24	25	0.637424	20.1429	-75668.1	75708.4	0.999584
RNF213	COAD	24	25	0.000564858	19.6417	-30162.4	30201.7	0.998982
FBXO45	COAD	25	24	0.0208546	-0.0594449	-2.97023	2.85135	0.968072
PRPF8	COAD	24	25	0.0173309	-18.9117	-57668	57630.2	0.999487
GLMN	COAD	25	25	0.000913744	-0.834892	-3.24516	1.57538	0.497195
VCPIP1	COAD	25	24	0.0306009	-20.223	-33913.3	33872.8	0.999067
TRAF6	COAD	24	25	0.000937141	19.6128	-30246.1	30285.3	0.998987
PSMD2	COAD	24	25	0.00192528	1.16847	-1.24445	3.58138	0.342558
EIF3F	COAD	24	25	8.25899868161472e-05	0.257808	-1.70689	2.22251	0.797035
PAAF1	COAD	25	25	0.0207587	0.273626	-2.61718	3.16443	0.852823
TOM1L2	COAD	25	24	4.81261512352357e-05	-0.718457	-2.81197	1.37506	0.501186
UBE2O	COAD	24	25	0.0155798	-0.0371851	-2.85962	2.78525	0.979399
ANAPC2	COAD	25	25	0.00042902	-21.3224	-41795.3	41752.6	0.999202
CDC26	COAD	25	25	0.089784	-0.140539	-3.15774	2.87666	0.927259
KCMF1	COAD	25	25	3.56375018437331e-05	1.57848	-0.763269	3.92024	0.186456
KBTBD11	COAD	25	24	0.716029	-20.3326	-87528.4	87487.7	0.999637
RUFY1	COAD	24	25	2.82459857264831e-05	-0.415996	-2.49907	1.66708	0.695494
NFATC2IP	COAD	24	25	0.000780768	0.72349	-1.67716	3.12414	0.554736
ARIH2	COAD	24	25	0.000127925	-0.274417	-2.25817	1.70934	0.786294
TBL1XR1	COAD	25	25	0.000565688	0.126673	-2.55636	2.8097	0.926273
UBE2N	COAD	25	25	3.83245332586907e-05	0.154046	-1.88219	2.19028	0.882125
PARP10	COAD	25	24	0.000759254	-0.793591	-3.72807	2.14089	0.596079
KCTD12	COAD	24	25	0.0574259	18.3738	-45394	45430.7	0.999367
RAD23A	COAD	25	25	0.00042902	0.128892	-2.38582	2.6436	0.91998
SHARPIN	COAD	25	25	4.99910611834268e-05	-0.0162437	-2.07378	2.04129	0.987654
ZNRF2	COAD	25	25	1.6211516927633e-06	-1.48126	-3.67329	0.710769	0.185356
YOD1	COAD	25	24	0.47285	20.4323	-56535.9	56576.8	0.999435
UBA7	COAD	25	25	4.04883594820902e-05	20.0021	-23893.4	23933.4	0.998692
UBE2E2	COAD	25	25	0.00175692	-0.427756	-3.16938	2.31387	0.759758
NPLOC4	COAD	25	25	0.0289146	0.419697	-2.43291	3.27231	0.773068
RWDD4	COAD	25	24	0.000660312	0.276415	-2.29022	2.84305	0.832826
RBM10	COAD	25	24	5.63640880985395e-05	0.069028	-2.64751	2.78556	0.960279
EWSR1	COAD	25	25	3.15601192740751e-06	-0.684148	-3.02001	1.65171	0.565933
MTA1	COAD	25	25	0.473128	20.6646	-57858.3	57899.6	0.999442
PSMG1	COAD	25	25	0.0218667	0.640388	-2.19832	3.4791	0.65838
TBK1	COAD	24	25	0.00186445	-0.593581	-3.37731	2.19014	0.676
UBE2G2	COAD	25	25	5.19804050266755e-06	-0.314928	-2.11502	1.48516	0.731675
SUMO3	COAD	25	25	0.0427913	-0.184386	-3.21064	2.84187	0.904944
FAF1	COAD	25	25	0.0187535	-19.7947	-35769.1	35729.5	0.999134
NSMCE3	COAD	25	25	0.000650376	-1.7725	-4.35214	0.807142	0.178073
HGS	COAD	24	25	7.9280832909885e-05	-21.6015	-39020.4	38977.2	0.999134
BRCC3	COAD	25	25	0.000995916	-0.0315876	-2.67386	2.61069	0.981307
PRKG1	COAD	25	25	3.45849630074913e-05	-3.4949	-6.79889	-0.190911	0.0381523
PSMD13	COAD	24	25	0.000100261	0.245624	-1.73992	2.23117	0.808424
UBE2L3	COAD	25	25	0.000966818	-1.20098	-3.71169	1.30974	0.348485
ANKFY1	COAD	24	25	0.00113213	19.0396	-28947.9	28986	0.998972
PPP1CC	COAD	25	24	0.75285	43.1565	-88799.6	88885.9	0.99924
UBE2H	COAD	25	25	0.513636	21.271	-82038.9	82081.4	0.999595
RNF220	COAD	25	25	0.000778751	-0.437183	-2.92951	2.05515	0.730997
ISG15	COAD	25	25	4.30984052006826e-05	20.4995	-39419.1	39460.1	0.999187
UBQLN2	COAD	25	24	5.60677178449565e-07	-1.6648	-3.82237	0.492778	0.130453
DCUN1D3	COAD	25	25	0.0197229	-0.100345	-3.11644	2.91575	0.948008
NBR1	COAD	24	25	0.716029	21.6885	-67303.2	67346.6	0.999496
SUMO2	COAD	25	25	0.0207587	0.0644705	-2.71059	2.83953	0.963682
MSL1	COAD	25	25	0.0013615	-19.8392	-30783.3	30743.6	0.998991
KCTD21	COAD	24	25	0.637424	18.1032	-59805.6	59841.8	0.999527
SF3B3	COAD	24	25	4.37075971621332e-06	0.483634	-1.57139	2.53865	0.64461
SPATS2L	COAD	25	25	0.000671044	0.401734	-2.12664	2.93011	0.755482
WDSUB1	COAD	25	25	1.91947574248218e-05	0.929423	-1.37208	3.23093	0.428653
WDR5	COAD	24	25	5.31056452370068e-05	0.821393	-1.69313	3.33592	0.522016
ANAPC7	COAD	25	25	3.04542410636474e-06	-0.927157	-3.21891	1.36459	0.427819
NACA	COAD	25	25	0.0427913	20.8165	-38539.6	38581.2	0.999156
MYO6	COAD	25	25	0.00103996	-20.6919	-44907.5	44866.1	0.999279
ARRDC1	COAD	25	25	0.00117245	20.0602	-32779.6	32819.7	0.999044
PSMD12	COAD	25	25	0.00124233	-0.795479	-3.25124	1.66029	0.525508
DDI2	COAD	24	25	5.31411208439859e-06	-0.738889	-2.69087	1.2131	0.458142
TRIM33	COAD	24	25	0.0287474	-20.4594	-57997.8	57956.9	0.999448
MAP3K5	COAD	24	25	0.00168482	0.396832	-2.05905	2.85271	0.751472
MIB2	COAD	25	25	0.0274908	-0.363201	-3.17202	2.44562	0.79993
ATG7	COAD	24	25	3.43210383348033e-05	19.8368	-25088.5	25128.1	0.998765
MARCHF5	COAD	25	24	0.0276738	-1.43041	-4.9551	2.09427	0.426377
DDRGK1	COAD	25	25	0.0230526	-21.1641	-52549.4	52507.1	0.99937
UBL5	COAD	25	25	7.12172670335986e-05	-29.1307	-68.2648	10.0034	0.144576
WWP2	COAD	25	25	0.00543059	-0.103804	-2.52656	2.31895	0.933076
OGA	COAD	25	25	0.846088	3.50622	-114918	114925	0.999952
COPS8	COAD	24	25	0.032218	-1.16998	-4.21698	1.87703	0.451703
UBE2J1	COAD	25	24	2.95098568799942e-05	0.0156406	-1.97946	2.01074	0.987741
LTN1	COAD	25	25	3.23462043143536e-05	0.894534	-1.26715	3.05622	0.417331
DAXX	COAD	25	25	0.0173091	0.0895292	-2.72171	2.90077	0.950229
RING1	COAD	25	25	0.675575	93.5208	-72096.1	72283.1	0.997974
PSMB8	COAD	24	25	0.00112779	20.0969	-27876.9	27917.1	0.998873
RNF5	COAD	25	25	0.000100134	-0.785087	-3.22234	1.65217	0.527817
BAG6	COAD	25	24	3.99658551892994e-06	1.3587	-1.26072	3.97812	0.309325
PPP1R11	COAD	25	25	0.0427913	19.4964	-39869.2	39908.2	0.999236
PSMB10	COAD	25	25	3.63090508094865e-07	0.713546	-1.70586	3.13295	0.563234
CHUK	COAD	25	25	0.0218667	20.2	-33895.4	33935.8	0.999069
ZSWIM8	COAD	25	25	0.000531515	-0.0425122	-2.71746	2.63244	0.975151
ZBED1	COAD	25	24	0.00103487	1.64817	-1.06449	4.36083	0.233716
UBA52	COAD	25	25	7.00306914189316e-05	-0.841282	-3.21327	1.5307	0.486962
TRIM26	COAD	25	25	0.000803812	0.0966143	-2.35224	2.54547	0.938364
PSMB9	COAD	24	25	5.68115729121582e-07	1.10424	-1.15072	3.35921	0.337165
HYPK	COAD	25	24	0.000759254	-0.735672	-3.15154	1.68019	0.550613
UBE2V1	COAD	25	25	0.00344739	-0.643812	-3.06043	1.7728	0.601562
GAN	COAD	24	25	0.000119811	0.676841	-1.65486	3.00854	0.569401
OTUD7B	COAD	25	24	0.000501348	0.131885	-2.48295	2.74672	0.921253
TXNIP	COAD	25	25	1.76632187105464e-06	0.855083	-1.52745	3.23762	0.481792
IKBKG	COAD	25	24	6.54517162560343e-05	-1.49019	-3.81833	0.837959	0.209652
TAF15	COAD	24	25	0.0306009	-0.243177	-3.38471	2.89835	0.879412
UHRF1	COAD	25	25	0.00029496	21.3307	-40519.5	40562.2	0.999177
PSMB3	COAD	24	25	0.00114137	20.4056	-28793.6	28834.4	0.998893
UBL3	COAD	25	25	0.0218667	-20.246	-33822.8	33782.3	0.999063
USP7	COAD	25	25	3.30503134780104e-05	0.748679	-1.39578	2.89314	0.493807
TRIM15	COAD	25	25	0.0289146	23.1199	-41480.4	41526.7	0.999129
UBR4	COAD	24	25	0.00112779	-0.558594	-2.97955	1.86236	0.651104
RNF144A	COAD	25	25	0.0327953	20.1018	-53622.6	53662.8	0.999414
KBTBD3	COAD	25	25	2.66775517949368e-05	0.575987	-1.45498	2.60695	0.578312
DCAF12L1	COAD	25	24	0.596516	10.7712	-85255.9	85277.4	0.999802
ANKIB1	HGSC	20	21	0.788591	-20.6345	-61129	61087.7	0.999472
RBM5	HGSC	21	20	0.000345736	-1.05996	-2.96507	0.845156	0.275504
RBM6	HGSC	21	21	1	20.0763	-95842.2	95882.4	0.999672
CDC27	HGSC	20	20	0.040033	2.15264	-0.901935	5.20722	0.167205
CREBBP	HGSC	21	20	0.353075	-22.7265	-51813.8	51768.3	0.999314
IBTK	HGSC	21	21	0.609879	-0.908104	-3.18746	1.37125	0.434886
MYCBP2	HGSC	20	20	0.879828	-22.2559	-58109.2	58064.7	0.999401
FBXL3	HGSC	21	19	0.265727	-21.304	-50462.4	50419.8	0.99934
VPS41	HGSC	20	20	0.0492387	-21.0244	-53356.3	53314.3	0.999384
PAFAH1B1	HGSC	21	21	0.329333	2.33155	-1.30577	5.96887	0.208989
PSMB1	HGSC	20	20	0.216984	0.342223	-2.46633	3.15078	0.811243
JARID2	HGSC	20	20	0.0525493	-0.22622	-2.65559	2.20315	0.855183
MPND	HGSC	19	20	1	19.2734	-78757.5	78796	0.999617
UBE3C	HGSC	20	21	0.000166329	-0.0947325	-1.75415	1.56468	0.91091
BAZ1B	HGSC	21	20	0.0243745	-0.147876	-2.21214	1.91639	0.888341
RANBP9	HGSC	20	20	0.000213431	0.437554	-1.30777	2.18288	0.623168
ELOA	HGSC	21	21	0.00748802	-0.324708	-2.37184	1.72242	0.755891
CALCOCO1	HGSC	20	19	0.655645	1.24666	-1.24655	3.73986	0.327075
UBR7	HGSC	21	20	0.0370018	0.980816	-1.45433	3.41596	0.429864
PSMC4	HGSC	20	19	0.508721	-0.538506	-3.20955	2.13254	0.692735
NUB1	HGSC	21	19	0.258469	3.38916	-1.45948	8.2378	0.170687
RNF14	HGSC	21	20	0.78434	2.7743	-1.10701	6.6556	0.161228
UFL1	HGSC	20	20	0.560902	1.8529	-1.85049	5.5563	0.32678
YAF2	HGSC	21	18	0.826029	3.24199	-1.75833	8.24231	0.203815
MNAT1	HGSC	20	21	0.00873515	-0.333537	-2.33214	1.66506	0.7436
RTF2	HGSC	20	21	0.0230604	21.8815	-56152.9	56196.7	0.999391
UBR2	HGSC	20	19	0.0090621	-0.00398909	-2.07703	2.06905	0.996991
UBA6	HGSC	20	19	0.0159258	-21.0643	-40527.8	40485.7	0.999187
PIAS1	HGSC	20	21	1	20.5018	-64789.5	64830.5	0.999505
GABARAPL2	HGSC	21	20	0.0106499	2.08796	-0.414514	4.59043	0.101984
RFC1	HGSC	21	21	0.0300873	0.426566	-2.12771	2.98084	0.743429
CUL3	HGSC	20	21	0.0882519	-0.573796	-3.01088	1.86329	0.644468
FBXO42	HGSC	21	20	0.0343419	-19.9094	-42077.2	42037.4	0.99926
PSMA4	HGSC	20	20	0.948148	70.2992	-82674	82814.6	0.998671
DCUN1D1	HGSC	20	21	0.291157	-0.263802	-3.03938	2.51177	0.852223
CUL7	HGSC	20	21	0.000162631	-0.833392	-2.52427	0.857483	0.334034
USP28	HGSC	19	20	0.033412	1.15813	-1.11141	3.42768	0.317235
RSF1	HGSC	20	20	0.875589	-22.8345	-48554.7	48509.1	0.999264
VPS13D	HGSC	21	21	0.00634802	0.609794	-1.26699	2.48658	0.524242
EPN3	HGSC	20	21	0.883747	1.05418	-1.80448	3.91283	0.469821
NEDD4L	HGSC	19	21	0.150166	21.5632	-63580.5	63623.6	0.99947
HERPUD1	HGSC	20	20	0.0222283	-19.3916	-39234.9	39196.1	0.999227
ANAPC4	HGSC	20	20	0.999959	17.9964	-56149.8	56185.8	0.999499
CUL1	HGSC	21	21	0.00304978	0.315222	-1.78689	2.41734	0.76883
TAB2	HGSC	21	20	0.88038	63.6856	-85260.3	85387.7	0.998833
USP36	HGSC	20	21	0.0150779	-0.060537	-2.5208	2.39972	0.961536
KMT2C	HGSC	20	20	0.388712	20.2018	-48544.4	48584.8	0.999349
TRAF1	HGSC	21	19	0.00782622	-0.609304	-3.53021	2.3116	0.682649
RC3H2	HGSC	21	21	0.879811	-0.251765	-2.83032	2.32679	0.848238
TRAF3IP2	HGSC	20	21	0.236435	1.26773	-1.06205	3.59752	0.286199
ATG5	HGSC	21	20	0.999998	-0.655035	-4.32307	3.013	0.726332
USP13	HGSC	21	21	0.0230604	0.0297581	-2.80347	2.86298	0.983576
UNKL	HGSC	20	20	0.181661	-20.7362	-56392.3	56350.8	0.999425
SNRNP40	HGSC	20	20	0.0537386	20.7737	-54113.6	54155.1	0.9994
TNK2	HGSC	20	20	0.134001	0.315808	-2.50463	3.13625	0.826292
EPN1	HGSC	21	21	0.0105135	-0.676911	-3.22659	1.87276	0.60282
BTBD1	HGSC	21	21	0.0106123	-1.41842	-3.91904	1.0822	0.266248
TLE2	HGSC	20	19	0.913207	-19.6464	-52689.9	52650.6	0.999417
ATXN3	HGSC	21	20	0.650521	-1.49204	-5.00702	2.02293	0.405426
TP53BP1	HGSC	19	21	0.291157	-21.5985	-54684.6	54641.4	0.999382
PSME4	HGSC	19	21	0.0213992	-0.129889	-2.90249	2.64271	0.926842
NEDD4	HGSC	20	20	0.00919603	-20.5259	-41188	41147	0.99922
UFD1	HGSC	21	20	0.0170057	0.726938	-1.74901	3.20288	0.56499
PHRF1	HGSC	20	21	0.27685	-1.35225	-4.27907	1.57457	0.365177
RNF126	HGSC	20	20	0.216984	-19.9134	-37012	36972.2	0.999158
CSNK2A2	HGSC	20	21	0.000122114	-0.394383	-1.98375	1.19498	0.626724
WDR1	HGSC	21	20	1	-210.779	-138708	138287	0.99762
HLTF	HGSC	20	20	0.000782433	0.619203	-1.78161	3.02001	0.613206
CPSF1	HGSC	20	21	0.00157372	20.0679	-27558.9	27599.1	0.998862
PRKACA	HGSC	21	20	0.366024	0.751921	-2.003	3.50684	0.592686
EPN2	HGSC	20	21	0.146427	-21.1617	-45492.3	45450	0.999272
MARK2	HGSC	21	20	0.0995345	-1.27581	-3.93179	1.38018	0.346463
FBXW11	HGSC	20	21	0.85118	20.1211	-64208.8	64249	0.99951
DERL2	HGSC	21	20	0.023946	4.33849	0.0303041	8.64667	0.0484101
NLE1	HGSC	20	21	0.0365836	-1.16371	-3.6999	1.37248	0.368487
EED	HGSC	21	19	0.573769	21.3961	-44633.6	44676.4	0.999251
TSG101	HGSC	21	21	0.00144854	0.716308	-1.68648	3.11909	0.559021
MARK3	HGSC	21	20	0.712856	18.6151	-49249.2	49286.4	0.999409
MKRN2	HGSC	19	21	0.0179875	-0.177765	-2.95086	2.59533	0.900017
ANKRD13A	HGSC	21	19	0.000575283	0.0533513	-2.28812	2.39482	0.96438
TRAF4	HGSC	21	20	0.0584118	-1.34767	-4.43148	1.73614	0.391702
UBE2T	HGSC	20	21	0.74517	20.875	-49745.9	49787.6	0.999344
USP33	HGSC	21	19	0.0275667	1.14075	-1.37089	3.65239	0.373364
UBE2A	HGSC	19	21	0.999999	-1.70807	-70788.9	70785.5	0.999962
PIAS2	HGSC	21	21	0.0322558	20.6186	-44575.6	44616.8	0.999277
UBE2K	HGSC	19	21	0.949335	20.209	-50630.8	50671.2	0.999376
N4BP2	HGSC	21	20	0.519989	-0.16474	-2.23948	1.91	0.876327
TNRC6C	HGSC	21	19	0.844972	0.692704	-2.22241	3.60782	0.641404
ITCH	HGSC	21	21	0.0009329	-0.180344	-2.15654	1.79585	0.858046
TOLLIP	HGSC	21	20	0.026492	0.150193	-2.67599	2.97637	0.917043
SENP1	HGSC	21	21	1	-36.9807	-126611	126537	0.999543
KEAP1	HGSC	21	21	0.00118827	0.344623	-1.56902	2.25827	0.724115
CNOT4	HGSC	19	20	0.00561841	-0.019856	-1.87056	1.83085	0.983223
UBA5	HGSC	21	20	0.0102944	0.439081	-2.19181	3.06997	0.743586
WDR70	HGSC	21	21	0.0266423	20.589	-38767.5	38808.7	0.99917
COBLL1	HGSC	21	20	0.0168798	0.239973	-2.75517	3.23512	0.875219
TRAF5	HGSC	20	20	0.688793	0.933887	-1.48457	3.35234	0.449145
TDRD3	HGSC	19	20	0.826029	19.7416	-48661.3	48700.7	0.999366
CYLD	HGSC	21	19	0.895524	-32.2459	-40459.7	40395.2	0.998753
HACE1	HGSC	20	20	0.0566458	-20.2199	-34327	34286.5	0.999078
EPS15	HGSC	21	18	0.0148147	0.950518	-1.63924	3.54027	0.471915
ATG16L1	HGSC	21	20	0.18073	21.8133	-59150.5	59194.2	0.999424
USP40	HGSC	21	21	0.000219508	-1.48263	-3.89405	0.928796	0.228182
NFX1	HGSC	20	20	0.0161492	0.713126	-1.23556	2.66181	0.473217
ZFAND6	HGSC	20	21	0.389912	20.9391	-57352.8	57394.7	0.999429
HUWE1	HGSC	21	21	0.043269	0.30974	-2.66777	3.28725	0.838441
ATXN7L3	HGSC	20	21	0.0346241	-0.870357	-3.77288	2.03217	0.556721
PSMC5	HGSC	20	20	0.655645	19.9313	-43799.6	43839.4	0.999289
UIMC1	HGSC	21	20	0.0606578	-0.379646	-2.69127	1.93198	0.747535
KLHL42	HGSC	20	20	0.0419961	-0.671454	-3.27289	1.92998	0.612938
NSFL1C	HGSC	21	21	0.470257	21.3548	-86078.8	86121.6	0.999612
ANAPC5	HGSC	19	20	0.000663662	0.753621	-1.54137	3.04862	0.519831
KDM2B	HGSC	20	20	0.851144	-0.187238	-3.13686	2.76238	0.900986
BRAP	HGSC	21	21	0.220519	20.4847	-57308.8	57349.8	0.999441
FUS	HGSC	19	21	0.692474	19.6057	-62647	62686.2	0.999511
RCOR1	HGSC	20	20	0.0488272	20.3782	-43252.7	43293.4	0.999264
MAEA	HGSC	20	21	0.787906	19.8723	-34656.9	34696.7	0.999104
MUL1	HGSC	21	21	0.00661271	0.662257	-1.77069	3.0952	0.593681
USP48	HGSC	20	19	0.0256745	-0.26351	-2.72498	2.19796	0.833807
TXNL1	HGSC	20	21	0.00586565	1.9748	-0.716326	4.66593	0.15036
ZC3HC1	HGSC	19	21	0.469878	19.6034	-47639.5	47678.7	0.999357
PSME1	HGSC	21	19	0.789437	34.5069	-82415.8	82484.8	0.999346
HECTD1	HGSC	21	20	0.00801772	1.64062	-0.623898	3.90514	0.155615
HDAC6	HGSC	21	21	0.976869	19.6906	-79058.7	79098.1	0.999611
CDC23	HGSC	21	20	0.00136979	1.06771	-1.20577	3.34118	0.357327
MAP3K1	HGSC	20	21	0.0426607	-0.927202	-3.45134	1.59693	0.471548
PSMD5	HGSC	21	21	0.000240562	0.188199	-1.49497	1.87137	0.826535
ABL1	HGSC	20	20	0.026095	0.0344637	-2.40428	2.4732	0.977903
PSMD8	HGSC	19	20	0.0179347	20.7916	-47385.9	47427.5	0.999314
TECR	HGSC	21	20	0.23861	1.49946	-0.862221	3.86114	0.213351
CDC34	HGSC	20	21	0.00113355	-0.00609877	-1.98982	1.97762	0.995192
KLHL22	HGSC	21	19	0.310483	-0.227487	-2.7884	2.33343	0.861784
LZTR1	HGSC	20	21	0.999997	0.265659	-3.51994	4.05126	0.890602
SF3A1	HGSC	20	19	0.999999	-24.7561	-53498.5	53449	0.999276
PPIL2	HGSC	21	19	1	-10.0883	-78786.9	78766.7	0.9998
GGA1	HGSC	20	20	0.0153198	0.0645507	-1.98164	2.11074	0.950698
FBXO7	HGSC	21	20	0.178833	1.72817	-1.76095	5.21728	0.33166
RHBDD3	HGSC	21	19	0.0191653	0.0738551	-1.88875	2.03646	0.941205
TOM1	HGSC	21	21	0.00677147	-0.165555	-2.79174	2.46062	0.901666
ASCC2	HGSC	20	20	0.0975976	1.68426	-0.753256	4.12177	0.175646
TXN2	HGSC	20	20	0.19752	0.0898093	-2.82935	3.00897	0.951917
RBX1	HGSC	21	21	1	-0.185527	-2.621	2.24995	0.881314
DESI1	HGSC	20	20	0.143826	0.190847	-2.44834	2.83003	0.887293
KHNYN	HGSC	20	19	0.0387158	-20.2657	-34024.1	33983.5	0.999068
PSMC6	HGSC	20	21	0.704499	-0.0714544	-2.76128	2.61837	0.958476
PSMA3	HGSC	20	20	0.180025	-0.345392	-3.25751	2.56673	0.816179
PSMC1	HGSC	20	20	0.735875	20.2265	-55426.9	55467.3	0.99943
PSMB5	HGSC	19	21	1	-0.565371	-6.88037	5.74963	0.860709
DCAF11	HGSC	21	20	0.844793	21.5956	-44171.4	44214.6	0.999236
PSMA6	HGSC	20	20	0.00072515	1.10325	-1.27374	3.48023	0.362985
PSME2	HGSC	20	19	0.85296	34.7598	-87697.7	87767.2	0.99938
TRPC4AP	HGSC	20	20	0.0454398	-0.471308	-3.07643	2.13381	0.722898
PSMA7	HGSC	21	19	0.630859	20.6274	-60738.2	60779.4	0.999469
GID8	HGSC	20	20	0.258469	0.310787	-1.76232	2.38389	0.768891
CSNK2A1	HGSC	20	21	0.0140471	-0.550497	-2.53934	1.43834	0.587472
MAP1LC3A	HGSC	20	20	0.00024551	0.235066	-1.48268	1.95282	0.788536
USP14	HGSC	21	21	0.000931632	0.532349	-1.28299	2.34769	0.565453
POLI	HGSC	20	20	0.0255252	-20.9848	-41613.5	41571.5	0.999211
MIB1	HGSC	20	19	0.350021	-20.4017	-57856.1	57815.3	0.999448
RIOK3	HGSC	18	21	0.124381	20.3202	-37280.8	37321.5	0.999148
PSMD10	HGSC	21	21	0.587829	0.729941	-1.70522	3.1651	0.556868
ATG4A	HGSC	21	20	1	-1.95467	-82248.8	82244.9	0.999963
TBL1X	HGSC	21	20	0.0340581	0.351787	-2.18193	2.88551	0.785526
MID1	HGSC	20	20	0.205704	1.14439	-1.35017	3.63894	0.368577
ALG13	HGSC	20	20	0.115788	0.603473	-1.68217	2.88912	0.604818
XIAP	HGSC	21	21	0.389912	19.7194	-48352.6	48392.1	0.999362
ASB9	HGSC	21	20	0.388712	-3.2169	-12.8044	6.37064	0.510779
RBBP7	HGSC	20	20	0.000725299	1.24557	-1.15122	3.64235	0.308412
UBL4A	HGSC	21	21	0.00201587	21.1407	-45353.7	45395.9	0.999271
EEA1	HGSC	20	20	0.0618795	-20.653	-58375.1	58333.8	0.999447
USP11	HGSC	20	20	0.000659791	0.579949	-1.47517	2.63507	0.580197
MGRN1	HGSC	20	20	0.792014	19.632	-37894.8	37934	0.99919
N4BP1	HGSC	21	20	0.744197	-0.331962	-3.092	2.42808	0.813639
PSMD7	HGSC	20	20	0.0268239	0.462523	-2.05862	2.98366	0.719168
WDR59	HGSC	21	21	0.999963	0.102963	-2.97502	3.18094	0.947725
USP10	HGSC	21	21	0.000292446	0.789275	-1.05204	2.63059	0.400833
STUB1	HGSC	21	20	0.0258073	0.573286	-1.95323	3.0998	0.656514
UBFD1	HGSC	19	21	0.00683598	-0.84798	-2.8289	1.13294	0.401463
ELOB	HGSC	21	20	0.0261439	0.277968	-2.31837	2.87431	0.833795
GGA2	HGSC	19	20	0.0469391	-0.46278	-3.2384	2.31284	0.74383
RNF40	HGSC	20	20	0.0285322	0.0400864	-2.61286	2.69303	0.976374
HERC1	HGSC	21	21	0.00441519	-0.233809	-1.85095	1.38333	0.77689
TRIP4	HGSC	21	20	0.0688844	1.91245	-0.810344	4.63525	0.168621
VPS18	HGSC	21	20	0.000302085	-0.314485	-1.96125	1.33228	0.708184
IKBKB	HGSC	21	19	0.000355576	1.53356	-0.786182	3.85331	0.195074
UBR5	HGSC	19	20	0.386189	-22.7026	-58044.5	57999.1	0.999388
TBCB	HGSC	20	21	0.0104498	1.01958	-1.18688	3.22603	0.365107
GRWD1	HGSC	20	21	0.235763	-1.06301	-3.60762	1.4816	0.412915
CBLL1	HGSC	19	21	0.837805	19.3378	-54167.5	54206.2	0.999442
TAX1BP1	HGSC	21	20	0.999867	8.4908	-11.3358	28.3175	0.401268
COBL	HGSC	20	21	0.312301	1.88029	-1.3936	5.15418	0.260308
USP42	HGSC	19	20	0.00489961	-0.366809	-2.47523	1.74162	0.733118
TRIM14	HGSC	21	21	0.00897679	1.78023	-0.933582	4.49403	0.198543
BAG1	HGSC	21	21	0.00486306	-0.896351	-2.88871	1.09601	0.377899
UBE2R2	HGSC	19	21	0.999959	-0.703311	-3.76789	2.36127	0.652851
ZFAND5	HGSC	20	21	0.902773	-19.4137	-49587.3	49548.5	0.999388
FBXW4	HGSC	21	20	0.999898	-1.4267	-4.06659	1.21319	0.289489
FBXL15	HGSC	20	21	0.642025	19.1583	-51197.9	51236.2	0.999415
CUEDC2	HGSC	20	21	0.000471396	-0.724467	-2.70158	1.25265	0.472644
CUL2	HGSC	20	21	0.00491089	-0.488099	-2.20342	1.22722	0.57704
UBE2S	HGSC	19	21	1	249.695	-49613.6	50113	0.992169
ZMIZ1	HGSC	20	21	0.0929413	-1.37242	-3.88323	1.13838	0.28402
FBXL20	HGSC	21	21	0.00113355	-0.870532	-3.17628	1.43522	0.459312
PSMD3	HGSC	20	20	0.0131215	-0.166908	-2.15788	1.82406	0.869488
TRIM37	HGSC	21	20	0.000336092	1.44266	-0.942455	3.82777	0.235819
CDK5RAP3	HGSC	20	20	0.420645	0.536863	-1.68866	2.76239	0.636355
RNF167	HGSC	19	21	0.00628296	21.7273	-42373.4	42416.8	0.999199
PSMD11	HGSC	21	20	0.0078245	-0.653531	-2.47883	1.17176	0.482836
LGALS3BP	HGSC	20	21	0.871863	0.0948481	-2.52459	2.71428	0.943422
PEX12	HGSC	20	20	0.859008	-0.654927	-3.54773	2.23788	0.657235
SMURF2	HGSC	21	20	0.0320001	0.0384496	-2.74624	2.82314	0.97841
DCUN1D4	HGSC	19	20	0.999964	-0.725943	-3.52695	2.07507	0.611476
USP46	HGSC	20	21	0.16572	-0.848228	-3.42517	1.72871	0.518834
TRIM2	HGSC	19	21	0.00130842	0.525921	-1.87755	2.92939	0.668015
NSD2	HGSC	21	19	0.27685	-0.0785507	-2.70261	2.54551	0.953214
UFSP2	HGSC	20	19	0.0345954	0.191964	-2.61347	2.9974	0.893314
PRPF19	HGSC	20	21	0.0066889	19.9665	-29412.4	29452.4	0.998939
TRIM3	HGSC	21	20	0.660618	-17.4337	-54032.1	53997.2	0.999495
BIRC2	HGSC	21	20	0.388712	0.345933	-2.76805	3.45992	0.827638
UBE4A	HGSC	20	21	0.00473486	21.2228	-39696.9	39739.4	0.999164
CBL	HGSC	21	18	0.0572537	0.580625	-2.26594	3.42719	0.689317
FBXO3	HGSC	21	20	0.930895	-16.2237	-84557.6	84525.2	0.9997
AMBRA1	HGSC	21	21	0.278804	-0.378137	-2.8606	2.10432	0.765284
PSMD9	HGSC	20	21	0.220519	0.0915028	-2.6837	2.86671	0.948474
KCTD10	HGSC	20	20	0.318934	-0.380021	-3.29662	2.53658	0.798433
CAND1	HGSC	20	21	0.0225993	0.0357099	-1.99767	2.06909	0.972542
COPS7A	HGSC	21	21	0.0324241	1.32383	-1.53454	4.18219	0.364015
USP5	HGSC	21	21	0.00354315	-0.81132	-2.67464	1.052	0.393437
TDP2	HGSC	20	20	0.445525	-1.75364	-4.49365	0.986375	0.209697
RWDD1	HGSC	21	19	0.012269	1.03905	-1.56141	3.6395	0.433551
MAPK14	HGSC	19	21	0.678781	-19.0193	-42919.3	42881.2	0.999307
ZNF451	HGSC	21	20	0.000694149	1.0162	-1.25727	3.28968	0.380993
BAG2	HGSC	19	20	0.00359131	1.45759	-0.892202	3.80739	0.22407
FBXL4	HGSC	20	21	0.0139136	1.10242	-1.1711	3.37593	0.341921
HBS1L	HGSC	21	19	0.83246	22.133	-69680	69724.3	0.999503
TRIM38	HGSC	21	19	0.216607	-0.986113	-3.61143	1.6392	0.461611
CUL9	HGSC	20	20	0.0322657	20.2975	-34434.7	34475.3	0.999079
SENP6	HGSC	21	21	0.0500283	0.958445	-1.57612	3.49301	0.458597
FAF2	HGSC	19	21	0.999763	-22.2188	-65983	65938.6	0.999473
SKP1	HGSC	20	21	0.0206814	0.0206637	-2.83509	2.87642	0.988685
CRBN	HGSC	21	20	0.00837618	-0.658263	-3.34274	2.02621	0.630797
UBE3A	HGSC	20	20	0.00100822	-0.741843	-2.87993	1.39624	0.496478
ARMC8	HGSC	20	21	0.0170057	0.799803	-1.61768	3.21729	0.516702
RNF7	HGSC	21	20	0.013676	-1.13303	-3.71444	1.44838	0.389641
USP4	HGSC	20	20	0.891947	-1.2489	-4.24683	1.74902	0.414214
CBLB	HGSC	20	21	0.00995266	1.49447	-2.33724	5.32617	0.444607
WDR48	HGSC	20	21	0.000467453	0.789454	-1.56127	3.14018	0.510395
STAM2	HGSC	21	19	0.0237998	1.35226	-1.37521	4.07973	0.33118
PSMD14	HGSC	20	19	0.0294409	1.15965	-1.64998	3.96927	0.41854
AUP1	HGSC	21	21	0.265577	-0.412118	-2.93642	2.11218	0.74898
USP34	HGSC	20	21	0.00349339	0.118014	-1.91277	2.1488	0.909318
BIRC6	HGSC	20	21	0.005623	0.243105	-1.81308	2.29928	0.816749
FBXO2	HGSC	20	21	0.877137	-22.7703	-52619.6	52574	0.999323
FBXO6	HGSC	21	19	0.000609958	0.328161	-1.66239	2.31871	0.746605
IVNS1ABP	HGSC	20	21	1	15.8527	-100813	100844	0.999754
UCHL5	HGSC	19	20	0.99999	16.8995	-84927.7	84961.5	0.999689
RBBP5	HGSC	21	21	0.0599821	-0.962875	-3.32289	1.39714	0.42391
CDC20	HGSC	21	21	0.0104959	21.4119	-39730.1	39772.9	0.999158
FBXO30	HGSC	20	20	0.0134382	21.794	-56531.2	56574.8	0.999397
TNFAIP3	HGSC	21	19	0.310483	5.14899	-1.9657	12.2637	0.156059
RNF146	HGSC	21	21	0.955663	21.5496	-75345.2	75388.2	0.999553
UCHL3	HGSC	20	21	0.12551	0.822619	-1.53042	3.17565	0.493217
UBE2B	HGSC	19	20	0.00255376	21.0524	-45612.7	45654.8	0.999279
RAD23B	HGSC	19	21	0.999999	0.239522	-2.94395	3.42299	0.882764
TRIM32	HGSC	20	20	0.0122968	0.133388	-1.94069	2.20746	0.899693
FBXW2	HGSC	21	19	0.00816311	-0.301066	-2.17542	1.57329	0.752901
IRF2BPL	HGSC	20	21	0.110497	0.21546	-2.27448	2.7054	0.865325
YPEL5	HGSC	19	21	0.0362685	22.9039	-41216.4	41262.2	0.999131
UFM1	HGSC	20	19	0.999994	1.43202	-2.66663	5.53067	0.493478
RNF170	HGSC	20	20	0.0954403	-19.9195	-34856.9	34817.1	0.999106
COPS5	HGSC	21	21	1	22.4195	-76183.1	76228	0.99954
TRIM25	HGSC	19	21	0.000428011	0.414998	-1.30409	2.13409	0.636109
PDZRN3	HGSC	20	21	0.000285073	0.41067	-1.59653	2.41787	0.688415
ZMYM2	HGSC	21	21	0.0103271	20.057	-45559.3	45599.4	0.999312
POLK	HGSC	19	20	0.000935138	-0.781137	-3.18538	1.62311	0.524261
RBBP6	HGSC	20	20	0.319246	-1.51435	-4.20731	1.17862	0.270393
ZMIZ2	HGSC	21	19	0.012642	0.68414	-1.75968	3.12796	0.58322
KLHL7	HGSC	20	21	0.822758	-0.66975	-3.95817	2.61867	0.689758
HERPUD2	HGSC	20	21	0.0193909	-0.558276	-2.73564	1.61909	0.615292
SMU1	HGSC	21	19	0.133183	-1.33319	-3.78895	1.12256	0.287313
DCAF10	HGSC	20	20	0.469484	20.8393	-85996.2	86037.9	0.999621
TRIM24	HGSC	19	21	0.999999	-2.20168	-12.8508	8.44743	0.685317
RNF11	HGSC	21	20	1	44.8472	-48683.6	48773.3	0.998561
OPTN	HGSC	20	21	0.832617	1.66232	-1.21357	4.53821	0.257257
TSFM	HGSC	20	21	0.013202	20.5571	-43849.9	43891	0.999267
SPATS2	HGSC	19	21	0.930895	22.2072	-56657.9	56702.4	0.999387
CDK2	HGSC	20	20	0.99746	-0.958997	-3.37669	1.45869	0.436901
KBTBD4	HGSC	20	21	0.544236	-2.00593	-5.68047	1.66861	0.284644
ZNFX1	HGSC	21	19	0.0170057	21.496	-46560.5	46603.5	0.999278
MOCS3	HGSC	20	21	0.0142623	0.0932216	-1.98067	2.16711	0.929797
RNF114	HGSC	21	21	0.000493186	0.113485	-1.86233	2.0893	0.910368
STAMBP	HGSC	21	20	0.000837367	-1.34314	-3.62643	0.94014	0.248931
USP22	HGSC	20	20	0.549966	0.0489214	-2.46673	2.56458	0.969596
USP9X	HGSC	21	21	0.000859959	0.35139	-1.75662	2.45941	0.743886
WRNIP1	HGSC	20	21	0.00206831	0.344158	-2.24488	2.9332	0.794451
NUP153	HGSC	20	21	0.999998	-1.02289	-4.18987	2.1441	0.526709
RNF113A	HGSC	21	19	0.353075	19.9027	-51527.8	51567.6	0.999396
GGA3	HGSC	21	20	0.216607	8.01282	-9.66973	25.6954	0.374458
ATG4C	HGSC	21	19	0.0424098	1.56682	-1.1256	4.25925	0.254046
PSMF1	HGSC	21	20	0.364584	0.797083	-1.70754	3.30171	0.532793
RBCK1	HGSC	21	20	0.42848	-20.7102	-52011	51969.5	0.999377
PSMB2	HGSC	20	21	0.0827291	1.18939	-1.28857	3.66734	0.346829
HECTD3	HGSC	21	19	0.353075	26.0593	-50982	51034.1	0.999201
UBA2	HGSC	20	19	0.0147941	-0.438715	-2.56541	1.68798	0.685977
TRAF2	HGSC	21	20	0.123196	1.15631	-1.15815	3.47077	0.327481
FBXL12	HGSC	20	20	0.963557	0.162134	-2.6862	3.01047	0.911167
MKLN1	HGSC	19	21	0.176905	1.0005	-1.44362	3.44462	0.422373
HERC2	HGSC	21	21	0.280707	-0.225163	-2.64893	2.19861	0.855523
PSMG2	HGSC	19	20	0.00611592	-1.76278	-3.78887	0.263311	0.0881483
EIF2AK4	HGSC	20	21	0.427636	-29.9542	-43807.8	43747.9	0.99893
MINDY2	HGSC	21	20	0.0198368	-18.9225	-44586.1	44548.2	0.999336
PSMA1	HGSC	21	19	0.00792706	0.556011	-1.86899	2.98101	0.653153
ASH2L	HGSC	20	21	0.00721314	-0.508632	-2.7976	1.78033	0.663182
CDC16	HGSC	21	21	0.179325	20.8294	-56221.5	56263.2	0.999421
DDA1	HGSC	19	21	0.926806	-32.2248	-86288.7	86224.3	0.999416
ARPC1B	HGSC	20	19	0.0469391	2.06308	-1.44115	5.56731	0.248538
UBAC1	HGSC	21	20	0.046254	0.481085	-2.30327	3.26544	0.734877
ADRM1	HGSC	21	19	0.654777	1.09858	-1.51711	3.71428	0.410407
UBE2M	HGSC	21	20	0.0125625	-0.398584	-3.18854	2.39137	0.779471
TRIM28	HGSC	20	21	0.00259903	2.39296	-0.364179	5.1501	0.0889279
DNMT1	HGSC	21	19	0.169426	21.7539	-42680.4	42724	0.999203
UBE4B	HGSC	21	21	0.242238	21.1402	-57043.5	57085.7	0.999421
UBA1	HGSC	20	20	0.0540693	20.0775	-50213.2	50253.4	0.999375
LATS1	HGSC	21	20	0.0096916	-1.03742	-3.41578	1.34093	0.392594
TRAF3	HGSC	20	20	0.469484	-22.5995	-76061.5	76016.3	0.999535
RBSN	HGSC	20	20	0.00224052	-0.633622	-3.05324	1.786	0.607775
PSME3	HGSC	20	21	0.469878	-21.0907	-80360.7	80318.5	0.999589
TRAF7	HGSC	21	20	0.00258471	-1.64021	-4.079	0.798582	0.187446
SELENOS	HGSC	21	20	0.0181951	-21.07	-47027.7	46985.5	0.999299
FBXW9	HGSC	20	21	0.265577	-0.122178	-3.38873	3.14437	0.941561
TRIM21	HGSC	21	19	0.000651428	-0.647039	-3.44023	2.14615	0.649812
LRRC41	HGSC	21	21	0.000442132	-1.92054	-4.37673	0.535653	0.125392
TRIM5	HGSC	20	21	0.00586565	0.688037	-1.57689	2.95297	0.551579
TRIM22	HGSC	21	20	0.0200141	-0.208739	-3.0252	2.60772	0.884505
PRKAA1	HGSC	20	20	0.351571	21.4228	-62584.1	62626.9	0.999465
UBE2G1	HGSC	21	20	0.000351198	1.24376	-0.986119	3.47364	0.274302
UNK	HGSC	21	20	0.0508633	-0.614415	-3.05578	1.82695	0.621828
TRIM47	HGSC	21	20	0.0115865	1.74172	-0.780347	4.26379	0.175884
ZRANB2	HGSC	20	20	0.143826	-1.01719	-3.43478	1.40041	0.409575
DCAF8	HGSC	21	21	0.0152615	-2.34809	-5.12335	0.427168	0.0972597
FBXO44	HGSC	21	20	0.000644837	-0.355447	-2.13622	1.42532	0.695639
POMP	HGSC	20	20	0.00156401	-1.55694	-3.92981	0.815941	0.19844
BTBD2	HGSC	21	21	0.856733	20.7077	-60435.2	60476.6	0.999464
MKRN1	HGSC	20	19	0.387471	0.726337	-2.29055	3.74322	0.637015
VHL	HGSC	20	21	0.312301	-1.07752	-4.42183	2.26679	0.527719
FBH1	HGSC	21	20	0.0428344	-0.438494	-3.30386	2.42687	0.764225
DDB2	HGSC	21	19	0.0179347	-0.189707	-2.72273	2.34332	0.883299
RNF138	HGSC	21	19	0.363096	0.167553	-2.75674	3.09185	0.910586
UBAC2	HGSC	19	21	0.147006	-21.4391	-58282.4	58239.5	0.999425
UBQLN1	HGSC	21	20	0.354533	1.78634	-2.02655	5.59923	0.35849
USP30	HGSC	20	20	0.999987	0.477549	-2.03895	2.99405	0.70994
FBXO21	HGSC	19	21	0.0161993	-0.0234714	-2.15514	2.1082	0.982782
OASL	HGSC	21	20	0.133183	-0.61903	-3.64737	2.40931	0.688685
USP15	HGSC	21	19	0.614517	1.25229	-1.48687	3.99145	0.370223
KLHL36	HGSC	21	20	1	49.6859	-57363.7	57463	0.998647
FBXL8	HGSC	21	20	0.737123	1.40893	-1.55516	4.37301	0.351524
RC3H1	HGSC	20	20	1	74.1209	-63066.2	63214.4	0.998164
DNAJB2	HGSC	21	20	0.00178945	0.763685	-1.64945	3.17682	0.53508
PWP1	HGSC	20	21	0.647554	0.575847	-1.79309	2.94479	0.633766
VPS36	HGSC	21	21	1	-129.794	-35427.1	35167.5	0.99425
LMO7	HGSC	19	21	0.53659	-0.112231	-2.34421	2.11975	0.921493
RCBTB2	HGSC	21	19	0.023946	-0.486502	-2.88551	1.91251	0.691023
CALCOCO2	HGSC	21	19	0.0618795	1.21993	-1.65028	4.09014	0.404819
DCAF7	HGSC	20	21	0.0137761	-0.20344	-2.94646	2.53958	0.884424
TANK	HGSC	21	20	0.0199177	-0.459646	-3.44887	2.52958	0.763126
KCTD3	HGSC	21	20	0.220519	-0.121361	-2.90622	2.66349	0.931933
STAM	HGSC	20	21	0.013698	-0.99111	-3.01461	1.03239	0.33706
ECPAS	HGSC	20	21	0.177548	0.518851	-1.94547	2.98317	0.679855
USP20	HGSC	21	20	0.310483	-21.4452	-60323.2	60280.3	0.999444
PSMB7	HGSC	19	21	0.999999	-21.3025	-57.8616	15.2567	0.253436
DERL1	HGSC	21	20	1	-0.255204	-3.97816	3.46775	0.893124
PLAA	HGSC	21	20	0.00105622	1.08697	-1.19117	3.36512	0.349706
UBAP2	HGSC	21	21	0.702645	-21.4576	-59540.8	59497.9	0.999436
DCUN1D5	HGSC	19	20	0.139884	-0.323591	-3.25816	2.61098	0.828892
TRIM29	HGSC	21	20	0.00936161	-1.31914	-3.62953	0.991243	0.263113
FBXO11	HGSC	20	21	0.427636	-135.09	-43868	43597.8	0.995169
CEP55	HGSC	21	20	0.0123387	21.1737	-39533.7	39576.1	0.999163
WDR12	HGSC	20	20	0.351571	-0.448094	-4.11214	3.21595	0.810568
SENP7	HGSC	20	20	0.000663508	0.70584	-1.12993	2.54161	0.451093
USP8	HGSC	21	20	0.0215415	-1.61042	-4.00204	0.781208	0.186917
UBL7	HGSC	19	20	0.350021	0.491762	-2.5579	3.54143	0.751968
HERC6	HGSC	20	20	0.147006	0.120346	-2.92331	3.164	0.938228
HERC5	HGSC	21	21	0.00462364	1.00814	-1.53942	3.5557	0.437979
COPS4	HGSC	21	21	0.731125	-21.2969	-58617.6	58575	0.999432
RNF185	HGSC	21	20	0.113386	-0.211207	-2.81694	2.39453	0.873776
SCAF11	HGSC	21	20	0.687928	1.2327	-2.73226	5.19765	0.542293
CUL4A	HGSC	20	20	0.737054	-1.13303	-4.11582	1.84976	0.456571
DCAF5	HGSC	21	21	1	26.7039	-84035.5	84088.9	0.999503
TLE3	HGSC	20	20	1	-17.9245	-126592	126556	0.999779
UBE2Q2	HGSC	20	19	0.107814	1.809	-0.844557	4.46256	0.181497
WDR61	HGSC	19	20	0.000822621	-1.17526	-3.51601	1.16548	0.325077
USP3	HGSC	21	21	0.0320946	0.346903	-2.13693	2.83074	0.784287
PML	HGSC	20	21	0.000420419	0.0495794	-1.82591	1.92507	0.958678
ARMC5	HGSC	20	20	0.655363	0.943431	-1.59664	3.4835	0.466633
KATNB1	HGSC	20	20	0.199238	-20.5654	-65566.3	65525.2	0.999509
COPS3	HGSC	20	20	1	139.828	-133703	133983	0.998366
TOM1L1	HGSC	21	20	0.0317746	-0.78822	-3.62941	2.05297	0.586617
TRIM65	HGSC	19	20	1	-23.085	-116577	116530	0.99969
CBX4	HGSC	20	20	0.00129249	0.333599	-1.76627	2.43346	0.755516
DPP9	HGSC	21	20	0.0125582	1.52707	-0.877644	3.93178	0.213264
SAE1	HGSC	20	20	0.0138419	-0.455959	-2.55964	1.64772	0.670976
PSMB6	HGSC	18	21	0.772078	18.8873	-62518	62555.8	0.999528
NOSIP	HGSC	20	19	0.0153198	0.758933	-1.64714	3.165	0.536431
WDTC1	HGSC	20	21	0.0167776	1.21915	-1.33175	3.77005	0.348902
PRKACB	HGSC	21	20	0.0230604	-20.3694	-34843.6	34802.8	0.999085
PSMA5	HGSC	20	19	0.469074	96.6058	-67950.2	68143.4	0.99778
DCAF6	HGSC	20	20	0.216607	22.5845	-42599	42644.2	0.999171
COP1	HGSC	21	20	0.366024	-23.674	-46305.7	46258.3	0.9992
UFC1	HGSC	20	21	0.109586	21.3094	-42433.2	42475.8	0.999215
SETDB1	HGSC	21	21	0.00670011	0.401962	-2.05652	2.86045	0.748624
MINDY1	HGSC	20	20	0.000670764	0.501744	-1.35844	2.36192	0.597042
UBAP2L	HGSC	20	21	0.470257	-20.4226	-81977.7	81936.8	0.99961
SDE2	HGSC	21	19	0.133183	-21.8936	-54391	54347.2	0.99937
FBXO28	HGSC	20	20	0.891951	-6.67303	-18.0575	4.71148	0.250625
PARP1	HGSC	20	21	0.223624	-1.02298	-4.65711	2.61116	0.581146
CIAO1	HGSC	20	20	0.244287	-0.216917	-2.73916	2.30532	0.866142
UBXN4	HGSC	20	19	0.180025	21.1421	-59815.4	59857.7	0.999447
UBR3	HGSC	21	20	0.0331191	20.3998	-50964.3	51005.1	0.999374
RHBDD1	HGSC	21	20	0.845508	-7.27741	-74397.7	74383.2	0.999847
COPS7B	HGSC	20	21	1	539.264	-53617.7	54696.2	0.984429
CAND2	HGSC	21	20	0.0076099	-21.0479	-46752.4	46710.3	0.999296
UBA3	HGSC	19	21	0.0201268	-0.919357	-4.36198	2.52327	0.600688
ATG3	HGSC	21	20	0.000760655	0.935934	-1.43818	3.31005	0.43972
DCAF1	HGSC	20	21	0.904763	-32.2422	-82075.3	82010.8	0.999385
KLHL8	HGSC	19	21	0.00122896	-1.11425	-3.47761	1.2491	0.355452
MARCHF6	HGSC	20	20	0.683678	0.156099	-2.64394	2.95614	0.912992
SKP2	HGSC	19	21	0.0162723	0.562267	-1.97728	3.10181	0.664328
FBXL17	HGSC	21	19	0.00618343	0.145461	-1.70625	1.99718	0.877638
ATG12	HGSC	20	20	1	-1.2001	-156443	156441	0.999988
FBXO38	HGSC	21	19	0.012962	-1.16472	-3.644	1.31456	0.357177
TNIP1	HGSC	21	19	0.178833	-19.6006	-35062.8	35023.6	0.999125
TRIM41	HGSC	21	19	0.99983	-0.365596	-3.41352	2.68233	0.814135
PHIP	HGSC	21	21	0.278804	-1.57839	-4.30467	1.14789	0.25649
TRIM4	HGSC	20	20	0.000410736	-0.177646	-1.80724	1.45195	0.830812
ZMYM3	HGSC	20	21	0.00302087	0.661977	-1.79182	3.11578	0.596977
OGT	HGSC	20	20	0.73494	23.8231	-49169.6	49217.2	0.999243
MAGEA4	HGSC	21	19	0.00666883	0.70451	-1.81136	3.22038	0.583114
UHRF2	HGSC	21	21	0.0758306	0.69714	-1.68217	3.07645	0.565784
ALAD	HGSC	20	20	0.917868	-21.0078	-56310.9	56268.9	0.999416
ASB6	HGSC	20	21	0.458234	0.354999	-1.565	2.275	0.717062
LRSAM1	HGSC	21	21	0.000417708	1.15596	-1.09989	3.41181	0.315214
MINDY3	HGSC	20	21	0.0779901	-21.4714	-52532.7	52489.7	0.999361
HERC4	HGSC	20	21	1	-6.76952	-82748.4	82734.8	0.999872
FAU	HGSC	21	20	0.0623266	0.0333937	-2.76189	2.82868	0.98132
NGLY1	HGSC	20	20	0.0882519	-0.160474	-2.2198	1.89886	0.878611
UBE3B	HGSC	19	21	0.00819398	-1.35725	-3.84669	1.13218	0.285258
AMN1	HGSC	19	21	0.00883702	-0.272946	-2.95641	2.41052	0.841985
SACS	HGSC	21	21	0.811303	23.8327	-52198.3	52245.9	0.999286
FBXO4	HGSC	21	21	0.000190284	0.0875229	-1.58646	1.7615	0.918379
CACUL1	HGSC	20	20	0.0007552	-0.667817	-2.79773	1.46209	0.538864
OBI1	HGSC	19	21	0.872558	28.7813	-85704.6	85762.1	0.999475
XRCC4	HGSC	20	20	0.177548	-0.742489	-3.35277	1.86779	0.57718
CCDC50	HGSC	20	19	1	20.7771	-78756	78797.6	0.999588
ANAPC1	HGSC	20	20	0.176905	20.3363	-51253.2	51293.8	0.99938
RANBP2	HGSC	19	21	0.0276131	-1.39347	-4.05961	1.27266	0.305652
RMND5A	HGSC	21	20	0.026074	22.6356	-42137.7	42183	0.99916
TRIP12	HGSC	20	19	0.0169371	0.819827	-1.60722	3.24688	0.507939
IMPACT	HGSC	20	20	0.351571	-21.1884	-51608.6	51566.2	0.999358
TBCEL	HGSC	20	21	0.131554	-0.401415	-3.33071	2.52788	0.78825
OTULIN	HGSC	20	20	0.0181901	3.36003	-0.0275083	6.74756	0.0518896
UBASH3B	HGSC	21	20	0.0112013	1.60865	-0.609499	3.8268	0.155198
UCHL1	HGSC	20	21	0.000226384	0.0627767	-1.616	1.74155	0.941574
TRIM11	HGSC	21	20	0.00726214	1.05627	-1.14741	3.25996	0.347498
ELOC	HGSC	21	19	0.00149023	-1.27174	-3.58193	1.03845	0.280613
RABGEF1	HGSC	20	20	0.962584	-20.0873	-67997.5	67957.3	0.999538
FBXL18	HGSC	21	21	0.657533	-1.52085	-5.26705	2.22534	0.426211
OTUD6B	HGSC	20	20	0.13391	-20.5743	-39549.7	39508.6	0.999186
USP25	HGSC	21	20	0.0145141	0.705943	-2.46988	3.88177	0.663074
RNF20	HGSC	19	21	0.0100472	-0.615697	-2.79418	1.56279	0.579622
VPS37A	HGSC	21	20	0.0119769	1.06786	-1.36173	3.49745	0.388991
USP16	HGSC	20	21	0.577052	-0.686478	-2.88935	1.5164	0.541345
UBE2L6	HGSC	21	21	0.00495731	0.228072	-2.18026	2.6364	0.85275
ZFAND3	HGSC	20	21	0.0123161	0.979411	-1.83067	3.78949	0.494533
NSMCE2	HGSC	20	21	0.0111741	1.09205	-1.27947	3.46358	0.366772
VPS8	HGSC	21	20	0.0327892	1.06933	-1.27191	3.41057	0.370686
TAB3	HGSC	21	20	0.27685	-0.794597	-3.25548	1.66629	0.526829
PSMG3	HGSC	20	20	0.0317746	-21.0186	-47549.3	47507.2	0.999308
PEX10	HGSC	19	21	0.999999	-20.1832	-66879.3	66839	0.999528
WIPI2	HGSC	21	21	0.782021	-4.3166	-11.6517	3.01846	0.248739
BABAM2	HGSC	19	20	0.216984	-1.29669	-4.64001	2.04664	0.447159
CUL4B	HGSC	21	20	0.889358	-0.813413	-5.19234	3.56551	0.715801
ZFAND2B	HGSC	21	19	0.504843	0.645271	-1.58851	2.87905	0.571276
RNF166	HGSC	21	20	0.0155906	-19.8925	-29632.6	29592.9	0.998949
UBE2Z	HGSC	21	20	0.00206831	-0.623394	-3.08322	1.83643	0.619391
PSMD4	HGSC	21	19	0.00629826	0.171094	-1.79618	2.13836	0.864649
PSMB4	HGSC	20	20	0.469878	20.6921	-81107.7	81149.1	0.999601
UBR1	HGSC	21	19	0.000231646	-0.436489	-2.36989	1.49692	0.658138
AMFR	HGSC	20	20	0.893414	0.513246	-2.629	3.6555	0.748866
MED8	HGSC	20	20	0.353075	-0.503691	-4.0752	3.06782	0.78223
RSPRY1	HGSC	21	21	0.209833	0.218065	-1.77985	2.21598	0.830607
NAE1	HGSC	21	21	0.218517	20.1925	-58734	58774.3	0.999463
UBE2J2	HGSC	20	20	0.0336053	19.8319	-31233.9	31273.6	0.999008
CFAP410	HGSC	19	20	0.999721	-20.5812	-51532.7	51491.5	0.999375
SHKBP1	HGSC	20	20	0.013371	1.56775	-1.02501	4.16051	0.23597
ZER1	HGSC	21	20	0.000383075	1.36307	-0.944351	3.67049	0.24694
SIK3	HGSC	20	19	0.0195654	-0.39911	-2.85585	2.05763	0.750177
VPS11	HGSC	21	20	0.0205518	-0.445928	-2.5493	1.65744	0.677757
UBE2Q1	HGSC	20	21	0.00104095	0.930716	-0.921081	2.78251	0.324584
UBQLN4	HGSC	21	21	0.134873	-1.02279	-4.18772	2.14214	0.526481
LRRC14	HGSC	21	20	0.0701861	0.107676	-1.79303	2.00838	0.91159
SQSTM1	HGSC	20	20	0.999994	-0.701528	-3.20296	1.7999	0.582543
LRWD1	HGSC	20	21	0.235763	-1.76391	-5.11688	1.58906	0.3025
PSMC2	HGSC	21	19	0.020441	0.956092	-1.69529	3.60747	0.479711
SENP3	HGSC	19	21	0.660236	-4.38699	-9.48002	0.706046	0.0913624
UBXN1	HGSC	21	19	0.000362964	1.12501	-1.18282	3.43284	0.339357
NXF1	HGSC	20	20	0.133183	-0.468098	-3.1527	2.21651	0.732542
SYVN1	HGSC	21	20	0.647812	-0.240528	-2.75451	2.27345	0.851251
ZFPL1	HGSC	20	21	0.962812	20.0295	-45347	45387	0.99931
ZYG11B	HGSC	21	20	0.026709	21.0154	-40776.1	40818.1	0.999194
USP24	HGSC	21	20	0.0165382	-0.779619	-3.44037	1.88113	0.565776
PRKAA2	HGSC	20	20	0.274844	0.0129622	-2.46402	2.48994	0.991817
RBBP4	HGSC	20	20	0.469484	90.8296	-85106.2	85287.9	0.998333
MYSM1	HGSC	21	20	0.00863004	-22.187	-33390.1	33345.7	0.99896
USP1	HGSC	20	20	0.310483	-20.1565	-45338.6	45298.3	0.999304
WDR26	HGSC	20	20	0.427636	21.13	-55287.3	55329.6	0.999403
SMARCAD1	HGSC	19	21	0.0109545	-0.0373467	-2.32877	2.25408	0.974516
RNF149	HGSC	21	20	0.909477	1.59696	-2.80206	5.99599	0.476763
DHX57	HGSC	19	21	0.00502251	0.0246388	-1.91363	1.96291	0.980123
DCAF16	HGSC	21	20	0.0202321	-0.432926	-2.94866	2.08281	0.735902
RNF25	HGSC	21	21	0.470257	-20.0805	-55600	55559.9	0.999435
ANKZF1	HGSC	21	21	0.00043088	0.977761	-1.43625	3.39177	0.427279
RYBP	HGSC	20	20	0.707126	20.2304	-47873.6	47914	0.999339
PSMD6	HGSC	21	20	0.0128718	0.605317	-1.83578	3.04641	0.626959
RCHY1	HGSC	20	20	1	62.0722	-126512	126636	0.999233
DTX3L	HGSC	21	20	0.999299	2.64805	-1.60275	6.89885	0.222099
ZC3H12A	HGSC	20	20	0.0144676	20.2402	-33788.4	33828.9	0.999064
SENP2	HGSC	20	21	0.000353492	-0.581005	-2.26653	1.10452	0.499291
UBXN7	HGSC	20	21	0.00953201	-0.263143	-2.69357	2.16729	0.831947
RNF123	HGSC	20	20	0.0492387	-20.0755	-33961.4	33921.2	0.999075
WDR82	HGSC	19	20	0.386189	1.76534	-2.52589	6.05656	0.420072
ANAPC10	HGSC	19	21	0.000787592	-0.564714	-2.70795	1.57852	0.605557
OTUD4	HGSC	21	20	0.470257	-23.2402	-101029	100983	0.99964
RHOBTB3	HGSC	20	19	0.00233419	-1.09067	-3.34368	1.16233	0.342716
UBLCP1	HGSC	20	20	0.00848808	-2.05083	-4.70061	0.598951	0.129282
TMUB1	HGSC	21	19	0.0140689	-0.0141848	-2.03672	2.00835	0.989033
DCAF13	HGSC	20	21	0.999938	-3.08743	-8.34557	2.17071	0.2498
UBAP1	HGSC	20	20	0.0471717	0.0856325	-2.70193	2.8732	0.951989
OTUD1	HGSC	20	20	0.0611616	0.484109	-1.94226	2.91048	0.695759
PSMC3	HGSC	20	21	0.837805	20.6836	-64187.5	64228.9	0.999496
COPS2	HGSC	20	20	1	3.37658	-61945	61951.7	0.999915
ARIH1	HGSC	21	19	0.926806	-19.955	-76851.1	76811.2	0.999594
CUL5	HGSC	21	21	0.0417303	0.22247	-3.2548	3.69974	0.900211
ANAPC16	HGSC	21	20	1	-19.1158	-97076.5	97038.3	0.999692
TRIM44	HGSC	20	21	0.0317552	-0.496926	-2.92352	1.92967	0.688149
USP54	HGSC	20	21	0.011955	-1.13403	-3.40205	1.13399	0.327087
RNF169	HGSC	21	21	0.121442	-22.5537	-44725.3	44680.2	0.999211
PLK1	HGSC	18	21	0.0222252	0.670073	-1.33469	2.67484	0.512404
AKTIP	HGSC	20	20	0.999962	0.602429	-2.48745	3.69231	0.702364
URM1	HGSC	21	20	0.0361232	0.894231	-1.5319	3.32036	0.470042
FBXO22	HGSC	20	21	0.0216733	-3.86339	-9.16337	1.43659	0.153089
RNF214	HGSC	21	20	0.00137204	1.32549	-1.25631	3.90729	0.314301
TRIM68	HGSC	19	21	0.16111	-21.1085	-46054.8	46012.6	0.999283
KMT2D	HGSC	20	21	0.00951934	-0.511494	-2.66538	1.64239	0.641614
UBXN6	HGSC	20	21	0.00512152	0.98344	-0.971561	2.93844	0.324164
OTUB1	HGSC	19	20	0.0412278	19.6144	-55577.7	55617	0.999448
ZNF598	HGSC	20	21	0.741847	-0.381857	-3.20489	2.44118	0.790921
E4F1	HGSC	21	20	0.760883	-24.0411	-54602.4	54554.3	0.999311
KCTD5	HGSC	21	21	0.999967	-0.112258	-2.73712	2.5126	0.933198
DDB1	HGSC	21	21	0.999668	-0.874376	-4.07963	2.33087	0.592879
COPS6	HGSC	20	20	0.999994	19.8057	-52005.3	52044.9	0.999405
UBTD2	HGSC	20	20	0.264509	-22.7797	-53650.4	53604.8	0.999336
IRF2BP2	HGSC	20	21	0.0170057	0.644187	-2.03508	3.32345	0.637467
PCMTD1	HGSC	21	20	0.354533	-20.5856	-57504.5	57463.3	0.99944
ATG4B	HGSC	20	21	0.000497281	21.0317	-39238.6	39280.7	0.999162
TMUB2	HGSC	21	19	0.926806	0.00628794	-106309	106309	1
USP39	HGSC	20	21	0.0243939	0.167539	-2.7424	3.07748	0.910154
TNIP2	HGSC	21	19	0.0397972	-0.728481	-3.2212	1.76424	0.56679
RNF181	HGSC	21	20	0.998919	-18.9618	-54962.8	54924.9	0.99946
FEM1B	HGSC	20	20	0.0187198	-0.58213	-3.23539	2.07113	0.667181
UBE2V2	HGSC	19	20	0.0121203	-1.17643	-3.52978	1.17693	0.327198
NSMCE1	HGSC	20	21	0.02407	0.0567134	-2.71438	2.8278	0.968003
ASPSCR1	HGSC	20	20	0.0100494	-0.588923	-3.01147	1.83362	0.63374
GPS1	HGSC	21	19	0.020298	-20.5734	-41956.6	41915.5	0.999233
TRIM56	HGSC	21	20	1	38.9825	-55750.9	55828.9	0.998907
TOR1AIP2	HGSC	20	20	0.131476	21.7264	-42813.1	42856.5	0.999207
SIK2	HGSC	21	19	1	22.1513	-89479	89523.3	0.999613
USP38	HGSC	19	21	0.00151792	0.180674	-1.92428	2.28563	0.866403
USP47	HGSC	21	20	0.469878	-22.1619	-68798.7	68754.3	0.999496
GABARAP	HGSC	20	21	0.469878	21.5964	-76742.7	76785.9	0.99956
NFXL1	HGSC	21	20	0.806784	-52.5103	-17442.7	17337.7	0.995278
LONRF2	HGSC	21	19	0.159291	20.8619	-56732.4	56774.2	0.999425
IRF2BP1	HGSC	18	21	0.999989	20.1063	-58190.2	58230.4	0.99946
RNF34	HGSC	21	20	0.999754	26.1236	-48536.3	48588.5	0.999159
USP32	HGSC	20	19	0.608951	-2.04778	-5.66171	1.56615	0.266748
KBTBD2	HGSC	21	20	0.329333	-0.439202	-3.13454	2.25613	0.749443
RNF139	HGSC	21	21	0.162793	1.19933	-2.13851	4.53717	0.481283
ATF7IP	HGSC	20	21	0.0217728	20.992	-51961.2	52003.1	0.999368
USP19	HGSC	19	21	0.387471	0.00826105	-3.16429	3.18081	0.995928
GNB2	HGSC	20	21	0.832778	-0.281439	-3.22893	2.66605	0.851546
ANKRD13D	HGSC	21	21	0.218517	-0.367754	-2.80266	2.06715	0.767214
HECTD4	HGSC	20	20	0.205429	-1.4075	-3.78735	0.972352	0.246387
KDM2A	HGSC	20	20	0.0426607	1.50427	-1.78065	4.78919	0.369437
COMMD1	HGSC	20	20	0.678781	22.3048	-55471.5	55516.1	0.999371
PSMD1	HGSC	20	19	0.556752	0.954616	-1.56878	3.47802	0.458411
RNF213	HGSC	21	19	0.999965	1.838	-2.74909	6.42509	0.432256
UBXN2A	HGSC	19	21	0.469878	-21.2099	-66030.4	65988	0.999498
FBXO45	HGSC	20	21	0.999592	-21.0951	-42952.1	42909.9	0.999232
PRPF8	HGSC	20	21	0.0540693	19.8582	-52738.6	52778.3	0.999411
TNK1	HGSC	21	21	0.389912	22.8251	-52098.2	52143.8	0.999315
MSL2	HGSC	21	20	0.0105296	0.0888334	-1.70278	1.88045	0.922583
GLMN	HGSC	21	20	0.379699	0.237485	-2.6772	3.15217	0.873121
FBXW8	HGSC	21	20	0.00187435	-1.06071	-3.68712	1.56571	0.428621
VCPIP1	HGSC	21	19	0.543828	-20.5014	-64216.3	64175.3	0.999501
TRAF6	HGSC	19	20	0.000811275	0.902399	-1.46059	3.26539	0.454166
PSMD2	HGSC	19	20	0.000497504	-0.13685	-1.7987	1.525	0.871778
EIF3F	HGSC	21	20	0.0584118	-1.32582	-4.81161	2.15996	0.455985
PAAF1	HGSC	21	20	0.0827291	-1.62386	-3.90932	0.661599	0.163744
TOM1L2	HGSC	20	20	1	7.3479	-82946.2	82960.9	0.999861
UBE2O	HGSC	21	21	0.00107218	0.455503	-1.47454	2.38555	0.643677
ANAPC2	HGSC	20	20	0.310483	0.893441	-1.94399	3.73087	0.537137
CDC26	HGSC	21	19	0.147006	0.965245	-1.35854	3.28903	0.415575
KCMF1	HGSC	20	21	0.291157	21.6191	-57566.2	57609.4	0.999413
RUFY1	HGSC	21	21	0.0465509	-21.2676	-48299.1	48256.6	0.999311
NFATC2IP	HGSC	20	21	0.0224787	-0.172176	-2.23259	1.88824	0.869903
ARIH2	HGSC	21	21	0.0175151	-0.909718	-3.39981	1.58037	0.473964
TBL1XR1	HGSC	20	20	0.426762	21.1302	-53770.2	53812.5	0.999386
UBE2N	HGSC	20	21	0.165558	-4.52245	-10.2344	1.18953	0.12071
DTX3	HGSC	20	20	0.0010602	-1.01663	-3.28827	1.25502	0.380411
KLHL11	HGSC	19	21	0.119863	-0.214174	-2.0269	1.59855	0.816872
PARP10	HGSC	21	20	0.0230604	20.2414	-33799.5	33840	0.999064
KCTD12	HGSC	20	20	0.0580096	-20.5218	-54384.7	54343.7	0.99941
AURKB	HGSC	20	20	0.00156401	20.1775	-27557.9	27598.2	0.998856
MAGED1	HGSC	20	21	0.74022	1.44961	-1.16508	4.06431	0.277203
RAD23A	HGSC	21	20	0.00292078	1.37652	-0.976792	3.72983	0.251614
SHARPIN	HGSC	20	21	0.910285	-22.0347	-56579.9	56535.8	0.999391
ZNRF2	HGSC	20	19	0.0255252	-0.683029	-3.70226	2.3362	0.65748
PCGF5	HGSC	20	21	0.768011	-0.775707	-3.62073	2.06932	0.593071
YOD1	HGSC	21	21	0.99998	1.58128	-2.03045	5.19301	0.390834
PSMG4	HGSC	21	21	0.470257	-23.5207	-81407.8	81360.7	0.999548
CUEDC1	HGSC	19	21	0.000389957	0.882904	-0.884364	2.65017	0.327495
PJA1	HGSC	21	20	0.00823096	0.712309	-1.17427	2.59889	0.459289
RNF135	HGSC	21	20	0.0181901	0.921216	-1.72477	3.5672	0.495003
MEX3D	HGSC	21	21	0.453071	2.01183	-0.754203	4.77786	0.153999
RNF41	HGSC	21	20	1	0.234646	-2.66076	3.13005	0.873798
TMEM259	HGSC	21	21	0.00584964	2.09047	-0.434582	4.61551	0.104667
UBA7	HGSC	21	20	0.151605	-0.132733	-3.43831	3.17284	0.93727
UBE2E2	HGSC	21	21	0.0113072	0.858145	-1.65204	3.36833	0.50283
FBXL6	HGSC	20	20	0.0537386	-0.799363	-3.63562	2.03689	0.58068
NPLOC4	HGSC	20	20	0.00116534	0.410774	-1.73497	2.55652	0.707505
RWDD4	HGSC	20	21	0.0052753	0.708221	-1.1224	2.53884	0.448296
TTC3	HGSC	21	20	0.672581	0.897055	-1.56172	3.35583	0.474566
RBM10	HGSC	21	20	0.0695694	-0.49504	-2.87931	1.88923	0.684051
EWSR1	HGSC	20	19	0.262685	0.187935	-2.58792	2.96379	0.894433
MTA1	HGSC	20	21	0.00512152	-2.08488	-4.3647	0.194933	0.0730722
PSMG1	HGSC	20	21	0.0140681	-0.537192	-2.60015	1.52577	0.609791
TBK1	HGSC	21	20	0.00929046	-0.206939	-2.51895	2.10507	0.860743
BTBD9	HGSC	19	21	0.00136077	-1.1632	-3.47085	1.14445	0.323179
UBE2F	HGSC	21	21	0.01283	-0.158545	-2.1116	1.79451	0.873585
UBE2G2	HGSC	21	21	0.0443577	-1.12489	-4.48223	2.23245	0.511378
SUMO3	HGSC	21	20	0.00379974	-0.455369	-2.32378	1.41304	0.632875
USP18	HGSC	20	19	0.999997	-0.466987	-3.68661	2.75264	0.776195
UBOX5	HGSC	20	21	0.00132474	-0.24986	-2.27546	1.77573	0.808963
FAF1	HGSC	21	20	0.00224052	21.2192	-45459.3	45501.8	0.99927
NSMCE3	HGSC	21	21	0.73438	20.5944	-64541.3	64582.5	0.999501
HGS	HGSC	19	21	0.00105644	-1.88008	-4.32307	0.562899	0.131463
BRCC3	HGSC	21	19	0.0504679	-0.099654	-2.95596	2.75665	0.945482
PRKG1	HGSC	21	20	0.000254643	-0.00264789	-2.36797	2.36267	0.998249
PSMD13	HGSC	21	20	0.486288	0.0369012	-2.36478	2.43858	0.975976
UBE2L3	HGSC	21	19	0.469484	21.371	-75606.7	75649.5	0.999558
ANKFY1	HGSC	21	20	0.27685	2.17074	-1.00792	5.34941	0.18074
ZNRF1	HGSC	21	20	0.692474	21.6479	-52493.1	52536.4	0.999355
UBE2H	HGSC	20	21	0.16112	21.682	-44107.2	44150.5	0.999232
ZFP91	HGSC	18	21	0.0190295	0.716509	-1.82493	3.25795	0.580556
ERCC6L	HGSC	20	21	0.827876	21.8561	-75846.5	75890.2	0.999549
RNF220	HGSC	20	20	0.00876414	1.28479	-0.948634	3.51821	0.25954
ISG15	HGSC	21	21	0.242238	-0.507987	-4.04481	3.02884	0.778322
UBQLN2	HGSC	21	19	0.76013	0.251538	-2.8325	3.33557	0.872994
DCUN1D3	HGSC	20	20	0.00889145	-21.427	-47621.3	47578.4	0.999296
NCCRP1	HGSC	20	21	1	-456.685	-93083.6	92170.2	0.99229
NBR1	HGSC	21	20	0.119871	0.132853	-2.60362	2.86933	0.924193
SUMO2	HGSC	21	20	0.0205518	-21.9254	-48325.3	48281.4	0.99929
MSL1	HGSC	21	19	0.113701	-1.04567	-3.53618	1.44483	0.410556
KCTD21	HGSC	20	21	0.000634141	-0.155372	-2.16672	1.85598	0.879658
SF3B3	HGSC	20	21	0.0279056	0.164414	-2.54325	2.87208	0.905266
SPATS2L	HGSC	20	21	0.497873	0.11889	-3.10175	3.33953	0.942322
WDSUB1	HGSC	21	21	0.187243	0.878042	-2.32555	4.08164	0.591138
WDR5	HGSC	20	20	0.0553374	0.87205	-1.63045	3.37455	0.494612
SIAH1	HGSC	21	19	0.859008	21.8039	-61781.9	61825.5	0.999448
ANAPC7	HGSC	21	21	0.00140194	-0.361432	-2.35074	1.62788	0.721765
NACA	HGSC	20	20	0.083553	19.6246	-51570.9	51610.2	0.999405
MYO6	HGSC	20	21	0.16111	21.8857	-42514.7	42558.4	0.999195
TLE1	HGSC	21	20	0.233695	21.5037	-55604.5	55647.5	0.999395
ILRUN	HGSC	20	19	0.0335428	1.07996	-1.96198	4.12189	0.486533
ARRDC1	HGSC	20	20	0.0488272	-0.123174	-2.94707	2.70072	0.931871
PSMD12	HGSC	20	20	0.0102105	-0.741178	-2.67774	1.19538	0.453173
DDI2	HGSC	21	19	0.0255252	-1.12693	-3.76693	1.51307	0.402791
TRIM33	HGSC	20	21	0.013202	0.987288	-1.42077	3.39535	0.421644
MAP3K5	HGSC	21	20	0.000835717	0.610662	-1.51243	2.73375	0.57293
MIB2	HGSC	21	20	0.42848	-20.4296	-79454.2	79413.4	0.999598
ATG7	HGSC	21	21	0.0132421	-0.639514	-3.32573	2.0467	0.640777
MARCHF5	HGSC	20	21	0.00151792	-0.252933	-2.2261	1.72024	0.801628
SVIP	HGSC	21	21	0.0300873	0.00428093	-3.05872	3.06728	0.997814
DDRGK1	HGSC	20	19	0.641406	1.35498	-1.37095	4.0809	0.329937
UBL5	HGSC	20	21	0.388712	22.6902	-51829.8	51875.2	0.999316
WWP2	HGSC	21	19	0.0576231	22.0731	-55157.1	55201.3	0.999374
OGA	HGSC	19	21	0.628641	0.051978	-3.31145	3.41541	0.975837
COPS8	HGSC	19	21	0.387471	-19.505	-48978.8	48939.8	0.999377
UBE2J1	HGSC	21	19	0.13391	-1.26966	-3.93496	1.39565	0.350481
LTN1	HGSC	20	21	0.0224511	-1.01119	-3.52682	1.50444	0.430796
DZIP3	HGSC	21	20	0.469878	20.1886	-56283.5	56323.9	0.999439
PJA2	HGSC	20	19	0.000952838	-1.23284	-3.56682	1.10115	0.30054
PCMTD2	HGSC	20	21	0.00825697	-1.71422	-4.15886	0.730421	0.169331
DAXX	HGSC	19	20	0.0816307	-0.317898	-2.3035	1.6677	0.753677
RING1	HGSC	20	21	0.00622021	-0.241877	-2.22335	1.7396	0.810911
PSMB8	HGSC	21	20	1	1.66992	-5.60512	8.94496	0.652789
RNF5	HGSC	20	21	0.312301	-20.3146	-47857.7	47817	0.999336
BAG6	HGSC	21	21	0.0011029	0.447292	-1.38838	2.28296	0.632951
PPP1R11	HGSC	21	20	0.00327272	0.198175	-2.01544	2.41179	0.860713
TRIM27	HGSC	21	21	0.00489877	-0.362836	-2.37645	1.65078	0.723962
PSMB10	HGSC	20	19	0.175747	1.29084	-1.83252	4.41419	0.417927
CHUK	HGSC	21	20	0.000121039	0.451539	-1.10913	2.01221	0.57067
ZBED1	HGSC	20	20	0.000163505	0.241766	-1.37146	1.85499	0.768964
UBXN2B	HGSC	20	21	0.0170057	21.0335	-45974.5	46016.6	0.999285
UBA52	HGSC	20	20	0.262685	-0.00100761	-2.88884	2.88683	0.999454
TRIM26	HGSC	20	21	0.310483	1.15535	-1.81468	4.12538	0.445802
PSMB9	HGSC	21	20	0.600721	0.652906	-3.74612	5.05193	0.771129
HYPK	HGSC	21	19	0.906352	-0.289014	-3.43503	2.857	0.857109
MEX3A	HGSC	20	20	0.258469	-0.378163	-2.82884	2.07252	0.762316
GAN	HGSC	20	21	0.784838	0.829081	-1.58839	3.24655	0.50147
IKBKE	HGSC	21	19	0.0152745	1.35784	-1.36275	4.07844	0.327969
OTUD7B	HGSC	19	21	0.19752	-20.8524	-54588.9	54547.2	0.999402
TXNIP	HGSC	21	20	0.00206831	-0.42073	-2.90232	2.06086	0.739668
IKBKG	HGSC	21	19	0.218766	22.1226	-61652.6	61696.8	0.999439
TAF15	HGSC	21	19	0.732397	21.4001	-51069.5	51112.3	0.999345
UHRF1	HGSC	20	20	0.771772	0.195741	-2.32278	2.71426	0.878927
PCGF2	HGSC	20	21	0.0104533	-0.95614	-2.92043	1.00815	0.340066
PSMB3	HGSC	20	19	0.00517295	1.06299	-1.4655	3.59148	0.409952
UBL3	HGSC	21	19	0.00840978	-22.0265	-34637.8	34593.8	0.999005
NACAD	HGSC	20	21	0.012642	0.7953	-1.63871	3.22931	0.521908
SH3RF1	HGSC	21	21	0.00394616	0.717901	-1.12395	2.55976	0.444905
UBE2E3	HGSC	20	20	0.00666883	-0.315336	-2.37644	1.74577	0.764283
USP7	HGSC	19	20	0.457669	-1.86345	-5.77159	2.04469	0.350028
KLHL14	HGSC	19	21	1	21.0396	-126553	126595	0.99974
FBXO17	HGSC	20	20	0.159291	0.130386	-2.72551	2.98628	0.928698
UBR4	HGSC	19	20	0.157438	-0.642989	-3.10973	1.82375	0.609428
RNF144A	HGSC	21	19	0.680606	-1.18827	-4.25938	1.88283	0.448241
KBTBD3	HGSC	20	21	0.0332278	0.0343615	-1.97418	2.0429	0.973252
DCAF12L1	HGSC	20	19	0.984044	-33.5841	-86952	86884.9	0.999396
TRIM13	HGSC	20	20	0.012764	1.40036	-1.17264	3.97337	0.286101
NDFIP1	HGSC	21	20	0.0119106	-0.674752	-2.90717	1.55767	0.553582
RNF17	HGSC	21	20	0.0124439	-0.785949	-3.36703	1.79513	0.550629
PEX2	HGSC	20	21	0.000564791	-2.07051	-4.4064	0.265376	0.082335
BRWD3	HGSC	21	20	0.0164793	-1.06389	-3.41311	1.28533	0.37475
UBTD1	HGSC	20	21	0.000233972	-2.00932	-4.35619	0.337543	0.0933338
TMEM129	HGSC	20	20	0.00894237	0.427376	-1.64509	2.49984	0.686083
FAN1	HGSC	21	21	0.354533	-109.509	-73682.6	73463.6	0.997672
UBXN8	HGSC	20	21	0.278804	-20.8403	-48648	48606.3	0.99933
CMYA5	HGSC	21	20	0.320613	21.9004	-48985.5	49029.3	0.999301
PRAME	HGSC	20	21	0.00144161	-0.295751	-2.60926	2.01776	0.802158
ANKIB1	ccRCC	25	25	4.3582594147953e-09	-1.44643	-2.71815	-0.174707	0.0257993
RBM5	ccRCC	27	25	2.65278575081821e-10	-0.454301	-1.56575	0.657143	0.423055
RBM6	ccRCC	28	22	4.53924587268378e-07	-0.240657	-1.714	1.23269	0.748861
CDC27	ccRCC	25	26	6.47565751063627e-08	-0.521083	-1.93057	0.888407	0.468703
CREBBP	ccRCC	27	26	7.45379833905783e-10	-0.457282	-1.74177	0.827204	0.485331
IBTK	ccRCC	26	25	6.39839762642073e-09	0.445309	-0.67544	1.56606	0.436124
MYCBP2	ccRCC	28	22	4.4667776290684e-10	-0.0240507	-1.21193	1.16383	0.968346
FBXL3	ccRCC	27	24	8.20271493289199e-09	-1.93906	-3.5655	-0.312613	0.0194558
VPS41	ccRCC	28	21	1.19114480782617e-05	1.26829	-0.379344	2.91592	0.131373
PAFAH1B1	ccRCC	28	26	1.64132056726712e-10	-0.760374	-1.95868	0.437928	0.213617
PSMB1	ccRCC	26	27	2.00490597381206e-07	-0.586527	-1.85887	0.685819	0.366258
UBE3C	ccRCC	28	22	1.62618016648826e-08	0.34265	-0.908133	1.59343	0.591317
BAZ1B	ccRCC	26	24	1.19255283147556e-10	0.854825	-0.185905	1.89556	0.107429
RANBP9	ccRCC	26	27	1.54118266506472e-08	-0.539508	-1.8459	0.766884	0.418275
ELOA	ccRCC	25	26	1.44385666918095e-09	0.725663	-0.52098	1.97231	0.253919
CALCOCO1	ccRCC	25	26	1.72401022086179e-08	0.00127424	-1.32448	1.32703	0.998497
UBR7	ccRCC	26	25	1.09067491811184e-08	-0.528696	-1.81297	0.755581	0.41975
PSMC4	ccRCC	27	25	4.48052459031899e-08	-0.046062	-1.3112	1.21908	0.943112
NUB1	ccRCC	27	25	9.05971586865168e-08	0.429332	-0.912787	1.77145	0.530676
RNF14	ccRCC	27	24	2.97977570470953e-10	0.993173	-0.217437	2.20378	0.107849
UFL1	ccRCC	24	26	1.29776587142092e-08	0.0759184	-1.12933	1.28117	0.901745
YAF2	ccRCC	26	26	1.58429384549474e-07	-0.297812	-1.57882	0.983192	0.648635
MNAT1	ccRCC	24	28	1.20681724794585e-10	1.01427	-0.329919	2.35846	0.139165
RTF2	ccRCC	26	25	4.8228904297259e-09	0.87954	-0.526677	2.28576	0.22024
RNF10	ccRCC	24	27	2.86158045097529e-07	-0.642975	-2.14916	0.863211	0.402768
GLRX2	ccRCC	28	25	5.49695545076965e-09	1.18005	-0.148448	2.50855	0.0816913
UBR2	ccRCC	27	23	3.34633050941806e-09	0.329017	-0.794601	1.45263	0.566025
UBA6	ccRCC	28	25	4.94553018735262e-11	1.01804	-0.1757	2.21179	0.0946251
PIAS1	ccRCC	26	25	3.69039494278856e-06	-0.200251	-1.59833	1.19783	0.778917
GABARAPL2	ccRCC	28	24	9.15393478217655e-08	0.179309	-1.2087	1.56732	0.800116
RFC1	ccRCC	26	27	3.30537910096065e-10	0.739221	-0.61939	2.09783	0.286235
CUL3	ccRCC	25	26	7.82704868953342e-07	-0.622621	-2.08683	0.841587	0.404602
FBXO42	ccRCC	26	28	3.09018622535825e-10	-0.764883	-1.90501	0.375246	0.188547
PSMA4	ccRCC	26	25	8.40543679152601e-09	-0.109784	-1.40388	1.18431	0.867942
DCUN1D1	ccRCC	27	25	5.10368293341516e-11	0.462725	-0.706776	1.63223	0.438056
JADE2	ccRCC	24	26	1.07508641635506e-05	-0.108915	-1.61091	1.39308	0.886982
CUL7	ccRCC	26	25	2.03151772901726e-07	1.0974	-0.511323	2.70613	0.181222
USP28	ccRCC	27	25	5.82345431417317e-08	-0.0116833	-1.40983	1.38646	0.986933
RSF1	ccRCC	27	24	1.57431735795327e-08	-0.686927	-2.02197	0.648114	0.313228
VPS13D	ccRCC	28	22	1.99690083158268e-06	-0.0511299	-1.54692	1.44466	0.946585
ERCC8	ccRCC	27	25	2.9793499667113e-09	-1.60909	-3.35258	0.134407	0.0704713
EPN3	ccRCC	27	22	3.82380707449225e-09	0.0977351	-1.06211	1.25758	0.86882
NEDD4L	ccRCC	27	23	9.79187907901066e-09	-0.863365	-2.17825	0.451521	0.198119
HERPUD1	ccRCC	28	23	1.31945859634964e-09	0.862842	-0.381047	2.10673	0.17397
ANAPC4	ccRCC	26	25	9.47199745480296e-09	-0.581043	-1.96008	0.79799	0.40891
CUL1	ccRCC	26	24	9.7200271855929e-08	0.449261	-0.872526	1.77105	0.505302
TAB2	ccRCC	28	23	1.79305694559602e-08	-0.0526509	-1.60103	1.49572	0.946863
USP36	ccRCC	25	27	3.66678074699499e-08	1.56991	0.00388742	3.13593	0.049434
KMT2C	ccRCC	26	26	2.27833298610069e-09	0.0996948	-1.04099	1.24038	0.863989
TRAF1	ccRCC	24	27	1.90143718185784e-07	-0.01482	-1.63629	1.60665	0.985708
RC3H2	ccRCC	26	26	1.81011992685215e-05	-0.781276	-2.56868	1.00613	0.391611
TRAF3IP2	ccRCC	21	28	5.72483069552294e-07	1.05391	-0.60095	2.70878	0.211951
ATG5	ccRCC	28	25	1.81167771474645e-08	1.12923	-0.251147	2.5096	0.108854
[truncated: 5,773 more rows]

## Sheet: Fig4A_pQTL_with_correction
Filtered by FDR < 10%
ups_protein	mutation	n_mut	estimate	std.error	statistic	p.value	fdr
PSMA1	NAAA	11	0.363961	0.0869342	4.18663	3.06966e-05	0.0563898
PSMA1	MAP7D1	29	0.222608	0.0542179	4.1058	4.34349e-05	0.0668126
PSMA1	EHBP1	17	0.338086	0.0699355	4.83426	1.53667e-06	0.010343
PSMA1	ZEB2	60	0.152006	0.0386676	3.93108	9.01314e-05	0.0952658
PSMA1	ADGB	67	0.152965	0.036464	4.19496	2.96074e-05	0.0553952
PSMA1	ERCC6L2	26	0.225847	0.0569391	3.96647	7.7916e-05	0.088961
PSMA1	NOTCH1	114	0.121362	0.0294832	4.11631	4.15324e-05	0.065178
PSMA1	SCN7A	53	0.165785	0.0407558	4.06777	5.10357e-05	0.0722874
PSMA1	SASS6	18	0.275883	0.0685387	4.02522	6.10306e-05	0.0789395
PSMA1	ZBTB37	20	0.262728	0.0645826	4.06809	5.09669e-05	0.0722422
PSMA1	TGFB2	12	0.351482	0.0828936	4.24015	2.4314e-05	0.0500479
PSMA1	LHCGR	30	0.239525	0.0533284	4.4915	7.85929e-06	0.0283844
PSMA1	DNAH7	97	0.131567	0.0309272	4.25409	2.28726e-05	0.0483776
PSMA1	CNGA1	24	0.234867	0.0592176	3.96616	7.80181e-05	0.0890199
PSMA1	ECT2L	20	0.266134	0.0651737	4.08345	4.77592e-05	0.0698299
PSMA1	GRM3	42	0.181874	0.0453977	4.00623	6.60674e-05	0.0822531
PSMA1	MYOF	35	0.20866	0.0495118	4.21434	2.72162e-05	0.053151
PSMA1	A2ML1	33	0.209493	0.0504034	4.15633	3.49867e-05	0.0600505
PSMA1	BICD1	23	0.239324	0.060425	3.96068	7.98008e-05	0.0899975
PSMA1	KANSL1	34	0.197661	0.0502119	3.93654	8.81368e-05	0.0944136
PSMA1	CBX4	23	0.246015	0.0608599	4.04232	5.68089e-05	0.0761858
PSMA1	PCK1	29	0.220768	0.054184	4.07442	4.96199e-05	0.0712859
PSMA1	SHANK3	49	0.197832	0.0424616	4.65907	3.58603e-06	0.0179531
PSMA1	POGZ	22	0.253062	0.0624642	4.05132	5.47e-05	0.0748865
PSMA1	IKZF1	35	0.19878	0.0499376	3.98057	7.35025e-05	0.0865842
PSMA1	IPO4	24	0.238547	0.0596861	3.99669	6.87437e-05	0.0836316
PSMA1	CASKIN1	41	0.193353	0.0461501	4.18965	3.0298e-05	0.0561153
PSMA1	IL27RA	16	0.283568	0.0718709	3.94552	8.49448e-05	0.0927427
PSMA1	PCNT	58	0.153152	0.0389421	3.93281	8.94969e-05	0.0950366
PSMA1	DPEP1	17	0.283057	0.0697089	4.06056	5.26116e-05	0.0735031
PSMA1	ZBTB2	10	0.405031	0.0910931	4.44634	9.6679e-06	0.0318976
PSMA1	OR51A7	8	0.436124	0.100836	4.32507	1.6708e-05	0.0407608
PSMA1	KRT19	6	0.511326	0.116609	4.38498	1.27725e-05	0.0357558
PSMA1	TAF1L	63	0.158467	0.0372774	4.25102	2.31832e-05	0.0487479
PSMA1	SLC13A3	25	0.233084	0.0578629	4.02821	6.02708e-05	0.0784374
PSMA1	ORC5	14	0.316581	0.0769585	4.11365	4.2005e-05	0.0656449
PSMA1	DENND4A	31	0.241371	0.052263	4.61839	4.3486e-06	0.0199247
PSMA1	SLC26A11	13	0.33233	0.0798154	4.16373	3.38884e-05	0.0589942
PSMA1	PRSS8	8	0.402269	0.101825	3.95061	8.31825e-05	0.0917626
PSMA1	POC5	10	0.392246	0.0907475	4.32239	1.69093e-05	0.0410602
PSMA1	ZKSCAN3	9	0.392436	0.0956449	4.10306	4.39444e-05	0.0671489
PSMA1	POPDC3	10	0.375821	0.0918351	4.09235	4.59908e-05	0.068412
PSMA1	NEURL3	9	0.384506	0.0956364	4.0205	6.22484e-05	0.0798026
PSMA1	SCML4	15	0.302418	0.0745705	4.05546	5.37553e-05	0.0742355
PSMA1	KLHL10	11	0.357179	0.0865395	4.12736	3.96173e-05	0.0635022
PSMA1	CYP27A1	10	0.364355	0.0908527	4.01039	6.49311e-05	0.0815085
PSMA1	KCNJ11	7	0.423221	0.108153	3.91318	9.69798e-05	0.0985081
PSMA1	WFDC1	7	0.423555	0.108139	3.91677	9.55701e-05	0.0978972
PSMA1	PTCD2	10	0.391548	0.0905265	4.32524	1.66959e-05	0.0407505
PSMA3	EHBP1	17	0.262161	0.0652827	4.01577	6.3489e-05	0.0805844
PSMA3	ZEB2	60	0.164661	0.0358777	4.58951	4.98216e-06	0.0217365
PSMA3	NOTCH1	114	0.107809	0.0274479	3.92778	9.13599e-05	0.095845
PSMA3	CCDC157	20	0.23686	0.0605294	3.91314	9.69971e-05	0.0985141
PSMA3	CPEB2	24	0.253366	0.0548346	4.62055	4.30449e-06	0.0198257
PSMA3	LRRC7	66	0.144431	0.0344756	4.18937	3.03338e-05	0.0561622
PSMA3	LHCGR	30	0.264919	0.049413	5.36133	1.01661e-07	0.00157519
PSMA3	DNAH1	65	0.141142	0.0347704	4.05924	5.29048e-05	0.0736732
PSMA3	MYO16	91	0.115159	0.029509	3.90251	0.000101292	0.0997252
PSMA3	KRTAP10-7	9	0.357004	0.088873	4.01701	6.31626e-05	0.0804187
PSMA3	SHANK3	49	0.18193	0.0395114	4.6045	4.64308e-06	0.0207242
PSMA3	LTBP2	36	0.180393	0.0454748	3.96689	7.77831e-05	0.0889126
PSMA3	JPH3	42	0.168387	0.0419756	4.01154	6.46196e-05	0.081351
PSMA3	GUCY2D	37	0.180957	0.0453321	3.99181	7.01541e-05	0.0844867
PSMA3	IL27RA	16	0.297759	0.0667249	4.46249	8.97987e-06	0.03071
PSMA3	DPEP1	17	0.292137	0.0647321	4.51302	7.11599e-06	0.0268815
PSMA3	LIPI	17	0.257553	0.065257	3.94674	8.45177e-05	0.0924712
PSMA3	ITGA3	23	0.23366	0.055862	4.18281	3.12086e-05	0.0569045
PSMA3	KRT19	6	0.469282	0.108508	4.32487	1.67229e-05	0.0407708
PSMA3	MLXIPL	25	0.215577	0.0543964	3.96308	7.90155e-05	0.0895202
PSMA3	NFIX	9	0.35823	0.088655	4.04072	5.71922e-05	0.076405
PSMA3	ANTXR1	12	0.316092	0.0780445	4.05015	5.497e-05	0.075025
PSMA3	PGC	11	0.385531	0.080524	4.78777	1.92933e-06	0.0121348
PSMA3	KRT222	9	0.363104	0.0890508	4.07749	4.89795e-05	0.0708153
PSMA3	TNPO3	21	0.236057	0.0585048	4.03482	5.86244e-05	0.0772651
PSMA3	NEURL3	9	0.36522	0.0889414	4.1063	4.33415e-05	0.0666981
PSMA3	PSMB11	11	0.323926	0.0806596	4.01596	6.34397e-05	0.0805619
PSMA3	ICAM2	9	0.347695	0.0889535	3.90873	9.8759e-05	0.0989223
PSMA3	MICB	8	0.371358	0.0939704	3.95186	8.27574e-05	0.0915229
PSMA3	CYP27A1	10	0.382342	0.084343	4.53319	6.48099e-06	0.0253277
PSMA3	PTCD2	10	0.344668	0.0842957	4.08879	4.66899e-05	0.0689075
PSMA3	APOC3	2	0.754827	0.188281	4.00905	6.52964e-05	0.0817819
PSMA4	FANCD2OS	15	0.28581	0.0697958	4.09495	4.54853e-05	0.0681467
PSMA4	ROBO2	52	0.161154	0.0386098	4.17392	3.24314e-05	0.0581886
PSMA4	NAAA	11	0.341796	0.0806812	4.23637	2.472e-05	0.0504011
PSMA4	CDHR2	34	0.189472	0.0464031	4.08317	4.78164e-05	0.0698626
PSMA4	MDN1	76	0.129327	0.0321835	4.01841	6.27937e-05	0.0801736
PSMA4	TTF1	18	0.265444	0.0636446	4.17073	3.28814e-05	0.0584754
PSMA4	Unknown	290	0.0853225	0.0191529	4.45482	9.30068e-06	0.0313894
PSMA4	NLRP9	31	0.200848	0.0485027	4.14097	3.73726e-05	0.0616531
PSMA4	TULP4	41	0.183924	0.0423116	4.3469	1.51562e-05	0.0390653
PSMA4	HERC2	88	0.129697	0.0301096	4.3075	1.80665e-05	0.0423306
PSMA4	CHD1	40	0.189554	0.0434464	4.36293	1.41052e-05	0.037628
PSMA4	ABCC9	42	0.166741	0.042011	3.96898	7.71129e-05	0.088759
PSMA4	SAMD11	19	0.271999	0.0622228	4.37138	1.35797e-05	0.0369593
PSMA4	RGPD4	42	0.189325	0.0417937	4.52999	6.57807e-06	0.0256134
PSMA4	PTPRG	24	0.239743	0.0551999	4.34319	1.54102e-05	0.0393992
PSMA4	AC004080.3	34	0.186358	0.0463777	4.01827	6.28295e-05	0.0801736
PSMA4	TREH	18	0.24702	0.0631846	3.9095	9.84477e-05	0.0989223
PSMA4	EXD2	12	0.325448	0.0768299	4.23596	2.47647e-05	0.050467
PSMA4	RPAP1	25	0.223538	0.0538792	4.14887	3.61265e-05	0.0610206
PSMA4	UNC13C	65	0.134251	0.0342927	3.91487	9.6313e-05	0.0982723
PSMA4	PHF12	24	0.22613	0.0549787	4.11305	4.21133e-05	0.0657267
PSMA4	FASN	53	0.17778	0.0380153	4.67652	3.29981e-06	0.017053
PSMA4	CCDC157	20	0.248871	0.0603481	4.12392	4.02035e-05	0.0640337
PSMA4	PCDHB7	52	0.153304	0.0383598	3.99647	6.88063e-05	0.0836621
PSMA4	PIK3AP1	26	0.212709	0.0532437	3.99501	6.92248e-05	0.0839441
PSMA4	SASS6	18	0.313649	0.0633743	4.94915	8.68369e-07	0.00703694
PSMA4	MAGI3	25	0.211677	0.0540088	3.9193	9.45867e-05	0.0974297
PSMA4	ADAMTS4	27	0.207369	0.0517565	4.00662	6.59596e-05	0.0821869
PSMA4	CEP350	44	0.180672	0.0411502	4.39056	1.24548e-05	0.0352199
PSMA4	TGFB2	12	0.342963	0.0768769	4.4612	9.03317e-06	0.0308471
PSMA4	SLC4A1AP	14	0.308938	0.0711184	4.344	1.53541e-05	0.0393398
PSMA4	LHCGR	30	0.215289	0.0495322	4.34645	1.5187e-05	0.0391046
PSMA4	UNC80	95	0.122776	0.0289223	4.24502	2.38011e-05	0.0494178
PSMA4	ABCA12	52	0.179111	0.0383012	4.67637	3.30217e-06	0.0170552
PSMA4	DNAH1	65	0.154353	0.0346389	4.45605	9.24834e-06	0.0312667
PSMA4	MECOM	40	0.169165	0.0432134	3.91465	9.64011e-05	0.0983043
PSMA4	HOXA1	11	0.324219	0.0810993	3.9978	6.84278e-05	0.0833954
PSMA4	BHLHE22	25	0.226584	0.0541697	4.18285	3.12029e-05	0.0569043
PSMA4	DNAH10	90	0.130957	0.0297031	4.40887	1.14647e-05	0.0335288
PSMA4	PAK4	20	0.285967	0.0600539	4.76183	2.18871e-06	0.0131422
PSMA4	CTU1	15	0.295123	0.0694972	4.24654	2.36429e-05	0.0492457
PSMA4	PJA1	23	0.232019	0.0560872	4.13676	3.80541e-05	0.0623003
PSMA4	TSIX	51	0.183305	0.0385582	4.75397	2.27373e-06	0.013451
PSMA4	SHANK3	49	0.17307	0.039461	4.38586	1.27218e-05	0.0356648
PSMA4	APC2	56	0.14673	0.0367654	3.99096	7.03995e-05	0.0846443
PSMA4	ZNF256	20	0.253192	0.0599986	4.21996	2.65567e-05	0.0524993
PSMA4	MIA3	28	0.202395	0.0510395	3.96546	7.8243e-05	0.0891264
PSMA4	PDZD2	49	0.168026	0.0390315	4.30488	1.82779e-05	0.042626
PSMA4	COL12A1	70	0.133058	0.0334475	3.97813	7.42493e-05	0.086967
PSMA4	IKZF1	35	0.185784	0.04635	4.00829	6.55036e-05	0.0818813
PSMA4	REEP4	10	0.359553	0.0843521	4.26253	2.20397e-05	0.0473034
PSMA4	NET1	12	0.310822	0.0769671	4.03838	5.77569e-05	0.0767879
PSMA4	TRPV4	24	0.226585	0.0554794	4.08413	4.76213e-05	0.0697272
PSMA4	IPO4	24	0.223779	0.055395	4.03969	5.74391e-05	0.0766084
PSMA4	IGFALS	21	0.235643	0.0597277	3.94529	8.5024e-05	0.0927767
PSMA4	CASKIN1	41	0.1777	0.0428462	4.14739	3.6357e-05	0.0611616
PSMA4	JPH3	42	0.174338	0.0418586	4.16494	3.37133e-05	0.058765
PSMA4	PCNT	58	0.143835	0.0361419	3.97973	7.37584e-05	0.0867279
PSMA4	UNCX	19	0.253323	0.061379	4.12719	3.96451e-05	0.0635176
PSMA4	BCAS3	36	0.196531	0.0460363	4.26905	2.14157e-05	0.0466125
PSMA4	MED16	27	0.207539	0.0515899	4.02286	6.16372e-05	0.0793625
PSMA4	SLC23A1	14	0.302881	0.0711721	4.25561	2.272e-05	0.0482073
PSMA4	PKD2	20	0.244864	0.0599702	4.0831	4.78299e-05	0.0698745
PSMA4	C7	31	0.195895	0.0485587	4.0342	5.87788e-05	0.077376
PSMA4	CYREN	6	0.446532	0.108228	4.12585	3.98733e-05	0.0637266
PSMA4	NLRP11	35	0.184769	0.0455101	4.05995	5.2748e-05	0.0735885
PSMA4	RXFP1	17	0.262076	0.0651959	4.01983	6.2423e-05	0.0799381
PSMA4	CCDC175	22	0.241677	0.05759	4.19652	2.94086e-05	0.0551968
PSMA4	KRBA1	26	0.225548	0.0528851	4.26488	2.1813e-05	0.0471193
PSMA4	LIPI	17	0.264294	0.0650856	4.06071	5.25784e-05	0.0734714
PSMA4	TRPC3	36	0.190434	0.0449964	4.2322	2.51756e-05	0.0509115
PSMA4	IQCB1	11	0.331476	0.0803939	4.12315	4.0336e-05	0.0641925
PSMA4	FAM214A	29	0.220351	0.0507151	4.34487	1.52946e-05	0.0392607
PSMA4	ZNF592	18	0.25176	0.0632539	3.98015	7.3631e-05	0.0866518
PSMA4	CCDC137	1	-1.05286	0.264701	-3.97752	7.44351e-05	0.0870805
PSMA4	KAZN	25	0.22409	0.0537145	4.17187	3.27201e-05	0.0583924
PSMA4	ARHGEF33	21	0.241375	0.0586364	4.11647	4.15024e-05	0.0651658
PSMA4	TMC3	26	0.219105	0.0527736	4.15179	3.56766e-05	0.0606837
PSMA4	PFKP	30	0.211236	0.0494271	4.27368	2.09831e-05	0.0460412
PSMA4	ZNF726	17	0.263524	0.0648286	4.06493	5.16506e-05	0.0727838
PSMA4	H3C6	7	0.437959	0.100548	4.35572	1.45691e-05	0.0382311
PSMA4	HLA-B	17	0.28196	0.0654069	4.31086	1.77985e-05	0.0421508
PSMA4	ORC5	14	0.365491	0.0711202	5.13906	3.29387e-07	0.00370793
PSMA4	ENG	21	0.233238	0.0585058	3.98658	7.16918e-05	0.085437
PSMA4	WAC	18	0.255665	0.0633343	4.03675	5.8153e-05	0.0769596
PSMA4	AP5M1	11	0.317815	0.0804154	3.95217	8.2652e-05	0.0914742
PSMA4	ZBTB42	7	0.432335	0.100096	4.31918	1.7152e-05	0.041365
PSMA4	CGB2	6	0.436248	0.108849	4.00781	6.56337e-05	0.0819434
PSMA4	HAUS8	12	0.307306	0.0774996	3.96526	7.83087e-05	0.0891815
PSMA4	ENTPD8	8	0.378264	0.093731	4.03564	5.84252e-05	0.0771295
PSMA4	DENND4A	31	0.196314	0.0486284	4.03702	5.80873e-05	0.0769544
PSMA4	SLC26A11	13	0.294686	0.0741429	3.97456	7.53533e-05	0.0876193
PSMA4	TFAP2E	15	0.313634	0.0697263	4.49807	7.62476e-06	0.0279558
PSMA4	SUSD5	9	0.406796	0.0887808	4.58203	5.16002e-06	0.0222116
PSMA4	H2AZ1	7	0.433172	0.100574	4.30699	1.81073e-05	0.042409
PSMA4	ARMH2	10	0.421203	0.0845156	4.98373	7.29615e-07	0.00623973
PSMA4	SYNPO2L	24	0.233267	0.0548991	4.24902	2.33876e-05	0.0490121
PSMA4	CYP2C8	13	0.310962	0.0740066	4.20182	2.87397e-05	0.0545952
PSMA4	DMWD	19	0.252484	0.0614428	4.10925	4.28016e-05	0.0661736
PSMA4	FAM71E1	12	0.309824	0.0770754	4.01976	6.24415e-05	0.0799381
PSMA4	ARSH	15	0.289144	0.0691324	4.18247	3.12546e-05	0.0569639
PSMA4	SASH3	10	0.337737	0.0847128	3.98684	7.16139e-05	0.0853614
PSMA4	MMP3	19	0.259359	0.0614602	4.21995	2.6558e-05	0.0524993
PSMA4	BPGM	6	0.42791	0.108691	3.93696	8.79862e-05	0.0943616
PSMA4	IRX2	36	0.184216	0.0455816	4.04146	5.70155e-05	0.0763106
PSMA4	ARSD	14	0.284062	0.0716051	3.96706	7.77262e-05	0.0888923
PSMA4	ARMC6	12	0.31732	0.0768607	4.12852	3.94211e-05	0.0632969
PSMA4	BCL3	14	0.283897	0.0717239	3.95819	8.06267e-05	0.0904509
PSMA4	ZKSCAN3	9	0.351135	0.0888336	3.95273	8.24613e-05	0.0913939
PSMA4	ERC1	21	0.26905	0.058791	4.57638	5.29838e-06	0.0224977
PSMA4	TACO1	7	0.449336	0.100869	4.45465	9.30774e-06	0.0314072
PSMA4	PLEKHA2	14	0.311665	0.0716244	4.35138	1.4855e-05	0.0386509
PSMA4	ATXN7	23	0.233006	0.0561737	4.14796	3.62684e-05	0.0610951
PSMA4	CD300LF	8	0.377573	0.094122	4.01153	6.46229e-05	0.081351
PSMA4	RIOX2	12	0.364463	0.0768266	4.74397	2.38651e-06	0.013885
PSMA4	MICB	8	0.379002	0.0937315	4.04348	5.65325e-05	0.076008
PSMA4	DNTTIP2	11	0.328898	0.080857	4.06765	5.10609e-05	0.0723047
PSMA4	IRGC	20	0.255629	0.0599455	4.26436	2.18622e-05	0.0471236
PSMA4	LINC01993	5	0.465738	0.118672	3.92458	9.25626e-05	0.0964356
PSMA4	ZNF823	10	0.338295	0.0843698	4.00967	6.51263e-05	0.0816633
PSMA4	GP1BA	8	0.395222	0.0937948	4.21369	2.72934e-05	0.0532309
PSMA4	PTCD2	10	0.368563	0.0840105	4.38711	1.26505e-05	0.0355507
PSMA4	MAPRE1	2	-0.747282	0.18837	-3.96709	7.77184e-05	0.0888909
PSMA4	HLA-DPA1	4	0.613902	0.132392	4.637	3.98216e-06	0.0191286
PSMA4	YEATS4	4	0.536308	0.133466	4.01831	6.28206e-05	0.0801736
PSMA5	FANCD2OS	12	0.32813	0.0746213	4.39727	1.22163e-05	0.0347968
PSMA5	SLC41A3	13	0.285515	0.0709946	4.02164	6.24385e-05	0.0799381
PSMA5	NAAA	9	0.446413	0.0848307	5.26241	1.76253e-07	0.00230862
PSMA5	FAM181A	8	0.381907	0.0896062	4.26206	2.23009e-05	0.0475988
PSMA5	Unknown	245	0.0783138	0.0197262	3.97004	7.73513e-05	0.088759
PSMA5	HERC2	76	0.124077	0.0310157	4.00047	6.81925e-05	0.0832548
PSMA5	TMPRSS3	31	0.181644	0.0462777	3.92507	9.30407e-05	0.096618
PSMA5	MAP7D1	28	0.193171	0.0489488	3.94638	8.52655e-05	0.0927996
PSMA5	AMPD2	15	0.298264	0.0665573	4.48131	8.33424e-06	0.0294412
PSMA5	EHBP1	15	0.307072	0.0661344	4.64315	3.92018e-06	0.0189838
PSMA5	RGPD4	35	0.20806	0.0436	4.77202	2.11439e-06	0.0128777
PSMA5	ZEB2	51	0.148528	0.0372186	3.99071	7.10132e-05	0.0849832
PSMA5	FSIP2	106	0.116016	0.0267503	4.33701	1.60071e-05	0.0397871
PSMA5	HTR3E	15	0.268943	0.0657407	4.09096	4.665e-05	0.0688775
PSMA5	CEP85L	19	0.252162	0.0587676	4.29083	1.96472e-05	0.0443188
PSMA5	C6orf118	26	0.23431	0.0503352	4.655	3.70621e-06	0.0183408
PSMA5	AC004080.3	28	0.206819	0.0486973	4.24703	2.38196e-05	0.0494505
PSMA5	ATP6V0E2	7	0.376469	0.0960835	3.91815	9.57098e-05	0.0979577
PSMA5	PIGO	33	0.182109	0.0453255	4.0178	6.34473e-05	0.0805623
PSMA5	TLN1	31	0.184525	0.0463908	3.97762	7.49672e-05	0.0874128
PSMA5	DDB2	8	0.350855	0.0896202	3.91491	9.69805e-05	0.0985081
PSMA5	DSCAML1	49	0.151887	0.0381427	3.98206	7.36034e-05	0.0866483
PSMA5	PARPBP	12	0.298456	0.0735727	4.05662	5.39273e-05	0.0743274
PSMA5	UNC13C	53	0.148305	0.03613	4.10476	4.39986e-05	0.0671927
PSMA5	LGALS3BP	12	0.299807	0.0737411	4.06567	5.19119e-05	0.0729594
PSMA5	FASN	44	0.175814	0.0398934	4.4071	1.16856e-05	0.0338431
PSMA5	CCDC157	19	0.238233	0.0591798	4.02558	6.1421e-05	0.0792407
PSMA5	CPEB2	18	0.263967	0.0601071	4.39162	1.25316e-05	0.0353461
PSMA5	LRRC7	51	0.158454	0.0371664	4.26335	2.21753e-05	0.0474573
PSMA5	SYDE2	15	0.263019	0.0667033	3.94312	8.64124e-05	0.0934507
PSMA5	ADAMTS4	21	0.232317	0.0558148	4.16229	3.44057e-05	0.0595089
PSMA5	CEP350	36	0.172853	0.0435067	3.97303	7.64039e-05	0.0883163
PSMA5	LHCGR	27	0.237478	0.0497802	4.77054	2.12968e-06	0.0129197
PSMA5	DNAH7	83	0.117292	0.0296603	3.9545	8.24665e-05	0.0913939
PSMA5	ABCA12	43	0.162568	0.0403342	4.03053	6.01622e-05	0.0783539
PSMA5	DNAJC13	38	0.170202	0.0421901	4.03418	5.92516e-05	0.0777254
PSMA5	ATP13A5	26	0.229983	0.0503748	4.56543	5.64794e-06	0.0232317
PSMA5	NHSL1	25	0.20663	0.0516739	3.99873	6.86892e-05	0.083612
PSMA5	HOXA1	9	0.362683	0.0857069	4.23166	2.54746e-05	0.0511737
PSMA5	GRM3	39	0.16376	0.0418217	3.91566	9.66844e-05	0.0984007
PSMA5	RGS22	27	0.195384	0.0495349	3.94438	8.5969e-05	0.0932196
PSMA5	MYOF	31	0.192114	0.0466747	4.11603	4.19376e-05	0.0655861
PSMA5	ZNF195	15	0.274088	0.0664233	4.12638	4.01279e-05	0.0639827
PSMA5	BICD1	18	0.253576	0.0603844	4.19936	2.93171e-05	0.0551568
PSMA5	DHX58	8	0.378319	0.0897066	4.21729	2.71207e-05	0.0530116
PSMA5	HOXB13	10	0.374503	0.0803573	4.66047	3.61117e-06	0.0180122
PSMA5	QRICH2	31	0.185115	0.0462788	3.99999	6.83298e-05	0.0833338
PSMA5	CBX4	22	0.237043	0.0551208	4.30043	1.88314e-05	0.0433615
PSMA5	PSENEN	5	0.503692	0.113678	4.43086	1.04928e-05	0.0322441
PSMA5	WDR87	52	0.145122	0.0367285	3.95121	8.35885e-05	0.0919977
PSMA5	SMPX	8	0.38408	0.0897339	4.28021	2.059e-05	0.0454908
PSMA5	RTL8B	11	0.310998	0.0767768	4.05068	5.52905e-05	0.0752437
PSMA5	SHANK3	44	0.1757	0.0398457	4.4095	1.15593e-05	0.0336481
PSMA5	GJA8	20	0.227925	0.0576066	3.95659	8.17617e-05	0.0910223
PSMA5	CASP8	33	0.184979	0.0459317	4.02727	6.09878e-05	0.0789217
PSMA5	ALDH1L1	33	0.195584	0.0449617	4.35001	1.51044e-05	0.0390002
PSMA5	HSD17B4	15	0.27504	0.0661183	4.15982	3.47731e-05	0.059876
PSMA5	NDUFS5	2	0.710922	0.178737	3.97748	7.50104e-05	0.0874128
PSMA5	POGZ	20	0.257125	0.0580667	4.4281	1.06249e-05	0.0325082
PSMA5	KHDC3L	10	0.316299	0.0807946	3.91486	9.70039e-05	0.0985153
PSMA5	BAG4	7	0.378233	0.0961488	3.93383	8.97666e-05	0.0951073
PSMA5	FRMD4A	28	0.238566	0.0492327	4.84568	1.47585e-06	0.010066
PSMA5	TRPV4	23	0.220622	0.0541465	4.07454	5.00048e-05	0.0714572
PSMA5	IPO4	19	0.260115	0.0594165	4.37782	1.33343e-05	0.0365966
PSMA5	ADSS1	22	0.226339	0.0546065	4.1449	3.70717e-05	0.0614394
PSMA5	LINC02254	2	0.710922	0.178737	3.97748	7.50104e-05	0.0874128
PSMA5	IGFALS	21	0.237948	0.0569528	4.17799	3.21556e-05	0.0579534
PSMA5	CASKIN1	37	0.175909	0.0431764	4.07419	5.00783e-05	0.0715062
PSMA5	COL1A1	33	0.178953	0.0453205	3.9486	8.44894e-05	0.0924518
PSMA5	CASKIN2	26	0.231058	0.0507404	4.55373	5.96425e-06	0.0240114
PSMA5	CDO1	7	0.381694	0.0963479	3.96163	8.00822e-05	0.0901501
PSMA5	CLEC4M	8	0.384492	0.0896032	4.29105	1.96281e-05	0.0442868
PSMA5	TTLL9	14	0.286963	0.0681446	4.21108	2.78627e-05	0.0536581
PSMA5	DPEP1	15	0.283189	0.0657055	4.30997	1.8052e-05	0.0423191
PSMA5	ANKRD40	5	0.442952	0.113249	3.91132	9.84101e-05	0.0989223
PSMA5	OR13C8	9	0.384574	0.0845502	4.54847	6.11187e-06	0.0243835
PSMA5	XKR4	28	0.201865	0.0488449	4.13278	3.90455e-05	0.0630697
PSMA5	TRUB1	6	0.411451	0.103615	3.97097	7.70558e-05	0.088759
PSMA5	TRPC7	36	0.170946	0.0432543	3.95212	8.32771e-05	0.0918267
PSMA5	CRISPLD2	9	0.331523	0.0845362	3.92168	9.43414e-05	0.0972863
PSMA5	VSIG4	15	0.268621	0.0657161	4.0876	4.73202e-05	0.0695136
PSMA5	ITGA3	21	0.223666	0.0557464	4.01221	6.4944e-05	0.0815145
PSMA5	TBX20	12	0.349291	0.0731242	4.77668	2.06713e-06	0.0127124
PSMA5	APOBEC3A	2	0.719422	0.178601	4.02809	6.07793e-05	0.0787907
PSMA5	LINC01551	16	0.292543	0.0639266	4.57624	5.36995e-06	0.0226759
PSMA5	PRAME	27	0.212983	0.0496875	4.28644	2.00316e-05	0.044813
PSMA5	INSR	28	0.203418	0.0487418	4.17339	3.28e-05	0.0584754
PSMA5	ENTPD5	11	0.309073	0.07708	4.00976	6.56076e-05	0.0819429
PSMA5	ZBTB2	10	0.426868	0.0803232	5.31437	1.33767e-07	0.00194119
PSMA5	OR51A7	7	0.438794	0.0953637	4.60127	4.77586e-06	0.0211189
PSMA5	KRT19	6	0.473292	0.103194	4.58644	5.11971e-06	0.0221312
PSMA5	ARHGAP22	31	0.201461	0.0468625	4.29899	1.89514e-05	0.0434125
PSMA5	TAF1L	53	0.14322	0.0360003	3.9783	7.47576e-05	0.0872765
PSMA5	SALL2	22	0.261356	0.0550268	4.74961	2.35653e-06	0.0137499
PSMA5	ORC5	12	0.302945	0.0737311	4.10879	4.32511e-05	0.0666171
PSMA5	SLC25A46	6	0.462604	0.104858	4.41172	1.14437e-05	0.0334815
PSMA5	USP41	6	0.406436	0.103927	3.91078	9.86273e-05	0.0989223
PSMA5	CBLN1	9	0.345343	0.0852015	4.05325	5.46958e-05	0.0748865
PSMA5	C1orf185	5	0.450129	0.113611	3.96204	7.99466e-05	0.0900865
PSMA5	ANKRD7	9	0.342567	0.0845203	4.05308	5.47367e-05	0.0748865
PSMA5	SRSF5	3	0.573019	0.14638	3.9146	9.7106e-05	0.0985678
PSMA5	DENND4A	28	0.226616	0.0487617	4.64742	3.84171e-06	0.018765
PSMA5	SLC16A10	9	0.373139	0.0847648	4.40205	1.19554e-05	0.0343088
PSMA5	FEZF1	14	0.334231	0.0677982	4.9298	9.7308e-07	0.00761912
PSMA5	BCAN	26	0.228822	0.0504042	4.53973	6.365e-06	0.0250411
PSMA5	PRSS8	8	0.429194	0.0898621	4.77613	2.07265e-06	0.0127361
PSMA5	TFAP2E	15	0.26737	0.0666715	4.01025	6.54742e-05	0.0818708
PSMA5	POC5	10	0.406959	0.0800768	5.08211	4.5046e-07	0.00458457
PSMA5	TTC8	9	0.365458	0.0850953	4.29469	1.93152e-05	0.0437934
PSMA5	ZNF562	6	0.468751	0.103769	4.51725	7.06341e-06	0.0267545
PSMA5	PLA2G4C	16	0.279913	0.064138	4.36424	1.41728e-05	0.037732
PSMA5	MIR1-1HG	6	0.407508	0.103543	3.93564	8.91027e-05	0.0948947
PSMA5	MMP3	17	0.247842	0.0621099	3.99038	7.11109e-05	0.0850524
PSMA5	TUBB2B	17	0.253006	0.0626618	4.03765	5.83967e-05	0.0771272
PSMA5	UBXN10	5	0.448964	0.113248	3.96444	7.91597e-05	0.0896202
PSMA5	DACT2	20	0.26717	0.0570717	4.68131	3.27033e-06	0.0169605
PSMA5	FBXO28	6	0.410783	0.103502	3.96886	7.77297e-05	0.0888923
PSMA5	FCGR2C	4	0.5062	0.126712	3.9949	6.97901e-05	0.084295
PSMA5	ZKSCAN3	9	0.37692	0.0845935	4.45566	9.37236e-06	0.0314926
PSMA5	POPDC3	10	0.369576	0.081189	4.55204	6.01119e-06	0.0241067
PSMA5	ERC1	19	0.238744	0.0591959	4.03311	5.95154e-05	0.0779091
PSMA5	IGFBP6	5	0.475018	0.113159	4.19779	2.95168e-05	0.0553197
PSMA5	LGALS9C	6	0.409266	0.103503	3.95415	8.25866e-05	0.0914742
PSMA5	LCE4A	2	0.821646	0.178072	4.61411	4.49607e-06	0.0203464
PSMA5	PLEKHA2	11	0.344028	0.0771536	4.459	9.23037e-06	0.0312359
PSMA5	DCAF6	8	0.402915	0.0905279	4.45073	9.5856e-06	0.0318976
PSMA5	SELL	8	0.39046	0.0905578	4.31172	1.79127e-05	0.0422377
PSMA5	NEURL3	9	0.369557	0.0845905	4.36878	1.38867e-05	0.0374076
PSMA5	GAP43	9	0.401301	0.0844659	4.75104	2.34031e-06	0.0136886
PSMA5	KLHL10	11	0.356973	0.0764654	4.66842	3.47726e-06	0.0176389
PSMA5	ASF1B	6	0.408923	0.103865	3.93705	8.85916e-05	0.0946341
PSMA5	FAM47E	11	0.299943	0.0767943	3.90579	0.000100653	0.0993746
PSMA5	LZIC	5	0.47154	0.113359	4.15972	3.47876e-05	0.0598791
PSMA5	COX7A2L	3	0.592655	0.146309	4.05072	5.52817e-05	0.0752437
PSMA5	PRPSAP1	8	0.370791	0.090025	4.11876	4.14531e-05	0.0651187
PSMA5	ZNF823	9	0.340507	0.0849775	4.00703	6.63594e-05	0.0824654
PSMA5	TPRG1L	4	0.530704	0.126449	4.19699	2.96198e-05	0.0554067
PSMA5	AL136531.2	3	0.582788	0.145811	3.99688	6.92192e-05	0.0839439
PSMA5	HEYL	11	0.338905	0.0766092	4.42381	1.0834e-05	0.0326246
PSMA5	TTC39A	15	0.271136	0.0662844	4.09049	4.67429e-05	0.0689454
PSMA5	OR10J1	6	0.408048	0.103762	3.93255	9.02407e-05	0.0953356
PSMA5	GOLT1A	3	0.577893	0.145931	3.96004	8.06057e-05	0.0904509
PSMA5	NME9	9	0.434287	0.0844805	5.14067	3.3316e-07	0.00373133
PSMA5	TMEM14B	3	0.683521	0.146069	4.67944	3.29962e-06	0.017053
PSMA5	KCNJ11	6	0.476114	0.103202	4.61341	4.51099e-06	0.0203877
PSMA5	TRAV8-1	4	0.528931	0.126621	4.17728	3.22543e-05	0.058045
PSMA5	UBE2Q2	9	0.346344	0.0849866	4.07528	4.98493e-05	0.0713898
PSMA5	WFDC1	7	0.43681	0.0955173	4.5731	5.44931e-06	0.0228393
PSMA5	COPRS	2	0.75585	0.17864	4.23114	2.5533e-05	0.051235
PSMA5	CCL7	4	0.507422	0.126427	4.01354	6.45835e-05	0.0813343
PSMA5	TRPC5OS	2	0.75585	0.17864	4.23114	2.5533e-05	0.051235
PSMA5	RAB33A	6	0.414941	0.1033	4.01686	6.3697e-05	0.0807548
PSMA5	DCDC2B	2	0.707222	0.178788	3.95564	8.208e-05	0.0912089
PSMA5	PSME3IP1	4	0.529503	0.126565	4.18364	3.138e-05	0.0571047
PSMA5	INTS10	10	0.347347	0.0802221	4.32982	1.65278e-05	0.0405358
PSMA5	PTCD2	10	0.393103	0.0799515	4.91677	1.03837e-06	0.00799181
PSMA5	AC245884.11	2	0.719422	0.178601	4.02809	6.07793e-05	0.0787907
PSMA5	GLT8D2	7	0.382979	0.0956723	4.00302	6.7474e-05	0.0831788
PSMA5	HLA-DPA1	4	0.519926	0.126611	4.10649	4.36751e-05	0.0669075
PSMA5	WFDC12	4	0.603342	0.125856	4.79392	1.90104e-06	0.0120242
PSMA5	IL27	6	0.411891	0.103485	3.9802	7.41714e-05	0.086919
PSMA5	ETV3L	8	0.37773	0.089904	4.20148	2.90489e-05	0.054887
PSMA5	IGKV2-24	2	0.720091	0.178589	4.03212	5.97625e-05	0.0780874
PSMA5	AC018709.1	2	0.720091	0.178589	4.03212	5.97625e-05	0.0780874
PSMA5	NUDT5	2	-0.752932	0.178349	-4.22167	2.66092e-05	0.0525577
PSMA5	LAPTM5	2	0.719422	0.178601	4.02809	6.07793e-05	0.0787907
PSMA5	STATH	2	0.719422	0.178601	4.02809	6.07793e-05	0.0787907
PSMA5	CENPW	2	0.719422	0.178601	4.02809	6.07793e-05	0.0787907
PSMA5	MCU	5	0.469843	0.113434	4.14199	3.75373e-05	0.0617868
PSMA5	LINC00207	2	0.719422	0.178601	4.02809	6.07793e-05	0.0787907
PSMA5	RNF7	1	-1.03527	0.253457	-4.08462	4.792e-05	0.0699512
PSMA5	IGHV3-11	3	0.615154	0.146251	4.20616	2.84651e-05	0.0543137
PSMA6	C2CD6	32	0.192232	0.0471429	4.07763	4.89506e-05	0.0707859
PSMA6	FANCD2OS	15	0.277862	0.0687928	4.03911	5.75795e-05	0.0766561
PSMA6	NAAA	11	0.314764	0.0795912	3.95476	8.17746e-05	0.0910246
PSMA6	IGDCC4	38	0.171982	0.0433772	3.96479	7.8461e-05	0.0892305
PSMA6	Unknown	290	0.0761423	0.0189058	4.02746	6.04616e-05	0.0785929
PSMA6	EHBP1	17	0.293544	0.0640423	4.58359	5.12236e-06	0.0221344
PSMA6	ZEB2	60	0.145264	0.0353461	4.10976	4.27077e-05	0.066127
PSMA6	AC004080.3	34	0.179851	0.0457159	3.93411	8.90204e-05	0.0948508
PSMA6	SOX7	20	0.244835	0.0598405	4.09146	4.61639e-05	0.0684664
PSMA6	ZNF572	19	0.28196	0.0602667	4.67854	3.26815e-06	0.016959
PSMA6	ERCC6L2	26	0.214511	0.0520527	4.12104	4.07018e-05	0.0644598
PSMA6	CCDC40	32	0.191153	0.0474439	4.02903	6.00655e-05	0.0783312
PSMA6	SPO11	12	0.304769	0.075531	4.03501	5.8578e-05	0.0772417
PSMA6	CCDC157	20	0.286365	0.059292	4.82974	1.57122e-06	0.0104772
PSMA6	KIT	30	0.206248	0.0486663	4.23802	2.45426e-05	0.0502234
PSMA6	LRRC7	66	0.142763	0.0338952	4.2119	2.75071e-05	0.0535266
PSMA6	SPTA1	102	0.114683	0.0277764	4.12879	3.93755e-05	0.0632742
PSMA6	LHCGR	30	0.230283	0.0487312	4.72557	2.60809e-06	0.0147521
PSMA6	WDR5	12	0.304628	0.0759764	4.00952	6.51687e-05	0.08168
PSMA6	NOS1	64	0.150596	0.03391	4.44105	9.90445e-06	0.0318976
PSMA6	DNAH10	90	0.114964	0.0293261	3.92019	9.42433e-05	0.0972307
PSMA6	PCK1	29	0.202146	0.0495624	4.07861	4.87479e-05	0.0705558
PSMA6	SLC7A3	28	0.201091	0.0503811	3.9914	7.02726e-05	0.0845175
PSMA6	SHANK3	49	0.165042	0.0389083	4.24183	2.41359e-05	0.0498312
PSMA6	ZNF256	20	0.236027	0.0591767	3.98852	7.11181e-05	0.0850524
PSMA6	POGZ	22	0.234957	0.0571237	4.11314	4.20977e-05	0.0657141
PSMA6	TMEM183A	4	0.511958	0.130827	3.91323	9.69586e-05	0.0985081
PSMA6	NET1	12	0.300566	0.0758668	3.96177	7.94456e-05	0.089818
PSMA6	RET	39	0.198605	0.0428479	4.63512	4.0179e-06	0.0192297
PSMA6	COL1A1	35	0.181794	0.0453833	4.00575	6.62007e-05	0.0823783
PSMA6	CASKIN2	26	0.208093	0.0525194	3.96221	7.93e-05	0.0897328
PSMA6	IL27RA	16	0.263274	0.065727	4.00557	6.62502e-05	0.0823967
PSMA6	ITGA3	23	0.222639	0.0549545	4.05133	5.46973e-05	0.0748865
PSMA6	ZNF592	18	0.245661	0.0623408	3.94061	8.66767e-05	0.0935954
PSMA6	CCDC137	1	-1.28638	0.259778	-4.95183	8.56793e-07	0.00697199
PSMA6	TAF1L	63	0.148237	0.0340849	4.34906	1.50104e-05	0.0388779
PSMA6	ORC5	14	0.283879	0.0704178	4.03135	5.94847e-05	0.0778889
PSMA6	C20orf96	11	0.326026	0.0789905	4.12741	3.96088e-05	0.0635022
PSMA6	POC5	10	0.354247	0.0830273	4.26663	2.16448e-05	0.0468812
PSMA6	DACT2	24	0.235789	0.0538952	4.37495	1.33631e-05	0.0366301
PSMA6	NEURL3	9	0.351525	0.0874813	4.01829	6.28248e-05	0.0801736
PSMA6	NME9	11	0.356602	0.0791112	4.5076	7.29656e-06	0.0272269
PSMA7	Unknown	290	0.0745774	0.0174972	4.26226	2.20657e-05	0.0473263
PSMA7	RPRD2	31	0.178244	0.0442432	4.02873	6.01396e-05	0.0783462
PSMA7	ZEB2	60	0.138581	0.0327265	4.23453	2.49201e-05	0.0506313
PSMA7	DSCAML1	58	0.130797	0.0334552	3.90963	9.83935e-05	0.0989223
PSMA7	UMODL1	35	0.165753	0.041616	3.98292	7.27886e-05	0.0860976
PSMA7	SCN7A	53	0.140187	0.0345353	4.05925	5.29033e-05	0.0736732
PSMA7	LHCGR	30	0.202192	0.0451907	4.47419	8.51071e-06	0.0297787
PSMA7	HOXA1	11	0.322056	0.0739257	4.35647	1.45198e-05	0.038196
PSMA7	PCK1	29	0.199558	0.045862	4.35128	1.48617e-05	0.0386569
PSMA7	RTL8B	11	0.335209	0.0732837	4.57413	5.3546e-06	0.0226382
PSMA7	ZNF256	20	0.229869	0.0547737	4.19671	2.93846e-05	0.0551943
PSMA7	FRMD4A	30	0.185138	0.045578	4.06199	5.22941e-05	0.0732512
PSMA7	XKR7	24	0.203469	0.0499428	4.07404	4.97e-05	0.0713071
PSMA7	IPMK	8	0.341973	0.0858747	3.98223	7.29965e-05	0.0862104
PSMA7	MLXIPL	25	0.201248	0.0495269	4.06342	5.19812e-05	0.0730388
PSMA7	PCDHA13	76	0.116928	0.0293416	3.98506	7.2147e-05	0.0856723
PSMA7	NPAS3	47	0.150361	0.0365787	4.11061	4.2553e-05	0.0660618
PSMA7	SPTB	53	0.138184	0.0345252	4.00241	6.71274e-05	0.0829838
PSMA7	RUFY2	21	0.213323	0.0535934	3.9804	7.35536e-05	0.0866133
PSMA7	CPNE1	16	0.278458	0.0610893	4.55822	5.76796e-06	0.023495
PSMA7	PLEKHA2	14	0.297353	0.0653263	4.55181	5.94311e-06	0.0239427
PSMA7	NEURL3	9	0.327213	0.0810313	4.0381	5.78245e-05	0.0768201
PSMA7	SMOC2	13	0.292911	0.0675668	4.33514	1.59743e-05	0.0397871
PSMA7	RNF26	4	-0.523361	0.121071	-4.32277	1.68804e-05	0.0410075
PSMA7	TRAV8-1	4	0.494519	0.121171	4.08118	4.82221e-05	0.0701811
PSMA7	NENF	1	1.01737	0.241175	4.2184	2.67387e-05	0.0526092
PSMA7	TTC41P	9	0.376771	0.0809627	4.65364	3.67987e-06	0.0182486
PSMB1	Unknown	290	0.0737952	0.0183188	4.02839	6.02265e-05	0.0784088
PSMB1	RPRD2	31	0.186727	0.0462775	4.03493	5.85979e-05	0.0772417
PSMB1	EHBP1	17	0.280287	0.0620721	4.5155	7.03476e-06	0.0266918
PSMB1	RGPD4	42	0.17724	0.0399209	4.43979	9.96164e-06	0.0318976
PSMB1	ZEB2	60	0.158145	0.0341761	4.62737	4.16793e-06	0.0195546
PSMB1	FSIP2	129	0.102525	0.0243915	4.20331	2.85536e-05	0.0543988
PSMB1	AC097637.1	34	0.18089	0.045098	4.01105	6.47526e-05	0.0814367
PSMB1	CMYA5	60	0.13531	0.0344288	3.93013	9.04841e-05	0.0954615
PSMB1	ZNF572	19	0.235908	0.0585511	4.0291	6.00468e-05	0.0783253
PSMB1	ERCC6L2	26	0.212702	0.0504173	4.21883	2.66888e-05	0.0525957
PSMB1	PARPBP	13	0.279818	0.0706676	3.95964	8.01468e-05	0.0901559
PSMB1	SPO11	12	0.297428	0.073178	4.06445	5.1756e-05	0.072845
PSMB1	USP11	24	0.209866	0.0526014	3.98973	7.07613e-05	0.0848331
PSMB1	SCN7A	53	0.149703	0.036112	4.14554	3.6648e-05	0.0612959
PSMB1	KIT	30	0.191919	0.0471869	4.06721	5.11558e-05	0.0723861
PSMB1	LRRC7	66	0.138857	0.0328408	4.22819	2.56196e-05	0.0513303
PSMB1	LHCGR	30	0.217556	0.0472433	4.60502	4.63166e-06	0.0206942
PSMB1	ULK4	29	0.18971	0.047795	3.96924	7.70296e-05	0.0887539
PSMB1	DNAH1	65	0.134957	0.0331249	4.0742	4.9666e-05	0.0713071
PSMB1	WDR5	12	0.29311	0.0736255	3.98109	7.33427e-05	0.0864917
PSMB1	MYOF	35	0.171832	0.0439344	3.9111	9.7808e-05	0.0989179
PSMB1	WASHC4	28	0.207917	0.0487092	4.26855	2.14634e-05	0.0466707
PSMB1	ALDH1L1	42	0.16969	0.0400278	4.2393	2.44047e-05	0.0500479
PSMB1	RET	39	0.164261	0.0416333	3.94541	8.49819e-05	0.0927488
PSMB1	CASKIN1	41	0.178655	0.0408741	4.37086	1.36114e-05	0.0370039
PSMB1	CASKIN2	26	0.240549	0.0507269	4.74204	2.4088e-06	0.013987
PSMB1	PCNT	58	0.169533	0.034372	4.9323	9.44912e-07	0.0074918
PSMB1	PLIN2	9	0.339168	0.0849047	3.99469	6.9319e-05	0.0839852
PSMB1	TRPC3	36	0.172422	0.0430008	4.00973	6.51104e-05	0.0816593
PSMB1	CCDC137	1	-1.1247	0.252262	-4.45847	9.1464e-06	0.0310482
PSMB1	TAF1L	63	0.146591	0.0330143	4.44024	9.94101e-06	0.0318976
PSMB1	C20orf96	11	0.321497	0.076516	4.20169	2.87551e-05	0.0546068
PSMB1	ANKRD7	9	0.332164	0.0846031	3.92615	9.1972e-05	0.0961657
PSMB1	DENND4A	31	0.193625	0.0464074	4.17228	3.26614e-05	0.0583494
PSMB1	RALYL	15	0.262288	0.0657705	3.98793	7.12915e-05	0.0851206
PSMB1	RUNDC3A	14	0.268776	0.0679934	3.95297	8.23786e-05	0.0913939
PSMB1	ANTXR1	12	0.302807	0.0743487	4.07279	4.99629e-05	0.0714445
PSMB1	PGC	11	0.303771	0.0769829	3.94596	8.47906e-05	0.0926301
PSMB1	CPNE1	16	0.251177	0.0640622	3.92083	9.39945e-05	0.0970893
PSMB1	DACT2	24	0.230336	0.0522142	4.41137	1.13359e-05	0.0333086
PSMB1	ERC1	21	0.254429	0.056146	4.53155	6.53031e-06	0.0254782
PSMB1	NCLN	12	0.299503	0.0741619	4.03851	5.77259e-05	0.0767759
PSMB1	GTF3C5	15	0.267404	0.0657648	4.06607	5.14032e-05	0.0725858
PSMB1	RNF7	1	-1.13468	0.253101	-4.48312	8.16859e-06	0.0290431
PSMB2	ATP1A2	38	0.177792	0.0454523	3.91161	9.76029e-05	0.0988162
PSMB2	CRHBP	11	0.325082	0.0832624	3.9043	0.000100556	0.0993394
PSMB2	VSIG10	12	0.335739	0.0794218	4.22729	2.57211e-05	0.0514749
PSMB2	SUPT5H	26	0.214006	0.0544887	3.92753	9.14514e-05	0.0959169
PSMB2	HERC2	88	0.133566	0.0310864	4.2966	1.89617e-05	0.0434125
PSMB2	ABCC9	42	0.184915	0.0433216	4.26841	2.14757e-05	0.0466806
PSMB2	DUOX2	32	0.204797	0.0491366	4.16791	3.32841e-05	0.0586843
PSMB2	TMPRSS3	34	0.198843	0.0477169	4.16713	3.3396e-05	0.0586843
PSMB2	SAMD11	19	0.265064	0.0643025	4.12214	4.05112e-05	0.0643086
PSMB2	EHBP1	17	0.268359	0.067256	3.99012	7.06465e-05	0.0847531
PSMB2	RGPD4	42	0.181799	0.0432047	4.20785	2.79951e-05	0.0537545
PSMB2	ZEB2	60	0.168902	0.0369617	4.56964	5.46831e-06	0.0228393
PSMB2	HTR3E	17	0.303343	0.0666585	4.5507	5.97391e-06	0.0240283
PSMB2	FRYL	60	0.148908	0.0369318	4.03199	5.93258e-05	0.0777753
PSMB2	WWC2	29	0.20369	0.0518065	3.93174	8.98871e-05	0.0951611
PSMB2	GRPEL2	9	0.360604	0.0913108	3.94919	8.367e-05	0.0919991
PSMB2	PIGO	33	0.200227	0.049023	4.08434	4.7579e-05	0.069725
PSMB2	TRPM3	53	0.157396	0.0387922	4.05742	5.33132e-05	0.0739468
PSMB2	SVEP1	72	0.152338	0.0335641	4.53873	6.31628e-06	0.0249052
PSMB2	GRIN2B	58	0.147056	0.0375706	3.91412	9.66103e-05	0.0983765
PSMB2	TERF2	14	0.325064	0.0737186	4.40953	1.14308e-05	0.0334632
PSMB2	ZFHX3	89	0.152199	0.0314487	4.8396	1.49686e-06	0.0101585
PSMB2	SMARCA4	60	0.150431	0.0370612	4.05899	5.296e-05	0.0736878
PSMB2	CCDC157	20	0.310729	0.0620682	5.00626	6.51011e-07	0.0057288
PSMB2	DNAH3	97	0.124809	0.0299384	4.16887	3.3146e-05	0.0586464
PSMB2	GUCY2F	18	0.297747	0.065101	4.57361	5.36757e-06	0.0226713
PSMB2	FMN2	96	0.129708	0.0297933	4.3536	1.47083e-05	0.0383825
PSMB2	SLC4A1AP	14	0.303529	0.0734848	4.13051	3.9087e-05	0.0631155
PSMB2	LHCGR	30	0.213494	0.0511725	4.17204	3.26951e-05	0.0583716
PSMB2	DNAH1	65	0.144201	0.0358226	4.02542	6.09807e-05	0.0789182
PSMB2	ROR2	30	0.24134	0.051545	4.68212	3.21275e-06	0.0168644
PSMB2	MYOF	35	0.191657	0.0474813	4.03648	5.82198e-05	0.076991
PSMB2	DNAH10	90	0.129896	0.0306873	4.23288	2.50999e-05	0.0508107
PSMB2	CEP192	44	0.176994	0.0424917	4.16537	3.365e-05	0.0586843
PSMB2	WDR87	58	0.148576	0.0375302	3.95885	8.04084e-05	0.0902854
PSMB2	SHANK3	49	0.159801	0.0408143	3.91531	9.61397e-05	0.0981639
PSMB2	PKD1L1	69	0.137491	0.0342764	4.01123	6.47047e-05	0.0814171
PSMB2	B4GALNT4	41	0.174846	0.0443196	3.94512	8.50839e-05	0.0927839
PSMB2	NINL	37	0.197443	0.0457788	4.31298	1.76323e-05	0.0418926
PSMB2	C11orf16	10	0.361937	0.087029	4.15881	3.46148e-05	0.0596983
PSMB2	POGZ	22	0.254061	0.0598152	4.24743	2.35507e-05	0.0491423
PSMB2	TMEM127	3	0.724064	0.158089	4.5801	5.20681e-06	0.0222983
PSMB2	SDAD1	17	0.269385	0.0678901	3.96796	7.744e-05	0.088759
PSMB2	ZNF862	26	0.215407	0.0550835	3.91055	9.80268e-05	0.0989223
PSMB2	CER1	8	0.420759	0.0973266	4.32317	1.68503e-05	0.0409683
PSMB2	NET1	12	0.331936	0.0794171	4.17965	3.16378e-05	0.05739
PSMB2	RET	39	0.205517	0.0449018	4.57703	5.28229e-06	0.0224511
PSMB2	SIPA1	20	0.252861	0.0620337	4.07619	4.92513e-05	0.0709562
PSMB2	SRGAP1	32	0.194328	0.0494581	3.92914	9.08517e-05	0.0955901
PSMB2	CASKIN1	41	0.189275	0.0442108	4.28121	2.02975e-05	0.0451097
PSMB2	SLC1A5	18	0.255735	0.065108	3.92786	9.13285e-05	0.0958323
PSMB2	GAB2	11	0.343557	0.0829895	4.13976	3.75671e-05	0.0617968
PSMB2	C7	31	0.221102	0.0500555	4.41714	1.1043e-05	0.0327877
PSMB2	LIPH	9	0.363934	0.0915807	3.97392	7.5555e-05	0.0877669
PSMB2	COBLL1	36	0.189352	0.0471137	4.01905	6.26268e-05	0.0800663
PSMB2	ITGA3	23	0.242938	0.0575359	4.22237	2.62791e-05	0.0521358
PSMB2	TRPC3	36	0.186856	0.0464926	4.01906	6.26235e-05	0.0800663
PSMB2	KCNJ8	13	0.311857	0.0764505	4.0792	4.86269e-05	0.0704595
PSMB2	HK1	16	0.303808	0.0695001	4.37134	1.35822e-05	0.0369604
PSMB2	SPACA7	12	0.332571	0.0791661	4.20093	2.88508e-05	0.0546941
PSMB2	EGR2	17	0.26605	0.0678593	3.9206	9.4083e-05	0.0971449
PSMB2	TMEM214	19	0.313288	0.0633307	4.94686	8.78399e-07	0.00708562
PSMB2	DENND4A	31	0.215661	0.0501519	4.30016	1.86645e-05	0.0431011
PSMB2	RUFY2	21	0.267631	0.060507	4.42315	1.07455e-05	0.0326246
PSMB2	SRRM1	20	0.246916	0.0625452	3.9478	8.41499e-05	0.0922579
PSMB2	RRAGA	10	0.350891	0.0887743	3.95262	8.24977e-05	0.0914136
PSMB2	SPOCK1	12	0.322704	0.0792155	4.07375	4.9761e-05	0.071359
PSMB2	EPPK1	50	0.168044	0.04012	4.18853	3.04447e-05	0.0562247
PSMB2	TMEM252	8	0.402678	0.0969633	4.15289	3.55086e-05	0.0605054
PSMB2	PLEKHA7	25	0.234078	0.055964	4.18266	3.12285e-05	0.0569339
PSMB2	DACT2	24	0.271312	0.0563577	4.81411	1.69634e-06	0.0111018
PSMB2	IRX2	36	0.199915	0.0470196	4.25175	2.31089e-05	0.0486749
PSMB2	BCL3	14	0.293384	0.0740463	3.96217	7.93146e-05	0.0897436
PSMB2	ERC1	21	0.284685	0.0606649	4.69274	3.05357e-06	0.0163662
PSMB2	FLCN	21	0.24456	0.0615268	3.97485	7.52646e-05	0.0875739
PSMB2	TACO1	7	0.411139	0.104349	3.94006	8.68731e-05	0.0937155
PSMB2	TNPO3	21	0.270387	0.0601563	4.49474	7.74276e-06	0.0282014
PSMB2	LINC01993	5	0.517793	0.122372	4.2313	2.52741e-05	0.0510035
PSMB2	RNF126	12	0.335202	0.0796009	4.21104	2.76101e-05	0.0535266
PSMB2	AMELX	9	0.379551	0.0913453	4.15512	3.51686e-05	0.060215
PSMB2	PTCD2	10	0.367149	0.0867871	4.23046	2.53676e-05	0.0510827
PSMB2	AHSA1	3	0.647706	0.157785	4.10499	4.35838e-05	0.0668818
PSMB2	CCER2	4	0.560012	0.136617	4.09913	4.46845e-05	0.0675377
PSMB3	SCN7A	53	0.182499	0.0458056	3.98421	7.24017e-05	0.0858474
PSMB3	HOXB13	12	0.371366	0.0932267	3.98347	7.26236e-05	0.0860237
PSMB3	LINC01551	22	0.27316	0.06951	3.92979	9.06084e-05	0.0954766
PSMB3	LINC00552	3	-0.781408	0.184807	-4.22824	2.56143e-05	0.0513303
PSMB3	TTC8	9	0.435664	0.108048	4.03214	5.92881e-05	0.0777501
PSMB3	MICB	8	0.4851	0.113346	4.2798	2.04236e-05	0.0452646
PSMB3	ZNF823	10	0.466517	0.101885	4.57884	5.23771e-06	0.0223672
PSMB3	TRAV8-1	4	0.637126	0.16074	3.96371	7.88118e-05	0.0894112
PSMB3	TCEAL9	2	-0.975011	0.226296	-4.30856	1.79816e-05	0.0422384
PSMB4	EHBP1	17	0.246685	0.06146	4.01374	6.40293e-05	0.0809779
PSMB4	ZEB2	60	0.152356	0.0337882	4.50914	7.245e-06	0.0271595
PSMB4	CCDC157	20	0.222901	0.0569849	3.91159	9.76132e-05	0.0988162
PSMB4	SASS6	18	0.238723	0.0600386	3.97616	7.48552e-05	0.0873413
PSMB4	LHCGR	30	0.213303	0.0466907	4.56843	5.49933e-06	0.0228393
PSMB4	TTLL4	22	0.21656	0.0545123	3.97267	7.59442e-05	0.0879928
PSMB4	ECT2L	20	0.233128	0.0570802	4.08422	4.76039e-05	0.0697272
PSMB4	ROR2	30	0.186307	0.0472485	3.94314	8.57806e-05	0.0931216
PSMB4	NINL	37	0.175347	0.0418581	4.18908	3.03724e-05	0.0561823
PSMB4	PDZD2	49	0.144017	0.0368837	3.90463	0.000100424	0.0992568
PSMB4	PNISR	25	0.207395	0.0513147	4.04163	5.69726e-05	0.076275
PSMB4	NUP210L	44	0.1536	0.0388695	3.95169	8.28145e-05	0.0915402
PSMB4	MYLK2	16	0.277383	0.0630162	4.40177	1.18396e-05	0.0340985
PSMB4	ORC5	14	0.273122	0.0674179	4.05118	5.47315e-05	0.0748865
PSMB4	ASB4	18	0.247437	0.0599992	4.124	4.01895e-05	0.0640229
PSMB4	BPGM	6	0.40113	0.102561	3.91115	9.77868e-05	0.0989141
PSMB4	CST9LP1	5	-0.45527	0.11214	-4.05983	5.27744e-05	0.0735984
PSMB4	ERC1	21	0.265958	0.0554156	4.79934	1.82347e-06	0.0116902
PSMB4	PTCD2	10	0.40452	0.0790065	5.12009	3.6341e-07	0.00397905
PSMB4	RNF7	1	-1.42859	0.248598	-5.74662	1.19376e-08	0.000304794
PSMB5	FBN2	75	0.256495	0.0611207	4.19653	2.94066e-05	0.0551968
PSMB5	INTS8	17	0.601527	0.121209	4.96272	8.11151e-07	0.00674706
PSMB5	CLCA4	27	0.392082	0.0975403	4.0197	6.24568e-05	0.0799381
PSMB5	CLTCL1	26	0.396574	0.0998028	3.97357	7.56627e-05	0.0878167
PSMB5	TBC1D1	24	0.410225	0.103232	3.97382	7.55841e-05	0.0877892
PSMB5	KRT82	13	0.553848	0.138716	3.99268	6.99009e-05	0.0843453
PSMB5	RNF185	5	0.899619	0.222798	4.03783	5.78899e-05	0.0768474
PSMB5	SLC4A8	25	0.494974	0.101334	4.88458	1.19852e-06	0.00875765
PSMB5	SF3B4	15	0.53018	0.129626	4.09009	4.64338e-05	0.0686389
PSMB5	HS3ST6	12	0.642088	0.144634	4.43939	9.9795e-06	0.0318976
PSMB5	ESF1	13	0.566344	0.139153	4.06994	5.05691e-05	0.0718811
PSMB5	PRAMEF10	8	0.700759	0.177566	3.94647	8.46137e-05	0.0925395
PSMB5	OR6Q1	11	0.663222	0.151066	4.39028	1.24705e-05	0.0352484
PSMB5	TRAV30	2	1.38974	0.35423	3.92326	9.30652e-05	0.0966263
PSMB6	TP53	631	-0.147583	0.0341061	-4.32717	1.65528e-05	0.0405671
PSMB6	CACNA2D1	42	-0.291391	0.0696465	-4.18386	3.10672e-05	0.0567229
PSMB6	PMPCB	8	-0.642643	0.15588	-4.12267	4.04186e-05	0.0642701
PSMB8	FGD6	25	0.322267	0.0775745	4.15429	3.52943e-05	0.0603205
PSMB8	CCM2L	20	0.348053	0.0862615	4.03486	5.86159e-05	0.0772597
PSMB8	TNFSF4	3	0.923439	0.222925	4.14238	3.71483e-05	0.0614924
PSMB8	TGFB2	12	0.455617	0.110852	4.11013	4.26404e-05	0.0660954
PSMB8	AHCYL2	21	0.345519	0.0845726	4.08547	4.73519e-05	0.0695408
PSMB8	BHLHE22	25	0.323789	0.0780091	4.15065	3.58514e-05	0.0608248
PSMB8	NECTIN3	18	0.393525	0.0908641	4.33092	1.62781e-05	0.0401497
PSMB8	FCN1	18	0.377967	0.0905947	4.17206	3.26925e-05	0.0583716
PSMB8	CGB2	6	0.629039	0.156729	4.01353	6.40856e-05	0.0810142
PSMB8	FBXO47	14	0.411026	0.102528	4.0089	6.5336e-05	0.0818141
PSMB8	MMP3	19	0.399283	0.0883888	4.51735	6.97502e-06	0.0266074
PSMB8	OVCH2	10	0.510427	0.12097	4.21946	2.66151e-05	0.0525577
PSMB8	ZKSCAN3	9	0.513591	0.127881	4.01615	6.33882e-05	0.0805328
PSMB8	KLHL10	11	0.4722	0.115689	4.08163	4.81295e-05	0.0701162
PSMB8	CALU	9	0.597666	0.127857	4.6745	3.33185e-06	0.0171449
PSMB8	PGAM1	3	0.964122	0.219945	4.38346	1.28603e-05	0.0358714
PSMB8	TRAV8-1	4	0.809007	0.19102	4.2352	2.48472e-05	0.0505356
PSMB8	MMD	5	0.697897	0.171915	4.05955	5.2837e-05	0.0736428
PSMB8	MSTO2P	2	-1.08777	0.269506	-4.03616	5.8298e-05	0.0770485
PSMB9	NEB	115	0.215234	0.0439426	4.89808	1.1208e-06	0.00842027
PSMB9	C2CD6	32	0.313557	0.0796339	3.93748	8.77974e-05	0.0942447
PSMB9	NAAA	11	0.612538	0.134043	4.5697	5.46681e-06	0.0228393
PSMB9	TP53	631	0.152881	0.0341371	4.47846	8.34548e-06	0.0294412
PSMB9	SEZ6	19	0.448755	0.102094	4.39553	1.21785e-05	0.0347453
PSMB9	CACNA1A	72	0.237588	0.0547852	4.33672	1.58618e-05	0.0397871
PSMB9	CRNKL1	16	0.440136	0.111366	3.95215	8.26569e-05	0.0914742
PSMB9	HERC2	88	0.216224	0.0500911	4.31661	1.73497e-05	0.0415517
PSMB9	RYR3	123	0.188605	0.0435132	4.33443	1.60253e-05	0.0397886
PSMB9	RPRD2	31	0.337843	0.0805847	4.19239	2.99397e-05	0.0557682
PSMB9	ZBTB7B	13	0.538806	0.123398	4.36642	1.38856e-05	0.0374076
PSMB9	ZEB2	60	0.244188	0.0596792	4.09167	4.6123e-05	0.0684643
PSMB9	DLG1	25	0.356535	0.0897585	3.97217	7.61043e-05	0.0881146
PSMB9	ERCC6L2	26	0.345656	0.0879444	3.93039	9.03867e-05	0.0954205
PSMB9	DSCAML1	58	0.239408	0.0609701	3.92664	9.17859e-05	0.0960662
PSMB9	SUPT16H	21	0.385302	0.0984335	3.91433	9.65241e-05	0.0983376
PSMB9	DNAJA4	7	0.699342	0.167473	4.17584	3.21639e-05	0.0579625
PSMB9	ZFHX3	89	0.199212	0.050872	3.91595	9.58884e-05	0.0980665
PSMB9	DHRS7B	9	0.592279	0.148639	3.98468	7.2259e-05	0.0857475
PSMB9	CCM2L	20	0.421998	0.0995894	4.23738	2.46107e-05	0.0503075
PSMB9	USP11	24	0.391321	0.0915513	4.27434	2.09222e-05	0.0459478
PSMB9	KIT	30	0.368714	0.0820779	4.49225	7.83235e-06	0.0283162
PSMB9	TBX15	22	0.376652	0.0954053	3.94791	8.41126e-05	0.09224
PSMB9	ATP2B4	31	0.3249	0.0807373	4.02416	6.1301e-05	0.0791583
PSMB9	TGFB2	12	0.591938	0.127806	4.63153	4.08682e-06	0.0193233
PSMB9	ACTN2	53	0.286784	0.0629875	4.55303	5.90922e-06	0.0238754
PSMB9	DNAH7	97	0.228732	0.047651	4.80015	1.81627e-06	0.0116737
PSMB9	DNAH12	43	0.275144	0.0699804	3.93172	8.98946e-05	0.0951627
PSMB9	EMB	11	0.558162	0.134858	4.1389	3.7707e-05	0.0619504
PSMB9	LARS1	16	0.465485	0.112065	4.15373	3.53806e-05	0.0603983
PSMB9	HOXA1	11	0.567363	0.134814	4.20848	2.79186e-05	0.053662
PSMB9	GRM3	42	0.27802	0.0701198	3.96494	7.84129e-05	0.0892046
PSMB9	PTPRZ1	57	0.276682	0.0606665	4.5607	5.7016e-06	0.0233326
PSMB9	BHLHE22	25	0.356743	0.0902003	3.95501	8.16908e-05	0.0910073
PSMB9	PRUNE2	54	0.282946	0.0621741	4.55086	5.96945e-06	0.0240214
PSMB9	TACC2	75	0.240897	0.053616	4.493	7.8052e-06	0.0282761
PSMB9	ZNF195	15	0.526946	0.115603	4.55824	5.76753e-06	0.023495
PSMB9	CRY2	12	0.526969	0.128488	4.10131	4.42731e-05	0.0673647
PSMB9	ARNTL2	16	0.454572	0.111122	4.09074	4.63065e-05	0.0685611
PSMB9	PTPRQ	58	0.240654	0.0605511	3.9744	7.54045e-05	0.0876441
PSMB9	PITPNM2	36	0.295614	0.0751256	3.93492	8.87227e-05	0.0947132
PSMB9	PARP2	6	0.725254	0.180141	4.02604	6.08222e-05	0.0788245
PSMB9	G2E3	21	0.441597	0.097144	4.54579	6.11205e-06	0.0243835
PSMB9	NEDD4	24	0.398258	0.0909096	4.38081	1.3015e-05	0.0361485
PSMB9	GAS2L2	22	0.450783	0.0948607	4.75205	2.29501e-06	0.0135269
PSMB9	DHX58	11	0.55533	0.133566	4.15773	3.47769e-05	0.059876
PSMB9	HOXB13	12	0.581711	0.12785	4.54994	5.99518e-06	0.0240644
PSMB9	LAMA1	90	0.205505	0.0491207	4.18367	3.10926e-05	0.0567635
PSMB9	ZNF20	27	0.35207	0.0872402	4.03564	5.84235e-05	0.0771295
PSMB9	PSENEN	6	0.739694	0.181105	4.08434	4.75802e-05	0.069725
PSMB9	PKDREJ	38	0.312769	0.0741845	4.2161	2.70083e-05	0.0528916
PSMB9	ZNF630	21	0.394826	0.097636	4.04386	5.64434e-05	0.0759547
PSMB9	ZXDB	20	0.423754	0.100609	4.21189	2.75081e-05	0.0535266
PSMB9	PJA1	23	0.37876	0.09334	4.05786	5.32145e-05	0.073917
PSMB9	MID2	12	0.510457	0.129319	3.94726	8.43391e-05	0.0923571
PSMB9	ATP2B3	49	0.269657	0.0652668	4.13162	3.89017e-05	0.0629564
PSMB9	PLXNA3	56	0.264237	0.0623201	4.24001	2.43297e-05	0.0500479
PSMB9	SHANK3	49	0.272622	0.0657133	4.14866	3.61588e-05	0.0610303
PSMB9	LTBP2	36	0.335504	0.0753443	4.45294	9.38104e-06	0.0314964
PSMB9	HSD17B4	18	0.436183	0.105134	4.14884	3.61319e-05	0.0610206
PSMB9	SEC23IP	18	0.413763	0.105102	3.93679	8.80457e-05	0.0943679
PSMB9	PAQR6	10	0.59059	0.140381	4.20705	2.80933e-05	0.0538608
PSMB9	IPO4	24	0.382025	0.0921219	4.14695	3.64265e-05	0.0611948
PSMB9	PIGW	6	0.772239	0.18065	4.27478	2.08813e-05	0.0459002
PSMB9	PCNT	58	0.252401	0.0600775	4.20125	2.88106e-05	0.0546689
PSMB9	DNAH9	102	0.186559	0.0466534	3.99884	6.81311e-05	0.0832202
PSMB9	TTLL9	17	0.448026	0.107825	4.15511	3.51707e-05	0.060215
PSMB9	PHACTR1	34	0.346325	0.0782515	4.42579	1.06172e-05	0.0324958
PSMB9	OR52E2	8	0.673025	0.156197	4.30881	1.79616e-05	0.0422377
PSMB9	PLIN2	9	0.587039	0.147953	3.96774	7.75083e-05	0.088759
PSMB9	NECTIN3	18	0.492704	0.104822	4.70041	2.94343e-06	0.01598
PSMB9	WWC3	35	0.321886	0.0766091	4.20166	2.8759e-05	0.0546082
PSMB9	THAP7	13	0.48915	0.123969	3.94575	8.48632e-05	0.0926766
PSMB9	MLXIPL	25	0.374115	0.0902367	4.14593	3.65857e-05	0.0612917
PSMB9	CHPF2	22	0.382526	0.0970591	3.94116	8.64785e-05	0.0934845
PSMB9	TMEM176A	8	0.632203	0.156596	4.03715	5.80558e-05	0.0769416
PSMB9	EGR2	17	0.455882	0.109249	4.17286	3.25794e-05	0.0582659
PSMB9	CGB2	6	0.760454	0.180955	4.20244	2.8662e-05	0.0545007
PSMB9	C20orf96	11	0.528983	0.133443	3.96411	7.86821e-05	0.0893435
PSMB9	GALC	20	0.419838	0.0999323	4.20123	2.88131e-05	0.0546689
PSMB9	TMEM244	6	0.743927	0.18073	4.11623	4.1545e-05	0.065192
PSMB9	MMP3	19	0.478011	0.102052	4.68398	3.18433e-06	0.0167711
PSMB9	OVCH2	10	0.556386	0.139901	3.97699	7.45995e-05	0.0871743
PSMB9	NOP14	22	0.388348	0.09639	4.02892	6.0093e-05	0.0783318
PSMB9	MACROH2A1	9	0.650501	0.148218	4.3888	1.25544e-05	0.0353821
PSMB9	CALU	9	0.63519	0.147965	4.29283	1.92804e-05	0.0437774
PSMB9	ALG8	9	0.586298	0.14759	3.97247	7.60091e-05	0.0880321
PSMB9	ZNF652	14	0.489621	0.119427	4.09976	4.45647e-05	0.0674944
PSMB9	BPIFB3	16	0.45404	0.112189	4.04711	5.56771e-05	0.0755336
PSMB9	LINC02118	4	0.958672	0.22055	4.34672	1.51683e-05	0.0390849
PSMB9	LINC01993	5	0.776789	0.197426	3.93459	8.8845e-05	0.0947634
PSMB9	ZNF823	10	0.602483	0.140207	4.29709	1.89204e-05	0.0434125
PSMB9	FOXD4L6	14	0.474817	0.119455	3.97487	7.52575e-05	0.0875715
PSMB9	FRA10AC1	4	0.996189	0.22177	4.49199	7.84155e-06	0.0283378
PSMB9	IL22	6	0.725976	0.181076	4.00923	6.52459e-05	0.0817375
PSMB9	DRAM1	4	1.0322	0.221541	4.65917	3.58425e-06	0.0179531
PSMB9	TRAV8-1	4	0.941725	0.220679	4.2674	2.15723e-05	0.0467864
PSMB9	MMD	5	0.797419	0.198668	4.01383	6.40061e-05	0.0809543
PSMB10	NAAA	11	0.689127	0.139607	4.9362	9.26642e-07	0.00739937
PSMB10	KAT6A	43	0.286668	0.0730162	3.9261	9.1992e-05	0.096174
PSMB10	CACNA1A	72	0.236996	0.0571963	4.14355	3.69613e-05	0.0613664
PSMB10	HERC2	88	0.218992	0.052282	4.18868	3.04257e-05	0.0562136
PSMB10	MAP7D1	29	0.429525	0.0870412	4.93474	9.33443e-07	0.00743769
PSMB10	COL24A1	43	0.313271	0.0717578	4.36567	1.39327e-05	0.0374136
PSMB10	LIX1L	9	0.60963	0.154052	3.9573	8.09226e-05	0.0906107
PSMB10	RPRD2	31	0.419969	0.0837689	5.01342	6.27764e-07	0.00559408
PSMB10	ZBTB7B	13	0.544035	0.128803	4.22377	2.61189e-05	0.0519579
PSMB10	CD48	7	0.686785	0.174506	3.9356	8.84771e-05	0.0945943
PSMB10	C4BPA	17	0.465682	0.112919	4.12404	4.01833e-05	0.0640229
PSMB10	ZEB2	60	0.256559	0.0622505	4.1214	4.06393e-05	0.0644265
PSMB10	AC097637.1	34	0.345916	0.0819062	4.22332	2.61705e-05	0.0520232
PSMB10	HTR3E	17	0.444985	0.112325	3.9616	7.95012e-05	0.0898385
PSMB10	DLG1	25	0.421035	0.0934373	4.50607	7.34847e-06	0.0273065
PSMB10	CMYA5	60	0.286581	0.0624149	4.59155	4.93453e-06	0.021591
PSMB10	MYLIP	10	0.680212	0.145839	4.66413	3.50061e-06	0.0177267
PSMB10	TRIM31	12	0.525963	0.133497	3.9399	8.693e-05	0.0937712
PSMB10	NOTCH4	40	0.296647	0.0745981	3.9766	7.47203e-05	0.0872518
PSMB10	ADGB	67	0.249642	0.0587323	4.25051	2.32345e-05	0.0488051
PSMB10	CAPZA2	6	0.82743	0.188625	4.38663	1.26776e-05	0.0355904
PSMB10	TMEFF1	10	0.575002	0.146115	3.93527	8.85955e-05	0.0946341
PSMB10	ANKRD2	10	0.56985	0.145981	3.9036	0.000100845	0.0994643
PSMB10	TUB	20	0.410835	0.104549	3.9296	9.06792e-05	0.0954972
PSMB10	SPI1	7	0.77778	0.174117	4.46701	8.79582e-06	0.0303483
PSMB10	FKBP4	8	0.739465	0.162533	4.54963	6.00375e-06	0.0240878
PSMB10	FGD6	25	0.368947	0.0935788	3.94264	8.59562e-05	0.0932193
PSMB10	DIABLO	20	0.41978	0.104428	4.0198	6.24312e-05	0.0799381
PSMB10	GATM	11	0.620312	0.139114	4.45902	9.12348e-06	0.0310172
PSMB10	DNAJA4	7	0.783529	0.174485	4.49051	7.8952e-06	0.0284539
PSMB10	PFAS	27	0.418068	0.0901388	4.63805	3.9625e-06	0.019089
PSMB10	DHRS7B	9	0.776593	0.154376	5.03051	5.75515e-07	0.00532511
PSMB10	LGALS3BP	14	0.521188	0.123964	4.20436	2.84242e-05	0.0542773
PSMB10	THOP1	23	0.400449	0.097438	4.10979	4.27029e-05	0.0661268
PSMB10	ZNF460	20	0.412496	0.104872	3.93332	8.93077e-05	0.0949637
PSMB10	CCM2L	20	0.425052	0.103953	4.0889	4.66689e-05	0.068888
PSMB10	ARFGAP1	19	0.419595	0.107082	3.91844	9.49174e-05	0.0975661
PSMB10	USP11	24	0.469255	0.0952381	4.92717	9.69444e-07	0.00761434
PSMB10	KIT	30	0.370697	0.0856829	4.32638	1.66111e-05	0.0406344
PSMB10	DNAH3	97	0.20377	0.0503534	4.04679	5.57512e-05	0.075586
PSMB10	GUCY2F	18	0.500712	0.109441	4.57517	5.32848e-06	0.0225679
PSMB10	PIK3AP1	26	0.369918	0.0924051	4.00322	6.6902e-05	0.0828389
PSMB10	ADAMTS4	27	0.357266	0.0898371	3.97682	7.4653e-05	0.0872022
PSMB10	TGFB2	12	0.547934	0.133619	4.10073	4.43825e-05	0.0674537
PSMB10	LHCGR	30	0.366011	0.0859979	4.25605	2.26766e-05	0.0481442
PSMB10	DNAH7	97	0.258804	0.049613	5.21645	2.1984e-07	0.0027507
PSMB10	DNAH12	43	0.289398	0.072995	3.96463	7.85105e-05	0.0892345
PSMB10	MCF2L2	23	0.393307	0.0975139	4.03334	5.89899e-05	0.077538
PSMB10	POLN	20	0.444253	0.104678	4.244	2.39079e-05	0.0495182
PSMB10	CNGA1	24	0.416837	0.0952491	4.37628	1.32834e-05	0.0365052
PSMB10	EMB	11	0.567269	0.140743	4.03054	5.96874e-05	0.0780356
PSMB10	HOXA1	11	0.583624	0.140672	4.14884	3.61321e-05	0.0610206
PSMB10	PTPRZ1	57	0.268203	0.0633735	4.2321	2.5186e-05	0.0509115
PSMB10	BHLHE22	25	0.389128	0.0940316	4.13826	3.78097e-05	0.0620498
PSMB10	RGS22	30	0.396344	0.0851199	4.6563	3.63355e-06	0.0180985
PSMB10	PRUNE2	54	0.266642	0.0649785	4.10355	4.38527e-05	0.0670572
PSMB10	TACC2	75	0.239827	0.0559807	4.2841	2.00398e-05	0.044815
PSMB10	ZNF195	15	0.552317	0.120586	4.58027	5.20282e-06	0.0222983
PSMB10	ARNTL2	16	0.465961	0.115955	4.01845	6.2783e-05	0.0801732
PSMB10	BLM	18	0.447444	0.111727	4.00479	6.64651e-05	0.0825219
PSMB10	GAS2L2	22	0.443261	0.0990783	4.47385	8.52402e-06	0.0298016
PSMB10	HOXB13	12	0.637568	0.133237	4.78523	1.95344e-06	0.0122297
PSMB10	MYO15B	41	0.300207	0.0739395	4.06017	5.2698e-05	0.073557
PSMB10	IL2RB	8	0.666721	0.163534	4.07696	4.90895e-05	0.0709046
PSMB10	SLC9A7	15	0.470852	0.119721	3.9329	8.94622e-05	0.0950366
PSMB10	PJA1	23	0.420701	0.0972701	4.32508	1.67076e-05	0.0407608
PSMB10	MID2	12	0.558161	0.134807	4.14043	3.74597e-05	0.0617075
PSMB10	PLXNA3	56	0.255766	0.0650903	3.92941	9.0752e-05	0.0955422
PSMB10	CCDC141	49	0.270656	0.0680414	3.97782	7.4344e-05	0.0870342
PSMB10	POM121	22	0.406459	0.0988763	4.11078	4.25222e-05	0.0660251
PSMB10	ADAM22	32	0.35103	0.083052	4.22663	2.57952e-05	0.0515591
PSMB10	HSD17B4	18	0.434219	0.109757	3.95619	8.12928e-05	0.0908211
PSMB10	PAQR6	10	0.584561	0.14657	3.98827	7.11905e-05	0.0851037
PSMB10	BAG4	7	0.723517	0.17472	4.14101	3.73671e-05	0.0616531
PSMB10	FRMD4A	30	0.361146	0.0866214	4.16924	3.3093e-05	0.0585939
PSMB10	TRPV4	24	0.408273	0.0962283	4.24276	2.40384e-05	0.0496822
PSMB10	PIGW	6	0.790226	0.188517	4.1918	3.00161e-05	0.0558464
PSMB10	CASKIN2	26	0.392898	0.0923961	4.25233	2.30503e-05	0.0485862
PSMB10	RRP1B	16	0.534933	0.116564	4.58916	4.99023e-06	0.0217556
PSMB10	CSF2RA	39	0.332893	0.0758267	4.39019	1.24761e-05	0.0352558
PSMB10	CYLC1	31	0.380248	0.0839527	4.52931	6.59871e-06	0.0256625
PSMB10	SLC22A14	14	0.490838	0.124274	3.94964	8.35165e-05	0.0919814
PSMB10	IGLV1-50	6	0.760528	0.188658	4.03126	5.95077e-05	0.0779047
PSMB10	PLIN2	9	0.731412	0.153849	4.7541	2.27226e-06	0.0134468
PSMB10	NECTIN3	18	0.4635	0.109566	4.23032	2.53826e-05	0.0510827
PSMB10	FIGNL2	26	0.3751	0.0927665	4.04349	5.65302e-05	0.076008
PSMB10	RBL2	28	0.3818	0.0883166	4.32308	1.6857e-05	0.040979
PSMB10	IGHA2	15	0.577664	0.119571	4.83114	1.56044e-06	0.0104289
PSMB10	MRPL38	15	0.478341	0.120398	3.97299	7.58439e-05	0.0879576
PSMB10	EPB41L4B	25	0.420438	0.0932075	4.51077	7.19047e-06	0.0270463
PSMB10	MFSD14A	14	0.491817	0.124403	3.95342	8.22261e-05	0.0912979
PSMB10	FCN1	18	0.496598	0.109026	4.55487	5.8589e-06	0.0237282
PSMB10	EGR2	17	0.489534	0.113913	4.29745	1.88899e-05	0.0434125
PSMB10	CGB2	6	0.798988	0.18875	4.23304	2.5083e-05	0.0507983
PSMB10	NR2C1	14	0.514048	0.123514	4.16186	3.41635e-05	0.0592624
PSMB10	TIGD3	17	0.463676	0.11325	4.09426	4.56185e-05	0.0681657
PSMB10	RUFY2	21	0.58272	0.101072	5.76541	1.07171e-08	0.000286503
PSMB10	WNT1	14	0.49269	0.124555	3.95562	8.14852e-05	0.0909269
PSMB10	NLGN2	19	0.424471	0.106513	3.98517	7.21145e-05	0.0856626
PSMB10	FEZF1	17	0.497019	0.112215	4.42915	1.04562e-05	0.0321706
PSMB10	SMAD9	11	0.557413	0.140133	3.97773	7.43706e-05	0.0870512
PSMB10	ETS1	18	0.437022	0.109451	3.99286	6.98474e-05	0.0843304
PSMB10	TTC13	21	0.412038	0.101771	4.04869	5.53082e-05	0.0752539
PSMB10	TMCC1	17	0.466864	0.112944	4.13359	3.85746e-05	0.0627286
PSMB10	ZNF185	14	0.490544	0.124236	3.94848	8.39156e-05	0.0921272
PSMB10	MMP3	19	0.484724	0.106523	4.55041	5.98181e-06	0.0240436
PSMB10	EZHIP	28	0.391323	0.0882363	4.43494	1.01839e-05	0.0318976
PSMB10	ZBTB7C	16	0.465882	0.117086	3.97896	7.3993e-05	0.0868516
PSMB10	OVCH2	10	0.686513	0.145504	4.71816	2.7028e-06	0.0150875
PSMB10	BCL3	14	0.530579	0.124333	4.26741	2.15709e-05	0.0467864
PSMB10	MACROH2A1	9	0.630731	0.154816	4.07407	4.96945e-05	0.0713071
PSMB10	ZKSCAN3	9	0.691335	0.153846	4.49369	7.78029e-06	0.0282558
PSMB10	POPDC3	10	0.75465	0.147293	5.12345	3.57142e-07	0.00392262
PSMB10	PLEKHA2	14	0.514294	0.124417	4.13363	3.85676e-05	0.0627286
PSMB10	KIAA1958	17	0.451526	0.112784	4.00347	6.68313e-05	0.0827879
PSMB10	KLHL10	11	0.620929	0.139233	4.45965	9.09712e-06	0.0309741
PSMB10	OR2K2	10	0.575032	0.147245	3.90527	0.000100159	0.0990919
PSMB10	CALU	9	0.670115	0.154327	4.34217	1.54802e-05	0.0394845
PSMB10	DKK4	9	0.624734	0.153481	4.07043	5.04653e-05	0.0718202
PSMB10	LINC02118	4	0.961834	0.230235	4.17761	3.19181e-05	0.0576846
PSMB10	RGS10	6	0.869298	0.188243	4.61796	4.35744e-06	0.0199497
PSMB10	CNN3	3	1.14934	0.266497	4.31277	1.76486e-05	0.0419186
PSMB10	S100A7	3	1.06437	0.266315	3.99665	6.87553e-05	0.0836316
PSMB10	SPATA45	2	1.35154	0.326972	4.1335	3.85885e-05	0.0627286
PSMB10	RPL31	2	1.36596	0.326843	4.17926	3.16912e-05	0.0574571
PSMB10	COX19	2	1.35154	0.326972	4.1335	3.85885e-05	0.0627286
PSMB10	FOXD4L6	14	0.496224	0.124612	3.98214	7.30253e-05	0.0862268
PSMB10	FRA10AC1	4	1.09188	0.231119	4.72432	2.62383e-06	0.0147872
PSMB10	KCNJ11	7	0.696727	0.174183	3.99997	6.78122e-05	0.0831788
PSMB10	LDHAL6A	2	1.35154	0.326972	4.1335	3.85885e-05	0.0627286
PSMB10	RNF121	11	0.570284	0.140173	4.06844	5.089e-05	0.0721705
PSMB10	DRAM1	4	0.944291	0.231667	4.07607	4.92748e-05	0.0709562
PSMB10	TRAV8-1	4	0.945736	0.23036	4.10546	4.34967e-05	0.0668785
PSMB10	CORO7	10	0.610604	0.146309	4.1734	3.25049e-05	0.0582298
PSMB10	MMD	5	0.946668	0.206779	4.57815	5.2546e-06	0.0224091
PSMB10	IER3IP1	2	1.35154	0.326972	4.1335	3.85885e-05	0.0627286
PSMB10	COX7B	3	1.15533	0.266017	4.34305	1.54193e-05	0.0394056
PSMB10	HMGB3	4	0.935785	0.231051	4.05013	5.49751e-05	0.0750261
PSMB10	SELENOK	2	1.32036	0.324871	4.06426	5.17965e-05	0.0728786
PSMB10	TMPRSS11E	14	0.535748	0.123517	4.33745	1.58106e-05	0.0397871
PSMB10	GLT8D2	9	0.606255	0.153567	3.94781	8.41475e-05	0.0922579
PSMB10	EIF2S3	8	0.667041	0.162816	4.09691	4.51085e-05	0.0679103
PSMB10	CCER2	4	0.943683	0.22966	4.10905	4.2837e-05	0.066209
PSMC1	CCDC168	144	0.0803421	0.0197104	4.07612	4.92644e-05	0.0709562
PSMC1	URB1	42	0.134051	0.0336284	3.98626	7.1789e-05	0.0854737
PSMC1	ALOX15B	13	0.233153	0.0590069	3.95128	8.29555e-05	0.0916165
PSMC1	FASN	53	0.128906	0.0304305	4.23607	2.47528e-05	0.0504543
PSMC1	COL20A1	49	0.128165	0.0312198	4.10524	4.35377e-05	0.0668818
PSMC1	TUT4	25	0.1717	0.0431036	3.98343	7.26367e-05	0.0860277
PSMC1	PCK1	29	0.162343	0.0401927	4.03912	5.75764e-05	0.0766561
PSMC1	RAPGEF1	18	0.215051	0.0505066	4.25787	2.24958e-05	0.0478989
PSMC1	ASIC3	20	0.189853	0.0479519	3.95925	8.0275e-05	0.0901816
PSMC1	CASKIN1	41	0.137552	0.0342517	4.01592	6.34492e-05	0.0805623
PSMC1	OSBPL11	19	0.196174	0.0489046	4.01136	6.46686e-05	0.0813833
PSMC1	XKR5	30	0.166987	0.0394457	4.23334	2.50494e-05	0.0507595
PSMC1	JUP	23	0.181267	0.0448249	4.0439	5.64327e-05	0.0759509
PSMC1	CD6	20	0.203324	0.0481805	4.22005	2.65464e-05	0.0524947
PSMC1	SH3BGRL2	3	-0.501921	0.122635	-4.09282	4.58996e-05	0.0683286
PSMC1	ATP2A3	23	0.17881	0.0447766	3.99339	6.96937e-05	0.084241
PSMC1	MS4A12	13	0.232585	0.0590615	3.93801	8.7606e-05	0.0941581
PSMC2	NAAA	11	0.26606	0.0575966	4.61936	4.32871e-06	0.0198873
PSMC2	NIPBL	65	0.105379	0.0244995	4.30129	1.85714e-05	0.0429874
PSMC2	GCLC	11	0.27828	0.0570071	4.8815	1.21701e-06	0.0088618
PSMC2	CCDC168	144	0.0728634	0.0176347	4.13182	3.88679e-05	0.0629362
PSMC2	Unknown	290	0.0535875	0.0137243	3.90458	0.000100444	0.0992568
PSMC2	SPIN2B	8	0.270565	0.0672874	4.02103	6.211e-05	0.0797297
PSMC2	CDH11	34	0.141907	0.0330541	4.29319	1.92497e-05	0.0437628
PSMC2	NBEAL2	43	0.141323	0.0304332	4.64373	3.85719e-06	0.0188184
PSMC2	DST	125	0.0741751	0.0184108	4.02889	6.01e-05	0.0783318
PSMC2	MGAM	66	0.100105	0.0243993	4.10279	4.39941e-05	0.0671917
PSMC2	TSPYL5	18	0.186531	0.0452002	4.12679	3.97139e-05	0.0636047
PSMC2	ADAMTSL1	48	0.116538	0.0283455	4.11134	4.24218e-05	0.0659361
PSMC2	TRPM3	53	0.127515	0.0267886	4.76005	2.20768e-06	0.0131989
PSMC2	FBH1	20	0.174943	0.0431115	4.05792	5.31992e-05	0.0739137
PSMC2	PFAS	27	0.177909	0.0371096	4.79414	1.87031e-06	0.0119124
PSMC2	CCDC40	32	0.145944	0.0343965	4.24298	2.40151e-05	0.0496807
PSMC2	FASN	53	0.107273	0.0272633	3.9347	8.88061e-05	0.0947401
PSMC2	SPO11	12	0.236119	0.0547453	4.31306	1.7626e-05	0.0418926
PSMC2	COL20A1	49	0.124771	0.0278967	4.47261	8.5724e-06	0.0298463
PSMC2	SEZ6L	35	0.139341	0.032713	4.2595	2.23355e-05	0.0476381
PSMC2	MAGEC1	60	0.0993489	0.0254422	3.90489	0.000100316	0.0991917
PSMC2	CEP162	34	0.134303	0.0332954	4.03367	5.89086e-05	0.0774889
PSMC2	SOAT1	12	0.231833	0.0547919	4.23116	2.52903e-05	0.051012
PSMC2	GRM6	57	0.104378	0.0261775	3.98733	7.1469e-05	0.0852506
PSMC2	ZBTB37	20	0.17178	0.0428747	4.00655	6.59788e-05	0.0821925
PSMC2	TPR	50	0.112797	0.0275928	4.08794	4.68602e-05	0.069072
PSMC2	ANGEL2	12	0.236034	0.0551211	4.28211	2.02169e-05	0.0450558
PSMC2	LHCGR	30	0.138585	0.0354769	3.90634	9.97251e-05	0.0990659
PSMC2	CLASP2	29	0.16626	0.0359595	4.62353	4.24423e-06	0.0197391
PSMC2	FAM172BP	16	0.189888	0.0482365	3.93661	8.81109e-05	0.0944136
PSMC2	DNAJC13	46	0.121601	0.0287313	4.23236	2.51576e-05	0.0508967
PSMC2	TFAP2B	34	0.139975	0.0334194	4.18844	3.04567e-05	0.0562318
PSMC2	TAAR1	17	0.183761	0.0464262	3.95813	8.06476e-05	0.0904559
PSMC2	NOS1	64	0.103573	0.0246286	4.20538	2.82977e-05	0.0541103
PSMC2	SLC7A7	16	0.197435	0.0481112	4.10372	4.38205e-05	0.0670195
PSMC2	MYH6	44	0.121989	0.029453	4.14181	3.72386e-05	0.0615677
PSMC2	PDILT	26	0.150211	0.037654	3.98925	7.09017e-05	0.0849079
PSMC2	CBX4	23	0.184504	0.0403063	4.57755	5.26955e-06	0.02243
PSMC2	NLRP12	45	0.114753	0.0292712	3.92036	9.41779e-05	0.0971859
PSMC2	PCK1	29	0.141286	0.035983	3.92647	9.18492e-05	0.0961
PSMC2	SLC9A7	15	0.195027	0.0493187	3.95442	8.18893e-05	0.0911004
PSMC2	IGFN1	101	0.079858	0.0200759	3.97781	7.43461e-05	0.0870342
PSMC2	WNK1	43	0.120442	0.0297565	4.04759	5.55644e-05	0.0754563
PSMC2	RBMXL3	53	0.105391	0.0269837	3.90571	9.99806e-05	0.0990659
PSMC2	FMO3	12	0.224003	0.0549028	4.07999	4.8464e-05	0.0703414
PSMC2	APOB	117	0.0854421	0.0189183	4.51637	7.00667e-06	0.0266146
PSMC2	CUL3	33	0.138481	0.0338644	4.08929	4.65925e-05	0.0688182
PSMC2	PPP4R1L	23	0.163798	0.0400133	4.0936	4.57465e-05	0.0682126
PSMC2	PDS5B	25	0.152333	0.0390301	3.90297	0.000101104	0.0996189
PSMC2	CASP8	34	0.138419	0.0338589	4.08813	4.68218e-05	0.0690286
PSMC2	NMNAT3	8	0.266447	0.0671958	3.96523	7.83167e-05	0.0891815
PSMC2	SEC23IP	18	0.188526	0.0451289	4.17751	3.19321e-05	0.0576863
PSMC2	HSPG2	74	0.0913168	0.0231968	3.93662	8.81076e-05	0.0944136
PSMC2	MCIDAS	17	0.199087	0.0464478	4.28625	1.98504e-05	0.0445378
PSMC2	NDST1	25	0.150858	0.0383892	3.92969	9.06491e-05	0.095491
PSMC2	ZNF423	53	0.110613	0.0269669	4.10179	4.41822e-05	0.0673397
PSMC2	MTMR4	23	0.171392	0.0398911	4.29649	1.89704e-05	0.0434125
PSMC2	CEP295NL	15	0.209699	0.0492889	4.25448	2.28335e-05	0.0483259
PSMC2	GRIA2	44	0.118218	0.0297106	3.97899	7.39833e-05	0.086846
PSMC2	UNCX	19	0.182492	0.0438816	4.15874	3.46259e-05	0.0597033
PSMC2	C10orf71	70	0.0948927	0.0237421	3.99681	6.87101e-05	0.0836202
PSMC2	CCDC63	22	0.17362	0.0408086	4.2545	2.28316e-05	0.0483259
PSMC2	HMGB1	3	0.430413	0.109405	3.93411	8.90193e-05	0.0948508
PSMC2	PRKAR1A	29	0.160658	0.0364592	4.4065	1.15887e-05	0.033679
PSMC2	CCDC9B	11	0.248721	0.0573757	4.33496	1.59875e-05	0.0397871
PSMC2	ABCC5	39	0.127826	0.0311449	4.10425	4.37228e-05	0.0669472
PSMC2	PAPPA	55	0.107465	0.0263996	4.07071	5.0405e-05	0.0717575
PSMC2	PCARE	32	0.156264	0.0341506	4.57574	5.31436e-06	0.0225449
PSMC2	UHRF1BP1L	42	0.124674	0.0300347	4.15098	3.58001e-05	0.0607904
PSMC2	ST6GALNAC3	13	0.232109	0.0528469	4.3921	1.23684e-05	0.03506
PSMC2	RGS7	40	0.122346	0.0310026	3.94631	8.46672e-05	0.0925659
PSMC2	IL18RAP	19	0.189615	0.0439536	4.31398	1.75537e-05	0.0418092
PSMC2	XKR5	30	0.14356	0.0353226	4.06427	5.17952e-05	0.0728786
PSMC2	TRUB1	7	0.327055	0.0716523	4.56447	5.60203e-06	0.0231199
PSMC2	JUP	23	0.184265	0.0400218	4.60411	4.65151e-06	0.0207513
PSMC2	KIAA2026	32	0.159601	0.0344521	4.63255	4.06698e-06	0.019293
PSMC2	ITGA3	23	0.159039	0.0398844	3.98749	7.14221e-05	0.0852135
PSMC2	TRPC3	36	0.145969	0.032132	4.5428	6.19776e-06	0.0246085
PSMC2	BTN2A3P	9	0.2619	0.0633452	4.13449	3.84254e-05	0.0626267
PSMC2	CD6	20	0.169912	0.0431629	3.93653	8.81395e-05	0.0944136
PSMC2	KIR3DL3	17	0.180801	0.0462124	3.9124	9.72893e-05	0.098663
PSMC2	TEX14	31	0.143926	0.034634	4.15563	3.50913e-05	0.060114
PSMC2	LOX	18	0.175937	0.0450402	3.90623	9.97708e-05	0.0990659
PSMC2	KRT19	6	0.35525	0.077327	4.59412	4.87523e-06	0.0214239
PSMC2	FNDC3B	19	0.185889	0.0439491	4.22964	2.5458e-05	0.0511579
PSMC2	C20orf96	11	0.247264	0.057272	4.31736	1.72919e-05	0.0414527
PSMC2	DENND4A	31	0.13884	0.0347759	3.99242	6.99752e-05	0.0844069
PSMC2	BNC1	26	0.149185	0.037862	3.94022	8.68153e-05	0.0936818
PSMC2	LMX1A	25	0.167595	0.0385132	4.35164	1.48378e-05	0.0386175
PSMC2	ARHGEF26	29	0.161951	0.0363696	4.4529	9.38243e-06	0.0314964
PSMC2	TBC1D9B	35	0.144301	0.032495	4.44072	9.91946e-06	0.0318976
PSMC2	EPPK1	50	0.110377	0.0278097	3.96901	7.71031e-05	0.088759
PSMC2	PLEKHA7	25	0.171656	0.0387202	4.43325	1.02628e-05	0.0318976
PSMC2	P2RY6	11	0.236023	0.0576786	4.09203	4.60521e-05	0.0684336
PSMC2	ATP6V0A1	23	0.162797	0.0400257	4.06732	5.1133e-05	0.072367
PSMC2	MIR1-1HG	7	0.288375	0.071766	4.01826	6.28328e-05	0.0801736
PSMC2	PTGFRN	21	0.17797	0.0422385	4.21346	2.73208e-05	0.0532668
PSMC2	DCAF6	9	0.249653	0.0639727	3.9025	0.000101298	0.0997256
PSMC2	NME9	11	0.234921	0.0575008	4.08552	4.73423e-05	0.0695383
PSMC2	GSTA2	7	0.352147	0.0715131	4.92423	9.83818e-07	0.00766572
PSMC2	ACP3	11	0.234796	0.0574883	4.08423	4.76022e-05	0.0697272
PSMC2	FBXO33	9	0.275159	0.0634694	4.3353	1.59631e-05	0.0397871
PSMC2	SH2D7	8	0.283019	0.067414	4.19822	2.91917e-05	0.0550103
PSMC2	CXCL1	4	0.392225	0.0945488	4.14838	3.62026e-05	0.0610303
PSMC3	WWC1	26	0.208875	0.0404204	5.16757	2.83982e-07	0.00332424
PSMC3	BPIFC	15	0.221842	0.0530439	4.18223	3.12863e-05	0.0569989
PSMC3	TPR	50	0.132669	0.0297123	4.46511	8.87275e-06	0.0304943
PSMC3	ACTN2	53	0.119908	0.0292482	4.09968	4.45794e-05	0.0674944
PSMC3	APOB	117	0.0807338	0.0204487	3.94812	8.40411e-05	0.0921903
PSMC3	RHPN1	16	0.209682	0.0517402	4.0526	5.44066e-05	0.0746899
PSMC3	UNCX	19	0.218159	0.0472344	4.61865	4.34322e-06	0.0199156
PSMC3	SLC28A1	19	0.186988	0.0471479	3.966	7.80694e-05	0.0890408
PSMC3	ST6GALNAC3	13	0.240103	0.0570347	4.20977	2.77626e-05	0.0535767
PSMC3	CD6	20	0.197752	0.0464921	4.25345	2.29371e-05	0.04846
PSMC3	INCENP	19	0.184784	0.0472865	3.90775	9.91531e-05	0.0989223
PSMC3	OR3A2	8	0.285196	0.0727275	3.92143	9.37669e-05	0.0969834
PSMC3	KRTAP20-3	4	0.41668	0.102313	4.07259	5.00065e-05	0.0714572
PSMC3	GOLGA8A	9	0.278939	0.0683568	4.08063	4.83341e-05	0.0702335
PSMC3	SLC16A10	10	0.257767	0.0650472	3.96277	7.91173e-05	0.0895917
PSMC3	SDC4	5	0.36195	0.0914811	3.95655	8.11721e-05	0.0907323
PSMC3	KRTAP4-2	4	0.408489	0.102089	4.0013	6.7437e-05	0.0831788
PSMC3	FAM90A27P	4	0.439118	0.102654	4.27765	2.0619e-05	0.0455372
PSMC3	RNF7	1	-0.815089	0.204812	-3.97969	7.37696e-05	0.0867338
PSMC4	DCHS1	92	0.0861806	0.0220749	3.90401	0.000100676	0.0993746
PSMC4	Unknown	290	0.0574204	0.0143846	3.9918	7.01562e-05	0.0844867
PSMC4	CCDC40	32	0.142715	0.0361035	3.95295	8.23873e-05	0.0913939
PSMC4	FASN	53	0.132444	0.0285023	4.64677	3.80188e-06	0.0186674
PSMC4	CBX4	23	0.189105	0.042278	4.47288	8.56197e-06	0.0298463
PSMC4	FMO3	12	0.232726	0.0575712	4.04241	5.67885e-05	0.0761733
PSMC4	CR1	42	0.130032	0.0314599	4.13327	3.86279e-05	0.0627669
PSMC4	XIRP1	36	0.143753	0.0341725	4.20669	2.81377e-05	0.0538975
PSMC4	COL12A1	70	0.101132	0.025069	4.03417	5.8786e-05	0.077376
PSMC4	JPH3	42	0.125097	0.0314015	3.98378	7.25296e-05	0.0859643
PSMC4	CUX1	48	0.119669	0.0296044	4.04228	5.68196e-05	0.0761858
PSMC4	PCARE	32	0.147438	0.0358734	4.10997	4.26706e-05	0.0661065
PSMC4	ADAMTSL4	34	0.145713	0.0351525	4.14518	3.6704e-05	0.0612959
PSMC4	CD6	20	0.195691	0.0451848	4.33091	1.62788e-05	0.0401497
PSMC4	PRRG1	17	0.191362	0.0487634	3.9243	9.26706e-05	0.0964356
PSMC4	FEZF1	17	0.195141	0.0485493	4.01944	6.25234e-05	0.0799932
PSMC4	PLEKHA2	14	0.213614	0.0537737	3.97246	7.60131e-05	0.0880321
PSMC4	FXYD1	3	0.506069	0.114421	4.42288	1.07585e-05	0.0326246
PSMC4	KLHL10	11	0.252063	0.0602068	4.18661	3.06991e-05	0.0563898
PSMC4	PSME3IP1	5	0.350266	0.0889663	3.93706	8.79468e-05	0.0943423
PSMC4	RHOJ	5	-0.363744	0.0887999	-4.09622	4.524e-05	0.0679903
PSMC4	RNF7	1	-1.08961	0.197767	-5.50958	4.52891e-08	0.000875818
PSMC4	ARF6	3	-0.492466	0.114568	-4.29847	1.88051e-05	0.043326
PSMC5	C6orf118	32	0.138227	0.0338569	4.08269	4.79146e-05	0.0699512
PSMC5	SETDB2	19	0.19305	0.0436811	4.41952	1.09238e-05	0.0326246
PSMC5	CCDC40	32	0.146639	0.034123	4.29738	1.88964e-05	0.0434125
PSMC5	FASN	53	0.11497	0.027019	4.25516	2.27652e-05	0.0482741
PSMC5	ZBTB37	20	0.169853	0.0425453	3.99229	7.00135e-05	0.0844255
PSMC5	TPR	50	0.11805	0.0273547	4.31554	1.74321e-05	0.0416472
PSMC5	ACTN2	53	0.118019	0.0268796	4.39064	1.24505e-05	0.0352133
PSMC5	TINAG	20	0.172765	0.0428098	4.03564	5.8423e-05	0.0771295
PSMC5	TRDN	44	0.114846	0.0293481	3.91324	9.6957e-05	0.0985081
PSMC5	CASP8	34	0.138106	0.033594	4.11104	4.24755e-05	0.065982
PSMC5	ADCY1	49	0.108886	0.0278073	3.91574	9.59727e-05	0.0980987
PSMC5	GRIA2	44	0.120615	0.029468	4.09307	4.58493e-05	0.0682789
PSMC5	UNCX	19	0.193257	0.043492	4.44351	9.794e-06	0.0318976
PSMC5	CUX1	48	0.120883	0.0279873	4.31922	1.71495e-05	0.0413647
PSMC5	PCARE	32	0.137589	0.0339585	4.05168	5.46163e-05	0.0748463
PSMC5	C7	31	0.150012	0.0344074	4.35989	1.42992e-05	0.0379272
PSMC5	KCND2	29	0.148394	0.0357717	4.14835	3.62081e-05	0.0610303
PSMC5	APCDD1	16	0.212831	0.0473866	4.49138	7.86359e-06	0.0283942
PSMC5	CD6	20	0.17398	0.0428084	4.06416	5.18196e-05	0.0728937
PSMC5	WDR90	36	0.135631	0.0323604	4.19128	3.00839e-05	0.0558774
PSMC5	C4orf50	34	0.134338	0.0330371	4.06627	5.13583e-05	0.0725393
PSMC5	MTUS2	54	0.109838	0.0266224	4.12578	3.98844e-05	0.0637375
PSMC5	AL592490.1	26	0.157035	0.0375515	4.18187	3.13357e-05	0.0570772
PSMC5	SLC2A8	11	0.229904	0.0573016	4.01218	6.44483e-05	0.0812248
PSMC5	ASB4	18	0.178626	0.045146	3.95663	8.11462e-05	0.0907161
PSMC5	BSG	13	0.20737	0.0526659	3.93746	8.78043e-05	0.0942447
PSMC5	FAM90A27P	4	0.377101	0.094557	3.98809	7.12461e-05	0.0851037
PSMC5	GSTA2	7	0.298895	0.0711804	4.19911	2.90793e-05	0.0549145
PSMC6	WWC1	26	0.200396	0.0469276	4.27031	2.12968e-05	0.0464511
PSMC6	UNCX	19	0.21629	0.054769	3.94912	8.36949e-05	0.0920052
PSMC6	KRT19	6	0.474987	0.0962896	4.9329	9.42079e-07	0.00748956
PSMD1	FASN	53	0.102003	0.0255091	3.99868	6.81763e-05	0.0832463
PSMD1	SOAT1	12	0.222767	0.0512549	4.34626	1.51995e-05	0.0391196
PSMD1	CEP350	44	0.107686	0.0275889	3.90322	0.000101001	0.0995668
PSMD1	PDILT	26	0.148699	0.0352078	4.22348	2.61525e-05	0.0519959
PSMD1	NMNAT3	8	0.246734	0.0628972	3.92281	9.32379e-05	0.0967259
PSMD1	CUX1	48	0.121652	0.0263644	4.61428	4.43388e-06	0.0201582
PSMD1	CCDC63	22	0.150509	0.0382389	3.936	8.83304e-05	0.0945121
PSMD1	SERPINA12	19	0.164619	0.041114	4.00397	6.66937e-05	0.0826774
PSMD1	SLC23A1	14	0.189852	0.0476768	3.98206	7.30494e-05	0.0862382
PSMD1	PCARE	32	0.125821	0.032044	3.92652	9.18304e-05	0.0960959
PSMD1	RNGTT	22	0.167598	0.0383441	4.37089	1.36097e-05	0.0370039
PSMD1	ADAM18	18	0.174063	0.0424611	4.09934	4.46443e-05	0.0674944
PSMD1	KIAA2026	32	0.12903	0.0323269	3.99141	7.02705e-05	0.0845175
PSMD1	SLC22A6	16	0.174682	0.0446195	3.91492	9.62936e-05	0.0982584
PSMD1	LMX1A	25	0.145599	0.0360889	4.03447	5.87118e-05	0.0773602
PSMD1	ANO7	25	0.141746	0.0360691	3.92985	9.05872e-05	0.0954615
PSMD1	AC084879.2	3	-0.436446	0.102188	-4.271	2.12322e-05	0.0463742
PSMD1	AC116351.1	2	-0.507854	0.125335	-4.05198	5.45474e-05	0.0747983
PSMD1	NR2F2-AS1	1	-1.08737	0.175284	-6.20351	7.94379e-10	3.38039e-05
PSMD2	TP53	631	0.0634572	0.0153734	4.12773	3.95537e-05	0.0634404
PSMD2	COL20A1	49	0.116775	0.0292459	3.99285	6.9849e-05	0.0843304
PSMD2	TUT4	25	0.190613	0.0402365	4.73731	2.46449e-06	0.0142167
PSMD2	DNAJC13	46	0.118201	0.0300986	3.92711	9.16114e-05	0.0959799
PSMD2	TDRD6	45	0.133014	0.030739	4.32722	1.65489e-05	0.0405671
PSMD2	SLCO1C1	34	0.148728	0.0346298	4.29479	1.91141e-05	0.0435852
PSMD2	SLC7A7	16	0.199567	0.050369	3.96211	7.93336e-05	0.0897535
PSMD2	CASKIN1	41	0.167534	0.0319007	5.25174	1.82504e-07	0.00235548
PSMD2	CCDC172	9	0.273452	0.0665414	4.10951	4.27541e-05	0.0661698
PSMD2	TCP10	15	0.224554	0.0517288	4.34099	1.55624e-05	0.0396126
PSMD2	TRIM60	18	0.184361	0.0472268	3.90374	0.000100786	0.0994429
PSMD2	PTPRN2	52	0.114878	0.0287277	3.99884	6.8131e-05	0.0832202
PSMD2	ARHGAP28	19	0.185428	0.0460726	4.0247	6.11637e-05	0.0790274
PSMD2	CNTFR	11	0.253027	0.0599346	4.22172	2.63543e-05	0.0522281
PSMD2	KRTAP1-5	6	0.351604	0.0811091	4.33496	1.59873e-05	0.0397871
PSMD2	LMX1A	25	0.164162	0.0403439	4.06906	5.07579e-05	0.0720387
PSMD2	EPPK1	50	0.118017	0.0290894	4.05703	5.33997e-05	0.0739924
PSMD2	SMIM26	3	0.459577	0.115074	3.99374	6.95927e-05	0.0841565
PSMD2	DACT2	24	0.168871	0.0409606	4.12276	4.04034e-05	0.0642591
PSMD2	SGCD	19	0.191426	0.0468701	4.08418	4.76115e-05	0.0697272
PSMD2	SH2D7	8	0.285154	0.0705829	4.03999	5.73663e-05	0.0765518
PSMD2	EIF2B1	5	0.362302	0.0888835	4.07615	4.92598e-05	0.0709562
PSMD2	IL34	2	0.633304	0.139674	4.53417	6.45149e-06	0.0252573
PSMD2	ADM5	1	0.802519	0.197888	4.05541	5.37651e-05	0.0742432
PSMD2	NPFF	1	0.795097	0.198056	4.01451	6.38242e-05	0.0808578
PSMD2	CHMP4A	1	0.775066	0.198492	3.90477	0.000100363	0.0992292
PSMD4	CCDC137	1	-1.90308	0.338214	-5.62685	2.35612e-08	0.000528769
PSMD4	LINC00552	3	-0.858576	0.196426	-4.371	1.36027e-05	0.0369958
PSMD4	NR2F2-AS1	1	-1.57304	0.339864	-4.62844	4.14698e-06	0.0195019
PSMD4	NUDT5	2	-1.07921	0.240329	-4.49057	7.89298e-06	0.0284539
PSMD4	NUPR1	1	-1.33058	0.340456	-3.90822	9.89649e-05	0.0989223
PSMD7	MAST2	32	0.181451	0.0397747	4.56196	5.66806e-06	0.0232601
PSMD7	NAAA	11	0.263543	0.0666496	3.95416	8.19774e-05	0.0911358
PSMD7	GCLC	11	0.292727	0.0659177	4.4408	9.91582e-06	0.0318976
PSMD7	DCHS1	92	0.103156	0.0242665	4.25097	2.31879e-05	0.0487479
PSMD7	MYO15A	65	0.114821	0.0282178	4.06911	5.07475e-05	0.0720355
PSMD7	CDH11	34	0.157613	0.0381719	4.12904	3.93321e-05	0.0632462
PSMD7	HIVEP3	50	0.126162	0.0320345	3.93831	8.74989e-05	0.0940852
PSMD7	KIF26B	74	0.107979	0.0268986	4.01428	6.38863e-05	0.0809191
PSMD7	FSIP2	129	0.110058	0.0209828	5.24516	1.8897e-07	0.00242295
PSMD7	NBEAL2	43	0.139265	0.0352204	3.95411	8.19925e-05	0.0911462
PSMD7	SLC9A3	38	0.165116	0.0361418	4.56856	5.49595e-06	0.0228393
PSMD7	TSPYL5	18	0.226508	0.0521191	4.34596	1.522e-05	0.039161
PSMD7	LRP6	36	0.157956	0.037374	4.22637	2.58244e-05	0.0515981
PSMD7	SETDB2	19	0.213976	0.0508481	4.20815	2.79593e-05	0.0537033
PSMD7	PFAS	27	0.174968	0.0429563	4.07315	4.98871e-05	0.0713898
PSMD7	SPO11	12	0.254436	0.0632525	4.02254	6.17189e-05	0.0794035
PSMD7	TUT4	25	0.181925	0.0444982	4.08837	4.67746e-05	0.0689806
PSMD7	ZBTB37	20	0.198777	0.0494788	4.01741	6.30555e-05	0.0803279
PSMD7	CEP350	44	0.152744	0.0339411	4.50028	7.54761e-06	0.0277306
PSMD7	LHCGR	30	0.204921	0.040751	5.0286	5.81147e-07	0.00534378
PSMD7	DNAH7	97	0.0945325	0.0237144	3.9863	7.17765e-05	0.0854737
PSMD7	TDRD6	45	0.132778	0.0339583	3.91003	9.82366e-05	0.0989223
PSMD7	VWDE	41	0.14338	0.0349512	4.10229	4.4089e-05	0.0672608
PSMD7	DNAH10	90	0.10339	0.0245299	4.21484	2.71563e-05	0.0530635
PSMD7	WIPI1	13	0.24133	0.0617677	3.90705	9.94352e-05	0.0990377
PSMD7	KATNAL2	53	0.127152	0.0313074	4.0614	5.24257e-05	0.0733613
PSMD7	PHF21B	25	0.181275	0.0446936	4.05594	5.3645e-05	0.0741468
PSMD7	XIST	77	0.110837	0.0264542	4.18978	3.02805e-05	0.0561044
PSMD7	UNC5C	38	0.153954	0.0364464	4.22412	2.6079e-05	0.0519215
PSMD7	TMEM91	9	0.324182	0.0731222	4.43343	1.02546e-05	0.0318976
PSMD7	TECPR1	38	0.152548	0.0362478	4.20848	2.79195e-05	0.053662
PSMD7	CASP8	34	0.175576	0.0390108	4.5007	7.53311e-06	0.0276884
PSMD7	ASIC3	20	0.217018	0.0494394	4.38957	1.25107e-05	0.0353118
PSMD7	PLD5	29	0.169892	0.0412979	4.11383	4.19741e-05	0.0656315
PSMD7	ADCY1	49	0.140246	0.0322883	4.34357	1.53837e-05	0.0393713
PSMD7	CASKIN1	41	0.148456	0.0353489	4.19975	2.8999e-05	0.0548688
PSMD7	TJP3	29	0.173181	0.0413716	4.186	3.07807e-05	0.0564973
PSMD7	CUX1	48	0.131396	0.0325882	4.032	5.93213e-05	0.0777753
PSMD7	CCDC9B	11	0.279055	0.0662489	4.21223	2.74675e-05	0.0534876
PSMD7	ABCC5	39	0.143003	0.0359612	3.9766	7.472e-05	0.0872518
PSMD7	CHGB	19	0.20736	0.0507941	4.08236	4.79801e-05	0.0699987
PSMD7	C7	31	0.173568	0.0400222	4.3368	1.58563e-05	0.0397871
PSMD7	NBPF6	10	0.276967	0.0696529	3.97639	7.47842e-05	0.0872967
PSMD7	OGT	19	0.210323	0.0505976	4.15679	3.49175e-05	0.0599912
PSMD7	RNF17	36	0.145853	0.0372582	3.91465	9.63985e-05	0.0983043
PSMD7	DDX56	16	0.237074	0.0551081	4.30199	1.85139e-05	0.0429544
PSMD7	OR2L13	22	0.193354	0.0472146	4.09521	4.54346e-05	0.0681467
PSMD7	APCDD1	16	0.234408	0.0551692	4.24888	2.34012e-05	0.0490121
PSMD7	LIPI	17	0.214017	0.0537235	3.98367	7.25625e-05	0.085986
PSMD7	TRIM60	18	0.223043	0.0520113	4.28836	1.96659e-05	0.044344
PSMD7	MED12L	51	0.134889	0.031647	4.26232	2.20601e-05	0.0473227
PSMD7	SH3BGRL2	3	-0.53729	0.126577	-4.24475	2.38288e-05	0.0494578
PSMD7	PCDHB5	50	0.127352	0.0319835	3.98181	7.31259e-05	0.086288
PSMD7	TEX14	31	0.167937	0.0399631	4.20229	2.86807e-05	0.0545237
PSMD7	INSR	32	0.172477	0.0393762	4.38023	1.30491e-05	0.0361965
PSMD7	EVI5L	19	0.209903	0.0506928	4.14068	3.74191e-05	0.0616869
PSMD7	MTUS2	54	0.123549	0.0309803	3.988	7.12708e-05	0.0851079
PSMD7	LINC01517	7	0.329536	0.0829774	3.9714	7.63462e-05	0.0882884
PSMD7	ASPA	15	0.22538	0.0570247	3.95232	8.26011e-05	0.0914742
PSMD7	ITGB3	12	0.269205	0.0636105	4.23208	2.5188e-05	0.0509115
PSMD7	EPN1	22	0.187654	0.0475554	3.94599	8.47786e-05	0.0926301
PSMD7	KRT19	6	0.361747	0.089441	4.04454	5.62825e-05	0.0758875
PSMD7	TARS3	17	0.221098	0.0535045	4.13232	3.87842e-05	0.0628932
PSMD7	OR5P3	12	0.288011	0.0633773	4.54439	6.15208e-06	0.0244878
PSMD7	HHIP	22	0.209474	0.047443	4.41527	1.11368e-05	0.0329434
PSMD7	DDX46	13	0.241871	0.0611923	3.95264	8.24916e-05	0.0914126
PSMD7	ELMO1	34	0.151363	0.0384503	3.93658	8.81235e-05	0.0944136
PSMD7	ARHGAP28	19	0.211843	0.0507868	4.17123	3.28102e-05	0.0584754
PSMD7	ZNF345	16	0.235868	0.0550394	4.28543	1.9922e-05	0.0446472
PSMD7	TRIOBP	49	0.128191	0.0322081	3.98008	7.36498e-05	0.0866542
PSMD7	GPR19	6	0.357318	0.0896391	3.98619	7.18092e-05	0.0854901
PSMD7	ASB4	18	0.211486	0.0524941	4.02876	6.01335e-05	0.0783456
PSMD7	SLC22A6	16	0.231455	0.0549602	4.21133	2.75746e-05	0.0535266
PSMD7	ENTPD1	14	0.239615	0.0586756	4.08372	4.77058e-05	0.069797
PSMD7	SLC16A10	10	0.300329	0.0695119	4.32053	1.70492e-05	0.0412414
PSMD7	SLC39A2	8	0.322971	0.077625	4.16066	3.43401e-05	0.0594166
PSMD7	AGO2	25	0.177351	0.0449767	3.94318	8.57669e-05	0.0931151
PSMD7	PLEKHA7	25	0.175072	0.0447782	3.90976	9.83432e-05	0.0989223
PSMD7	CCDC62	11	0.335549	0.0660141	5.08299	4.40014e-07	0.00451476
PSMD7	TTC8	9	0.287946	0.0736968	3.90717	9.93865e-05	0.0990003
PSMD7	SASH3	10	0.325179	0.0697115	4.66464	3.49224e-06	0.017691
PSMD7	ZNF397	13	0.265765	0.0614373	4.32579	1.66548e-05	0.0406952
PSMD7	BTNL8	16	0.220211	0.0552027	3.98915	7.09334e-05	0.0849205
PSMD7	PLEKHA2	14	0.238712	0.0591776	4.03383	5.88689e-05	0.0774482
PSMD7	FXYD1	3	0.551288	0.125972	4.37626	1.32844e-05	0.0365052
PSMD7	KLHL10	11	0.275323	0.0662811	4.15386	3.53597e-05	0.0603802
PSMD7	BAZ1B	18	0.236142	0.0522835	4.51656	7.00038e-06	0.0266134
PSMD7	FCRL5	40	0.147175	0.0355405	4.14104	3.73619e-05	0.0616531
PSMD7	PGAP1	15	0.244545	0.0572552	4.27115	2.12187e-05	0.0463703
PSMD7	TMEM14B	4	0.44621	0.109523	4.07414	4.96803e-05	0.0713071
PSMD7	KCNJ11	7	0.343212	0.0827699	4.14658	3.64842e-05	0.0612325
PSMD7	HPCAL4	4	0.49924	0.109274	4.56868	5.49282e-06	0.0228393
PSMD7	C17orf99	6	0.387942	0.0890436	4.35676	1.45012e-05	0.0381809
PSMD7	GREM1	3	0.588569	0.125688	4.68278	3.20268e-06	0.0168375
PSMD7	ADAM20P1	2	0.629033	0.154419	4.07355	4.98046e-05	0.0713863
PSMD7	NRG4	2	0.629033	0.154419	4.07355	4.98046e-05	0.0713863
PSMD14	FSIP2	129	0.0970983	0.0247482	3.92346	9.2991e-05	0.0965891
PSMD14	FASN	53	0.151477	0.0368758	4.10775	4.30758e-05	0.06644
PSMD14	CCDC137	1	-1.09575	0.255861	-4.28261	2.01725e-05	0.0450025
PSMD14	SH3BGRL2	3	-0.586264	0.148618	-3.94478	8.52024e-05	0.0927839
PSMD14	SLC25A38	7	-0.419051	0.0969991	-4.32015	1.70783e-05	0.0412678
PSMD14	MAPRE1	2	-0.713677	0.182332	-3.91417	9.65895e-05	0.0983609
PSMD14	NR2F2-AS1	1	-1.36707	0.254632	-5.36881	9.76428e-08	0.00152771
PSMD14	TPSB2	2	-0.739945	0.181066	-4.0866	4.71255e-05	0.069324
PSMD14	LINC01802	1	-1.05992	0.256036	-4.13974	3.75714e-05	0.0617968
PSMD14	PTPMT1	1	-1.05992	0.256036	-4.13974	3.75714e-05	0.0617968
PSMD14	TRAJ40	1	-1.05992	0.256036	-4.13974	3.75714e-05	0.0617968
PSMD3	CDH11	34	0.140868	0.0334695	4.20885	2.78741e-05	0.0536581
PSMD3	POTEE	42	0.123981	0.0303152	4.08974	4.65025e-05	0.0687288
PSMD3	MALAT1	94	0.0815425	0.0208993	3.90169	0.000101632	0.09996
PSMD3	LRP6	36	0.137422	0.0327847	4.19163	3.00382e-05	0.0558689
PSMD3	ZNF469	107	0.0826187	0.0200061	4.12967	3.92271e-05	0.0631743
PSMD3	ALOX15B	13	0.22176	0.0534089	4.15211	3.56273e-05	0.0606401
PSMD3	ABCG8	29	0.145954	0.036155	4.03689	5.81195e-05	0.0769596
PSMD3	EYS	103	0.0829737	0.0205599	4.03571	5.84059e-05	0.0771295
PSMD3	COL19A1	38	0.128628	0.0318357	4.04038	5.72746e-05	0.0764758
PSMD3	ZNF488	18	0.183711	0.0456861	4.02116	6.20766e-05	0.0797109
PSMD3	STARD13	24	0.160366	0.04033	3.97635	7.4797e-05	0.087301
PSMD3	PDILT	26	0.168098	0.0380499	4.41783	1.10081e-05	0.032758
PSMD3	FMO3	12	0.230174	0.0555606	4.14276	3.70872e-05	0.0614394
PSMD3	DCC	62	0.110328	0.02545	4.3351	1.5977e-05	0.0397871
PSMD3	MICALL2	21	0.174087	0.0423084	4.11472	4.18147e-05	0.0654777
PSMD3	MYCBP2	61	0.101844	0.0259758	3.92072	9.40394e-05	0.097117
PSMD3	DDX56	16	0.217673	0.0482935	4.5073	7.30667e-06	0.0272489
PSMD3	KIAA2026	32	0.169133	0.034839	4.8547	1.38948e-06	0.00974054
PSMD3	NUP205	31	0.150584	0.0351763	4.28085	2.03298e-05	0.0451396
PSMD3	MTUS2	54	0.10924	0.027169	4.02076	6.21795e-05	0.0797555
PSMD3	ELMO1	34	0.144879	0.0336764	4.3021	1.85048e-05	0.0429531
PSMD3	HJURP	14	0.226914	0.0515567	4.40125	1.18674e-05	0.0341509
PSMD3	TBC1D9B	35	0.141742	0.0329105	4.30691	1.8114e-05	0.0424191
PSMD3	BAZ1B	18	0.179568	0.0459681	3.90636	9.97168e-05	0.0990659
PSMD3	PGAP1	15	0.199666	0.0502761	3.97139	7.63497e-05	0.0882884
PSMD6	GCLC	11	0.278583	0.0607302	4.58724	5.03556e-06	0.0218816
PSMD6	FSIP2	129	0.0871324	0.0194103	4.48898	7.95103e-06	0.028581
PSMD6	CLIP2	36	0.139056	0.0345072	4.02976	5.98813e-05	0.0782021
PSMD6	SPO11	12	0.244678	0.0582711	4.19897	2.90977e-05	0.0549287
PSMD6	SOAT1	12	0.262269	0.0582289	4.5041	7.41554e-06	0.0274919
PSMD6	LRRC7	66	0.10534	0.0261855	4.02283	6.16438e-05	0.0793625
PSMD6	SPTA1	102	0.0861733	0.0214519	4.01705	6.31508e-05	0.0804144
PSMD6	CEP350	44	0.127701	0.0313432	4.07429	4.96475e-05	0.0713071
PSMD6	LHCGR	30	0.180673	0.0376061	4.80435	1.77934e-06	0.0114993
PSMD6	FOXL1	19	0.203711	0.0469597	4.33799	1.5772e-05	0.0397871
PSMD6	PPP4R1L	23	0.195191	0.0424839	4.59446	4.86749e-06	0.0213952
PSMD6	TECPR1	38	0.13486	0.0334387	4.03304	5.90644e-05	0.0775835
PSMD6	JPH3	42	0.125159	0.0318715	3.927	9.16532e-05	0.0959862
PSMD6	ZNF814	27	0.168144	0.0394658	4.2605	2.22368e-05	0.0475426
PSMD6	CCDC9B	11	0.252821	0.0610909	4.13844	3.77805e-05	0.062017
PSMD6	ABCC5	39	0.130686	0.033156	3.94153	8.63473e-05	0.0934
PSMD6	DDX56	16	0.200453	0.0508742	3.94018	8.68293e-05	0.0936912
PSMD6	TREML4	6	0.394955	0.0824561	4.78988	1.90962e-06	0.0120625
PSMD6	AVPR1A	32	0.147635	0.0371635	3.97259	7.59699e-05	0.0880052
PSMD6	PLPPR3	31	0.147206	0.0370337	3.97491	7.52444e-05	0.0875648
PSMD6	CCDC137	1	-0.821161	0.201285	-4.07959	4.85475e-05	0.0703993
PSMD6	CLEC4F	16	0.22093	0.0508774	4.34239	1.54651e-05	0.0394675
PSMD6	TRIM68	18	0.191348	0.0482265	3.96768	7.75275e-05	0.088759
PSMD6	CCDC62	11	0.257229	0.0610884	4.21076	2.76435e-05	0.0535266
PSMD6	TTC8	9	0.277398	0.0678936	4.08577	4.72919e-05	0.0694949
PSMD6	IL17RC	15	0.239478	0.052816	4.53419	6.45072e-06	0.0252573
PSMD6	SERP2	3	0.520044	0.116101	4.47925	8.31524e-06	0.0293907
PSMD6	ICAM2	9	0.28173	0.0674511	4.1768	3.20301e-05	0.0578219
PSMD6	NR1D1	11	0.254865	0.0610087	4.17752	3.19305e-05	0.0576863
PSMD6	PRAMEF2	13	0.227887	0.056094	4.0626	5.21606e-05	0.0731747
PSMD6	CFAP157	6	0.327262	0.0826157	3.96126	7.9612e-05	0.089878
PSMD6	HMGA2	6	0.328708	0.0823568	3.99127	7.03115e-05	0.0845585
PSMD11	MAST2	32	0.153149	0.0376145	4.07155	5.02265e-05	0.0716249
PSMD11	DCHS1	92	0.0989618	0.0228964	4.32216	1.69261e-05	0.0410732
PSMD11	CNTNAP4	56	0.127509	0.0289375	4.40637	1.15956e-05	0.0336935
PSMD11	TNC	52	0.1173	0.0298291	3.93241	8.96441e-05	0.0950366
PSMD11	TSPYL5	18	0.19681	0.0492582	3.99547	6.90928e-05	0.0838541
PSMD11	PFAS	27	0.17307	0.0405108	4.27219	2.11218e-05	0.0462361
PSMD11	SELP	28	0.156603	0.0396538	3.94925	8.36501e-05	0.0919991
PSMD11	ZBTB37	20	0.182685	0.0467172	3.91044	9.8072e-05	0.0989223
PSMD11	CEP350	44	0.140125	0.032051	4.37194	1.35453e-05	0.0369169
PSMD11	XIST	77	0.100956	0.0249821	4.04116	5.70872e-05	0.0763561
PSMD11	CUX1	48	0.125729	0.0307504	4.0887	4.67086e-05	0.0689293
PSMD11	PCARE	32	0.14671	0.0372936	3.93392	8.90902e-05	0.0948908
PSMD11	DDX56	16	0.208551	0.0520719	4.00506	6.63896e-05	0.0824733
PSMD11	IL18RAP	19	0.188803	0.0479456	3.93785	8.76634e-05	0.0941812
PSMD11	UTP20	39	0.155185	0.0338205	4.58849	5.00604e-06	0.0218029
PSMD11	TRPC7	45	0.129921	0.0316157	4.1094	4.27732e-05	0.0661736
PSMD11	SLC5A4	19	0.18761	0.0478793	3.9184	9.49346e-05	0.0975731
PSMD11	MTUS2	54	0.117872	0.0292346	4.03193	5.93403e-05	0.0777839
PSMD11	OR5P3	12	0.26817	0.0598318	4.48206	8.20833e-06	0.0291279
PSMD11	CPSF2	20	0.190966	0.0468396	4.07702	4.90773e-05	0.0709044
PSMD11	RNF7	1	-1.11483	0.205548	-5.42371	7.25164e-08	0.00121324
PSMD8	GCLC	11	0.334733	0.0801605	4.17578	3.21718e-05	0.0579648
PSMD8	INTS8	17	0.256108	0.0648828	3.94725	8.43436e-05	0.0923571
PSMD8	CCDC137	1	-1.66873	0.262309	-6.36171	2.97892e-10	1.53902e-05
PSMD12	CSF1R	25	0.204047	0.0482859	4.22581	2.58874e-05	0.0516964
PSMD12	LRP6	36	0.167527	0.0408465	4.10137	4.42608e-05	0.0673647
PSMD12	PTCHD4	31	0.170298	0.0436031	3.90565	0.000100007	0.0990659
PSMD12	IARS1	23	0.232553	0.0509776	4.56186	5.67075e-06	0.0232658
PSMD12	VWA8	35	0.164296	0.0414456	3.96414	7.86696e-05	0.0893351
PSMD12	MYO16	91	0.11326	0.0265035	4.27338	2.10111e-05	0.0460797
PSMD12	HECTD1	36	0.166243	0.0409854	4.05616	5.3597e-05	0.0741177
PSMD12	DMXL2	55	0.13732	0.0335591	4.09189	4.6081e-05	0.0684493
PSMD12	IL16	41	0.149605	0.0383082	3.9053	0.000100146	0.0990898
PSMD12	IGFN1	101	0.109735	0.0252734	4.34192	1.54975e-05	0.0395012
PSMD12	TANC1	32	0.173379	0.0433638	3.99824	6.83036e-05	0.0833338
PSMD12	KIAA1549L	54	0.173171	0.0336997	5.13865	3.30089e-07	0.00371346
PSMD12	PAX5	13	0.264986	0.0669669	3.95696	8.1035e-05	0.0906826
PSMD12	PAPPA	55	0.140552	0.0332616	4.22565	2.59057e-05	0.0517213
PSMD12	KCND2	29	0.179584	0.0454834	3.94834	8.39654e-05	0.0921574
PSMD12	MICALL2	21	0.213683	0.0527058	4.05427	5.40253e-05	0.0743983
PSMD12	SP8	25	0.201181	0.0484357	4.15356	3.54054e-05	0.0604191
PSMD12	EPN1	22	0.209652	0.0519307	4.03715	5.80544e-05	0.0769416
PSMD12	OR5P3	12	0.287394	0.0693451	4.1444	3.68275e-05	0.0612959
PSMD12	ELMO1	34	0.182437	0.0419345	4.35053	1.49118e-05	0.0387185
PSMD12	TRIOBP	49	0.146075	0.0351599	4.15459	3.525e-05	0.0602629
PSMD12	OR51M1	22	0.205932	0.0515936	3.99144	7.02618e-05	0.0845175
PSMD12	ZNF878	20	0.220315	0.0542943	4.05778	5.3231e-05	0.073917
PSMD12	ZNF397	13	0.276651	0.0671679	4.1188	4.10918e-05	0.0648272
PSMD12	SAMD3	17	0.246008	0.0585846	4.19919	2.90693e-05	0.0549015
PSMD12	MSANTD3	13	0.272544	0.0666011	4.09219	4.60221e-05	0.0684268
PSMD12	TRAV6	8	0.369088	0.0844715	4.36938	1.37025e-05	0.0371443
PSMD12	PGAP1	15	0.251895	0.0626047	4.02358	6.14502e-05	0.0792407
PSMD12	NEDD9	11	0.316065	0.0722772	4.37295	1.34838e-05	0.0368353
PSMD13	DYM	20	0.196601	0.0456295	4.30864	1.79753e-05	0.0422384
PSMD13	TNC	52	0.117522	0.0289492	4.05961	5.28228e-05	0.0736346
PSMD13	ZNF469	107	0.0836237	0.0209135	3.99855	6.82153e-05	0.0832619
PSMD13	UTP20	39	0.139792	0.0328846	4.25099	2.31855e-05	0.0487479
PSMD13	TANC2	40	0.15006	0.0324343	4.62659	4.18333e-06	0.019606
PSMD13	ELMO1	34	0.157221	0.0351616	4.47137	8.62148e-06	0.0299595
POMP	CSMD2	110	0.25133	0.0532635	4.71861	2.69701e-06	0.0150647
POMP	SSTR5-AS1	28	0.42174	0.0988964	4.26446	2.18533e-05	0.0471236
POMP	CX3CR1	5	1.0925	0.22972	4.75579	2.25378e-06	0.0133823
POMP	FGF1	5	0.985317	0.230686	4.27125	2.12093e-05	0.046359
POMP	CYP2A13	21	0.542252	0.113083	4.79516	1.86106e-06	0.0118879
POMP	COL24A1	43	0.357011	0.0803942	4.44075	9.91773e-06	0.0318976
POMP	SLC9B1	7	0.819306	0.196548	4.16847	3.32027e-05	0.0586843
POMP	LAMC3	51	0.336053	0.075057	4.4773	8.3898e-06	0.0295198
POMP	OR4C16	32	0.366784	0.0928038	3.95226	8.2622e-05	0.0914742
POMP	DNAJA4	7	0.786163	0.19592	4.01267	6.43161e-05	0.0811251
POMP	TNFRSF10C	8	0.799926	0.182911	4.3733	1.3463e-05	0.0368023
POMP	PPP1R15A	14	0.584889	0.138501	4.22298	2.62096e-05	0.052064
POMP	NFAM1	12	0.605401	0.149723	4.04347	5.65359e-05	0.076008
POMP	ACAA2	16	0.57786	0.129562	4.46011	9.07816e-06	0.0309287
POMP	NPY5R	17	0.54668	0.126161	4.33317	1.61151e-05	0.0399135
POMP	AL021997.3	8	0.75153	0.183131	4.10378	4.38094e-05	0.0670195
POMP	TCF12	11	0.686865	0.156683	4.38378	1.28416e-05	0.0358477
POMP	COLCA2	9	0.834978	0.17163	4.86498	1.32073e-06	0.00944685
POMP	PRKAA2	13	0.623264	0.144774	4.30507	1.82625e-05	0.0426149
POMP	CLK2	9	0.800821	0.172069	4.65407	3.67234e-06	0.0182347
POMP	CEBPZ	20	0.494061	0.118294	4.17654	3.20662e-05	0.0578634
POMP	MERTK	24	0.468121	0.106953	4.37688	1.32474e-05	0.0364889
POMP	ANKUB1	11	0.634794	0.156786	4.04878	5.52869e-05	0.0752437
POMP	CASP6	5	0.935762	0.232892	4.01801	6.28995e-05	0.0802171
POMP	C5orf34	11	0.680152	0.157931	4.30663	1.81362e-05	0.0424429
POMP	IFNGR1	15	0.602137	0.134428	4.47927	8.31452e-06	0.0293907
POMP	ZNF782	14	0.616423	0.138834	4.43999	9.9523e-06	0.0318976
POMP	FIBIN	8	0.873155	0.184442	4.73404	2.5038e-06	0.0143728
POMP	ARHGDIB	5	0.918827	0.233519	3.93469	8.88069e-05	0.0947401
POMP	OR10AD1	6	1.02475	0.210487	4.86847	1.29808e-06	0.00933036
POMP	TGDS	6	0.826965	0.211494	3.91012	9.8198e-05	0.0989223
POMP	MIR381HG	10	0.755555	0.16366	4.61662	4.38509e-06	0.0200086
POMP	FSIP1	8	0.958824	0.181565	5.28088	1.56367e-07	0.00210609
POMP	TGM5	15	0.539451	0.134251	4.01823	6.28413e-05	0.0801736
POMP	LINC01579	3	1.18829	0.298831	3.97647	7.47613e-05	0.0872765
POMP	SNX33P1	8	0.783611	0.182735	4.28824	1.96765e-05	0.0443537
POMP	ZNF829	16	0.525474	0.130967	4.01226	6.44258e-05	0.0812154
POMP	ZNF227	14	0.572591	0.138292	4.14045	3.7456e-05	0.0617075
POMP	LGALS1	7	0.84305	0.195331	4.31601	1.73962e-05	0.0416213
POMP	GK5	10	0.824459	0.16243	5.07578	4.5661e-07	0.00462844
POMP	ANAPC2	18	0.481441	0.122508	3.92987	9.05809e-05	0.0954615
POMP	LGI2	24	0.559115	0.1059	5.27965	1.57396e-07	0.0021151
POMP	ANO4	41	0.340608	0.0829093	4.1082	4.29922e-05	0.0663577
POMP	CHRM2	30	0.412126	0.0954148	4.31931	1.71424e-05	0.0413533
POMP	PMS1	18	0.498557	0.122873	4.05752	5.32911e-05	0.0739305
POMP	FAM181B	14	0.556689	0.139075	4.00278	6.70229e-05	0.0829361
POMP	LIPN	6	0.867579	0.210865	4.11438	4.18757e-05	0.0655499
POMP	PADI3	16	0.554461	0.13027	4.25624	2.26576e-05	0.0481211
POMP	DEFB110	9	0.69519	0.17298	4.0189	6.26656e-05	0.0800945
POMP	PALM2AKAP2	34	0.36092	0.0902884	3.99741	6.85381e-05	0.0834742
POMP	MYO1C	18	0.501092	0.123963	4.04226	5.68239e-05	0.0761858
POMP	ARMC3	28	0.3965	0.0991424	3.9993	6.80009e-05	0.0831788
POMP	ITIH1	31	0.375241	0.0947499	3.96033	7.99164e-05	0.0900831
POMP	KLRB1	4	1.14675	0.257992	4.44492	9.73106e-06	0.0318976
POMP	GOLGA8O	8	0.808476	0.18278	4.42322	1.07417e-05	0.0326246
POMP	MTF1	10	0.639625	0.163398	3.91453	9.64471e-05	0.0983167
POMP	NFU1	9	0.736423	0.171982	4.28197	2.02291e-05	0.0450593
POMP	KTN1	16	0.536866	0.129593	4.14271	3.7096e-05	0.0614394
POMP	RSBN1L	18	0.50278	0.123254	4.0792	4.86263e-05	0.0704595
POMP	ASB4	18	0.485305	0.123784	3.92057	9.40964e-05	0.097153
POMP	STK40	9	0.780451	0.172545	4.52317	6.78933e-06	0.0261442
POMP	DNMT3L	13	0.6372	0.143266	4.44768	9.60925e-06	0.0318976
POMP	PWWP3B	19	0.471891	0.119471	3.94984	8.34468e-05	0.0919276
POMP	NBPF1	11	0.649688	0.156307	4.15648	3.49638e-05	0.0600357
POMP	KIAA1324	14	0.558348	0.138694	4.02576	6.08943e-05	0.0788571
POMP	MAGT1	5	0.906744	0.231003	3.92525	9.23111e-05	0.0963363
POMP	PPP1R14D	6	0.914613	0.210324	4.34859	1.50421e-05	0.0389078
POMP	OR10A7	12	0.626123	0.149618	4.18482	3.09378e-05	0.0565829
POMP	CD2	13	0.702867	0.143676	4.89203	1.15501e-06	0.0086075
POMP	GUCA1A	12	0.634255	0.149836	4.23299	2.50882e-05	0.050803
POMP	DLST	8	0.882565	0.182636	4.83237	1.55101e-06	0.0103938
POMP	FAM92B	6	0.973904	0.210166	4.63397	4.03987e-06	0.0192929
POMP	MIR1-1HG	7	0.860304	0.194919	4.41366	1.12185e-05	0.0330945
POMP	LDLRAD1	9	0.72237	0.172578	4.18575	3.08137e-05	0.0565297
POMP	HBD	8	0.747027	0.183183	4.07804	4.88665e-05	0.0706984
POMP	TMEM258	2	1.67978	0.362947	4.62817	4.15226e-06	0.0195145
POMP	USP12	6	1.05585	0.210155	5.02412	5.94537e-07	0.00541859
POMP	PSG2	16	0.550322	0.130022	4.23253	2.51382e-05	0.0508634
POMP	MIS12	2	1.49495	0.36641	4.07999	4.84638e-05	0.0703414
POMP	FBXO32	9	0.739842	0.171873	4.3046	1.8301e-05	0.0426485
POMP	CA4	7	0.957814	0.194911	4.91412	1.03476e-06	0.007971
POMP	DCAF6	9	0.708039	0.173914	4.0712	5.03001e-05	0.0716834
POMP	ABHD10	4	1.15312	0.257199	4.48336	8.15939e-06	0.0290221
POMP	SCML4	15	0.545903	0.134638	4.0546	5.39506e-05	0.0743362
POMP	RASSF2	13	0.787969	0.143564	5.48863	5.08311e-08	0.000932884
POMP	KCTD13	10	0.69307	0.164178	4.22147	2.63833e-05	0.0522661
POMP	CNOT8	9	0.687212	0.173113	3.96973	7.68732e-05	0.0886421
POMP	C4orf45	4	1.23391	0.256683	4.80714	1.75527e-06	0.0113965
POMP	OR6N1	18	0.506432	0.122769	4.12509	4.00027e-05	0.0638525
POMP	AKR1C3	14	0.584172	0.13907	4.20056	2.88964e-05	0.0547475
POMP	BPIFB3	16	0.516518	0.131217	3.93637	8.81988e-05	0.0944459
POMP	FAM83D	10	0.758951	0.163108	4.65306	3.68992e-06	0.0182859
POMP	IL1B	6	0.871777	0.210682	4.13788	3.78719e-05	0.0621005
POMP	GZMA	8	0.739264	0.182738	4.04548	5.60604e-05	0.0758095
POMP	XKR9	13	0.606723	0.144656	4.19424	2.97004e-05	0.0555103
POMP	P2RY10	16	0.593522	0.13044	4.55014	5.98948e-06	0.0240581
POMP	OR4F5	4	1.07268	0.257892	4.1594	3.45265e-05	0.0596337
POMP	PDIK1L	4	1.04661	0.258244	4.0528	5.43588e-05	0.0746418
POMP	BMP8A	1	2.14885	0.515755	4.16643	3.34974e-05	0.0586843
POMP	HEYL	12	0.63443	0.149618	4.24033	2.42954e-05	0.0500479
POMP	PAIP2B	1	2.14885	0.515755	4.16643	3.34974e-05	0.0586843
POMP	RPL31	2	1.44796	0.366616	3.94953	8.35558e-05	0.0919959
POMP	UPP2	7	0.819941	0.195927	4.18492	3.09244e-05	0.0565829
POMP	AC009950.1	1	2.14885	0.515755	4.16643	3.34974e-05	0.0586843
POMP	JAGN1	2	1.54219	0.36422	4.23424	2.4952e-05	0.0506552
POMP	NME9	11	0.785173	0.155781	5.04023	5.47704e-07	0.00521394
POMP	TAPT1-AS1	1	2.14885	0.515755	4.16643	3.34974e-05	0.0586843
POMP	SKP2	6	1.0261	0.209894	4.88866	1.17453e-06	0.00868318
POMP	AC104109.3	1	2.14885	0.515755	4.16643	3.34974e-05	0.0586843
POMP	ZNF346	4	1.12255	0.258103	4.34923	1.49987e-05	0.0388778
POMP	LINC00243	1	2.14885	0.515755	4.16643	3.34974e-05	0.0586843
POMP	MUC21	7	0.767786	0.196033	3.91661	9.56313e-05	0.0979015
POMP	HLA-DPB2	2	1.4704	0.365145	4.0269	6.06045e-05	0.0786857
POMP	GTF3C6	4	1.00823	0.257796	3.91097	9.78578e-05	0.0989223
POMP	SEC61G	2	1.53652	0.363982	4.2214	2.63906e-05	0.0522746
POMP	POLR2J	1	2.14885	0.515755	4.16643	3.34974e-05	0.0586843
POMP	MIR548A3	1	2.14885	0.515755	4.16643	3.34974e-05	0.0586843
POMP	PRTFDC1	5	0.909431	0.230925	3.93821	8.75344e-05	0.094112
POMP	RPEL1	2	1.4704	0.365145	4.0269	6.06045e-05	0.0786857
POMP	TECTB	8	0.793916	0.182348	4.35384	1.46922e-05	0.0383575
POMP	KCNJ11	7	0.83403	0.194997	4.27715	2.06641e-05	0.0455741
POMP	MS4A13	6	0.8532	0.210685	4.04964	5.50869e-05	0.0750836
POMP	KLRG1	3	1.17605	0.298647	3.93793	8.76334e-05	0.0941666
POMP	BCL2L2-PABPN1	1	2.14885	0.515755	4.16643	3.34974e-05	0.0586843
POMP	ZFYVE1	14	0.644234	0.139867	4.60606	4.60896e-06	0.0206472
POMP	MIR654	1	2.14885	0.515755	4.16643	3.34974e-05	0.0586843
POMP	SCAND2P	2	1.54219	0.36422	4.23424	2.4952e-05	0.0506552
POMP	TNFRSF17	6	0.840254	0.212642	3.9515	8.28787e-05	0.0915787
POMP	CES1	15	0.585493	0.134456	4.35454	1.46464e-05	0.0383029
POMP	ZNF232	10	0.649029	0.16409	3.95533	8.15819e-05	0.0909579
POMP	COPRS	2	1.64421	0.363667	4.52121	6.85139e-06	0.0263026
POMP	CCL2	2	1.4704	0.365145	4.0269	6.06045e-05	0.0786857
POMP	NEUROD2	8	0.800989	0.183646	4.3616	1.41899e-05	0.0377682
POMP	AC018521.7	1	2.14885	0.515755	4.16643	3.34974e-05	0.0586843
POMP	AANAT	9	0.800837	0.171873	4.65946	3.5794e-06	0.0179452
POMP	MIR645	1	2.14885	0.515755	4.16643	3.34974e-05	0.0586843
POMP	PFDN4	3	1.21858	0.297559	4.09525	4.54282e-05	0.0681467
POMP	CXorf65	3	1.22659	0.297527	4.12262	4.04271e-05	0.0642701
POMP	RAD51AP1	8	0.821524	0.182214	4.50857	7.26393e-06	0.0271943
POMP	ARL6IP5	4	1.10622	0.258203	4.28429	2.00227e-05	0.0447988
POMP	GNG3	4	1.02732	0.258313	3.97703	7.45872e-05	0.0871658
POMP	TMEM139	4	1.0145	0.257514	3.93957	8.70455e-05	0.093844
PSMG1	KAT6A	43	0.255338	0.0602826	4.23569	2.47935e-05	0.0504847
PSMG1	TP53	631	0.132561	0.0294333	4.50379	7.42625e-06	0.0275027
PSMG1	TGFBR3	48	0.228947	0.056825	4.02898	6.0078e-05	0.0783312
PSMG1	RRAGD	11	0.462924	0.116593	3.97044	7.66498e-05	0.088496
PSMG1	MROH1	39	0.248875	0.0627642	3.96523	7.8316e-05	0.0891815
PSMG1	AC022414.1	23	0.32109	0.0802592	4.00067	6.7616e-05	0.0831788
PSMG1	F2	22	0.336764	0.0821189	4.10093	4.4343e-05	0.0674263
PSMG1	BCL2	3	0.861396	0.219408	3.926	9.20274e-05	0.096178
PSMG1	KCNJ11	7	0.605629	0.143861	4.20982	2.77563e-05	0.0535705
PSMG1	ARHGEF7	17	0.390622	0.0936377	4.17164	3.27528e-05	0.0584259
PSMG1	YJEFN3	1	1.78175	0.378949	4.70183	2.92351e-06	0.0158915
PSMG2	NASP	17	0.437293	0.101347	4.31483	1.74879e-05	0.0417246
PSMG2	KAT6A	43	0.273037	0.0657538	4.15241	3.55811e-05	0.060582
PSMG2	TP53	631	0.157557	0.0320354	4.91819	1.01392e-06	0.00786201
PSMG2	ARHGAP33	39	0.339061	0.0676463	5.01226	6.31494e-07	0.00561326
PSMG2	MTOR	47	0.263064	0.0624276	4.2139	2.72679e-05	0.0532107
PSMG2	ADAM29	30	0.349174	0.0769331	4.53868	6.31775e-06	0.0249052
PSMG2	NHSL1	27	0.332087	0.0813898	4.0802	4.84215e-05	0.0703087
PSMG2	FOXP2	68	0.209786	0.0529591	3.96129	7.96022e-05	0.089878
PSMG2	SYTL2	47	0.306618	0.061836	4.95857	8.2826e-07	0.00681076
PSMG2	GIMAP6	18	0.404559	0.0989072	4.09029	4.63947e-05	0.0686192
PSMG2	DGKQ	27	0.325074	0.0815325	3.98705	7.15544e-05	0.0853194
PSMG2	PCDHB14	37	0.282735	0.0698477	4.04787	5.54987e-05	0.0753975
PSMG2	MYOM3	30	0.326291	0.0768151	4.24775	2.35182e-05	0.0490909
PSMG2	ADGRE1	30	0.306163	0.0774138	3.95488	8.17329e-05	0.0910102
PSMG2	SCAPER	24	0.355668	0.0858094	4.14486	3.67542e-05	0.0612959
PSMG2	H4C7	7	0.61601	0.157099	3.92116	9.38697e-05	0.0970327
PSMG2	ZNF541	41	0.267207	0.0664536	4.02095	6.21306e-05	0.0797386
PSMG2	AC004997.1	21	0.363309	0.0921492	3.94262	8.59634e-05	0.0932193
PSMG2	DACT2	24	0.378419	0.0855379	4.42399	1.07044e-05	0.0326246
PSMG2	L3MBTL3	19	0.381225	0.096346	3.95683	8.10807e-05	0.0906982
PSMG2	ARHGEF7	17	0.407129	0.102176	3.98459	7.2287e-05	0.0857749
PSMG2	ETV3L	10	0.522243	0.132019	3.95583	8.14155e-05	0.0908948
PSMG2	YJEFN3	1	2.09384	0.4125	5.07599	4.56125e-07	0.00462795
PSMG3	CCDC137	1	-2.07272	0.452988	-4.57565	5.31667e-06	0.0225449
PSMG3	LINC00552	3	-1.0412	0.262181	-3.97132	7.63725e-05	0.0882961
PSMG4	TMEM258	2	1.37637	0.339324	4.05622	5.35819e-05	0.0741177
PSMG4	GNRH2	1	-2.105	0.478922	-4.3953	1.21911e-05	0.0347644
PSMD5	WDR45B	10	0.408515	0.102426	3.98839	7.11563e-05	0.0850866
PSMD9	NOTCH1	114	0.126764	0.0318147	3.98446	7.23262e-05	0.0858036
PSMD9	FUCA2	9	0.45881	0.102698	4.46756	8.77356e-06	0.0303071
PSMD9	MAT1A	11	0.367914	0.0935889	3.93117	9.0099e-05	0.0952658
PSMD9	KLRC1	7	-0.502554	0.116625	-4.30916	1.79338e-05	0.0422377
PSMD9	ANG	3	-0.69927	0.178197	-3.92414	9.27295e-05	0.096454
PSMD9	NR2F2-AS1	1	-1.68592	0.305482	-5.51888	4.30212e-08	0.000839331
PSMD9	TPSB2	2	-0.901623	0.217338	-4.14849	3.61862e-05	0.0610303
PSMD10	GCLC	11	0.5483	0.118479	4.62783	4.15885e-06	0.0195224
PSMD10	KCNJ15	5	0.86256	0.175082	4.9266	9.7221e-07	0.00761912
PSMD10	GBP1	12	0.464383	0.114075	4.07086	5.03735e-05	0.0717481
PSMD10	TDRD3	18	0.383353	0.094297	4.06538	5.15516e-05	0.0727025
PSMD10	KLC1	13	0.463011	0.109529	4.2273	2.57204e-05	0.0514749
PSMD10	HNRNPCL3	5	0.995773	0.175145	5.68542	1.69235e-08	0.000409168
PSMD10	HDAC1	11	0.537935	0.118934	4.52298	6.7954e-06	0.0261618
PSMD10	ZNF662	10	0.570828	0.125113	4.56249	5.65411e-06	0.023237
PSMD10	BANK1	17	0.453475	0.096263	4.71079	2.80031e-06	0.0154846
PSMD10	CATSPER3	6	0.688353	0.161464	4.26319	2.19757e-05	0.0472253
PSMD10	AL132671.2	53	0.275879	0.0555544	4.96593	7.98144e-07	0.00665773
PSMD10	AL357075.4	10	0.582887	0.124419	4.68486	3.1709e-06	0.0167304
PSMD10	DPYSL2	24	0.386675	0.0817852	4.72793	2.57867e-06	0.0146263
PSMD10	WDR5	12	0.522177	0.114184	4.5731	5.38055e-06	0.0226794
PSMD10	TRIM22	12	0.505482	0.114968	4.39672	1.21133e-05	0.0346208
PSMD10	CCDC91	10	0.537433	0.125113	4.29558	1.90473e-05	0.0434722
PSMD10	IL26	12	0.470773	0.114713	4.10394	4.37798e-05	0.0669976
PSMD10	GOLGA6L22	21	0.374305	0.0870131	4.30171	1.85369e-05	0.0429644
PSMD10	CCT6B	21	0.383891	0.0872778	4.39849	1.20165e-05	0.0344393
PSMD10	KRTAP10-7	9	0.720445	0.130756	5.50986	4.52189e-08	0.000875818
PSMD10	SYN3	17	0.407293	0.0964348	4.22351	2.61494e-05	0.0519959
PSMD10	PHF21B	25	0.322594	0.0804086	4.01194	6.45141e-05	0.081276
PSMD10	FGF13	21	0.343777	0.0873535	3.93547	8.85236e-05	0.0946082
PSMD10	RFLNA	9	0.623829	0.131177	4.75561	2.25573e-06	0.0133894
PSMD10	MTNR1B	13	0.554433	0.10937	5.06932	4.72001e-07	0.00473541
PSMD10	NR5A1	13	0.488848	0.109374	4.4695	8.69594e-06	0.0301395
PSMD10	RRAS2	12	0.530375	0.114428	4.63503	4.01957e-06	0.0192325
PSMD10	BDH1	11	0.663471	0.119014	5.57472	3.15512e-08	0.00066015
PSMD10	ENAM	32	0.363433	0.070396	5.16269	2.91294e-07	0.00339855
PSMD10	TAAR8	12	0.525744	0.114126	4.60668	4.59552e-06	0.0206184
PSMD10	UPF2	23	0.505979	0.0825122	6.13217	1.22754e-09	4.9487e-05
PSMD10	ANKS3	11	0.632771	0.118119	5.35706	1.04026e-07	0.00160308
PSMD10	SPATA20	17	0.397916	0.0965565	4.12107	4.06963e-05	0.0644598
PSMD10	ASPN	12	0.448334	0.114748	3.90711	9.9413e-05	0.0990212
PSMD10	C22orf34	15	0.463497	0.101985	4.54473	6.14228e-06	0.0244653
PSMD10	WARS1	12	0.466931	0.114125	4.09139	4.61784e-05	0.0684664
PSMD10	IDO2	10	0.514113	0.125077	4.11037	4.25972e-05	0.0660726
PSMD10	RNF152	6	0.652536	0.16196	4.02901	6.00706e-05	0.0783312
PSMD10	TAL1	9	-0.522393	0.131877	-3.9612	7.96313e-05	0.0898883
PSMD10	DPEP1	17	0.401977	0.0960018	4.18718	3.06236e-05	0.0563655
PSMD10	OR13C8	11	0.577852	0.118725	4.86713	1.30672e-06	0.00937689
PSMD10	FCGR2B	10	0.592542	0.125199	4.73279	2.51893e-06	0.0144268
PSMD10	CA5A	8	0.660425	0.13899	4.75159	2.30013e-06	0.0135389
PSMD10	VSIG4	16	0.476546	0.0986183	4.83223	1.55209e-06	0.0103938
PSMD10	B3GNT3	9	0.596663	0.131956	4.52169	6.83611e-06	0.0262611
PSMD10	CFC1	5	1.10863	0.174062	6.36916	2.84289e-10	1.4774e-05
PSMD10	TREML4	6	0.867501	0.16042	5.40769	7.9112e-08	0.00129892
PSMD10	C19orf84	8	0.625639	0.138815	4.50699	7.31719e-06	0.0272662
PSMD10	FCRL1	18	0.42457	0.0934252	4.54449	6.1492e-06	0.0244819
PSMD10	SLC44A3	8	0.599841	0.140403	4.27227	2.11138e-05	0.0462359
PSMD10	RIPOR3	19	0.370125	0.0913664	4.051	5.47729e-05	0.0748951
PSMD10	LCAT	13	0.487792	0.10955	4.45268	9.3919e-06	0.0315222
PSMD10	FEV	5	0.956529	0.17469	5.47557	5.46143e-08	0.000989276
PSMD10	SYNCRIP	11	0.536823	0.118835	4.51739	6.97363e-06	0.0266074
PSMD10	TMC3	26	0.307197	0.0784042	3.91812	9.50426e-05	0.0976318
PSMD10	GATA2	11	0.472008	0.120007	3.93318	8.93593e-05	0.0950014
PSMD10	GYPA	6	0.809617	0.160265	5.05175	5.16413e-07	0.00505486
PSMD10	H2BC3	4	-0.795895	0.197044	-4.03918	5.75625e-05	0.0766561
PSMD10	TSPO2	4	-0.912731	0.196074	-4.65503	3.65557e-06	0.018177
PSMD10	SVIP	4	-0.781762	0.196956	-3.96923	7.70343e-05	0.0887539
PSMD10	C11orf97	2	-1.15873	0.277858	-4.17021	3.29544e-05	0.0584908
PSMD10	GPR87	10	0.559103	0.124431	4.49329	7.79481e-06	0.0282558
PSMD10	H2BC1	6	1.06147	0.158658	6.69028	3.62416e-11	2.43694e-06
PSMD10	LENG8	42	0.282756	0.0622681	4.54094	6.25165e-06	0.0247443
PSMD10	NAGK	8	0.687953	0.138998	4.94939	8.6734e-07	0.00703183
PSMD10	RGS11	13	0.435535	0.109747	3.96853	7.72561e-05	0.088759
PSMD10	LPO	14	0.432699	0.106306	4.07033	5.04869e-05	0.0718334
PSMD10	SNAI1	9	0.560752	0.131014	4.2801	2.0397e-05	0.0452169
PSMD10	H1-2	11	0.543031	0.119202	4.55556	5.84005e-06	0.0236761
PSMD10	TMX3	9	0.552529	0.132973	4.15521	3.51556e-05	0.0602067
PSMD10	DENND4A	31	0.297123	0.0721593	4.11761	4.13027e-05	0.0649853
PSMD10	ELAC1	8	0.788005	0.138625	5.68443	1.70184e-08	0.000410709
PSMD10	XKR3	10	0.560354	0.124982	4.48348	8.15503e-06	0.0290205
PSMD10	ENTPD1	14	0.558055	0.104975	5.31607	1.29615e-07	0.00189656
PSMD10	OR10G9	13	0.485988	0.109462	4.4398	9.96083e-06	0.0318976
PSMD10	ATP8B4	43	0.306321	0.0618189	4.95514	8.42632e-07	0.00689178
PSMD10	PRMT1	11	0.591673	0.119018	4.9713	7.76853e-07	0.00651406
PSMD10	ESF1	13	0.502879	0.109602	4.58824	5.01197e-06	0.0218135
PSMD10	SHISA3	12	0.454935	0.11454	3.97186	7.62019e-05	0.0881985
PSMD10	RAB11FIP4	21	0.349244	0.0867807	4.02444	6.12301e-05	0.0790841
PSMD10	IGLJ7	2	3.03084	0.265195	11.4288	1.38234e-28	6.08825e-22
PSMD10	PGF	4	1.4777	0.192645	7.67059	3.90888e-14	7.40472e-09
PSMD10	ANKRD13D	9	0.647205	0.13105	4.93861	9.15505e-07	0.0073279
PSMD10	TTC8	9	0.655579	0.131982	4.96718	7.93122e-07	0.00662525
PSMD10	SLC25A29	15	0.43878	0.102929	4.26293	2.20002e-05	0.0472547
PSMD10	RPAIN	7	0.79133	0.148518	5.32818	1.21482e-07	0.00180759
PSMD10	RAD51D	16	0.399399	0.0999162	3.99734	6.8559e-05	0.0834881
PSMD10	KAT2A	8	0.562249	0.139595	4.02773	6.03943e-05	0.0785285
PSMD10	RAB26	8	0.634502	0.139566	4.54626	6.09869e-06	0.0243523
PSMD10	OR10K1	12	0.55028	0.113868	4.8326	1.54925e-06	0.0103936
PSMD10	HTRA4	14	0.476676	0.10543	4.52127	6.84932e-06	0.0263004
PSMD10	FANCL	7	0.755981	0.14805	5.10627	3.90302e-07	0.00417236
PSMD10	H3-3A	6	1.21576	0.158069	7.69136	3.35262e-14	6.86791e-09
PSMD10	SLC39A6	15	0.433108	0.102432	4.22825	2.56133e-05	0.0513303
PSMD10	GABPB2	5	1.06246	0.17473	6.08058	1.6769e-09	6.20638e-05
PSMD10	ATAT1	8	0.721737	0.13941	5.1771	2.70202e-07	0.00320025
PSMD10	SERP2	3	1.88362	0.221158	8.51705	5.63798e-17	1.68349e-11
PSMD10	FAM110A	16	0.391358	0.100119	3.90894	9.86739e-05	0.0989223
PSMD10	BICDL1	12	0.495448	0.113746	4.35574	1.45679e-05	0.0382311
PSMD10	HACD1	6	0.887521	0.159382	5.56852	3.26607e-08	0.000678901
PSMD10	ERC1	21	0.381184	0.0873444	4.36416	1.40277e-05	0.0374951
PSMD10	NCCRP1	10	0.535935	0.125064	4.2853	1.99339e-05	0.0446682
PSMD10	GAP43	12	0.619552	0.113463	5.46037	5.93597e-08	0.0010455
PSMD10	MTURN	6	0.762522	0.1605	4.75091	2.30773e-06	0.0135588
PSMD10	TRGV1	3	1.83054	0.221525	8.26333	4.25806e-16	1.10317e-10
PSMD10	CLDN15	8	0.739348	0.139208	5.31111	1.33101e-07	0.00193312
PSMD10	LINC01644	6	1.13143	0.159098	7.11151	2.12569e-12	2.10387e-07
PSMD10	SATL1	11	0.55751	0.119021	4.68414	3.18188e-06	0.0167676
PSMD10	SLC35F6	10	0.583275	0.124713	4.67694	3.29331e-06	0.0170344
PSMD10	TREM1	7	0.775963	0.14795	5.24478	1.89343e-07	0.00242597
PSMD10	ICAM2	9	0.650745	0.131172	4.961	8.1817e-07	0.00678303
PSMD10	TP53I11	11	0.510726	0.118934	4.29421	1.91634e-05	0.0436524
PSMD10	C17orf80	12	0.618241	0.113825	5.43151	6.94979e-08	0.00117389
PSMD10	THAP11	7	0.640348	0.14868	4.30687	1.81168e-05	0.0424201
PSMD10	SNRNP27	7	0.730823	0.149008	4.90461	1.08498e-06	0.00823898
PSMD10	IL7	7	0.655205	0.149979	4.36864	1.3748e-05	0.0371646
PSMD10	MORN4	6	0.665377	0.160389	4.14852	3.61812e-05	0.0610303
PSMD10	RAB9B	4	1.14437	0.196703	5.81777	7.9226e-09	0.000226215
PSMD10	GPR75	11	0.52457	0.11911	4.40408	1.17166e-05	0.0339051
PSMD10	NR1D1	11	0.574976	0.118708	4.84362	1.46747e-06	0.0100283
PSMD10	SMCO1	6	0.798104	0.159911	4.99091	7.03607e-07	0.00606737
PSMD10	OR6Q1	11	0.645736	0.118661	5.44185	6.56862e-08	0.00112768
PSMD10	AL136531.2	3	1.95273	0.220399	8.85997	3.37897e-18	1.2439e-12
PSMD10	IGHV4-61	5	0.990733	0.174757	5.6692	1.85529e-08	0.000444697
PSMD10	IGKV1D-8	6	0.837461	0.161168	5.1962	2.44505e-07	0.00297275
PSMD10	TRAV6	8	0.753179	0.138416	5.44141	6.58439e-08	0.00112827
PSMD10	ATG4C	8	0.57789	0.139371	4.14641	3.6511e-05	0.0612478
PSMD10	GSTM5	8	0.578265	0.140045	4.12912	3.93188e-05	0.0632362
PSMD10	LCE2A	7	0.812637	0.148316	5.47909	5.35673e-08	0.000973901
PSMD10	NMRK1	8	0.60895	0.139322	4.3708	1.3615e-05	0.0370039
PSMD10	GNA13	8	0.699946	0.13903	5.03449	5.63979e-07	0.00524315
PSMD10	ZNF431	13	0.444282	0.110187	4.03209	5.93009e-05	0.0777592
PSMD10	OR2D2	7	0.780701	0.147887	5.27905	1.57897e-07	0.00211737
PSMD10	ARIH2	9	0.648576	0.130627	4.9651	8.01493e-07	0.00667934
PSMD10	GCG	8	0.679803	0.138828	4.89673	1.12835e-06	0.00845891
PSMD10	CD200	8	0.70808	0.1387	5.10512	3.92618e-07	0.00419149
PSMD10	DCTN4	8	0.61414	0.13915	4.4135	1.12269e-05	0.0330971
PSMD10	NECAP1	5	0.906367	0.175301	5.17036	2.79877e-07	0.00328493
PSMD10	USP14	6	0.701001	0.160531	4.36676	1.38645e-05	0.0373651
PSMD10	OPALIN	4	0.9813	0.196084	5.00448	6.56901e-07	0.0057691
PSMD10	PARK7	6	0.770236	0.160665	4.79404	1.87127e-06	0.0119142
PSMD10	PRAMEF2	13	0.481287	0.109305	4.40316	1.1765e-05	0.0339671
PSMD10	KLF7	9	0.562974	0.131907	4.26797	2.15179e-05	0.0467221
PSMD10	CAV3	6	0.677402	0.160897	4.21016	2.7716e-05	0.0535266
PSMD10	LRRC3B	11	0.520536	0.118736	4.38397	1.28311e-05	0.0358354
PSMD10	SNX16	5	1.13476	0.17393	6.52423	1.06318e-10	6.32976e-06
PSMD10	DPH1	6	1.08072	0.158871	6.80249	1.72803e-11	1.28452e-06
PSMD10	EFCAB11	4	1.21173	0.194328	6.23549	6.52683e-10	2.86032e-05
PSMD10	IGKV3-7	5	0.94169	0.175147	5.37656	9.36424e-08	0.00147509
PSMD10	FAM25G	5	0.926161	0.175491	5.27754	1.59172e-07	0.00212277
PSMD10	AP000769.1	3	1.60801	0.22385	7.18343	1.29015e-12	1.30626e-07
PSMD10	AQP4	4	1.23201	0.195269	6.3093	4.1327e-10	2.01082e-05
PSMD10	GSTT2B	2	2.58913	0.268452	9.64468	3.81494e-21	5.60075e-15
PSMD10	DPY30	2	2.81409	0.266101	10.5753	6.67463e-25	1.46986e-18
PSMD10	HMGA2	6	0.862465	0.159706	5.40034	8.23324e-08	0.00134179
PSMD10	IGKV1-5	3	1.82636	0.22179	8.23463	5.33506e-16	1.36216e-10
PSMD10	ARL5B	2	2.60795	0.268368	9.71782	1.97857e-21	3.16882e-15
PAAF1	SRP9	1	-1.87063	0.409952	-4.56305	5.63947e-06	0.0232307
PAAF1	PDCD1LG2	2	-1.18321	0.290362	-4.07494	4.95111e-05	0.071185
PAAF1	AC079142.1	1	-1.87063	0.409952	-4.56305	5.63947e-06	0.0232307
PAAF1	NOSIP	5	0.780013	0.183912	4.24122	2.42002e-05	0.0499113
PAAF1	COMMD8	4	0.815969	0.206076	3.95955	8.01754e-05	0.0901563
ECPAS	PRAMEF12	17	0.30382	0.0776919	3.91058	9.8674e-05	0.0989223
ECPAS	C11orf97	2	-0.896252	0.223957	-4.00189	6.77667e-05	0.0831788
ECPAS	CLEC2B	2	-1.01209	0.223475	-4.52888	6.68907e-06	0.0258541
ECPAS	TRIM52	3	-0.760641	0.182885	-4.15911	3.48623e-05	0.0599602
ECPAS	RPL35	3	-0.734672	0.182758	-4.01992	6.28636e-05	0.0801924
ECPAS	CCDC189	3	-0.71524	0.182904	-3.91048	9.87146e-05	0.0989223
ECPAS	TATDN1	5	-0.594119	0.141778	-4.19048	3.04514e-05	0.0562279
ECPAS	TOMM20L	2	-0.879239	0.22427	-3.92046	9.4777e-05	0.097483
ECPAS	SKP1	1	-1.32172	0.316769	-4.1725	3.291e-05	0.0584754
ECPAS	IGHV5-78	3	-0.743973	0.183667	-4.05067	5.52706e-05	0.0752437
ECPAS	CYS1	3	-0.728661	0.182856	-3.9849	7.27146e-05	0.0860562
ECPAS	AKR1A1	1	-1.32172	0.316769	-4.1725	3.291e-05	0.0584754
ECPAS	TMEM167B	1	-1.32172	0.316769	-4.1725	3.291e-05	0.0584754
ECPAS	LINC01460	1	-1.32172	0.316769	-4.1725	3.291e-05	0.0584754
ECPAS	MORN2	1	-1.32172	0.316769	-4.1725	3.291e-05	0.0584754
ECPAS	IGKV1D-12	2	-0.880091	0.224109	-3.92706	9.2255e-05	0.096296
ECPAS	LINC02035	1	-1.32172	0.316769	-4.1725	3.291e-05	0.0584754
ECPAS	TIFA	1	-1.32172	0.316769	-4.1725	3.291e-05	0.0584754
ECPAS	AL451046.2	1	-1.32172	0.316769	-4.1725	3.291e-05	0.0584754
ECPAS	TRGV2	1	-1.32172	0.316769	-4.1725	3.291e-05	0.0584754
ECPAS	PIGCP1	1	-1.32172	0.316769	-4.1725	3.291e-05	0.0584754
ECPAS	PRG3	1	-1.32172	0.316769	-4.1725	3.291e-05	0.0584754
ECPAS	DAZAP2	1	-1.32172	0.316769	-4.1725	3.291e-05	0.0584754
ECPAS	SPRYD4	3	-0.756049	0.182751	-4.13705	3.83218e-05	0.0625528
ECPAS	TRAJ42	1	-1.32172	0.316769	-4.1725	3.291e-05	0.0584754
ECPAS	TRAJ34	1	-1.32172	0.316769	-4.1725	3.291e-05	0.0584754
ECPAS	SLC7A5P2	1	-1.32172	0.316769	-4.1725	3.291e-05	0.0584754
ECPAS	MIR187	1	-1.32172	0.316769	-4.1725	3.291e-05	0.0584754
ECPAS	MIR517A	1	-1.32172	0.316769	-4.1725	3.291e-05	0.0584754
ECPAS	MIR517B	1	-1.32172	0.316769	-4.1725	3.291e-05	0.0584754
ECPAS	NAA20	1	-1.32172	0.316769	-4.1725	3.291e-05	0.0584754
ECPAS	UBE2L3	1	-1.32172	0.316769	-4.1725	3.291e-05	0.0584754
ECPAS	NIPSNAP1	3	-0.780393	0.182746	-4.27038	2.14897e-05	0.0466992
ECPAS	FXYD6P3	1	-1.32172	0.316769	-4.1725	3.291e-05	0.0584754
ECPAS	NKRF	1	-1.32172	0.316769	-4.1725	3.291e-05	0.0584754
PSME4	TP53	631	0.164277	0.0291951	5.62688	2.35577e-08	0.000528769
PSME4	ZNF860	14	0.402749	0.102927	3.91295	9.70697e-05	0.0985504
PSME4	STMP1	2	1.09341	0.269291	4.06033	5.26624e-05	0.0735485
PSME4	IGKV1D-43	13	0.425167	0.105771	4.0197	6.24567e-05	0.0799381
PSME4	LIN7C	3	0.866893	0.218835	3.96139	7.95688e-05	0.089878
PSME4	IGLV1-47	1	1.68371	0.378042	4.45376	9.34575e-06	0.0314609
PSME4	ETV3L	10	0.482276	0.120716	3.99515	6.91867e-05	0.0839103
PSME4	AL356414.1	6	0.617309	0.155327	3.97426	7.54472e-05	0.0876822
PSME1	MAST2	32	0.319127	0.0787605	4.05186	5.45753e-05	0.0748108
PSME1	NAAA	11	0.601754	0.131374	4.58045	5.19836e-06	0.0222983
PSME1	CACNA1A	72	0.22972	0.0537098	4.27706	2.06722e-05	0.0455804
PSME1	HERC2	88	0.240274	0.0489709	4.90647	1.07495e-06	0.00819105
PSME1	MAP7D1	29	0.32162	0.0821256	3.9162	9.57926e-05	0.0980151
PSME1	RPRD2	31	0.351987	0.0788974	4.46132	9.02791e-06	0.0308351
PSME1	DNAH14	95	0.201845	0.0471487	4.28104	2.03127e-05	0.0451097
PSME1	LYST	60	0.22645	0.0578331	3.91558	9.6035e-05	0.0981143
PSME1	EHBP1	17	0.416691	0.106256	3.92158	9.37076e-05	0.0969834
PSME1	ZEB2	60	0.274983	0.0583434	4.71317	2.76844e-06	0.0153559
PSME1	ZIC4	56	0.262044	0.0601218	4.35855	1.43854e-05	0.0380129
PSME1	ADGB	67	0.257264	0.0550844	4.67036	3.39834e-06	0.0173635
PSME1	ZNF572	19	0.390481	0.10004	3.90327	0.00010098	0.0995521
PSME1	GRIN2B	58	0.255639	0.0592496	4.31461	1.7505e-05	0.0417309
PSME1	ARID2	35	0.300132	0.0745276	4.02713	6.05448e-05	0.0786488
PSME1	ALOX15B	13	0.491979	0.120361	4.08754	4.69396e-05	0.0691544
PSME1	SKIDA1	24	0.36033	0.090096	3.9994	6.79731e-05	0.0831788
PSME1	TBX15	22	0.371626	0.0935006	3.97459	7.53443e-05	0.0876193
PSME1	DNAH7	97	0.200279	0.0468082	4.27871	2.05227e-05	0.045427
PSME1	AL132671.2	53	0.246397	0.061273	4.02129	6.20412e-05	0.079682
PSME1	BHLHE22	25	0.389574	0.0882484	4.41452	1.11749e-05	0.0329879
PSME1	PRUNE2	54	0.284077	0.0609091	4.66394	3.50386e-06	0.0177314
PSME1	KCNMA1	50	0.268229	0.0636082	4.21689	2.69148e-05	0.0527938
PSME1	TACC2	75	0.211845	0.0526497	4.02366	6.14304e-05	0.0792407
PSME1	ZNF195	15	0.463278	0.113526	4.08081	4.82976e-05	0.0702335
PSME1	NEO1	35	0.295306	0.07549	3.91186	9.75028e-05	0.0987544
PSME1	ZACN	17	0.426023	0.105723	4.02962	5.99174e-05	0.0782202
PSME1	LAMA1	90	0.215693	0.0480856	4.48561	8.07554e-06	0.0288637
PSME1	PSENEN	6	0.696183	0.177617	3.91957	9.44827e-05	0.0973741
PSME1	ANAPC7	10	0.537764	0.137244	3.91831	9.49679e-05	0.0975896
PSME1	BRINP1	43	0.27706	0.0681167	4.06743	5.11083e-05	0.0723378
PSME1	RET	39	0.285243	0.0710827	4.01283	6.42741e-05	0.0811197
PSME1	PCNT	58	0.255378	0.0588513	4.33938	1.56744e-05	0.0397783
PSME1	CDO1	8	0.677987	0.153558	4.41518	1.11413e-05	0.0329437
PSME1	TBC1D4	32	0.308112	0.0776946	3.96568	7.81734e-05	0.089099
PSME1	TTLL9	17	0.446131	0.105655	4.22253	2.62614e-05	0.0521266
PSME1	OR52E2	8	0.629753	0.153215	4.11027	4.2615e-05	0.0660726
PSME1	FCN1	18	0.44392	0.10253	4.32964	1.63711e-05	0.0403094
PSME1	RUFY2	21	0.42769	0.0955477	4.47619	8.43284e-06	0.0296061
PSME1	INKA1	3	1.05273	0.249086	4.22636	2.58257e-05	0.0515981
PSME1	FEZF1	17	0.436772	0.105555	4.13787	3.78727e-05	0.0621005
PSME1	CEACAM18	21	0.388944	0.0955023	4.07262	5.00008e-05	0.0714572
PSME1	ZKSCAN3	9	0.585632	0.144805	4.04428	5.63442e-05	0.0758875
PSME1	POPDC3	10	0.577407	0.138972	4.15484	3.52121e-05	0.0602323
PSME1	CALU	9	0.620025	0.145036	4.27497	2.08641e-05	0.0458945
PSME1	PRPSAP1	9	0.568967	0.145007	3.92371	9.28944e-05	0.0965378
PSME1	CCDC28A	15	0.474598	0.112231	4.22876	2.55562e-05	0.0512558
PSME1	TTC39A	16	0.472865	0.109462	4.3199	1.70973e-05	0.0412839
PSME1	TEX36-AS1	1	1.8063	0.431317	4.18787	3.05327e-05	0.0562833
PSME2	ARID1A	125	0.227107	0.0481104	4.72054	2.67212e-06	0.0149589
PSME2	MAST2	32	0.363689	0.0843235	4.31302	1.76285e-05	0.0418926
PSME2	DCP1A	7	0.767308	0.175464	4.37304	1.34786e-05	0.0368321
PSME2	ETV5	13	0.523387	0.129739	4.03414	5.87916e-05	0.077376
PSME2	NAAA	11	0.553977	0.141168	3.92423	9.26955e-05	0.0964356
PSME2	REV3L	40	0.346765	0.0753048	4.60482	4.63597e-06	0.0207082
PSME2	TTF1	18	0.449801	0.111281	4.04202	5.68793e-05	0.0761964
PSME2	AHNAK2	102	0.248496	0.0490079	5.07053	4.69078e-07	0.00473033
PSME2	CACNA1A	72	0.269664	0.0574618	4.69292	3.05097e-06	0.0163572
PSME2	HERC2	88	0.291207	0.0523148	5.56643	3.30437e-08	0.000684065
PSME2	MUC16	237	0.139497	0.0353125	3.95036	8.32701e-05	0.0918248
PSME2	URB1	42	0.292394	0.0735558	3.97513	7.51764e-05	0.0874945
PSME2	MAP7D1	29	0.37309	0.0879059	4.2442	2.38872e-05	0.0495144
PSME2	COL24A1	43	0.325735	0.0722118	4.51083	7.18861e-06	0.0270463
PSME2	RPRD2	31	0.448629	0.0842226	5.32671	1.22444e-07	0.00182037
PSME2	NPR1	38	0.330023	0.0775798	4.25398	2.28833e-05	0.0483906
PSME2	CACNA1S	48	0.276868	0.0685637	4.03811	5.78223e-05	0.0768201
PSME2	C4BPA	17	0.486747	0.11363	4.2836	2.00843e-05	0.0448768
PSME2	LYST	60	0.301854	0.0617324	4.88972	1.16833e-06	0.00865253
PSME2	RYR2	210	0.163981	0.0380131	4.31382	1.75665e-05	0.0418266
PSME2	CEP170	40	0.302237	0.0755304	4.00152	6.7376e-05	0.0831394
PSME2	TGFBRAP1	21	0.405021	0.103083	3.92906	9.08805e-05	0.0955983
PSME2	RGPD4	42	0.312252	0.0731173	4.27057	2.12732e-05	0.0464343
PSME2	DARS1	8	0.661159	0.164811	4.01163	6.45968e-05	0.0813414
PSME2	ZEB2	60	0.339244	0.0623121	5.44426	6.48258e-08	0.0011142
PSME2	STXBP5L	41	0.325091	0.074524	4.36223	1.41495e-05	0.0376948
PSME2	ZIC4	56	0.275839	0.0644552	4.27955	2.04466e-05	0.0453042
PSME2	DGKG	26	0.366294	0.0938851	3.90151	0.000101705	0.0999869
PSME2	MASP1	51	0.283996	0.0675899	4.20175	2.87478e-05	0.0546041
PSME2	DLG1	25	0.370961	0.0942994	3.93386	8.91108e-05	0.0948975
PSME2	SLC4A4	35	0.326759	0.0799866	4.08517	4.74118e-05	0.0695853
PSME2	SEC31A	35	0.327873	0.0818585	4.00537	6.63055e-05	0.0824293
PSME2	DNAJC21	14	0.549448	0.124089	4.42784	1.05185e-05	0.0322959
PSME2	CMYA5	60	0.267085	0.0629387	4.24357	2.39531e-05	0.0495875
PSME2	NOTCH4	40	0.310916	0.0750682	4.14178	3.72436e-05	0.0615677
PSME2	ADGB	67	0.293106	0.0589556	4.97164	7.75507e-07	0.00650897
PSME2	CAPZA2	6	0.862764	0.189807	4.54548	6.12101e-06	0.0244027
PSME2	SSPO	124	0.206317	0.0454359	4.54084	6.25458e-06	0.0247443
PSME2	AGAP3	27	0.382945	0.0910401	4.20633	2.81815e-05	0.0539478
PSME2	RAB11FIP1	36	0.309153	0.0785934	3.93358	8.92136e-05	0.0949324
PSME2	TSPYL5	18	0.438403	0.110544	3.96588	7.81071e-05	0.0890651
PSME2	ADAMTS14	34	0.319227	0.0808564	3.94807	8.40568e-05	0.092196
PSME2	CSNK2A3	15	0.50257	0.12038	4.17486	3.22996e-05	0.058045
PSME2	TMEM126B	7	0.702811	0.176655	3.97845	7.41507e-05	0.0869151
PSME2	GRIN2B	58	0.31034	0.0633395	4.89963	1.11217e-06	0.00839115
PSME2	ARID2	35	0.348313	0.0797666	4.36665	1.38715e-05	0.0373782
PSME2	CALCOCO1	14	0.496673	0.125992	3.94209	8.61487e-05	0.0933272
PSME2	PARPBP	13	0.518545	0.129318	4.00986	6.50754e-05	0.0816328
PSME2	SETDB2	19	0.449295	0.107703	4.17161	3.27566e-05	0.0584269
PSME2	EXD2	12	0.526267	0.134434	3.91468	9.63873e-05	0.0983043
PSME2	RGS6	26	0.379108	0.0921098	4.11582	4.16178e-05	0.065263
PSME2	NPAP1	73	0.255821	0.0575891	4.44217	9.85383e-06	0.0318976
PSME2	LRRK1	50	0.266002	0.0680129	3.91105	9.78267e-05	0.0989223
PSME2	ALOX15B	13	0.545734	0.128921	4.23308	2.50781e-05	0.0507943
PSME2	LGALS3BP	14	0.508771	0.124887	4.07384	4.9742e-05	0.0713499
PSME2	DLGAP1	30	0.353892	0.0862717	4.10206	4.41309e-05	0.0673014
PSME2	CAMSAP3	34	0.340355	0.0816899	4.16643	3.34964e-05	0.0586843
PSME2	FCGBP	72	0.247645	0.0570438	4.34132	1.55392e-05	0.039572
PSME2	SOGA1	32	0.364404	0.0835383	4.36212	1.41568e-05	0.0377028
PSME2	AP000311.1	35	0.374532	0.0801599	4.67231	3.36674e-06	0.0172751
PSME2	USP11	24	0.427144	0.0961021	4.44469	9.74108e-06	0.0318976
PSME2	AFTPH	16	0.488773	0.1172	4.17041	3.29263e-05	0.0584881
PSME2	SCN7A	53	0.308702	0.0659487	4.68094	3.23095e-06	0.0168945
PSME2	ITGA1	23	0.411785	0.0980813	4.19841	2.91683e-05	0.0549998
PSME2	ZHX1	18	0.450671	0.111179	4.05358	5.41826e-05	0.074516
PSME2	SKIDA1	24	0.416791	0.096437	4.3219	1.6946e-05	0.0410933
PSME2	DNAH3	97	0.22813	0.0506087	4.50772	7.2927e-06	0.0272269
PSME2	MYO18B	82	0.275059	0.0537268	5.11959	3.64338e-07	0.00398568
PSME2	UBR4	72	0.257803	0.0576291	4.47348	8.53846e-06	0.0298264
PSME2	TGFBR3	48	0.278831	0.0692236	4.02797	6.03319e-05	0.0784937
PSME2	TBX15	22	0.425145	0.100102	4.24712	2.35824e-05	0.0491856
PSME2	ATP2B4	31	0.337	0.0848261	3.97283	7.5896e-05	0.0879741
PSME2	CR2	43	0.30491	0.0732456	4.16284	3.40188e-05	0.059122
PSME2	DNAH7	97	0.273853	0.0498893	5.48922	5.06654e-08	0.000932745
PSME2	GOLGA4	30	0.341514	0.0863748	3.95386	8.20777e-05	0.0912089
PSME2	DNAJC13	46	0.284709	0.070273	4.05148	5.46632e-05	0.0748789
PSME2	AL132671.2	53	0.25779	0.0656922	3.92422	9.27009e-05	0.0964356
PSME2	FOXP2	68	0.244213	0.0591271	4.1303	3.91209e-05	0.0631313
PSME2	ZNF800	27	0.396258	0.0920455	4.30502	1.82666e-05	0.042616
PSME2	BHLHE22	25	0.419033	0.0945723	4.43082	1.03771e-05	0.0320293
PSME2	RGS22	30	0.356396	0.0858902	4.14944	3.60388e-05	0.0610016
PSME2	DCAF10	11	0.581057	0.140636	4.13164	3.88971e-05	0.0629564
PSME2	PRUNE2	54	0.35187	0.0650498	5.40924	7.84523e-08	0.00129257
PSME2	ROR2	30	0.377116	0.087389	4.31537	1.74456e-05	0.0416737
PSME2	ERCC6	46	0.302796	0.0706163	4.28791	1.97052e-05	0.0443814
PSME2	DNA2	25	0.375569	0.0942203	3.98608	7.18429e-05	0.0854956
PSME2	KCNMA1	50	0.307555	0.0680871	4.51709	6.98345e-06	0.0266074
PSME2	TACC2	75	0.275965	0.0562174	4.90888	1.06211e-06	0.00811788
PSME2	ZNF195	15	0.504745	0.121637	4.14959	3.60147e-05	0.0609843
PSME2	FAT3	135	0.213873	0.0443015	4.82767	1.5872e-06	0.0105312
PSME2	WASHC4	28	0.377183	0.0891655	4.23014	2.54023e-05	0.0511024
PSME2	NOS1	64	0.250572	0.0602062	4.1619	3.41577e-05	0.0592613
PSME2	NEO1	35	0.340358	0.0808123	4.21171	2.75288e-05	0.0535266
PSME2	BLM	18	0.448499	0.11251	3.98631	7.17741e-05	0.0854737
PSME2	SDK2	65	0.244464	0.0604385	4.04484	5.6211e-05	0.0758875
[truncated: 16,041 more rows]
