# Supplementary material for: Pan-cancer proteogenomic interrogation of the Ubiquitin Proteasome System
Source: bioRxiv. 2026 May 10:2026.03.23.713741. Originally published 2026 Mar 26. Preprint. [Version 2] doi: 10.64898/2026.03.23.713741 (PMC13041857; doi:10.64898/2026.03.23.713741)
Supplement: Supplement 3 [file media-3.xlsx]

## Sheet: Fig1C.SpearmanCor_mRNAvsProtein
Spearman correlation between mRNA and Protein from matched CPTAC samples
Gene	n	rho	pval	fdr
A1BG	1399	0.15688	3.65377e-09	5.47582e-09
A1CF	446	0.617237	3.50022e-48	1.2966e-47
A2M	1399	0.526297	1.66023e-100	1.4249e-99
A2ML1	808	0.731464	3.56887e-136	5.2838e-135
A4GALT	321	0.472554	2.92002e-19	5.76987e-19
AAAS	1399	0.383583	2.90497e-50	1.11538e-49
AACS	1399	0.430162	4.20037e-64	2.04063e-63
AADAC	737	0.693183	1.27123e-106	1.20288e-105
AADAT	721	-0.0302708	0.417026	0.436521
AAGAB	1399	0.267853	2.05552e-24	4.63928e-24
AARS2	1399	0.592816	1.61255e-133	2.26507e-132
AARSD1	1247	0.463285	2.34278e-67	1.19733e-66
AASDH	531	0.37629	2.63861e-19	5.22867e-19
AASDHPPT	1399	0.125284	2.59701e-06	3.52107e-06
AATK	517	0.700088	2.35568e-77	1.4178e-76
ABAT	1399	0.598348	1.27403e-136	1.90809e-135
ABCA12	473	0.718353	3.03811e-76	1.80097e-75
ABCA13	207	0.0868845	0.213192	0.229642
ABCA3	685	0.639741	4.05017e-80	2.54784e-79
ABCA5	99	0.504869	9.88259e-08	1.4094e-07
ABCA6	737	0.477634	2.87845e-43	9.69052e-43
ABCA7	213	0.329905	8.43331e-07	1.16239e-06
ABCB1	1231	0.793456	2.6611e-267	2.7991e-265
ABCB10	1399	0.194296	2.28821e-13	3.90919e-13
ABCB6	1399	0.25847	8.66557e-23	1.87667e-22
ABCB7	1399	0.0802339	0.00267186	0.00321876
ABCC10	1118	-0.228185	1.13367e-14	1.99946e-14
ABCC2	392	0.826151	3.32599e-99	2.77299e-98
ABCC3	1399	0.677284	1.97992e-188	6.60899e-187
ABCC4	1188	0.345641	1.14175e-34	3.21551e-34
ABCC5	684	0.247161	5.59311e-11	8.86082e-11
ABCD1	1399	0.276105	6.75385e-26	1.56856e-25
ABCD2	99	0.643785	6.59493e-13	1.11177e-12
ABCD3	1399	0.187955	1.36975e-12	2.28402e-12
ABCD4	1138	0.234131	1.23393e-15	2.23063e-15
ABCE1	1399	0.313143	3.33198e-33	9.11432e-33
ABCG2	631	0.602039	1.74222e-63	8.3875e-63
ABHD10	1399	0.427675	2.62298e-63	1.26009e-62
ABHD12	1399	0.346082	1.22286e-40	3.88957e-40
ABHD13	897	0.466197	1.34765e-49	5.11792e-49
ABHD15	715	-0.0881217	0.0184336	0.02131
ABHD16A	1399	0.288326	3.44641e-28	8.44427e-28
ABHD17C	1100	-0.201799	1.42904e-11	2.31253e-11
ABHD2	682	0.210584	2.829e-08	4.11301e-08
ABHD3	1082	0.038459	0.206206	0.222435
ABHD5	1399	0.294265	2.40839e-29	6.03498e-29
ABHD6	1343	0.56597	1.39338e-114	1.48289e-113
ABI3	1399	0.596279	1.87287e-135	2.72817e-134
ABITRAM	1303	0.172861	3.36098e-10	5.20785e-10
ABL1	1399	-0.172765	7.76098e-11	1.22566e-10
ABL2	1247	0.244556	1.94083e-18	3.75144e-18
ABRACL	1399	0.585312	2.0883e-129	2.75778e-128
ABRAXAS1	1399	-0.12317	3.82903e-06	5.15415e-06
ABRAXAS2	1399	0.0223815	0.402876	0.422346
ABT1	1303	0.412943	8.12369e-55	3.4069e-54
ABTB1	798	0.0380042	0.283594	0.301461
ABTB2	1247	0.046485	0.100847	0.111089
ACAA2	1399	0.572105	2.00774e-122	2.36792e-121
ACACA	1214	0.472801	1.24768e-68	6.56574e-68
ACAD10	1399	0.478336	6.79904e-81	4.32214e-80
ACAD11	1303	0.390855	8.25091e-49	3.09187e-48
ACAD8	1399	0.357578	1.87278e-43	6.32605e-43
ACADL	1093	0.774856	1.51139e-219	8.23614e-218
ACADS	1399	0.70496	1.10912e-210	5.25294e-209
ACADSB	1399	0.672411	9.19881e-185	2.85953e-183
ACADVL	1399	0.408142	2.75632e-57	1.20803e-56
ACAP1	1300	0.360152	4.25315e-41	1.36675e-40
ACAP3	1133	0.30956	1.38353e-26	3.26944e-26
ACAT1	1399	0.455317	1.55675e-72	8.60782e-72
ACAT2	1399	0.0982428	0.000233034	0.000294171
ACBD3	1399	0.28953	2.01995e-28	4.97615e-28
ACBD6	1399	0.0867816	0.00115755	0.00141713
ACBD7	953	0.756307	1.9285e-177	5.38432e-176
ACCS	112	-0.0186218	0.845487	0.85446
ACKR1	628	0.618589	1.40202e-67	7.20196e-67
ACKR3	207	0.778225	2.70872e-43	9.1293e-43
ACLY	1399	0.250063	2.18009e-21	4.54507e-21
ACMSD	185	0.727611	8.95885e-32	2.37659e-31
ACO1	1399	0.230001	2.98184e-18	5.73665e-18
ACOT1	396	0.418597	3.12843e-18	6.01355e-18
ACOT13	1399	0.435979	5.44604e-66	2.71881e-65
ACOT8	1399	0.377991	9.56199e-49	3.57724e-48
ACOT9	1287	0.233646	2.0372e-17	3.83608e-17
ACOX1	1399	0.246071	9.67007e-21	1.98492e-20
ACOX2	1245	0.152472	6.43954e-08	9.2405e-08
ACOX3	1399	0.34126	1.71174e-39	5.33392e-39
ACP1	1399	0.0699497	0.0088652	0.0104108
ACP2	1399	0.206193	6.74266e-15	1.1962e-14
ACP3	1399	0.596334	1.74386e-135	2.54435e-134
ACP6	1399	0.621163	4.44969e-150	8.29936e-149
ACSBG1	99	0.854301	2.56234e-29	6.4172e-29
ACSF3	1399	0.0947115	0.000389168	0.000486648
ACSL6	99	0.396082	4.94563e-05	6.38296e-05
ACSM2A	185	0.772729	5.68912e-38	1.71718e-37
ACSM2B	185	0.830765	0	0
ACSM3	1034	0.456446	2.39417e-54	9.93014e-54
ACSM5	284	0.844974	1.26031e-78	7.71886e-78
ACSS1	1399	0.696907	6.05959e-204	2.58562e-202
ACSS2	1399	0.416635	7.43265e-60	3.39232e-59
ACSS3	1303	0.837721	0	0
ACTA2	993	0.436324	2.06968e-47	7.55846e-47
ACTBL2	1399	0.0960818	0.000319585	0.000401022
ACTG2	796	0.498365	3.36355e-51	1.31546e-50
ACTL6A	1399	0.341644	1.38955e-39	4.33594e-39
ACTL6B	99	0.775173	4.6554e-21	9.63018e-21
ACTL8	168	0.432043	4.98443e-09	7.438e-09
ACTN3	1102	0.164878	3.69473e-08	5.35275e-08
ACTR10	1399	-0.411864	2.10568e-58	9.39251e-58
ACTR1A	1399	-0.137657	2.35563e-07	3.31349e-07
ACTR1B	1399	-0.129792	1.11083e-06	1.52552e-06
ACTR3	1399	-0.0323701	0.226286	0.242974
ACTR3B	1303	0.0921892	0.000863277	0.00106304
ACTR5	1399	0.0116428	0.663486	0.679639
ACTR8	1303	0.244575	3.35641e-19	6.62493e-19
ACVR1B	306	0.153198	0.00725808	0.00856688
ACVR2A	99	0.243599	0.0151107	0.0175358
ACVRL1	474	0.707803	2.94186e-73	1.64272e-72
ACY1	1399	0.33225	2.09584e-37	6.25917e-37
ACY3	774	0.824485	4.43538e-193	1.57343e-191
ACYP1	1399	-0.0751657	0.00490963	0.00584606
ACYP2	1399	0.308807	2.71904e-32	7.29648e-32
ADAM10	1034	-0.0462852	0.136925	0.149538
ADAM11	99	0.555936	2.32175e-09	3.50802e-09
ADAM17	1399	0.370983	6.92634e-47	2.51125e-46
ADAM19	165	0.329914	1.50885e-05	1.98705e-05
ADAM23	306	0.701862	1.05794e-46	3.82194e-46
ADAM28	851	0.435795	9.25964e-41	2.94939e-40
ADAM8	737	0.270139	8.62917e-14	1.4894e-13
ADAMDEC1	976	0.444216	1.85507e-48	6.91998e-48
ADAMTS12	905	0.633915	7.10326e-103	6.37461e-102
ADAMTS16	375	0.320151	2.19808e-10	3.4247e-10
ADAMTS2	1118	0.667839	2.67673e-145	4.61214e-144
ADAMTS4	1100	0.284053	7.33526e-22	1.55434e-21
ADAMTS5	865	0.122296	0.000311949	0.00039182
ADAMTS7	1247	0.45247	5.86008e-64	2.84238e-63
ADAMTS8	418	0.708595	5.55898e-65	2.73296e-64
ADAMTSL2	1303	0.592379	2.98429e-124	3.61391e-123
ADAMTSL3	1050	0.364569	2.35837e-34	6.58653e-34
ADAMTSL5	1036	-0.206397	1.97809e-11	3.1902e-11
ADAP1	1399	0.253973	4.93724e-22	1.04964e-21
ADAP2	1303	0.554913	4.15146e-106	3.88759e-105
ADARB2	152	0.0835872	0.305921	0.324123
ADAT2	897	0.220799	2.28728e-11	3.679e-11
ADAT3	1247	0.0270812	0.339309	0.358197
ADCK1	1303	0.205151	7.55143e-14	1.30587e-13
ADCK2	418	-0.176763	0.000281517	0.000354334
ADCK5	1120	-0.0014667	0.960895	0.963131
ADCY1	99	0.112142	0.269108	0.286697
ADCY2	99	0.763623	3.90878e-20	7.89965e-20
ADCY7	687	0.577139	2.91425e-62	1.38457e-61
ADCY8	99	0.786006	5.62533e-22	1.19509e-21
ADCY9	979	0.313582	8.84095e-24	1.96066e-23
ADCYAP1	165	0.689116	1.42909e-24	3.23756e-24
ADD2	1399	0.399354	1.0512e-54	4.39424e-54
ADD3	1399	0.0291479	0.275941	0.293701
ADGRA2	907	0.271627	8.348e-17	1.55032e-16
ADGRA3	213	0.361535	5.62965e-08	8.0976e-08
ADGRE2	1247	0.557325	1.12538e-102	1.00397e-101
ADGRE3	418	0.532733	5.12481e-32	1.36672e-31
ADGRE5	1399	0.570061	2.26374e-121	2.63889e-120
ADGRF1	606	0.45268	5.9828e-32	1.59318e-31
ADGRF5	1149	0.84717	2.68883271360469e-317	6.40083703531183e-315
ADGRG2	170	0.713226	1.01561e-27	2.46042e-27
ADGRG3	418	0.64491	1.61879e-50	6.25527e-50
ADGRG5	572	0.338162	9.08228e-17	1.68461e-16
ADGRG6	849	0.608309	4.59246e-87	3.18096e-86
ADGRL4	1082	0.459033	1.69539e-57	7.45576e-57
ADH1A	938	0.464785	1.90828e-51	7.50535e-51
ADH1B	1399	0.843826	0	0
ADH1C	1300	0.331378	1.08651e-34	3.06471e-34
ADH6	560	0.381836	7.03783e-21	1.44988e-20
ADHFE1	968	0.368187	1.91829e-32	5.16146e-32
ADI1	1399	-0.0109336	0.682836	0.698432
ADIPOQ	1399	-0.325542	6.77403e-36	1.96845e-35
ADIPOR1	1024	0.218843	1.43714e-12	2.39462e-12
ADIPOR2	112	0.326041	0.000482203	0.000600579
ADIRF	1399	0.590398	3.50341e-132	4.87567e-131
ADM	306	0.503777	4.25213e-21	8.802e-21
ADNP	1399	0.395498	1.34942e-53	5.52598e-53
ADNP2	1303	0.20167	2.00688e-13	3.43441e-13
ADO	1399	-0.0719601	0.0070892	0.0083752
ADORA1	99	0.692562	2.00894e-15	3.60573e-15
ADPRS	1399	0.0649996	0.0150327	0.0174475
ADRA2A	264	0.769791	5.25545e-53	2.12615e-52
ADRM1	1399	-0.123124	3.86161e-06	5.19669e-06
ADSS2	1399	0.211507	1.30004e-15	2.34828e-15
AEBP1	1399	0.611171	4.75489e-144	7.96533e-143
AEBP2	207	0.475921	4.24834e-13	7.21158e-13
AFAP1L1	1138	0.322776	5.27504e-29	1.31672e-28
AFF4	1303	0.0505522	0.0681215	0.0760962
AFG1L	1399	0.0547115	0.0407477	0.0461447
AFM	1399	0.0966836	0.000292862	0.000368153
AGA	1247	0.294627	2.14887e-26	5.05557e-26
AGAP1	1399	0.126492	2.07414e-06	2.8223e-06
AGAP3	1399	0.0331323	0.215536	0.232028
AGFG2	1399	0.0694761	0.00933741	0.0109526
AGK	1399	0.607886	4.09976e-142	6.65824e-141
AGL	1399	0.133577	5.32514e-07	7.38936e-07
AGMAT	1188	0.679314	1.38258e-161	3.09575e-160
AGO1	1399	0.163178	8.29767e-10	1.27329e-09
AGO2	1399	0.336243	2.53806e-38	7.70704e-38
AGO3	1399	0.329942	6.99637e-37	2.06625e-36
AGO4	743	0.410385	1.50012e-31	3.96091e-31
AGPAT1	1399	0.354398	1.15584e-42	3.85252e-42
AGPAT2	1399	0.500346	1.65758e-89	1.18534e-88
AGPAT3	1399	0.330322	5.74317e-37	1.70058e-36
AGPAT4	1303	0.398248	9.04824e-51	3.50687e-50
AGPAT5	1399	0.497514	2.30858e-88	1.62012e-87
AGR2	1300	0.891834	0	0
AGR3	1300	0.826137	0	0
AGRN	1399	-0.146321	3.84981e-08	5.57473e-08
AGTRAP	1399	0.379373	4.05842e-49	1.53032e-48
AGXT	185	0.725844	1.47782e-31	3.90316e-31
AGXT2	185	0.785216	6.04815e-40	1.89971e-39
AHCTF1	1399	-0.0217747	0.415753	0.435239
AHCY	1399	0.172057	9.2882e-11	1.46378e-10
AHCYL1	1399	0.4056	1.56717e-56	6.77333e-56
AHDC1	1303	0.414638	2.69116e-55	1.14025e-54
AHNAK	1399	0.73819	4.29042e-241	3.20753e-239
AHNAK2	1399	0.806197	9.8714316039081e-321	2.48047139691535e-318
AHR	211	0.233445	0.000630382	0.0007803
AHSA1	1399	0.194596	2.09917e-13	3.59097e-13
AHSG	1399	-0.279348	1.70777e-26	4.02934e-26
AHSP	1399	0.331928	2.48071e-37	7.40367e-37
AIDA	1399	0.117192	1.10977e-05	1.46898e-05
AIF1	1399	0.313119	3.37199e-33	9.21821e-33
AIF1L	1303	0.900227	0	0
AIFM2	1399	0.0221434	0.4079	0.427265
AIG1	1092	0.231919	8.41695e-15	1.48827e-14
AIMP2	1399	-0.0719014	0.00713614	0.00842626
AJAP1	99	0.631836	2.33486e-12	3.87473e-12
AJUBA	1138	0.285055	1.02176e-22	2.21068e-22
AK1	1399	0.295983	1.10214e-29	2.78646e-29
AK3	1399	0.269093	1.23996e-24	2.8126e-24
AK4	1399	0.824173	0	0
AK5	267	0.266231	1.03524e-05	1.37173e-05
AK6	1399	0.000628294	0.981268	0.982245
AK7	532	0.635149	1.94473e-61	9.1245e-61
AK8	418	0.444621	1.10529e-21	2.32684e-21
AKAP1	1399	0.242034	4.24793e-20	8.57166e-20
AKAP10	1303	0.0221384	0.424602	0.444143
AKAP11	1303	0.0696557	0.011903	0.0138952
AKAP12	1399	0.787961	1.60531e-296	2.6403e-294
AKAP13	1399	0.693072	8.18407e-201	3.33482e-199
AKAP17A	1399	0.133444	5.46609e-07	7.57913e-07
AKAP3	56	-0.00892064	0.947974	0.951445
AKAP4	213	0.117474	0.0872068	0.0964864
AKAP5	1080	0.367161	8.35748e-36	2.41848e-35
AKAP6	367	0.208617	5.64215e-05	7.26635e-05
AKIP1	418	-0.247152	3.09594e-07	4.33527e-07
AKR1B1	1399	0.32307	2.3862e-35	6.83954e-35
AKR1B10	1399	0.576633	8.80272e-125	1.07462e-123
AKR1B15	112	0.0815403	0.392725	0.41223
AKR1C1	1082	0.673581	5.80994e-144	9.71474e-143
AKR1C3	1399	0.583456	2.09146e-128	2.72613e-127
AKR1C4	603	0.123638	0.00235443	0.00284392
AKR7A3	1229	0.818345	2.01371e-297	3.37334e-295
AKT2	1399	0.153098	8.65486e-09	1.28158e-08
AKTIP	1399	0.179323	1.41747e-11	2.29423e-11
ALAD	1399	-0.0587873	0.0278942	0.0318841
ALAS1	1399	-0.0547041	0.0407748	0.0461696
ALB	1303	-0.162109	3.98009e-09	5.95696e-09
ALCAM	1399	0.657524	5.5296e-174	1.45409e-172
ALDH16A1	1399	-0.0280196	0.294964	0.312991
ALDH18A1	1399	0.731942	4.98796e-235	3.39256e-233
ALDH1A1	1399	0.687037	5.50241e-196	2.03995e-194
ALDH1A2	1303	0.630297	3.25521e-145	5.59822e-144
ALDH1A3	1234	0.652317	1.80312e-150	3.37701e-149
ALDH1B1	1399	0.707282	1.14638e-212	5.66676e-211
ALDH1L1	1399	0.744509	2.07687e-247	1.67745e-245
ALDH1L2	1399	0.781519	1.56305e-288	2.28054e-286
ALDH2	1399	0.628703	8.95532e-155	1.81636e-153
ALDH3A1	1006	0.766607	2.29168e-195	8.35909e-194
ALDH3A2	1399	0.463543	1.89654e-75	1.10971e-74
ALDH4A1	1399	0.484764	2.4081e-83	1.58889e-82
ALDH6A1	1399	0.656688	2.13887e-173	5.54389e-172
ALDH7A1	1399	0.521261	2.68886e-98	2.21525e-97
ALDH8A1	185	0.886221	4.6587e-63	2.22623e-62
ALDOC	1399	0.597345	4.69924e-136	6.93464e-135
ALG10	56	0.237124	0.0784688	0.0872026
ALG12	1399	-0.0899572	0.000755753	0.00093268
ALG13	1399	-0.0922494	0.000550892	0.000683402
ALG14	1399	-0.275186	9.93937e-26	2.30012e-25
ALG2	1399	-0.27212	3.56652e-25	8.17607e-25
ALG3	1245	0.485996	8.74016e-75	5.02629e-74
ALG6	1214	-0.250348	8.35698e-19	1.63136e-18
ALKBH1	1247	0.192619	6.91368e-12	1.13033e-11
ALKBH2	532	0.169313	8.69425e-05	0.000111368
ALKBH3	1303	0.365052	2.37614e-42	7.85045e-42
ALKBH4	1399	0.283343	3.06123e-27	7.32589e-27
ALKBH5	1399	0.185966	2.37022e-12	3.93124e-12
ALKBH7	1234	0.290885	1.72679e-25	3.97976e-25
ALOX12	361	0.581922	4.22937e-34	1.17467e-33
ALOX12B	154	0.454311	3.2545e-09	4.88959e-09
ALOX15	1003	0.758061	5.08381e-188	1.69074e-186
ALOX15B	905	0.77395	2.26757e-181	6.70341e-180
ALPG	114	0.679537	9.41882e-17	1.74596e-16
ALPK1	984	0.186117	4.04577e-09	6.05327e-09
ALPK2	185	0.675893	4.83114e-26	1.12519e-25
ALPL	1399	0.655375	1.77105e-172	4.42568e-171
ALPP	114	0.668626	4.33049e-16	7.91066e-16
ALS2CL	757	0.54861	1.04424e-60	4.83678e-60
ALYREF	1399	0.45155	3.16377e-71	1.72095e-70
AMACR	1399	0.606898	1.55093e-141	2.50084e-140
AMBP	1399	0.0115278	0.666609	0.682683
AMDHD1	715	0.440984	2.22366e-35	6.37971e-35
AMER1	321	-0.124359	0.0258779	0.0296205
AMFR	1138	-0.0491052	0.0977814	0.107843
AMIGO1	99	0.49041	2.56741e-07	3.60577e-07
AMN	185	0.864034	1.94154e-56	8.3714e-56
AMN1	799	0.2565	1.80436e-13	3.09075e-13
AMOTL1	1303	0.543117	7.33833e-101	6.3524e-100
AMPH	1303	0.62891	2.14203e-144	3.61507e-143
AMT	981	0.540255	2.00167e-75	1.16971e-74
ANAPC1	1399	0.150295	1.61754e-08	2.37305e-08
ANAPC10	1303	-0.0467023	0.0919655	0.10159
ANAPC16	1399	0.0436339	0.102814	0.113186
ANAPC2	1285	0.0214869	0.44155	0.460752
ANAPC5	1399	-0.178322	1.84515e-11	2.97791e-11
ANGEL1	629	0.471169	4.46317e-36	1.30154e-35
ANGEL2	1303	0.374256	1.37571e-44	4.76078e-44
ANGPT1	418	0.83534	3.74091e-110	3.73513e-109
ANGPT2	1234	0.316039	5.04138e-30	1.28499e-29
ANGPTL1	418	0.82037	5.02995e-103	4.51847e-102
ANGPTL2	1399	0.369019	2.25823e-46	8.10956e-46
ANGPTL3	392	0.827348	9.8023e-100	8.2716e-99
ANGPTL4	1303	0.529683	3.91786e-95	3.06848e-94
ANK1	1399	-0.108975	4.41676e-05	5.7167e-05
ANK3	1300	0.667298	2.635e-168	6.28924e-167
ANKDD1A	114	-0.21893	0.0192715	0.0222473
ANKFY1	1399	0.22101	6.12821e-17	1.14136e-16
ANKH	56	0.247027	0.0666332	0.0744888
ANKHD1	928	-0.358756	1.43529e-29	3.61762e-29
ANKHD1-EIF4EBP3	908	0.0372884	0.261669	0.279068
ANKIB1	1399	0.0927172	0.000516014	0.000641277
ANKLE2	1399	0.0686064	0.0102633	0.0120028
ANKMY2	1399	-0.0368236	0.168649	0.183233
ANKRD10	1399	0.049464	0.0643724	0.0720149
ANKRD12	908	0.248883	2.75571e-14	4.81704e-14
ANKRD13A	1399	0.103541	0.00010457	0.000133645
ANKRD13C	207	-0.0160463	0.818494	0.828847
ANKRD13D	1118	0.186759	3.11315e-10	4.83128e-10
ANKRD16	1303	0.442598	1.27059e-63	6.12672e-63
ANKRD2	602	0.555043	6.09415e-50	2.32705e-49
ANKRD22	1399	0.614378	5.83439e-146	1.01888e-144
ANKRD27	1399	0.0486871	0.0686818	0.0766842
ANKRD29	99	0.297464	0.00278849	0.00335702
ANKRD34A	99	0.168461	0.0955506	0.105447
ANKRD35	1214	0.340728	2.22109e-34	6.20697e-34
ANKRD39	1082	0.216485	6.09718e-13	1.02882e-12
ANKRD40	1082	0.375644	1.36377e-37	4.08768e-37
ANKRD42	207	0.565819	6.46812e-19	1.26701e-18
ANKRD44	1399	0.736115	4.62826e-239	3.29664e-237
ANKRD46	872	0.347882	3.29261e-26	7.69636e-26
ANKRD49	1303	0.244916	2.98667e-19	5.90028e-19
ANKRD50	1303	0.58636	3.55046e-121	4.13352e-120
ANKRD54	1399	-0.083796	0.00170712	0.00207422
ANKRD6	603	0.439191	7.9463e-30	2.0169e-29
ANKRD62	532	-0.125959	0.00361411	0.00433023
ANKS1A	1399	0.205586	8.11394e-15	1.43553e-14
ANKS3	928	0.0168277	0.608673	0.625972
ANKS4B	446	0.639689	1.07156e-52	4.30814e-52
ANKS6	981	-0.0651928	0.0412045	0.0466386
ANKZF1	1399	0.0840715	0.00164782	0.00200352
ANLN	1214	0.299721	1.28005e-26	3.02807e-26
ANO10	1399	0.300156	1.61483e-30	4.17008e-30
ANO3	99	0.284806	0.00427365	0.00510625
ANO8	685	0.218311	7.7837e-09	1.15447e-08
ANO9	211	-0.217279	0.00149616	0.00182133
ANOS1	850	0.648237	1.78495e-102	1.583e-101
ANP32A	1399	0.147408	3.04379e-08	4.41818e-08
ANP32B	1399	0.411028	3.76446e-58	1.67338e-57
ANP32E	1399	0.243985	2.08432e-20	4.23893e-20
ANTKMT	112	0.0993912	0.297114	0.315198
ANXA1	1399	0.63934	1.26631e-161	2.84244e-160
ANXA10	376	0.807708	7.78203e-88	5.4402e-87
ANXA11	1399	0.364625	3.08173e-45	1.0822e-44
ANXA13	281	0.1396	0.0192236	0.0221977
ANXA3	1399	0.572243	1.70217e-122	2.01279e-121
ANXA4	1399	0.41167	2.40969e-58	1.0738e-57
ANXA6	1399	0.418478	2.01292e-60	9.28076e-60
ANXA7	1399	0.0786386	0.00324768	0.00389894
ANXA8L1	905	0.833825	3.11789e-235	2.15301e-233
ANXA9	1204	0.67234	3.3235e-159	7.15818e-158
AOAH	1247	0.621049	6.70949e-134	9.45391e-133
AOC3	1399	0.797845	0	5.30754e-307
AOX1	1303	0.819696	3.91112048934589e-317	9.07179383132727e-315
AP1AR	1082	0.3258	3.5714e-28	8.74814e-28
AP1G2	1399	0.208489	3.3286e-15	5.94716e-15
AP1S1	1399	0.0640627	0.0165538	0.0191663
AP1S2	1399	0.0634416	0.0176353	0.0203975
AP1S3	1204	0.259236	6.09913e-20	1.22552e-19
AP2B1	1399	0.0595839	0.0258394	0.0295803
AP2S1	1399	-0.213919	6.07086e-16	1.10608e-15
AP3D1	1399	-0.0918562	0.000581886	0.000721259
AP3M2	1399	0.18264	5.8527e-12	9.59817e-12
AP3S1	1399	-0.320573	8.41309e-35	2.37679e-34
AP3S2	717	0.0118557	0.751307	0.764318
AP4B1	1303	-0.0284605	0.304626	0.322826
AP4E1	1303	0.351176	4.10705e-39	1.268e-38
AP4M1	1247	0.0134493	0.635158	0.652173
AP5B1	1399	0.159264	2.09909e-09	3.17637e-09
AP5M1	1399	-0.0803005	0.00265001	0.00319329
AP5S1	1399	0.0790089	0.0031048	0.00373038
AP5Z1	1399	0.252669	8.12501e-22	1.71887e-21
APAF1	1399	-0.0259915	0.331318	0.350088
APBA1	1247	0.279797	7.32003e-24	1.62695e-23
APBA3	1303	0.198595	4.69035e-13	7.94251e-13
APBB1IP	1399	0.461246	1.25826e-74	7.20395e-74
APBB2	1399	0.383429	3.20219e-50	1.22794e-49
APC	1303	0.397845	1.16053e-50	4.48832e-50
APCDD1	268	0.399702	1.05862e-11	1.71896e-11
APCS	1399	0.125521	2.48539e-06	3.37175e-06
APEH	1399	-0.0263047	0.325523	0.344165
APEX1	1399	0.292057	6.52545e-29	1.62481e-28
APEX2	772	0.391929	9.49035e-30	2.40543e-29
APH1A	573	0.540727	8.04482e-45	2.80113e-44
APH1B	99	0.365734	0.000197165	0.000249588
API5	1399	0.191881	4.55693e-13	7.72526e-13
APIP	1399	0.144745	5.39605e-08	7.76777e-08
APLF	1303	0.183939	2.22492e-11	3.57934e-11
APLP1	99	0.7251	2.13113e-17	4.01044e-17
APMAP	1399	0.388766	1.07197e-51	4.23084e-51
APOA2	1399	-0.217495	1.92884e-16	3.55073e-16
APOA4	1399	-0.0470575	0.0784923	0.0872072
APOA5	185	-0.0164928	0.823675	0.833534
APOB	1399	0.149044	2.13044e-08	3.11239e-08
APOBEC3A	473	0.622161	5.0427e-52	2.00335e-51
APOBEC3B	587	0.343024	1.189e-17	2.25344e-17
APOBEC3C	1399	-0.0566534	0.0341052	0.0387821
APOBEC3F	1148	0.269283	1.60178e-20	3.26933e-20
APOBEC3G	981	0.115679	0.000282585	0.000355579
APOC3	1399	-0.0856769	0.00133836	0.00163296
APOC4	1303	0.041837	0.131196	0.143489
APOD	1399	0.388447	1.31586e-51	5.18435e-51
APOE	1399	0.423051	7.59226e-62	3.58453e-61
APOF	1399	0.0884115	0.000931625	0.00114504
APOH	1399	0.161389	1.272e-09	1.93941e-09
APOL1	1399	-0.0234265	0.381267	0.400621
APOL2	1399	0.435548	7.53636e-66	3.75614e-65
APOL6	321	0.679304	8.83422e-45	3.07009e-44
APOM	1399	-0.174403	5.10621e-11	8.1065e-11
APOO	1399	0.552851	8.53468e-113	8.8234e-112
APP	1399	0.110284	3.56677e-05	4.63112e-05
APPBP2	743	0.0737578	0.0444476	0.0501964
APPL1	1399	0.00402444	0.880454	0.887481
APPL2	825	0.00685547	0.844131	0.853185
APRT	1399	0.0867109	0.00116841	0.00143004
APTX	1399	-0.0527482	0.0485453	0.054674
AQP3	686	0.650224	1.11203e-83	7.35335e-83
AQP5	907	0.573157	2.51106e-80	1.58514e-79
AQP8	261	0.294654	1.26336e-06	1.73289e-06
AQR	1399	0.0586274	0.0283232	0.0323704
ARAP3	1399	0.338356	8.20195e-39	2.51849e-38
ARC	99	0.480403	4.84729e-07	6.73868e-07
AREG	112	0.498067	2.2995e-08	3.35342e-08
ARF1	1343	0.192476	1.12957e-12	1.88909e-12
ARF3	392	0.259356	1.90924e-07	2.6906e-07
ARF4	1399	0.450159	9.52781e-71	5.13639e-70
ARF5	1399	0.188547	1.162e-12	1.94153e-12
ARFGAP1	1399	0.225967	1.17648e-17	2.23019e-17
ARFGAP2	1399	0.0504558	0.0591977	0.0662914
ARFGAP3	1399	0.136162	3.18451e-07	4.45792e-07
ARFGEF1	1399	0.166657	3.5681e-10	5.52122e-10
ARFGEF3	1399	0.710516	1.82528e-215	9.38153e-214
ARFIP1	1399	0.505964	8.28369e-92	6.10711e-91
ARFRP1	1399	0.0721734	0.00692088	0.00818062
ARG1	1399	0.305446	1.35117e-31	3.5718e-31
ARG2	871	0.406456	5.58243e-36	1.62584e-35
ARGLU1	1399	-0.0187543	0.483363	0.502933
ARHGAP1	1399	0.180211	1.12037e-11	1.81792e-11
ARHGAP10	1188	0.315395	7.5665e-29	1.88092e-28
ARHGAP12	1399	0.498503	9.22506e-89	6.52462e-88
ARHGAP15	1399	0.500065	2.15366e-89	1.53523e-88
ARHGAP17	1399	0.0522336	0.050785	0.0571252
ARHGAP18	1399	0.287725	4.49549e-28	1.09909e-27
ARHGAP23	1138	0.42165	2.87058e-50	1.10264e-49
ARHGAP24	1247	0.710443	3.48566e-192	1.21743e-190
ARHGAP25	1399	0.596729	1.04565e-135	1.5281e-134
ARHGAP26	1399	0.599788	1.94199e-137	2.93767e-136
ARHGAP29	1303	0.0989572	0.000346997	0.000434816
ARHGAP30	1399	0.399715	8.26429e-55	3.46426e-54
ARHGAP31	1303	0.619703	4.56911e-139	7.02927e-138
ARHGAP35	1399	0.244687	1.61091e-20	3.28724e-20
ARHGAP4	1399	0.426764	5.11315e-63	2.44211e-62
ARHGAP42	1149	0.425735	8.58015e-52	3.39528e-51
ARHGAP6	1399	0.413653	6.0466e-59	2.71317e-58
ARHGAP9	1399	0.406842	6.71607e-57	2.92225e-56
ARHGDIA	1399	-0.107281	5.80317e-05	7.47266e-05
ARHGDIB	1399	0.340574	2.4825e-39	7.71177e-39
ARHGEF1	1399	0.340483	2.60812e-39	8.09367e-39
ARHGEF10	1399	0.438497	8.08829e-67	4.09668e-66
ARHGEF10L	1399	0.584861	3.6594e-129	4.81848e-128
ARHGEF12	1399	0.463261	2.39469e-75	1.39667e-74
ARHGEF15	603	0.483954	9.99733e-37	2.94484e-36
ARHGEF16	1300	0.36568	2.08732e-42	6.90632e-42
ARHGEF17	1399	0.450863	5.45836e-71	2.95667e-70
ARHGEF19	361	0.0710509	0.177984	0.192982
ARHGEF25	631	0.208459	1.26248e-07	1.79228e-07
ARHGEF26	743	0.706788	1.70032e-113	1.77611e-112
ARHGEF37	1399	0.487496	2.1097e-84	1.4074e-83
ARHGEF38	437	0.574527	9.56932e-40	2.99323e-39
ARHGEF40	1399	0.372148	3.42356e-47	1.24726e-46
ARHGEF5	1300	0.249199	7.47002e-20	1.49765e-19
ARHGEF6	1399	0.628705	8.93448e-155	1.81621e-153
ARHGEF9	99	0.696172	1.24996e-15	2.25872e-15
ARID1B	1399	0.418761	1.64561e-60	7.59888e-60
ARID2	1399	0.287669	4.60739e-28	1.12523e-27
ARID3A	1300	0.343362	2.81051e-37	8.36863e-37
ARID4A	1303	-0.0779803	0.00485574	0.00578493
ARID4B	1303	0.549867	7.73682e-104	7.00573e-103
ARIH1	1399	-0.103648	0.000102852	0.000131487
ARL1	1399	0.141574	1.05263e-07	1.49836e-07
ARL10	99	0.327368	0.000941182	0.001156
ARL11	572	0.441228	1.1934e-28	2.95363e-28
ARL13A	99	0.0796664	0.433128	0.45259
ARL14EP	1303	0.165941	1.67994e-09	2.55064e-09
ARL2	1399	0.065528	0.0142301	0.0165478
ARL2BP	1399	0.0674354	0.0116386	0.0135919
ARL3	1399	0.375837	3.60657e-48	1.3349e-47
ARL4C	1118	0.510683	2.74624e-75	1.59862e-74
ARL5A	871	0.133222	8.02431e-05	0.000102903
ARL5B	1204	0.191593	2.03729e-11	3.28332e-11
ARL6	1399	0.235277	4.76001e-19	9.3688e-19
ARL6IP5	1399	0.0458389	0.086549	0.0957703
ARL8A	1399	0.261118	3.06092e-23	6.6979e-23
ARMC1	1399	-0.174568	4.89459e-11	7.77325e-11
ARMC10	1399	0.11125	3.04149e-05	3.96274e-05
ARMC3	325	0.614763	3.63766e-35	1.03838e-34
ARMC6	1399	0.300836	1.1769e-30	3.04874e-30
ARMC7	628	-0.105854	0.0079341	0.00934286
ARMC8	1399	0.434732	1.39217e-65	6.9006e-65
ARMCX1	1399	0.472752	8.30693e-79	5.10493e-78
ARMCX2	1399	0.577562	2.8586e-125	3.50867e-124
ARMCX3	1399	0.459432	5.54809e-74	3.13088e-73
ARMCX6	561	-0.455093	4.97916e-30	1.26949e-29
ARMH3	1399	0.0162482	0.543697	0.562797
ARMT1	1399	0.223741	2.48049e-17	4.65819e-17
ARNT	1303	0.311547	1.00854e-30	2.61711e-30
ARPC1A	1399	-0.34125	1.72086e-39	5.3605e-39
ARPC2	1399	0.00272902	0.91877	0.923671
ARPC3	1399	-0.0284752	0.28718	0.305125
ARPC5	1399	0.153328	8.21659e-09	1.21788e-08
ARPC5L	1399	0.0796731	0.00286272	0.00344502
ARPIN	829	-0.037104	0.285942	0.303845
ARRB1	1399	0.589331	1.35106e-131	1.8574e-130
ARRB2	1399	0.200768	3.45673e-14	6.02961e-14
ARRDC1	1399	0.613054	3.61243e-145	6.20077e-144
ARSA	1399	0.299039	2.70805e-30	6.94754e-30
ARSB	1399	0.568183	2.06923e-120	2.38145e-119
ARSD	1399	0.38769	2.1373e-51	8.40243e-51
ARSF	284	0.782785	4.87755e-60	2.23517e-59
ARSK	398	-0.0195626	0.697216	0.712094
ART4	583	0.403274	3.29462e-24	7.39166e-24
ARV1	984	-0.142322	7.40756e-06	9.85858e-06
ARVCF	1399	0.585476	1.70353e-129	2.25295e-128
ASAP1	1285	0.232233	3.39023e-17	6.34555e-17
ASAP2	1399	0.281968	5.54781e-27	1.32067e-26
ASB1	950	0.331837	7.4635e-26	1.73071e-25
ASB13	396	0.688616	5.85814e-57	2.55387e-56
ASB3	785	0.200995	1.34275e-08	1.97666e-08
ASB5	207	0.133227	0.0556546	0.0624243
ASB6	1138	0.249426	1.339e-17	2.53189e-17
ASB7	532	0.0247589	0.568805	0.587376
ASB8	207	0.0861334	0.21719	0.23367
ASB9	1300	0.336915	7.15926e-36	2.07906e-35
ASCC1	1399	-0.118888	8.24871e-06	1.09555e-05
ASCC2	1399	0.112259	2.57185e-05	3.3581e-05
ASCC3	1399	0.0399429	0.135371	0.147912
ASF1A	1399	0.157465	3.19196e-09	4.79642e-09
ASF1B	953	0.599715	3.82806e-94	2.94211e-93
ASH2L	1399	0.1252	2.63748e-06	3.57218e-06
ASIC1	99	0.74476	9.84339e-19	1.91738e-18
ASL	1399	0.377189	1.5694e-48	5.86403e-48
ASMTL	1399	0.296021	1.08303e-29	2.73891e-29
ASNS	1399	0.490742	1.13535e-85	7.73368e-85
ASNSD1	379	-0.036969	0.473018	0.492623
ASPA	1399	0.681672	8.57783e-192	2.97299e-190
ASPDH	185	0.821219	1.84109e-46	6.6247e-46
ASPG	339	0.547013	7.53368e-28	1.83001e-27
ASPH	1399	0.468977	2.03513e-77	1.2265e-76
ASPHD1	99	0.180036	0.0745552	0.0830472
ASPHD2	517	0.795923	2.48675e-114	2.62793e-113
ASPN	1399	0.530401	2.46488e-102	2.17535e-101
ASPSCR1	1399	0.265836	4.65265e-24	1.03921e-23
ASRGL1	1399	0.659016	4.89746e-175	1.31461e-173
ASS1	1399	0.587322	1.6938e-130	2.28688e-129
ASTN1	155	0.853441	3.77624e-45	1.32351e-44
ATAD2	1214	0.382726	1.23253e-43	4.18053e-43
ATAD2B	1118	0.300739	8.37298e-25	1.90642e-24
ATAD3A	1399	0.572625	1.08051e-122	1.28441e-121
ATAD3B	1115	-0.0639882	0.0326419	0.0371466
ATAD5	361	0.597866	2.3193e-36	6.78758e-36
ATAT1	1303	0.474187	5.15106e-74	2.9141e-73
ATCAY	99	0.516395	4.47018e-08	6.45447e-08
ATF1	1399	0.603513	1.42672e-139	2.21374e-138
ATF3	433	-0.0320846	0.505488	0.524627
ATF6B	319	-0.490201	1.09276e-20	2.2405e-20
ATF7	1118	0.166148	2.29614e-08	3.34906e-08
ATG10	211	0.109325	0.113342	0.124368
ATG12	1399	-0.0926229	0.000522877	0.00064954
ATG14	1247	-0.0766404	0.00677588	0.00801551
ATG16L1	1399	0.09338	0.000470111	0.000585842
ATG2A	1303	0.194746	1.33119e-12	2.22012e-12
ATG2B	1399	0.0858054	0.00131607	0.00160642
ATG3	1399	0.0815739	0.00226198	0.00273481
ATG4A	1399	-0.11963	7.23467e-06	9.63558e-06
ATG4B	1399	0.246572	8.03374e-21	1.65354e-20
ATG4C	1303	0.204756	8.44295e-14	1.45754e-13
ATG4D	207	0.578115	7.43027e-20	1.49001e-19
ATG5	1399	-0.111755	2.79695e-05	3.64833e-05
ATG9A	1399	-0.0991343	0.000204187	0.000258369
ATIC	1399	0.220302	7.73494e-17	1.43735e-16
ATL2	1399	0.292072	6.48011e-29	1.61441e-28
ATL3	1399	0.120475	6.22543e-06	8.31467e-06
ATMIN	114	-0.426554	2.2202e-06	3.01787e-06
ATN1	1303	-0.0192178	0.488244	0.507837
ATOX1	1399	0.178334	1.8394e-11	2.96917e-11
ATP11B	1399	0.399921	7.2041e-55	3.02405e-54
ATP13A1	1399	0.175796	3.56564e-11	5.69973e-11
ATP13A4	783	0.757361	1.04996e-146	1.87335e-145
ATP1A1	1399	0.192193	4.1705e-13	7.08343e-13
ATP1A2	514	0.618905	1.14619e-55	4.88386e-55
ATP1A3	629	0.320061	1.89509e-16	3.48932e-16
ATP1B2	306	0.8983	1.35078e-110	1.35768e-109
ATP1B3	1399	0.564762	1.12133e-118	1.26637e-117
ATP23	721	0.125095	0.000761603	0.000939771
ATP2A1	210	0.496757	1.74077e-14	3.06004e-14
ATP2A3	1399	0.593831	4.39349e-134	6.22939e-133
ATP2B2	284	0.784332	2.00867e-60	9.26592e-60
ATP4A	185	-0.132206	0.0728298	0.0811827
ATP5F1A	1399	0.155791	4.6941e-09	7.00823e-09
ATP5F1B	1399	0.38031	2.26452e-49	8.57824e-49
ATP5F1C	1399	-0.0831553	0.00185266	0.00224805
ATP5F1D	1399	0.473537	4.25025e-79	2.62621e-78
ATP5F1E	1186	0.190401	3.82402e-11	6.1052e-11
ATP5IF1	1399	0.257771	1.13814e-22	2.4566e-22
ATP5ME	1399	0.553628	3.58611e-113	3.73302e-112
ATP5MF	1234	-0.0224353	0.431039	0.450512
ATP5MJ	1399	-0.195737	1.51056e-13	2.59387e-13
ATP5MK	1399	0.134936	4.0685e-07	5.66995e-07
ATP5PB	1399	0.277026	4.58005e-26	1.06726e-25
ATP5PD	1399	0.35195	4.62535e-42	1.51873e-41
ATP5PO	1399	0.345747	1.47108e-40	4.67747e-40
ATP6AP2	1399	0.000547444	0.983678	0.98444
ATP6V0A4	869	0.298084	2.72175e-19	5.3887e-19
ATP6V0C	716	0.276008	5.51566e-14	9.5712e-14
ATP6V0D2	715	0.384488	1.3161e-26	3.11172e-26
ATP6V1A	1399	0.203404	1.57096e-14	2.76369e-14
ATP6V1B1	1204	0.475926	4.42377e-69	2.33883e-68
ATP6V1B2	1399	0.233744	8.15058e-19	1.59279e-18
ATP6V1C1	1399	0.138071	2.16549e-07	3.04983e-07
ATP6V1C2	453	0.271506	4.26959e-09	6.38497e-09
ATP6V1D	1399	-0.190124	7.47832e-13	1.25676e-12
ATP6V1E1	1399	-0.0224572	0.401287	0.420728
ATP6V1F	1399	-0.0340088	0.203633	0.219843
ATP6V1G3	185	0.84076	1.20118e-50	4.64354e-50
ATP6V1H	1399	-0.0433928	0.104729	0.115239
ATP7B	391	0.169855	0.00074502	0.000919559
ATP8A1	1038	0.429886	6.21338e-48	2.28946e-47
ATP8B1	1093	0.6783	3.40452e-148	6.19664e-147
ATP9A	1399	0.477611	1.27518e-80	8.08924e-80
ATPAF2	1399	0.387357	2.64431e-51	1.03731e-50
ATR	1300	0.287441	3.77464e-26	8.80716e-26
ATRN	1399	-0.175127	4.23814e-11	6.75354e-11
ATRNL1	99	0.706601	3.04874e-16	5.58957e-16
ATXN10	1399	0.276761	5.12173e-26	1.19195e-25
ATXN2	1399	0.336226	2.5616e-38	7.77592e-38
ATXN7L3B	1399	0.178722	1.66119e-11	2.68341e-11
AUH	1399	0.212681	8.98512e-16	1.62917e-15
AUP1	1399	0.2775	3.74754e-26	8.7462e-26
AURKB	854	0.756661	2.09144e-159	4.52612e-158
AUTS2	1303	0.376184	4.5772e-45	1.60114e-44
AXIN1	588	0.0227503	0.581934	0.599906
AXL	1189	0.348242	3.14518e-35	8.9922e-35
AZGP1	1399	0.168166	2.46052e-10	3.82767e-10
AZI2	1303	0.414412	3.11978e-55	1.31938e-54
AZU1	1399	0.226834	8.77739e-18	1.67088e-17
B3GALNT1	56	0.298291	0.0259244	0.0296701
B3GALT6	1006	0.390876	4.56648e-38	1.37971e-37
B3GAT3	1399	0.212657	9.05257e-16	1.64107e-15
B3GLCT	1399	0.102831	0.000116683	0.000148894
B3GNT2	696	0.118133	0.0017969	0.00218215
B3GNT3	529	0.554815	4.92848e-44	1.6862e-43
B3GNT5	207	0.609893	1.77751e-22	3.81932e-22
B3GNT6	250	0.621202	4.47394e-28	1.09411e-27
B3GNT7	793	0.550397	5.30877e-64	2.57635e-63
B3GNT9	530	-0.166913	0.000113079	0.000144357
B4GALNT1	99	0.589127	1.41364e-10	2.21587e-10
B4GALNT2	96	0.286894	0.00459712	0.00548332
B4GALNT3	686	0.167113	1.08269e-05	1.43334e-05
B4GALNT4	99	0.490394	2.57011e-07	3.60901e-07
B4GALT3	953	0.275485	4.66073e-18	8.91541e-18
B4GALT4	1399	0.0887512	0.000890004	0.00109448
B4GALT5	631	0.474458	9.76804e-37	2.87823e-36
B4GALT7	1399	0.336417	2.31417e-38	7.03426e-38
B4GAT1	1399	0.479784	1.92687e-81	1.2362e-80
BAALC	99	0.810667	2.79903e-24	6.29225e-24
BABAM1	1399	-0.025285	0.344635	0.363315
BACE2	56	0.490362	0.000151612	0.00019276
BACH1	1399	0.181597	7.74369e-12	1.26306e-11
BAG2	1399	0.608612	1.53748e-142	2.51958e-141
BAG3	1399	0.100771	0.000159739	0.000202978
BAG4	1399	0.34521	1.97777e-40	6.2687e-40
BAHD1	743	0.0372579	0.310478	0.328682
BAIAP2L1	1300	0.659368	5.26906e-163	1.2006e-161
BAIAP3	99	0.638281	1.18885e-12	1.98602e-12
BANF1	1399	0.293373	3.60621e-29	9.01901e-29
BANK1	526	0.465968	1.04232e-29	2.63743e-29
BAP1	1303	0.288426	2.20732e-26	5.18768e-26
BARD1	783	-0.193504	4.82457e-08	6.95395e-08
BASP1	1399	0.452959	1.02987e-71	5.63254e-71
BAZ1A	1399	0.494408	4.03244e-87	2.79949e-86
BAZ1B	1399	0.402286	1.47602e-55	6.28629e-55
BBC3	319	0.278842	4.16022e-07	5.79599e-07
BBIP1	1082	0.0832025	0.00617336	0.00731424
BBLN	1247	0.41882	3.87865e-54	1.60211e-53
BBOX1	927	0.85854	1.39658e-270	1.50398e-268
BBS1	928	0.106353	0.00117584	0.00143894
BBS10	207	0.36219	8.20146e-08	1.17241e-07
BBS4	1247	0.537743	2.22806e-94	1.72413e-93
BBS7	1303	0.0497321	0.072722	0.0810851
BBS9	1303	0.582733	2.3595e-119	2.68478e-118
BBX	1096	0.15534	2.36376e-07	3.32441e-07
BCAM	1399	0.686384	1.80054e-195	6.5942e-194
BCAN	99	0.691738	0	0
BCAP31	1399	0.210303	1.89497e-15	3.4032e-15
BCAR1	1399	-0.140867	1.21931e-07	1.73181e-07
BCAR3	1303	0.34231	3.97147e-37	1.18022e-36
BCAS2	1399	0.016029	0.549146	0.568243
BCAT1	1399	0.735467	1.98336e-238	1.40168e-236
BCAT2	1399	0.159923	1.79862e-09	2.72809e-09
BCCIP	1399	0.411091	3.60412e-58	1.60289e-57
BCDIN3D	686	-0.335396	1.69454e-19	3.36971e-19
BCHE	1399	0.53117	1.11274e-102	9.93667e-102
BCKDHB	1399	0.287583	4.78691e-28	1.16812e-27
BCKDK	1399	0.337704	1.16351e-38	3.56059e-38
BCL10	1399	0.210835	1.605e-15	2.89219e-15
BCL11A	686	0.389414	2.9126e-26	6.82043e-26
BCL11B	1034	0.331392	6.33546e-28	1.54144e-27
BCL2L11	1039	0.384748	5.3845e-38	1.62632e-37
BCL2L13	1399	0.0277919	0.298908	0.31699
BCL2L14	793	0.677102	1.8614e-107	1.78371e-106
BCL2L15	1003	0.678128	4.90162e-136	7.2215e-135
BCL3	1303	0.38655	1.08398e-47	3.97796e-47
BCL6	743	0.261038	4.86198e-13	8.22545e-13
BCL7A	1303	0.400524	2.20279e-51	8.65613e-51
BCL7B	1303	-0.0911883	0.000983027	0.00120658
BCLAF1	1399	0.217691	1.81071e-16	3.33463e-16
BCO1	185	0.47196	1.18821e-11	1.92695e-11
BCR	1399	0.140285	1.37543e-07	1.94926e-07
BCS1L	1399	0.506773	3.82949e-92	2.83714e-91
BDH1	1399	0.685787	5.31948e-195	1.93253e-193
BDH2	1399	0.259771	5.20377e-23	1.13375e-22
BECN1	1399	-0.202927	1.81366e-14	3.18632e-14
BEND5	99	0.451271	2.76006e-06	3.73206e-06
BET1	1399	0.0174384	0.514583	0.533637
BEX4	99	0.446404	3.63476e-06	4.89651e-06
BGN	1399	0.286731	6.96712e-28	1.69421e-27
BHLHE40	798	0.384984	1.36345e-29	3.44037e-29
BHLHE41	155	0.752318	1.58385e-29	3.98761e-29
BHMT	185	0.894423	7.30952e-66	3.64509e-65
BHMT2	185	0.793237	2.77266e-41	8.96086e-41
BICC1	1303	0.757181	6.98793e-243	5.49677e-241
BICD1	1303	0.571861	5.01485e-114	5.26268e-113
BICD2	1399	0.360006	4.6035e-44	1.5762e-43
BICDL2	963	0.227943	8.13555e-13	1.36564e-12
BIN1	1399	0.279497	1.60296e-26	3.78402e-26
BIN2	1399	0.439876	2.82721e-67	1.4441e-66
BIRC3	603	0.317377	1.40859e-15	2.54081e-15
BIRC5	587	0.615325	1.92294e-62	9.1552e-62
BLMH	1399	0.127534	1.70586e-06	2.32748e-06
BLOC1S2	1399	0.00389895	0.884156	0.890753
BLOC1S3	1399	0.0152623	0.568419	0.587044
BLOC1S4	1399	0.0804654	0.00259655	0.00312969
BLOC1S5	1303	0.029291	0.290725	0.308673
BLOC1S6	1399	0.0720182	0.00704301	0.00832172
BLVRA	1399	0.310123	1.44338e-32	3.8929e-32
BLVRB	1399	0.180732	9.75406e-12	1.58554e-11
BLZF1	1303	0.0411369	0.137776	0.150413
BMERB1	211	0.394907	2.75258e-09	4.14651e-09
BMF	983	0.510282	2.77648e-66	1.39301e-65
BMP2	207	0.625507	7.08621e-24	1.57615e-23
BMP5	418	0.646018	9.70515e-51	3.75825e-50
BMP6	207	0.639852	3.11326e-25	7.14967e-25
BMP7	306	0.738105	6.88336e-54	2.83418e-53
BMPER	517	0.783687	1.41153e-108	1.3804e-107
BMPR1A	99	0.402576	3.61319e-05	4.69072e-05
BMPR1B	325	0.41188	9.70565e-15	1.71479e-14
BMS1	1399	0.0581586	0.0296141	0.0337946
BMT2	418	0.203613	2.73553e-05	3.56925e-05
BMX	418	0.361177	2.51848e-14	4.40577e-14
BNC2	826	0.236801	5.43662e-12	8.92716e-12
BNIP2	1399	-0.0528289	0.0482017	0.054314
BNIP3L	984	0.0653964	0.0402677	0.0456126
BNIPL	473	0.5367	1.21769e-36	3.58101e-36
BOD1	1303	0.299903	1.7337e-28	4.27797e-28
BOD1L1	1399	-0.136624	2.90245e-07	4.07e-07
BOK	1300	-0.00551399	0.84256	0.851693
BOLA1	1399	0.168708	2.15092e-10	3.35411e-10
BOLA3	1399	0.329943	6.99543e-37	2.06625e-36
BOP1	1399	0.536664	3.57009e-105	3.29205e-104
BORCS5	1399	-0.127745	1.63936e-06	2.2381e-06
BORCS6	1399	-0.126644	2.01618e-06	2.74385e-06
BORCS8	1303	0.183428	2.53126e-11	4.0671e-11
BPGM	1399	-0.316849	5.38958e-34	1.49461e-33
BPHL	1399	0.529705	5.05274e-102	4.45054e-101
BPI	1399	-0.0073891	0.782446	0.794657
BPIFA1	572	0.591812	2.42431e-55	1.02863e-54
BPIFB1	963	0.637753	4.49913e-111	4.57294e-110
BPIFB2	684	0.258978	6.05071e-12	9.9193e-12
BPNT1	1399	0.121982	4.74995e-06	6.36942e-06
BPNT2	1399	0.094591	0.000395916	0.000494881
BRAP	1399	0.157173	3.41523e-09	5.12425e-09
BRAT1	1399	0.124019	3.2788e-06	4.42489e-06
BRCA1	897	0.196865	2.74491e-09	4.13565e-09
BRD3	1399	0.276065	6.86912e-26	1.59492e-25
BRD3OS	56	-0.0468908	0.731468	0.745142
BRD9	1399	0.00491976	0.85413	0.862232
BRF2	1039	0.0100749	0.74566	0.759086
BRI3	1080	-0.0613762	0.043738	0.0494135
BRI3BP	1399	0.175127	4.23832e-11	6.75354e-11
BRINP1	99	0.662344	8.25842e-14	1.42595e-13
BRINP2	99	0.539113	8.5622e-09	1.26848e-08
BRINP3	99	0.693956	1.67399e-15	3.01292e-15
BRIX1	1399	0.490437	1.4966e-85	1.01715e-84
BRK1	1399	-0.110734	3.31216e-05	4.30981e-05
BRMS1	1303	0.25934	1.80477e-21	3.77654e-21
BRMS1L	1303	0.184376	1.99153e-11	3.2113e-11
BROX	1399	0.16832	2.36804e-10	3.68634e-10
BRPF3	885	0.228646	5.83009e-12	9.56283e-12
BRSK1	99	0.682459	7.31205e-15	1.29543e-14
BRSK2	264	0.733133	9.06695e-46	3.20528e-45
BRWD3	841	0.0308836	0.371051	0.390158
BSN	99	0.625693	4.37944e-12	7.20691e-12
BSND	185	0.806003	1.53312e-43	5.1923e-43
BSPRY	1300	0.396454	3.53653e-50	1.35499e-49
BST1	1399	0.298769	3.06765e-30	7.85674e-30
BTBD1	1303	0.183134	2.72562e-11	4.37628e-11
BTBD11	574	0.332624	2.70124e-16	4.95748e-16
BTBD17	99	0.667485	4.52414e-14	7.86723e-14
BTBD2	1303	0.337329	4.85714e-36	1.41597e-35
BTBD7	114	-0.0127947	0.892525	0.898984
BTBD9	1138	0.352733	1.11647e-34	3.14726e-34
BTC	325	0.146233	0.00828307	0.00974365
BTD	1399	0.263501	1.18797e-23	2.62298e-23
BTF3L4	1399	0.107047	6.02412e-05	7.75277e-05
BTG1	473	0.40149	9.53071e-20	1.90572e-19
BTG2	207	0.772951	2.23651e-42	7.39184e-42
BTG3	418	0.328352	5.78323e-12	9.48769e-12
BTLA	207	0.592899	4.86996e-21	1.00671e-20
BTN2A1	1234	-0.0115964	0.684035	0.699421
BTN3A1	984	0.149586	2.44201e-06	3.3144e-06
BTN3A2	984	0.387388	1.38812e-36	4.0809e-36
BTN3A3	1399	0.142505	8.66395e-08	1.23775e-07
BTNL9	603	0.462644	2.58483e-33	7.08987e-33
BTRC	207	0.209561	0.00244126	0.00294606
BUB1	532	-0.0654504	0.131634	0.143951
BUB1B	953	0.763768	5.43057e-183	1.65404e-181
BUB3	1399	0.0883606	0.000938007	0.00115226
BUD13	1399	0.0347546	0.193888	0.209722
BUD23	1399	0.462568	4.24286e-75	2.45402e-74
BUD31	1399	0.175613	3.73907e-11	5.97379e-11
BYSL	1399	0.626539	2.05798e-153	4.1187e-152
BZW1	1399	0.35505	7.97152e-43	2.66582e-42
C10orf67	56	-0.0794077	0.560735	0.579505
C10orf88	644	-0.0817854	0.0379934	0.0431011
C10orf99	250	0.574971	2.12257e-23	4.66491e-23
C11orf52	1204	0.501757	9.09792e-78	5.50869e-77
C11orf58	1399	-0.0625112	0.0193709	0.0223592
C11orf68	1399	0.283484	2.87913e-27	6.89559e-27
C11orf96	1399	0.417618	3.70672e-60	1.70122e-59
C11orf98	1399	0.136073	3.24197e-07	4.53625e-07
C12orf29	1399	0.239798	9.5285e-20	1.9057e-19
C12orf4	1399	-0.235747	4.03311e-19	7.95021e-19
C12orf43	1303	0.450932	2.93427e-66	1.47137e-65
C12orf57	1399	0.279376	1.68727e-26	3.98201e-26
C12orf73	1234	0.131599	3.51172e-06	4.73358e-06
C12orf75	1303	0.505991	1.22348e-85	8.32779e-85
C14orf119	1303	0.4091	9.72055e-54	3.9951e-53
C14orf93	530	-0.379005	1.50529e-19	2.99799e-19
C15orf39	963	0.160623	5.42666e-07	7.52676e-07
C15orf40	1399	-0.093991	0.000431195	0.000538236
C16orf54	418	0.284478	3.18935e-09	4.79329e-09
C16orf72	475	0.378524	1.25089e-17	2.36776e-17
C16orf86	816	0.59494	2.80851e-79	1.74012e-78
C16orf87	532	0.43099	1.78679e-25	4.11594e-25
C16orf91	872	0.284619	1.03034e-17	1.95603e-17
C17orf100	99	0.278144	0.00531029	0.00631151
C17orf49	743	0.352685	3.48515e-23	7.61697e-23
C17orf75	1399	0.170179	1.49063e-10	2.33494e-10
C17orf97	1399	0.332265	2.07931e-37	6.21184e-37
C18orf21	1247	0.279254	9.00005e-24	1.99545e-23
C18orf25	1399	0.294939	1.77339e-29	4.45738e-29
C19orf25	1399	-0.0505081	0.0589347	0.0660133
C19orf33	1300	0.438703	2.82559e-62	1.34316e-61
C19orf38	207	0.178721	0.00997903	0.0116794
C19orf53	1399	0.142503	8.66811e-08	1.23815e-07
C19orf54	928	-0.0765551	0.0196805	0.0227049
C1GALT1	1191	0.221251	1.13225e-14	1.99734e-14
C1GALT1C1	1191	0.236688	1.25647e-16	2.32149e-16
C1QBP	1399	0.590343	3.75631e-132	5.2196e-131
C1QL1	99	0.837757	3.11552e-27	7.45188e-27
C1QL3	99	0.5995	5.51565e-11	8.74116e-11
C1QTNF2	207	0.823914	1.85527e-52	7.4326e-52
C1QTNF4	99	0.546167	4.99711e-09	7.45569e-09
C1QTNF5	1303	0.643258	4.55733e-153	8.98162e-152
C1QTNF6	865	0.233194	3.79837e-12	6.27123e-12
C1R	1399	0.168723	2.1432e-10	3.34266e-10
C1orf112	418	0.305944	1.65688e-10	2.59221e-10
C1orf116	1300	0.748712	5.08563e-234	3.43318e-232
C1orf122	1399	0.281266	7.50965e-27	1.783e-26
C1orf127	211	-0.0786618	0.255285	0.272453
C1orf131	984	0.474182	2.61361e-56	1.12531e-55
C1orf198	1399	0.482584	1.65435e-82	1.07664e-81
C1orf210	829	0.406956	2.07214e-34	5.7943e-34
C1orf226	1149	0.547807	5.80157e-91	4.23234e-90
C1orf35	1399	0.367567	5.37843e-46	1.91398e-45
C1orf52	1303	0.501601	5.83344e-84	3.87156e-83
C1orf53	418	0.542466	2.35646e-33	6.46739e-33
C1orf56	323	-0.563471	1.85438e-28	4.57326e-28
C1orf87	532	0.693763	1.40888e-77	8.51348e-77
C20orf27	1300	0.164104	2.65614e-09	4.00391e-09
C21orf91	532	0.114895	0.00798695	0.00940265
C2CD2	1399	0.00238546	0.928967	0.933508
C2CD4C	494	0.343167	4.24407e-15	7.56192e-15
C2orf49	1399	0.0608093	0.0229339	0.0263374
C2orf68	504	-0.064772	0.14649	0.159618
C2orf69	1399	-0.0583367	0.0291177	0.0332449
C2orf72	307	0.496803	1.53693e-20	3.13909e-20
C2orf76	1303	0.413324	6.33939e-55	2.66726e-54
C2orf88	1133	0.661612	1.40541e-143	2.33701e-142
C3AR1	573	-0.0225057	0.59084	0.608532
C3orf33	155	-0.631699	1.21829e-18	2.368e-18
C3orf38	1399	-0.0782202	0.00341634	0.00409707
C4B	1399	0.251889	1.09275e-21	2.30151e-21
C4BPA	1399	0.441724	6.8529e-68	3.53832e-67
C4BPB	1399	0.0223344	0.403866	0.423334
C4orf19	213	0.677352	5.95456e-30	1.51647e-29
C4orf3	1399	-0.12613	2.21911e-06	3.01685e-06
C4orf33	1399	-0.13354	5.3635e-07	7.44031e-07
C4orf46	56	0.452545	0.000462118	0.000576199
C5AR1	1173	0.487976	3.32929e-71	1.8099e-70
C5orf15	1138	-0.109621	0.000211305	0.000267188
C5orf22	1399	0.224193	2.13308e-17	4.01329e-17
C5orf24	1399	0.298188	4.01032e-30	1.02449e-29
C6orf120	1189	0.0878335	0.00243473	0.00293896
C6orf136	380	-0.376466	3.06031e-14	5.34432e-14
C6orf47	1399	0.0375941	0.159908	0.174008
C6orf58	154	0.58333	2.04502e-15	3.66976e-15
C7orf26	1399	0.0889282	0.000869006	0.00106982
C7orf50	1399	0.519625	1.37893e-97	1.1258e-96
C7orf57	631	0.604247	4.65304e-64	2.25933e-63
C8G	1399	-0.0711705	0.00774465	0.00912571
C8orf33	1399	0.276277	6.28235e-26	1.46018e-25
C8orf82	1399	0.406575	8.06181e-57	3.50443e-56
C8orf88	213	0.745447	4.96666e-39	1.53026e-38
C9orf40	1138	-0.0797522	0.00710863	0.00839563
C9orf64	1399	0.168823	2.09041e-10	3.26201e-10
C9orf72	1118	0.150099	4.61237e-07	6.41703e-07
C9orf78	1399	-0.0516118	0.053606	0.060216
C9orf85	897	-0.0812857	0.0148861	0.0172862
CA11	99	0.116835	0.249453	0.26648
CA12	1399	0.866733	0	0
CA13	1399	0.0445995	0.0954145	0.105323
CA14	99	0.728561	1.26473e-17	2.39347e-17
CA3	1399	0.537244	1.93395e-105	1.7888e-104
CA4	1287	0.687117	1.71243e-180	5.02942e-179
CA5B	1303	0.288979	1.75685e-26	4.14295e-26
CA6	154	-0.0296181	0.715383	0.729413
CA8	1303	0.646667	3.38285e-155	6.90773e-154
CAAP1	1399	-0.16887	2.0664e-10	3.22565e-10
CAB39L	1399	0.608195	2.70063e-142	4.40972e-141
CABIN1	1399	0.154709	6.01007e-09	8.94343e-09
CACHD1	841	0.526202	4.50912e-61	2.10255e-60
CACNA1F	112	0.273531	0.00352084	0.00421959
CACNA2D1	1399	0.472103	1.44365e-78	8.81786e-78
CACNA2D3	99	0.517668	4.08775e-08	5.91078e-08
CACNB1	253	0.721192	6.67432e-42	2.18042e-41
CACNB3	743	0.36148	2.36196e-24	5.31631e-24
CACNG1	154	0.847637	1.10321e-43	3.75033e-43
CACNG3	99	0.54286	6.44234e-09	9.5725e-09
CACNG4	99	0.608255	2.42678e-11	3.90071e-11
CACTIN	1399	0.197859	8.15008e-14	1.40778e-13
CACUL1	1399	0.365992	1.37267e-45	4.84477e-45
CACYBP	1399	0.435484	7.91235e-66	3.94136e-65
CAD	1399	0.419641	8.78677e-61	4.07825e-60
CADM3	823	0.588276	8.91226e-78	5.39989e-77
CADM4	1399	0.258747	7.77557e-23	1.68676e-22
CADPS	627	0.814825	3.9588e-150	7.39903e-149
CALB1	924	0.294464	6.11477e-20	1.22839e-19
CALB2	1399	0.791941	1.35142e-301	2.71666e-299
CALCOCO1	1399	0.0989486	0.000209906	0.000265457
CALCRL	1026	0.578582	9.98843e-93	7.50459e-92
CALD1	1399	0.490744	1.13373e-85	7.72853e-85
CALHM2	573	0.270153	4.85619e-11	7.71634e-11
CALHM5	1399	0.328915	1.1925e-36	3.50808e-36
CALHM6	628	0.300985	1.28745e-14	2.26846e-14
CALML3	1303	0.719933	1.3531e-208	6.18188e-207
CALML5	953	0.776226	9.854e-193	3.46846e-191
CALU	1399	0.234142	7.09083e-19	1.38731e-18
CAMK1	1399	0.304295	2.32814e-31	6.12755e-31
CAMK1G	99	0.441861	4.68179e-06	6.27987e-06
CAMK2B	982	0.632372	8.63418e-111	8.7268e-110
CAMK2N1	99	0.459296	1.7367e-06	2.36814e-06
CAMK4	1303	0.347708	2.49851e-38	7.5895e-38
CAMKK1	1062	0.214006	1.81922e-12	3.02569e-12
CAMKK2	1399	0.113987	1.92329e-05	2.52366e-05
CAMKMT	1093	0.379516	9.05378e-39	2.77535e-38
CAMKV	99	0.71983	4.64722e-17	8.68031e-17
CAMP	1399	0.294427	2.23763e-29	5.61332e-29
CAMSAP1	1303	-0.018209	0.511364	0.530482
CAND1	1399	0.132975	5.99307e-07	8.3022e-07
CAND2	1399	0.613743	1.39964e-145	2.43016e-144
CANT1	1399	0.548644	8.95853e-111	9.04451e-110
CAPG	1399	0.426366	6.83627e-63	3.26337e-62
CAPN1	1399	0.0693692	0.00944705	0.0110754
CAPN13	644	0.576041	3.36027e-58	1.49591e-57
CAPN14	154	0.67267	1.25095e-21	2.63104e-21
CAPN15	1247	0.242022	4.43246e-18	8.48413e-18
CAPN2	1399	0.331002	4.02645e-37	1.19617e-36
CAPN3	361	-0.0546341	0.300565	0.318673
CAPN5	1399	0.698916	1.32701e-205	5.8844e-204
CAPN6	672	0.443936	8.01954e-34	2.21917e-33
CAPN7	1399	-0.154525	6.26592e-09	9.31495e-09
CAPN8	376	0.414147	5.14728e-17	9.60246e-17
CAPN9	679	0.773142	5.25091e-136	7.72354e-135
CAPNS1	1399	0.045135	0.0914986	0.101099
CAPNS2	361	0.879555	7.47619e-118	8.33904e-117
CAPRIN1	1399	0.111808	2.77235e-05	3.61677e-05
CAPS	1399	0.771195	2.77177e-276	3.34312e-274
CAPSL	532	0.605112	1.90896e-54	7.94682e-54
CAPZA1	1399	0.219152	1.12648e-16	2.08345e-16
CAPZB	1399	0.119158	7.86456e-06	1.04545e-05
CARD10	809	-0.104714	0.0028641	0.00344621
CARD14	266	-0.14249	0.0200791	0.02315
CARD18	154	0.728948	8.48369e-27	2.01162e-26
CARD19	1399	0.148729	2.28275e-08	3.33061e-08
CARD6	1303	0.49925	4.51945e-83	2.96253e-82
CARD8	1303	0.400142	2.79435e-51	1.09522e-50
CARHSP1	1399	-0.0211341	0.429607	0.449119
CARM1	1399	0.131961	7.30734e-07	1.00981e-06
CARMIL1	1399	0.400002	6.8232e-55	2.86682e-54
CARNMT1	1399	-0.0281294	0.293076	0.311023
CARS2	1399	0.272803	2.68688e-25	6.17205e-25
CARTPT	211	0.101615	0.141268	0.154133
CASC3	1399	-0.0832023	0.00184162	0.00223585
CASD1	782	0.441919	1.0162e-38	3.11296e-38
CASKIN1	99	0.620747	7.19473e-12	1.17522e-11
CASKIN2	1214	0.439578	1.60842e-58	7.18506e-58
CASP14	473	0.578397	1.39914e-43	4.74208e-43
CASP2	1399	0.384466	1.66292e-50	6.42029e-50
CASP3	1399	0.142062	9.50649e-08	1.35683e-07
CASP4	1399	0.247016	6.81215e-21	1.40403e-20
CASP6	1399	0.474315	2.18407e-79	1.35508e-78
CASP7	1214	0.201321	1.44229e-12	2.40232e-12
CASP9	1303	0.228899	5.9615e-17	1.11077e-16
CASQ1	210	0.445253	1.27595e-11	2.06701e-11
CASR	350	0.380083	1.79232e-13	3.07128e-13
CASTOR1	530	0.506972	5.90094e-36	1.7175e-35
CASTOR2	1303	0.316693	9.62509e-32	2.55108e-31
CASZ1	1019	0.371384	1.12209e-34	3.16212e-34
CAV2	1399	0.51907	2.39472e-97	1.94284e-96
CAV3	154	0.779915	9.63238e-33	2.6057e-32
CAVIN1	1399	0.542969	4.29859e-108	4.1767e-107
CAVIN2	1399	0.75543	8.96382e-259	8.27415e-257
CAVIN3	1399	0.272305	3.30368e-25	7.58313e-25
CAVIN4	154	0.822901	3.76696e-39	1.16459e-38
CBFA2T2	953	-0.0215049	0.507281	0.526367
CBFA2T3	572	0.113659	0.00650428	0.00770329
CBFB	1399	0.127306	1.78056e-06	2.42684e-06
CBL	1399	0.430419	3.47173e-64	1.68936e-63
CBLB	1399	0.302719	4.88561e-31	1.27732e-30
CBLC	752	0.246569	7.05959e-12	1.15377e-11
CBLL1	1399	0.114848	1.66167e-05	2.18448e-05
CBLN2	99	0.225795	0.0246268	0.0282242
CBLN4	99	0.248014	0.0133172	0.0155102
CBR1	1399	0.244581	1.6748e-20	3.41684e-20
CBR3	1399	0.490827	1.0517e-85	7.17474e-85
CBR4	1399	0.329824	7.44123e-37	2.19619e-36
CBX1	1399	0.304951	1.70775e-31	4.5052e-31
CBX2	953	0.550076	1.78586e-76	1.06352e-75
CBX3	1399	0.298695	3.17509e-30	8.12729e-30
CBX4	1303	0.402397	6.82813e-52	2.70434e-51
CBX5	1399	0.437787	1.38752e-66	6.98859e-66
CBX6	1303	0.0533802	0.0540552	0.060698
CBX7	829	0.458895	2.06701e-44	7.12582e-44
CBX8	1399	0.375279	5.07759e-48	1.87401e-47
CCAR1	1399	0.0808417	0.00247819	0.00298983
CCDC102A	1303	0.150408	4.89301e-08	7.05036e-08
CCDC102B	682	0.261889	3.69567e-12	6.1039e-12
CCDC106	297	-0.479298	1.82553e-18	3.53084e-18
CCDC115	1399	-0.0776893	0.00364184	0.00436229
CCDC117	1096	0.675044	1.15612e-146	2.05872e-145
CCDC120	1138	0.265861	7.27663e-20	1.45984e-19
CCDC124	1399	-0.0252929	0.344485	0.363237
CCDC125	112	0.549851	3.76446e-10	5.82008e-10
CCDC126	263	0.634021	5.62114e-31	1.46608e-30
CCDC127	1399	0.184417	3.61873e-12	5.97901e-12
CCDC136	99	0.147472	0.145209	0.158279
CCDC137	1115	-0.246772	6.24453e-17	1.16254e-16
CCDC138	114	0.549863	2.35195e-10	3.66192e-10
CCDC148	211	0.24736	0.000285279	0.00035892
CCDC150	112	-0.164011	0.0839925	0.0930553
CCDC167	362	0.64936	1.00289e-44	3.48124e-44
CCDC170	588	0.0347704	0.400013	0.41949
CCDC171	114	-0.384612	2.3897e-05	3.12523e-05
CCDC175	154	-0.168397	0.0368284	0.0418058
CCDC177	99	0.525114	2.40472e-08	3.50518e-08
CCDC182	185	0.365669	3.08302e-07	4.31852e-07
CCDC184	99	0.204667	0.0421422	0.0476523
CCDC186	1399	0.0639822	0.0166907	0.0193197
CCDC22	1399	-0.0693925	0.00942303	0.0110501
CCDC25	1399	-0.193308	3.03615e-13	5.17524e-13
CCDC39	321	0.44498	5.14309e-17	9.59662e-17
CCDC40	418	0.270906	1.82642e-08	2.67299e-08
CCDC43	1399	-0.116783	1.19142e-05	1.57382e-05
CCDC50	1399	-0.0990933	0.000205437	0.000259877
CCDC51	1399	0.451462	3.39185e-71	1.8417e-70
CCDC59	742	0.279927	7.96711e-15	1.41011e-14
CCDC6	1399	0.302449	5.54191e-31	1.44598e-30
CCDC61	1399	-0.0169359	0.526776	0.545844
CCDC65	185	0.0280446	0.704734	0.719366
CCDC68	418	0.855183	8.60006e-121	9.97386e-120
CCDC69	474	0.562007	8.10059e-41	2.58476e-40
CCDC71	267	0.528138	1.39649e-20	2.85484e-20
CCDC77	644	-0.255351	4.80556e-11	7.63991e-11
CCDC8	1303	0.538057	1.1312e-98	9.37932e-98
CCDC85A	517	0.868653	3.29945e-159	7.12336e-158
CCDC85B	928	0.123431	0.00016361	0.000207838
CCDC85C	1303	0.392621	2.83759e-49	1.07177e-48
CCDC86	1399	0.360854	2.81196e-44	9.66819e-44
CCDC88B	1399	0.0935159	0.000461179	0.000575107
CCDC9	1399	0.155928	4.5483e-09	6.79391e-09
CCDC93	1007	0.050268	0.110892	0.12171
CCDC97	1399	-0.108174	5.02785e-05	6.48722e-05
CCK	589	0.496504	5.50226e-38	1.66133e-37
CCL14	1303	0.580322	3.72776e-118	4.18379e-117
CCL16	715	0.368526	2.02248e-24	4.56698e-24
CCL18	1247	0.742646	4.9184e-219	2.64832e-217
CCL19	207	0.503273	1.08693e-14	1.91814e-14
CCL20	532	0.469627	1.54532e-30	3.99514e-30
CCL21	1244	0.68759	7.47668e-175	2.00101e-173
CCL28	154	0.325162	3.87747e-05	5.0302e-05
CCL5	1247	0.6402	9.30102e-145	1.58152e-143
CCM2	1399	0.0793676	0.00297182	0.00357441
CCM2L	418	0.747318	7.35502e-76	4.33161e-75
CCN2	1303	0.622663	9.24595e-141	1.47251e-139
CCN3	1149	0.385389	5.46522e-42	1.7906e-41
CCN4	319	0.681764	6.10168e-45	2.13029e-44
CCNB1	1049	0.517825	5.05516e-73	2.81756e-72
CCNB2	587	0.705476	1.59073e-89	1.13843e-88
CCNC	1039	-0.0292741	0.345849	0.364505
CCND1	983	0.620151	1.58146e-105	1.46576e-104
CCND3	418	0.391828	8.64491e-17	1.60513e-16
CCNDBP1	1082	0.141895	2.78889e-06	3.77048e-06
CCNE1	170	0.714342	7.71953e-28	1.87466e-27
CCNH	1399	-0.156325	4.15226e-09	6.21157e-09
CCNK	1399	0.324662	1.06202e-35	3.06542e-35
CCNL1	1303	0.430872	4.91201e-60	2.24982e-59
CCNQ	185	0.484242	2.87855e-12	4.76911e-12
CCNT1	1399	0.048421	0.0702113	0.0783441
CCNT2	1303	0.158426	8.94698e-09	1.3244e-08
CCNY	1399	-0.0211523	0.429209	0.448806
CCR1	669	0.232245	1.20863e-09	1.84528e-09
CCRL2	517	0.819214	1.86961e-126	2.33921e-125
CCS	1399	-0.14429	5.94391e-08	8.5378e-08
CCSAP	743	-0.00233758	0.94928	0.95265
CCSER2	1082	0.294133	4.91456e-23	1.07229e-22
CCT2	1399	0.026413	0.323535	0.342104
CCT3	1399	0.0904878	0.000702861	0.000868234
CCT4	1399	-0.247406	5.89257e-21	1.21588e-20
CCT5	1399	-0.0956106	0.000342079	0.000428772
CCT6A	1399	0.122656	4.20442e-06	5.65129e-06
CCT6B	717	0.37365	3.55909e-25	8.1611e-25
CCT8	1399	-0.0394092	0.140674	0.153521
CD109	1399	0.491049	8.59532e-86	5.8726e-85
CD151	1399	0.234427	6.41635e-19	1.25742e-18
CD177	1158	0.286383	2.68016e-23	5.87182e-23
CD180	1399	-0.0994676	0.000194291	0.000246018
CD19	418	0.745151	3.36764e-75	1.95782e-74
CD1A	572	0.303411	1.2053e-13	2.07482e-13
CD2	1300	0.251025	3.94049e-20	7.95839e-20
CD200	1303	0.345532	7.67169e-38	2.30865e-37
CD200R1	263	0.0557923	0.367487	0.3865
CD207	798	0.485081	2.46824e-48	9.19215e-48
CD209	1090	0.550638	1.95821e-87	1.36261e-86
CD22	207	0.60152	9.30845e-22	1.96601e-21
CD226	211	0.595138	1.31539e-21	2.76336e-21
CD248	1399	0.498826	6.83289e-89	4.85167e-88
CD274	671	0.518968	1.53988e-47	5.63275e-47
CD276	1399	0.431966	1.10158e-64	5.38645e-64
CD28	207	0.67596	5.45125e-29	1.35921e-28
CD2AP	1399	0.24906	3.17753e-21	6.59567e-21
CD2BP2	1399	0.119136	7.89523e-06	1.04922e-05
CD300A	1399	0.413789	5.50096e-59	2.47202e-58
CD300LF	418	0.409729	2.36328e-18	4.55534e-18
CD300LG	211	0.862362	1.05908e-63	5.11231e-63
CD320	799	0.435112	3.06293e-38	9.28527e-38
CD33	850	0.117851	0.000575568	0.00071372
CD34	1399	0.26492	6.72859e-24	1.49771e-23
CD36	1399	0.768866	1.30778e-273	1.51668e-271
CD37	418	0.324892	9.88874e-12	1.60714e-11
CD38	1399	0.670358	3.07318e-183	9.42372e-182
CD3E	1204	0.423369	1.50335e-53	6.15075e-53
CD3G	849	0.312371	1.13503e-20	2.32664e-20
CD4	1399	0.475276	9.57116e-80	5.97933e-79
CD48	1399	0.497854	1.68415e-88	1.18283e-87
CD5	1115	0.284827	2.96137e-22	6.32851e-22
CD53	1399	0.354738	9.52374e-43	3.17669e-42
CD58	1399	-0.0902198	0.000729126	0.000900433
CD5L	1399	0.366757	8.71285e-46	3.08479e-45
CD6	695	-0.0387162	0.308101	0.326318
CD68	573	0.446607	1.93498e-29	4.85947e-29
CD69	207	0.238147	0.000549395	0.000681638
CD7	686	0.556718	4.34054e-57	1.89592e-56
CD70	185	0.868676	1.0101e-57	4.45942e-57
CD79A	849	0.483415	6.26925e-51	2.43711e-50
CD81	1399	0.43176	1.28411e-64	6.27556e-64
CD82	1399	0.210785	1.63014e-15	2.93633e-15
CD83	207	0.609012	2.12069e-22	4.54484e-22
CD84	1189	0.392369	4.75752e-45	1.66293e-44
CD86	418	0.605004	4.35374e-43	1.46137e-42
CD93	1399	0.615974	6.4072e-147	1.14545e-145
CD99	1399	0.337263	1.47302e-38	4.49862e-38
CD99L2	1399	0.356908	2.75367e-43	9.27391e-43
CDA	1399	0.122278	4.50221e-06	6.04169e-06
CDADC1	284	0.541938	4.43217e-23	9.67738e-23
CDAN1	931	0.42299	1.05045e-41	3.41443e-41
CDC123	1399	0.228288	5.35747e-18	1.0233e-17
CDC14A	396	0.572504	7.34723e-36	2.13228e-35
CDC16	1399	-0.0295591	0.269221	0.286785
CDC20	953	0.546058	3.58997e-75	2.08306e-74
CDC23	1399	-0.292028	6.61137e-29	1.64529e-28
CDC26	1399	-0.147551	2.95117e-08	4.28718e-08
CDC27	1399	0.00726901	0.785895	0.79807
CDC34	1399	0.219409	1.03562e-16	1.91736e-16
CDC37	1399	0.00925114	0.729553	0.743442
CDC37L1	1399	0.125716	2.39684e-06	3.25455e-06
CDC40	1399	0.0281853	0.292118	0.310044
CDC42BPB	1399	0.131919	7.36616e-07	1.01763e-06
CDC42BPG	1188	0.277093	2.20641e-22	4.72743e-22
CDC42EP1	1399	0.194384	2.23149e-13	3.81445e-13
CDC42EP2	1303	0.417458	4.21942e-56	1.81411e-55
CDC42EP3	1204	0.252632	5.50045e-19	1.0805e-18
CDC42EP4	1399	0.391981	1.34349e-52	5.39182e-52
CDC42EP5	1399	0.711214	4.49059e-216	2.36173e-214
CDC42SE1	1234	0.223718	1.83731e-15	3.30096e-15
CDC45	361	0.687078	9.71107e-52	3.83944e-51
CDC5L	1399	0.352097	4.25697e-42	1.39828e-41
CDC7	207	0.715753	8.40033e-34	2.32312e-33
CDC73	1399	0.0340566	0.202998	0.219183
CDCA2	854	0.22248	4.87695e-11	7.7466e-11
CDCA5	529	0.595335	4.85082e-52	1.92881e-51
CDCA7L	629	0.363118	4.86801e-21	1.00654e-20
CDCA8	643	0.587817	5.25791e-61	2.44918e-60
CDCP1	1399	0.669833	7.50846e-183	2.27925e-181
CDH10	99	0.631628	2.3857e-12	3.9562e-12
CDH11	1399	0.694421	6.5652e-202	2.72426e-200
CDH13	1399	0.519141	2.23286e-97	1.81641e-96
CDH16	185	0.774231	3.34551e-38	1.01317e-37
CDH17	261	0.891955	2.85717e-91	2.09279e-90
CDH18	99	0.272473	0.00636284	0.00753676
CDH19	96	0.398152	5.88435e-05	7.57505e-05
CDH20	99	0.804799	1.05819e-23	2.341e-23
CDH4	284	0.812189	5.8508e-68	3.02609e-67
CDH5	1399	0.624926	2.09281e-152	4.03658e-151
CDH6	1149	0.833474	9.09187e-298	1.55179e-295
CDH8	99	0.449193	3.10582e-06	4.19458e-06
CDH9	284	-0.0541747	0.363028	0.381899
CDHR5	281	0.481008	1.12021e-17	2.12441e-17
CDIN1	420	-0.0876238	0.0728365	0.0811827
CDIP1	702	0.757661	7.49164e-132	1.03623e-130
CDIPT	1399	0.110484	3.45149e-05	4.48659e-05
CDK10	319	-0.597571	2.91045e-32	7.80318e-32
CDK11A	1303	0.417951	3.04611e-56	1.3109e-55
CDK12	1399	0.108827	4.52382e-05	5.85108e-05
CDK14	1149	0.240672	1.32811e-16	2.45235e-16
CDK17	1303	0.33189	7.0997e-35	2.00825e-34
CDK19	1138	0.33735	1.09599e-31	2.90232e-31
CDK2	1399	0.321683	4.81193e-35	1.36883e-34
CDK2AP1	1303	0.598469	1.97773e-127	2.52691e-126
CDK4	1399	0.0338479	0.205781	0.222029
CDK5	1399	0.276244	6.36946e-26	1.47967e-25
CDK5RAP1	1303	0.423292	8.6333e-58	3.81518e-57
CDK5RAP3	1285	-0.26379	6.73224e-22	1.42857e-21
CDK6	1399	0.533856	6.80946e-104	6.17838e-103
CDK7	1399	-0.0478255	0.0737354	0.0821543
CDK8	743	0.155717	2.01324e-05	2.63862e-05
CDK9	1399	0.0397756	0.137017	0.149602
CDKAL1	1399	0.0389105	0.145773	0.158855
CDKL5	979	0.149666	2.55838e-06	3.46921e-06
CDKN1A	953	0.0300534	0.35405	0.372715
CDKN2AIP	1399	-0.00327096	0.902713	0.908468
CDKN2AIPNL	1399	-0.104521	8.97904e-05	0.000114984
CDKN2B	583	0.284147	2.73495e-12	4.53286e-12
CDKN2C	1399	0.0811342	0.00238966	0.0028861
CDKN2D	517	-0.000503584	0.990886	0.991325
CDNF	823	0.150155	1.52088e-05	2.00202e-05
CDO1	99	0.176717	0.0801559	0.088979
CDPF1	1082	0.127591	2.56159e-05	3.34519e-05
CDR2	1399	0.181726	7.48168e-12	1.22143e-11
CDR2L	1303	0.495202	1.47698e-81	9.50271e-81
CDS1	1399	0.199999	4.34154e-14	7.55697e-14
CDS2	1399	0.0713547	0.00758712	0.00894591
CDSN	154	0.768255	2.99948e-31	7.87842e-31
CDX2	96	0.660807	2.36871e-13	4.04519e-13
CDYL	1399	0.313466	2.84576e-33	7.79846e-33
CDYL2	644	0.609249	1.09143e-66	5.5126e-66
CEACAM6	833	0.465269	5.64185e-46	2.00535e-45
CEACAM7	736	0.847295	6.82487e-204	2.89849e-202
CEACAM8	1046	0.206722	1.46976e-11	2.37715e-11
CEBPA	783	0.301695	6.10917e-18	1.16541e-17
CEBPB	1399	0.457571	2.52009e-73	1.40807e-72
CEBPD	897	0.412573	3.5068e-38	1.06131e-37
CEBPG	839	0.140381	4.49637e-05	5.81807e-05
CEBPZ	1399	-0.150366	1.5923e-08	2.33717e-08
CEBPZOS	1303	0.343625	2.03498e-37	6.08341e-37
CELA2A	261	0.832462	2.28752e-68	1.19474e-67
CELA2B	165	0.61758	9.99927e-19	1.94733e-18
CELA3A	261	0.785857	5.48033e-56	2.35064e-55
CELA3B	261	0.750381	1.78444e-48	6.65927e-48
CELF3	99	0.595079	8.27129e-11	1.30488e-10
CELF4	99	0.830906	1.94748e-26	4.58774e-26
CELF5	99	0.559471	1.74845e-09	2.65244e-09
CELSR2	1138	0.557565	6.01167e-94	4.60081e-93
CEMIP	1214	0.270423	8.65949e-22	1.83108e-21
CEMIP2	1399	0.623299	2.14245e-151	4.08012e-150
CENATAC	433	-0.271454	9.4457e-09	1.39686e-08
CEND1	99	0.684925	5.36036e-15	9.52275e-15
CENPA	56	-0.0756007	0.579731	0.598044
CENPB	1399	0.207529	4.47661e-15	7.97154e-15
CENPC	1399	0.069887	0.00892639	0.01048
CENPH	907	-0.10857	0.00105691	0.00129568
CENPK	532	0.582335	1.27749e-49	4.85961e-49
CENPM	686	0.533925	8.16579e-52	3.23272e-51
CENPO	417	-0.00423108	0.931353	0.935698
CENPQ	375	0.604954	8.42678e-39	2.58577e-38
CENPT	319	-0.229472	3.50727e-05	4.55779e-05
CENPU	532	0.322429	2.46067e-14	4.30796e-14
CENPX	587	0.489468	1.08247e-36	3.18647e-36
CEP112	1247	0.497623	5.43919e-79	3.35398e-78
CEP128	1303	0.311416	1.0705e-30	2.7747e-30
CEP131	1303	0.569664	5.65363e-113	5.86499e-112
CEP135	1303	0.0359139	0.195127	0.211037
CEP152	897	-0.104999	0.0016381	0.00199197
CEP162	796	-0.160719	5.18939e-06	6.94941e-06
CEP164	1303	-0.0997392	0.000311153	0.000390875
CEP170	1399	0.505531	1.25066e-91	9.19791e-91
CEP20	897	-0.0344567	0.302614	0.320732
CEP250	1204	0.166083	6.74317e-09	1.00162e-08
CEP350	1303	0.159062	7.78943e-09	1.15513e-08
CEP43	1399	0.196113	1.35492e-13	2.32972e-13
CEP44	1399	0.344476	2.95977e-40	9.34522e-40
CEP55	1118	0.580001	1.72604e-101	1.51004e-100
CEP57	1303	0.138747	4.95871e-07	6.89252e-07
CEP68	1303	0.273809	7.71247e-24	1.71333e-23
CEP70	321	-0.0607252	0.278038	0.295863
CEP76	1118	0.0239508	0.423681	0.443231
CEP78	1138	0.272372	8.31232e-21	1.70933e-20
CEP89	829	-0.0999586	0.00396518	0.00474395
CEP97	1303	0.642305	1.77451e-152	3.44468e-151
CERK	213	0.299661	8.57248e-06	1.13788e-05
CERS4	1303	0.526295	9.93988e-94	7.57507e-93
CERS5	1138	-0.0236166	0.426077	0.445635
CES1	1399	0.874481	0	0
CES2	1399	0.548198	1.4614e-110	1.46724e-109
CES3	1090	0.596276	6.42873e-106	6.00147e-105
CETN2	1399	0.0415972	0.11991	0.1314
CETP	925	0.480538	1.29618e-54	5.40583e-54
CFAP126	211	0.723394	1.80636e-35	5.19069e-35
CFAP161	532	0.456315	1.01623e-28	2.52064e-28
CFAP20	1399	-0.0618312	0.020732	0.0238816
CFAP251	114	0.455467	3.54707e-07	4.95625e-07
CFAP298	1399	0.164602	5.88744e-10	9.05898e-10
CFAP410	1138	0.275322	3.05008e-21	6.33548e-21
CFAP45	532	0.445443	2.71393e-27	6.50337e-27
CFAP52	418	0.553449	6.45095e-35	1.82932e-34
CFAP53	211	0.679312	6.58823e-30	1.67643e-29
CFAP58	418	0.586155	6.25683e-40	1.96389e-39
CFAP61	207	0.0110395	0.874556	0.881966
CFDP1	1399	-0.0225451	0.399445	0.418943
CFHR2	1399	0.0395123	0.139638	0.152409
CFHR5	1399	-0.127174	1.82525e-06	2.48663e-06
CFL1	1399	0.314701	1.55426e-33	4.27741e-33
CFL2	1399	0.313944	2.25263e-33	6.18619e-33
CGN	1003	0.614457	3.62313e-105	3.33756e-104
CHAC2	1303	0.0263068	0.342696	0.361477
CHAD	869	0.146954	1.36494e-05	1.79989e-05
CHADL	253	0.707693	9.55722e-40	2.99047e-39
CHAF1A	1118	0.530957	2.50093e-82	1.62292e-81
CHAF1B	953	0.514502	1.58657e-65	7.85985e-65
CHAMP1	1399	0.187801	1.42928e-12	2.38196e-12
CHAT	99	0.398795	4.34116e-05	5.62207e-05
CHCHD1	1399	0.309496	1.95256e-32	5.2521e-32
CHCHD10	1399	0.511816	2.98461e-94	2.30365e-93
CHCHD2	1399	0.258676	7.99325e-23	1.73315e-22
CHCHD3	1399	0.279017	1.96646e-26	4.63124e-26
CHCHD4	1399	0.0926383	0.000521752	0.000648231
CHCHD6	1399	0.319763	1.26277e-34	3.55194e-34
CHCHD7	1399	0.0586139	0.0283599	0.0324055
CHD2	1399	0.193135	3.19056e-13	5.43639e-13
CHD4	1399	0.168282	2.39049e-10	3.71936e-10
CHDH	1399	0.745674	1.35905e-248	1.12789e-246
CHERP	1399	0.105298	7.94889e-05	0.000101965
CHGA	1188	0.708871	5.16359e-182	1.54668e-180
CHGB	1022	0.351512	4.33322e-31	1.13421e-30
CHI3L1	1300	0.0892864	0.00127029	0.0015518
CHI3L2	211	0.593209	1.91081e-21	3.99473e-21
CHID1	1399	-0.0705554	0.00829232	0.00975325
CHIT1	1303	0.558436	1.02176e-107	9.87482e-107
CHKA	1303	0.582356	3.63491e-119	4.12564e-118
CHKB	1399	-0.0829556	0.0019003	0.00230492
CHL1	1399	0.534374	3.95751e-104	3.60157e-103
CHM	1399	-0.238408	1.56797e-19	3.12008e-19
CHMP1B	1399	-0.134923	4.079e-07	5.6837e-07
CHMP3	1399	0.0349073	0.191935	0.207685
CHMP4A	1399	-0.144403	5.80316e-08	8.3432e-08
CHMP4B	1399	0.24142	5.30683e-20	1.06845e-19
CHMP4C	1300	0.0487614	0.0788377	0.0875695
CHMP5	1399	0.0703278	0.00850358	0.00999524
CHMP6	1399	0.0454894	0.0889788	0.0983627
CHMP7	1192	0.0708658	0.014398	0.0167367
CHN1	1118	0.377173	4.08997e-39	1.26316e-38
CHORDC1	1399	0.226185	1.09313e-17	2.07392e-17
CHP1	1234	0.0841081	0.00310827	0.00373405
CHP2	96	0.271188	0.00752756	0.00887801
CHPT1	814	0.323612	2.67262e-21	5.55909e-21
CHRAC1	1399	0.432249	8.92154e-65	4.37185e-64
CHRD	908	0.291758	2.822e-19	5.58229e-19
CHRDL1	1118	0.547182	2.56247e-88	1.79691e-87
CHRM1	99	0.656643	1.5877e-13	2.72323e-13
CHST10	99	0.393407	5.61738e-05	7.23651e-05
CHST11	738	0.318559	7.21579e-19	1.41133e-18
CHST12	836	0.35694	1.59904e-26	3.77576e-26
CHST14	1303	0.344641	1.21061e-37	3.63104e-37
CHST15	530	0.275807	1.04511e-10	1.64419e-10
CHST3	1118	0.356695	6.99677e-35	1.98038e-34
CHST6	367	0.792298	2.51847e-80	1.58871e-79
CHST7	306	0.0232914	0.684875	0.700201
CHST9	517	0.0618647	0.160141	0.174219
CHSY1	1189	0.335883	9.57741e-33	2.5916e-32
CHSY3	56	0.745022	4.56807e-11	7.26873e-11
CHTF18	1214	0.392569	5.20449e-46	1.85281e-45
CHTF8	854	0.36731	1.13517e-28	2.8118e-28
CHTOP	1399	0.395703	1.1794e-53	4.84068e-53
CHUK	981	-0.208179	4.5696e-11	7.26989e-11
CIAO1	1399	-0.140139	1.41758e-07	2.00777e-07
CIAO2A	1399	0.0573651	0.0319139	0.0363364
CIAO2B	1399	0.0219129	0.4128	0.432248
CIAO3	1399	0.143432	7.12813e-08	1.02221e-07
CIAPIN1	1399	0.155332	5.21372e-09	7.77119e-09
CIBAR2	1399	0.376163	2.95134e-48	1.09552e-47
CILP	1115	0.701487	6.38672e-166	1.49287e-164
CILP2	905	0.385944	1.6174e-33	4.44982e-33
CINP	1303	-0.0260292	0.347815	0.366492
CIR1	1303	0.152142	3.41411e-08	4.94778e-08
CIRBP	1399	0.0944407	0.00040449	0.000505458
CISD1	1399	0.0111218	0.677679	0.693471
CISD2	1399	0.207185	4.97444e-15	8.84757e-15
CISD3	1399	0.332947	1.4525e-37	4.35221e-37
CITED2	323	0.679422	4.51969e-45	1.58163e-44
CITED4	114	0.378569	3.27961e-05	4.26868e-05
CKAP2	953	0.559261	1.60398e-79	9.97912e-79
CKAP2L	361	0.264383	3.45384e-07	4.82897e-07
CKAP4	1399	0.433201	4.38533e-65	2.15831e-64
CKAP5	1399	0.563	8.60532e-118	9.58666e-117
CKMT2	1399	0.330356	5.64209e-37	1.6712e-36
CKS1B	1303	0.518737	1.18348e-90	8.59213e-90
CKS2	686	0.0442267	0.247345	0.264415
CLASRP	1303	0.1956	1.05807e-12	1.77148e-12
CLC	1399	0.736813	9.63864e-240	7.08871e-238
CLCA1	261	0.6567	1.37143e-33	3.78001e-33
CLCA2	473	0.821476	5.68145e-117	6.23718e-116
CLCA4	571	0.669143	2.16133e-75	1.26219e-74
CLCN2	99	0.516109	4.56064e-08	6.58193e-08
CLCN5	885	0.518173	5.79228e-62	2.74186e-61
CLCN6	702	0.285135	1.34246e-14	2.36493e-14
CLCN7	1399	0.00222602	0.933704	0.937851
CLCNKA	339	0.623174	7.36996e-38	2.22007e-37
CLDN1	582	0.710534	1.37792e-90	9.99574e-90
CLDN10	619	0.680719	1.88506e-85	1.27828e-84
CLDN11	99	0.646331	5.00174e-13	8.46032e-13
CLDN12	687	0.48737	2.85348e-42	9.41034e-42
CLDN18	583	0.871929	2.47208e-182	7.45414e-181
CLDN23	323	0.0517567	0.353824	0.37252
CLDN3	1300	0.857327	0	0
CLDN6	56	0.857275	3.38096e-17	6.32951e-17
CLDN7	152	0.301953	0.000167394	0.000212496
CLDND1	1303	-0.0507427	0.0670879	0.0749786
CLEC12A	418	0.384602	3.47876e-16	6.36635e-16
CLEC14A	1303	0.459549	4.6069e-69	2.43423e-68
CLEC16A	1399	0.359756	5.32285e-44	1.81975e-43
CLEC2L	99	0.509488	7.21629e-08	1.03453e-07
CLEC3A	112	0.480806	8.06754e-08	1.15382e-07
CLEC3B	1399	0.464385	9.44276e-76	5.55391e-75
CLEC5A	738	0.352816	4.68639e-23	1.02275e-22
CLGN	1138	0.516486	1.31985e-78	8.07256e-78
CLIC1	1399	0.385903	6.68235e-51	2.59659e-50
CLIC2	1399	0.465229	4.68423e-76	2.76951e-75
CLIC3	1204	0.806506	1.26558e-276	1.54709e-274
CLIC4	1399	0.241307	5.52873e-20	1.11263e-19
CLIC5	1300	0.686003	1.75374e-181	5.23576e-180
CLIP2	1399	0.388407	1.34968e-51	5.3153e-51
CLIP3	99	0.45361	2.41436e-06	3.27784e-06
CLK2	1138	0.24109	1.6381e-16	3.02166e-16
CLMN	1399	0.69219	4.22752e-200	1.69965e-198
CLMP	303	-0.149514	0.00914763	0.0107355
CLN5	1399	-0.0123249	0.645088	0.661617
CLN6	1303	-0.0339329	0.220931	0.237554
CLN8	546	-0.23682	2.13264e-08	3.11511e-08
CLNS1A	1399	0.287598	4.75432e-28	1.16049e-27
CLOCK	928	-0.0430859	0.189733	0.205376
CLPP	1399	0.5668	1.04453e-119	1.19303e-118
CLPS	165	0.577239	4.83128e-16	8.81658e-16
CLPTM1	1399	0.226817	8.82834e-18	1.68023e-17
CLPTM1L	1399	0.237229	2.38654e-19	4.73124e-19
CLPX	1399	0.331903	2.5137e-37	7.49719e-37
CLRN3	281	0.76721	9.57016e-56	4.08742e-55
CLSPN	112	0.221045	0.019174	0.0221461
CLSTN1	1399	0.39969	8.40624e-55	3.5205e-54
CLSTN2	211	0.642745	5.54271e-26	1.28926e-25
CLSTN3	984	0.381122	2.26044e-35	6.48319e-35
CLTA	1399	-0.144258	5.98501e-08	8.59508e-08
CLTC	1399	0.0411992	0.123498	0.135233
CLTCL1	473	0.241201	1.09329e-07	1.55526e-07
CLTRN	185	0.665928	4.53591e-25	1.03773e-24
CLU	1399	0.473191	5.71172e-79	3.51963e-78
CLUAP1	1303	0.27453	5.82587e-24	1.29933e-23
CLVS1	99	0.590868	1.2099e-10	1.90046e-10
CLVS2	99	0.603636	3.75419e-11	5.9969e-11
CMA1	1300	0.673755	9.60106e-173	2.42601e-171
CMAS	1399	-0.0548247	0.0403324	0.0456801
CMBL	1399	0.615402	1.41605e-146	2.51168e-145
CMC1	1399	0.394251	3.05853e-53	1.24292e-52
CMC2	1399	0.348085	4.02973e-41	1.29634e-40
CMC4	1399	-0.27048	7.01831e-25	1.59999e-24
CMKLR1	418	0.468771	3.18139e-24	7.14292e-24
CMSS1	1399	0.506385	5.54542e-92	4.10171e-91
CMTM3	527	0.60256	2.1519e-53	8.78036e-53
CMTM5	99	0.692592	2.00128e-15	3.5927e-15
CMTM6	1234	0.0169909	0.550974	0.570068
CMTM7	377	0.746727	2.14094e-68	1.11948e-67
CMTR1	1399	0.0661346	0.0133556	0.0155509
CMYA5	56	0.118387	0.383807	0.403102
CNBP	1399	0.0859547	0.00129059	0.00157617
CNDP1	1303	0.24037	1.39733e-18	2.71134e-18
CNDP2	1399	0.401449	2.59152e-55	1.09854e-54
CNFN	154	0.414499	9.07845e-08	1.29614e-07
CNIH1	56	0.230485	0.0875186	0.0968195
CNIH3	99	0.390763	6.36452e-05	8.18503e-05
CNIH4	1399	-0.119857	6.94938e-06	9.26516e-06
CNKSR1	1115	0.214811	4.17944e-13	7.09729e-13
CNKSR2	99	0.468364	1.01427e-06	1.39439e-06
CNKSR3	660	0.594632	2.37193e-64	1.15606e-63
CNMD	207	0.154603	0.0261301	0.0299017
CNN1	1399	0.721196	5.49541e-225	3.29215e-223
CNN2	1399	0.556663	1.18774e-114	1.26553e-113
CNN3	1399	0.320456	8.92294e-35	2.52004e-34
CNNM2	547	0.262285	4.67397e-10	7.209e-10
CNNM3	1399	0.195931	1.42841e-13	2.4542e-13
CNNM4	1399	0.573095	6.16551e-123	7.36766e-122
CNOT11	1399	0.0910306	0.000652316	0.000806899
CNOT3	1399	0.152083	1.08694e-08	1.6053e-08
CNOT6	743	0.183463	4.77313e-07	6.63762e-07
CNOT7	1399	-0.140074	1.43663e-07	2.03409e-07
CNP	1399	0.0441642	0.0986957	0.108825
CNPY2	1399	-0.187717	1.46309e-12	2.43651e-12
CNPY4	1399	0.0580805	0.0298338	0.0340238
CNRIP1	1399	0.508595	6.69222e-93	5.03643e-92
CNST	1303	0.248045	1.01335e-19	2.02581e-19
CNTFR	474	0.755418	1.06601e-88	7.52782e-88
CNTLN	424	0.313604	3.95363e-11	6.30656e-11
CNTN1	1399	0.623151	2.64768e-151	5.0002e-150
CNTN2	99	0.727102	1.57734e-17	2.97449e-17
CNTN4	213	0.443393	1.13491e-11	1.84118e-11
CNTNAP1	641	0.487741	1.29723e-39	4.04925e-39
CNTNAP2	99	0.767641	1.89073e-20	3.85042e-20
CNTNAP4	99	0.549513	3.85374e-09	5.77073e-09
CNTROB	1118	0.332705	2.65401e-30	6.81275e-30
COA3	1399	0.412462	1.38924e-58	6.21516e-58
COA4	1399	0.190215	7.28943e-13	1.22588e-12
COA5	1399	0.0988222	0.000213883	0.000270411
COA6	1399	0.144132	6.14647e-08	8.82135e-08
COA7	1399	0.699022	1.08338e-205	4.8277e-204
COASY	1399	0.147137	3.22788e-08	4.68165e-08
COBL	1285	0.385558	8.36513e-47	3.03047e-46
COCH	880	0.312187	2.40315e-21	5.0055e-21
COG2	1399	-0.0286876	0.283598	0.301461
COG3	1399	0.285315	1.29672e-27	3.12887e-27
COG4	1399	-0.0143114	0.59276	0.610301
COG6	1399	0.087982	0.000986818	0.00121106
COG7	1399	0.194578	2.11028e-13	3.60931e-13
COIL	1399	0.353804	1.62045e-42	5.38522e-42
COL10A1	790	0.410529	1.80431e-33	4.96254e-33
COL11A1	1100	0.731278	1.16979e-184	3.62393e-183
COL15A1	1399	0.484167	4.09059e-83	2.6853e-82
COL16A1	1399	0.515051	1.26936e-95	1.00198e-94
COL17A1	945	0.681019	9.19415e-130	1.22309e-128
COL18A1	1399	0.0273451	0.306747	0.324922
COL1A1	1399	0.667826	2.24013e-181	6.64399e-180
COL21A1	869	0.252631	4.04609e-14	7.04812e-14
COL22A1	682	0.0834848	0.0292558	0.033394
COL28A1	628	-0.0208198	0.602535	0.620012
COL2A1	1399	0.265603	5.1119e-24	1.14122e-23
COL3A1	1399	0.815209	0	0
COL4A1	1399	0.0979835	0.000242116	0.00030555
COL4A2	1399	0.293884	2.86204e-29	7.1638e-29
COL4A5	757	-0.192253	9.78667e-08	1.39616e-07
COL5A1	1399	0.455068	1.90212e-72	1.0511e-71
COL5A2	1399	0.806771	1.54148481502469e-321	4.10123892612819e-319
COL5A3	1399	0.399697	8.36506e-55	3.50488e-54
COL6A2	1399	0.484343	3.49985e-83	2.30252e-82
COL8A1	1186	0.574561	3.93672e-105	3.62274e-104
COL8A2	56	0.612564	5.23418e-07	7.26536e-07
COL9A2	588	0.359277	2.35081e-19	4.66347e-19
COLEC10	603	0.316293	1.77773e-15	3.19582e-15
COLEC11	1191	0.699346	1.35632e-175	3.66246e-174
COLEC12	1214	0.702579	2.675e-181	7.88209e-180
COLGALT2	306	0.897414	4.71031e-110	4.68751e-109
COMMD10	1399	0.0551692	0.0390906	0.0442958
COMMD2	1399	-0.245489	1.19905e-20	2.4562e-20
COMMD3	1399	-0.0857546	0.00132483	0.00161689
COMMD4	1399	-0.0574185	0.0317544	0.0361594
COMMD5	1399	0.0661576	0.0133234	0.0155154
COMMD8	1399	0.122664	4.19824e-06	5.64382e-06
COMMD9	1399	-0.238515	1.50934e-19	3.00539e-19
COMP	1399	0.789674	1.0839e-298	1.96099e-296
COMTD1	1399	0.145446	4.64521e-08	6.70078e-08
COP1	1303	0.234631	9.3692e-18	1.78092e-17
COPE	1399	0.132719	6.30163e-07	8.72162e-07
COPG1	1399	0.208576	3.24066e-15	5.79118e-15
COPG2	1399	0.410947	3.98237e-58	1.76938e-57
COPRS	1399	0.263149	1.36659e-23	3.01369e-23
COPS2	1399	-0.187684	1.47632e-12	2.45808e-12
COPS3	1399	-0.240224	8.17526e-20	1.63686e-19
COPS4	1399	-0.325319	7.59564e-36	2.20154e-35
COPS5	1399	-0.179508	1.34979e-11	2.18625e-11
COPS6	1399	-0.168634	2.19081e-10	3.41396e-10
COPS7A	1399	-0.0466531	0.0810951	0.0899775
COPS7B	1399	0.0399536	0.135266	0.147816
COPS8	1399	0.0422805	0.113943	0.125012
COPS9	875	0.410304	7.41193e-37	2.18826e-36
COPZ1	1399	0.306762	7.22935e-32	1.91948e-31
COPZ2	1399	0.60423	5.49753e-140	8.63379e-139
COQ3	1399	0.351907	4.73814e-42	1.55407e-41
COQ4	185	0.655371	4.43805e-24	9.9201e-24
COQ5	1399	0.360525	3.40358e-44	1.16757e-43
COQ6	1399	0.481289	5.16812e-82	3.33696e-81
COQ7	1399	0.053671	0.0447369	0.0505105
COQ9	1399	0.524587	9.4341e-100	7.96833e-99
CORO1B	1399	0.0993618	0.000197383	0.000249828
CORO2A	1399	0.472305	1.21598e-78	7.45238e-78
CORO2B	1399	0.682898	9.63002e-193	3.40286e-191
CORO7	1247	0.536481	7.31526e-94	5.58901e-93
COTL1	1399	0.348046	4.11914e-41	1.32416e-40
COX10	56	0.374442	0.0044677	0.00533248
COX11	1399	-0.0349862	0.190932	0.206624
COX14	152	0.101169	0.21465	0.231102
COX15	1133	0.248	2.42952e-17	4.56437e-17
COX16	112	0.045606	0.632535	0.649627
COX18	819	0.444995	4.42585e-41	1.42174e-40
COX19	1399	-0.0332415	0.214026	0.230513
COX20	1399	0.582882	4.25538e-128	5.52284e-127
COX4I1	1399	0.167193	3.12777e-10	4.85314e-10
COX4I2	207	0.793248	4.75014e-46	1.69306e-45
COX5A	1399	0.489253	4.35342e-85	2.93451e-84
COX5B	1399	0.479402	2.68994e-81	1.72209e-80
COX6A1	1399	-0.0974041	0.000263624	0.000332415
COX6A2	154	0.724222	2.57956e-26	6.04682e-26
COX6B1	1399	0.236843	2.73739e-19	5.41848e-19
COX6C	1399	0.39356	4.80315e-53	1.94491e-52
COX7A1	1399	0.442054	5.31728e-68	2.7533e-67
COX7A2L	1399	0.348744	2.79144e-41	9.01836e-41
COX7B	1399	0.174928	4.46158e-11	7.10178e-11
COX7C	1399	0.0675546	0.0114914	0.0134235
CP	1399	0.21583	3.29779e-16	6.04127e-16
CPA1	165	0.678199	1.42514e-23	3.14129e-23
CPA2	165	0.727223	1.96549e-28	4.84465e-28
CPA3	1300	0.637114	5.86951e-149	1.07918e-147
CPA4	266	0.593531	1.04125e-26	2.46769e-26
CPB1	373	0.761414	7.84867e-72	4.30037e-71
CPD	1399	0.422373	1.23848e-61	5.832e-61
CPE	1303	0.479233	8.87742e-76	5.2248e-75
CPEB3	759	0.36522	2.30771e-25	5.3078e-25
CPEB4	1303	0.46714	1.33538e-71	7.29903e-71
CPLX1	211	-0.0515879	0.456029	0.475367
CPLX2	320	0.441194	1.1263e-16	2.08345e-16
CPLX3	99	0.587243	1.67119e-10	2.61414e-10
CPM	1399	0.679411	4.72082e-190	1.61149e-188
CPN1	1399	-0.244209	1.92033e-20	3.90981e-20
CPN2	1399	-0.0522358	0.0507753	0.0571214
CPNE2	1399	0.342582	8.34043e-40	2.61336e-39
CPNE3	1399	0.104216	9.41669e-05	0.00012052
CPNE5	99	0.560865	1.56212e-09	2.37296e-09
CPNE7	264	-0.334689	2.4922e-08	3.62918e-08
CPNE8	1303	0.585268	1.26346e-120	1.45781e-119
CPOX	1399	0.251095	1.47686e-21	3.09683e-21
CPPED1	1399	0.00131527	0.960799	0.963131
CPQ	1399	0.374297	9.25862e-48	3.40323e-47
CPSF1	1399	0.289231	2.30673e-28	5.67183e-28
CPSF2	1399	0.126974	1.89526e-06	2.58084e-06
CPSF3	1399	0.0523024	0.0504805	0.0568039
CPSF4	1399	0.261509	2.62274e-23	5.75021e-23
CPSF6	1399	0.0300391	0.26152	0.278942
CPT1A	1399	0.476273	4.05681e-80	2.55023e-79
CPT1B	339	0.425432	2.46812e-16	4.53332e-16
CPT2	1399	0.473837	3.28918e-79	2.03655e-78
CPTP	1303	0.251437	3.08774e-20	6.2557e-20
CPVL	891	0.387116	3.13088e-33	8.56941e-33
CPXM1	1303	0.76041	3.79643e-246	3.03916e-244
CPXM2	1300	0.573104	2.29492e-114	2.43375e-113
CPZ	1115	0.25649	3.29032e-18	6.31802e-18
CR2	679	0.183855	1.41291e-06	1.93478e-06
CRABP1	1399	0.685286	1.31486e-194	4.75768e-193
CRABP2	1399	0.78153	1.51277e-288	2.24336e-286
CRACDL	1303	0.47255	1.89539e-73	1.061e-72
CRACR2A	1244	0.535899	2.10051e-93	1.59273e-92
CRACR2B	994	0.50282	8.26893e-65	4.05644e-64
CRADD	1399	0.245143	1.36221e-20	2.78601e-20
CRAMP1	433	0.560423	3.56078e-37	1.05887e-36
CRB2	340	0.867858	1.02635e-104	9.39714e-104
CRB3	659	0.380147	4.38106e-24	9.8024e-24
CRCP	588	0.18112	9.9077e-06	1.31377e-05
CRCT1	154	0.752919	2.05645e-29	5.16309e-29
CREB1	1399	0.108594	4.69787e-05	6.06926e-05
CREB3L1	114	0.281559	0.0024074	0.00290674
CREB3L4	489	-0.702683	5.25267e-74	2.96787e-73
CREB5	928	0.280283	3.26729e-18	6.27514e-18
CREBBP	1399	0.267837	2.0691e-24	4.66876e-24
CREBRF	908	0.0391713	0.238328	0.255198
CREG1	1399	0.0341212	0.202142	0.218312
CRHBP	284	0.469406	5.72896e-17	1.06788e-16
CRIM1	1247	0.577322	9.73655e-112	9.96344e-111
CRIP2	1399	0.494809	2.79048e-87	1.93876e-86
CRIPT	1303	0.2461	1.98776e-19	3.94673e-19
CRISPLD1	532	0.750849	1.53828e-97	1.25476e-96
CRISPLD2	1399	0.702885	6.35305e-209	2.93213e-207
CRK	1399	0.00703803	0.792541	0.804367
CRKL	1399	0.214126	5.68358e-16	1.03615e-15
CRLF3	1399	0.133132	5.8112e-07	8.05518e-07
CRMP1	1399	0.702825	7.12874e-209	3.27343e-207
CRNN	361	0.846408	2.8507e-100	2.43968e-99
CROCC	1399	0.0690995	0.00972874	0.0113939
CROT	1399	0.414417	3.54284e-59	1.60163e-58
CRTAC1	1399	0.659105	4.24037e-175	1.14162e-173
CRTAP	1399	0.0352659	0.187407	0.202931
CRTC1	1399	0.13991	1.48626e-07	2.10299e-07
CRTC2	1399	0.084446	0.00157025	0.00191126
CRY1	306	0.427606	4.93269e-15	8.77677e-15
CRY2	928	0.21898	1.5426e-11	2.49318e-11
CRYAB	1399	0.811592	0	0
CRYBB1	908	0.32716	4.29456e-24	9.61123e-24
CRYBB3	185	0.743009	9.62912e-34	2.65888e-33
CRYBG3	1399	0.344002	3.83916e-40	1.20965e-39
CRYGS	99	0.479573	5.1052e-07	7.0896e-07
CRYL1	1399	0.522344	9.06716e-99	7.52491e-98
CRYZ	1399	0.395509	1.33986e-53	5.48929e-53
CRYZL1	1399	0.289325	2.2122e-28	5.44089e-28
CS	1399	0.370963	7.01267e-47	2.54153e-46
CSDC2	816	0.491359	8.14423e-51	3.16056e-50
CSE1L	1399	0.423728	4.65282e-62	2.20594e-61
CSF1	1189	0.689315	2.31376e-168	5.53711e-167
CSGALNACT2	737	0.0258824	0.482945	0.502556
CSMD3	99	0.0817078	0.421396	0.441044
CSNK1G1	1303	0.224738	2.21468e-16	4.07277e-16
CSNK1G2	816	0.137116	8.51615e-05	0.000109118
CSNK2A1	1399	-0.00484385	0.856356	0.864286
CSPG4	1399	0.549741	2.67706e-111	2.7271e-110
CSPG5	99	0.77977	1.92689e-21	4.02555e-21
CSRP1	1399	0.497953	1.53629e-88	1.0815e-87
CSRP2	1399	0.0418961	0.11727	0.128569
CSRP3	361	0.75104	1.05788e-66	5.34616e-66
CST3	1399	0.158358	2.59431e-09	3.91201e-09
CST5	112	0.369698	6.02785e-05	7.75646e-05
CST6	1090	0.290218	1.34682e-22	2.90149e-22
CST7	717	0.691591	4.09912e-103	3.69329e-102
CSTA	1303	0.628059	6.77747e-144	1.13116e-142
CSTF1	1399	0.237903	1.87742e-19	3.73174e-19
CSTF2T	1399	0.070959	0.0079292	0.00933842
CSTF3	1399	0.22069	6.80939e-17	1.26614e-16
CTBP2	1399	0.455799	1.05536e-72	5.85691e-72
CTBS	1399	0.0143442	0.591912	0.609498
CTC1	700	0.490033	1.46271e-43	4.9557e-43
CTCF	1399	0.0333255	0.21287	0.229323
CTDNEP1	1118	-0.0384629	0.198756	0.214834
CTDSP2	573	0.0315502	0.450988	0.470167
CTDSPL	938	0.523138	5.08267e-67	2.58448e-66
CTDSPL2	1399	0.0353491	0.186368	0.201854
CTH	1399	0.119605	7.26624e-06	9.6762e-06
CTHRC1	1399	0.759319	5.74509e-263	5.77446e-261
CTIF	1399	0.366724	8.88817e-46	3.1444e-45
CTNNA1	1399	0.0885563	0.000913665	0.00112327
CTNNAL1	1303	0.153826	2.39682e-08	3.49423e-08
CTNNB1	1300	0.143496	2.03888e-07	2.8724e-07
CTNNBIP1	1303	0.722572	7.73565e-211	3.68299e-209
CTNNBL1	1399	0.308993	2.48636e-32	6.68003e-32
CTPS2	1399	0.374603	7.67978e-48	2.82633e-47
CTR9	1399	0.000699884	0.979134	0.980326
CTRB2	165	0.411093	4.13749e-08	5.98174e-08
CTRC	261	0.758415	4.61938e-50	1.76764e-49
CTRL	165	0.586671	1.2295e-16	2.27259e-16
CTTN	1399	0.227703	6.53807e-18	1.24617e-17
CTTNBP2	927	0.475048	2.33701e-53	9.5228e-53
CTTNBP2NL	1399	-0.103014	0.000113442	0.0001448
CTU1	1303	0.126137	4.94629e-06	6.62679e-06
CTU2	1399	0.207721	4.21876e-15	7.5183e-15
CTXN1	99	0.125086	0.217338	0.233802
CUBN	185	0.886168	0	0
CUEDC1	1303	0.504523	4.48316e-85	3.01746e-84
CUEDC2	1303	0.507864	2.31231e-86	1.58825e-85
CUL4A	1399	-0.152155	1.06937e-08	1.57986e-08
CUL5	1399	0.0655923	0.0141351	0.0164395
CUL9	694	0.108266	0.00429837	0.00513511
CUTC	1399	0.205037	9.5884e-15	1.69441e-14
CUZD1	165	0.651011	2.90956e-21	6.04776e-21
CWC15	1399	0.121178	5.48917e-06	7.34541e-06
CWC22	1399	-0.0806086	0.0025509	0.00307631
CWC25	1303	0.476962	5.57053e-75	3.21782e-74
CWF19L1	1399	0.286329	8.31216e-28	2.01803e-27
CWH43	268	0.516442	1.13042e-19	2.25736e-19
CX3CL1	420	0.334459	1.95525e-12	3.25072e-12
CXADR	1399	0.282183	5.05813e-27	1.20537e-26
CXCL1	686	0.463176	8.91634e-38	2.67964e-37
CXCL10	854	0.577279	4.81174e-77	2.88832e-76
CXCL14	1399	0.660976	1.98727e-176	5.43107e-175
CXCL17	851	0.773419	2.89236e-170	6.99581e-169
CXCL5	950	0.532095	1.46661e-70	7.8876e-70
CXCL6	207	0.439642	3.41098e-11	5.45636e-11
CXCL9	319	0.666036	2.94665e-42	9.71407e-42
CXXC5	1149	0.60655	2.17701e-116	2.36697e-115
CXorf38	1399	0.057642	0.0310944	0.0354257
CYB561	1214	0.493705	1.37642e-75	8.07467e-75
CYB5R1	1399	0.414057	4.55713e-59	2.05298e-58
CYB5R2	1399	0.516204	4.08608e-96	3.24519e-95
CYB5R4	1399	-0.0548919	0.0400874	0.045414
CYBC1	1399	0.242394	3.72646e-20	7.53454e-20
CYBRD1	1399	0.594048	3.32343e-134	4.73445e-133
CYC1	1399	0.656054	5.94395e-173	1.51462e-171
CYFIP1	1399	0.0156446	0.55877	0.577673
CYFIP2	1399	0.472758	8.26821e-79	5.08458e-78
CYGB	1399	0.211594	1.26531e-15	2.286e-15
CYP17A1	185	0.797323	5.47169e-42	1.79207e-41
CYP1B1	1303	0.508575	1.22449e-86	8.4362e-86
CYP24A1	185	0.704181	5.04301e-29	1.2595e-28
CYP27A1	1399	0.750073	3.99008e-253	3.53865e-251
CYP27B1	185	0.740819	1.87137e-33	5.14385e-33
CYP27C1	154	0.768982	2.43511e-31	6.40535e-31
CYP2A6	112	0.319468	0.000595976	0.000738419
CYP2C18	154	0.717051	1.33512e-25	3.08571e-25
CYP2J2	721	0.266475	3.47059e-13	5.90574e-13
CYP2S1	1399	0.724186	9.84955e-228	6.10267e-226
CYP2U1	1037	0.204424	3.0255e-11	4.85088e-11
CYP3A5	261	0.490588	3.26853e-17	6.12282e-17
CYP46A1	99	0.468517	1.00498e-06	1.38203e-06
CYP4F12	415	0.686202	4.69013e-59	2.11184e-58
CYP4F2	185	0.682102	1.14406e-26	2.70849e-26
CYP4F22	154	0.845328	3.15542e-43	1.06072e-42
CYP4F3	922	0.375201	3.40212e-32	9.11059e-32
CYP4V2	702	0.590227	4.05545e-67	2.0668e-66
CYP4X1	953	0.594521	3.77966e-92	2.80252e-91
CYP4Z1	112	0.697347	1.32484e-17	2.50564e-17
CYP7B1	1285	0.535638	2.57595e-96	2.05304e-95
CYP8B1	185	0.686384	4.14902e-27	9.89768e-27
CYRIA	1399	0.566125	2.29627e-119	2.61613e-118
CYSRT1	154	0.84391	5.96526e-43	1.99784e-42
CYSTM1	1287	0.358753	2.22233e-40	7.03647e-40
CYTH3	1303	0.107647	9.88729e-05	0.000126489
CYTH4	1189	0.351046	8.28857e-36	2.39931e-35
CYTIP	530	0.489329	2.9311e-33	8.02991e-33
CYTL1	207	0.174946	0.0116932	0.0136521
CZIB	1399	0.111373	2.98009e-05	3.88498e-05
D2HGDH	1399	0.339246	5.08226e-39	1.56481e-38
DAAM2	738	0.675807	1.34259e-99	1.12977e-98
DAB2	1399	0.673657	1.07855e-185	3.44754e-184
DACH1	885	0.689514	7.6365e-126	9.50203e-125
DACT2	114	0.398523	1.12562e-05	1.4893e-05
DACT3	743	0.339792	1.55034e-21	3.24864e-21
DAD1	1399	0.0401207	0.133639	0.146091
DAG1	1399	-0.0747018	0.00518199	0.00616387
DAGLA	418	-0.361427	2.4102e-14	4.22124e-14
DAGLB	1399	-0.0748349	0.00510249	0.00607011
DALRD3	799	0.0883663	0.0124617	0.0145288
DAO	185	0.818832	5.5126e-46	1.96095e-45
DAP	1399	0.0972289	0.00027047	0.000340856
DAP3	1399	0.625134	1.55304e-152	3.02124e-151
DAPK1	1399	0.534134	5.08967e-104	4.62726e-103
DAPK2	1300	0.631456	1.43657e-145	2.4895e-144
DAPK3	1399	-0.0706045	0.00824734	0.00970414
DAPL1	417	0.820268	9.79088e-103	8.76046e-102
DAPP1	1019	0.147459	2.27606e-06	3.09195e-06
DARS1	1399	-0.00919704	0.731073	0.744823
DARS2	1399	0.467893	5.06392e-77	3.03768e-76
DAXX	1399	0.367111	7.05765e-46	2.50269e-45
DAZAP1	1399	0.352182	4.05718e-42	1.33411e-41
DAZAP2	1399	-0.199402	5.17988e-14	8.99198e-14
DBH	814	0.231355	2.36609e-11	3.80441e-11
DBP	365	-0.0300567	0.567056	0.58577
DBR1	1399	0.419029	1.35926e-60	6.28303e-60
DCAF10	1303	0.23058	3.48285e-17	6.51756e-17
DCAF11	1399	0.144428	5.77185e-08	8.29951e-08
DCAF12	418	0.408163	3.26633e-18	6.27462e-18
DCAF12L1	266	-0.10546	0.0860368	0.0952268
DCAF13	1399	0.256206	2.08992e-22	4.47997e-22
DCAF16	1118	0.403469	5.1609e-45	1.80322e-44
DCAF5	1303	0.166624	1.43746e-09	2.18763e-09
DCAF8	1399	0.0374723	0.161266	0.175423
DCBLD1	950	0.296607	9.54109e-21	1.95889e-20
DCBLD2	1006	0.333866	1.28319e-27	3.09704e-27
DCC	99	0.692424	2.04567e-15	3.6702e-15
DCD	1050	-0.0774417	0.012067	0.0140831
DCDC2	830	0.561202	4.80942e-70	2.57584e-69
DCHS2	154	-0.0146537	0.856858	0.864696
DCK	1399	0.15988	1.81653e-09	2.75479e-09
DCLK2	1303	0.679053	7.10988e-177	1.96085e-175
DCLRE1C	798	0.211795	1.51963e-09	2.30996e-09
DCP1A	1399	0.288348	3.41371e-28	8.36642e-28
DCP1B	1399	0.138699	1.90531e-07	2.68548e-07
DCPS	1399	-0.0679673	0.0109948	0.0128467
DCTN3	1399	-0.301082	1.04968e-30	2.72153e-30
DCTN5	1399	-0.3919	1.416e-52	5.68032e-52
DCTN6	1399	-0.0814189	0.00230626	0.00278686
DCUN1D1	1399	0.0455612	0.0884752	0.0978299
DCUN1D2	99	0.312826	0.00161838	0.00196852
DCUN1D3	1399	-0.0763762	0.00425869	0.00508905
DCUN1D4	1303	0.362975	7.42763e-42	2.42127e-41
DCUN1D5	1399	0.468994	2.0068e-77	1.21024e-76
DCXR	1399	0.309737	1.73884e-32	4.68142e-32
DDA1	1399	-0.288117	3.78069e-28	9.25079e-28
DDB2	1399	0.293331	3.6752e-29	9.18903e-29
DDC	713	0.697438	5.66444e-105	5.1968e-104
DDHD1	1303	0.274434	6.0482e-24	1.34792e-23
DDHD2	1399	-0.0604743	0.0236986	0.0271949
DDI2	1399	0.182697	5.76309e-12	9.45807e-12
DDN	548	0.103522	0.0153349	0.0177868
DDR2	1118	0.339347	1.57002e-31	4.14427e-31
DDRGK1	1399	-0.135745	3.46201e-07	4.83964e-07
DDX11	854	0.392941	6.47478e-33	1.75572e-32
DDX18	1399	0.432182	9.37894e-65	4.59101e-64
DDX19A	1399	0.13474	4.23047e-07	5.89296e-07
DDX19B	1399	0.0267248	0.317853	0.33641
DDX23	1399	0.0829714	0.00189649	0.00230061
DDX25	99	0.308035	0.00192362	0.0023329
DDX28	1399	0.265181	6.05722e-24	1.3496e-23
DDX39A	1399	0.391096	2.38491e-52	9.54174e-52
DDX39B	1399	0.184707	3.34412e-12	5.53033e-12
DDX3Y	1117	0.764548	6.73653e-215	3.42352e-213
DDX41	1399	0.0710022	0.0078912	0.00929719
DDX46	1399	0.153978	7.09353e-09	1.05332e-08
DDX47	1399	0.620277	1.55673e-149	2.8798e-148
DDX49	1399	0.334171	7.6191e-38	2.29359e-37
DDX51	1399	0.312447	4.67937e-33	1.27345e-32
DDX52	1399	0.300383	1.45279e-30	3.76021e-30
DDX55	1399	-0.00243297	0.927556	0.932194
DDX59	1303	0.419258	1.2812e-56	5.55332e-56
DECR1	1399	0.376133	3.00616e-48	1.11541e-47
DECR2	1399	0.543044	3.96484e-108	3.85655e-107
DEDD	112	0.208632	0.0272764	0.0311898
DEF6	1399	0.250393	1.9246e-21	4.02169e-21
DEFA3	1343	0.399758	1.07432e-52	4.31733e-52
DEFA4	1343	0.234284	3.34385e-18	6.41808e-18
DEFA5	735	0.111429	0.00248442	0.00299694
DEFA6	317	0.364308	2.20056e-11	3.5414e-11
DEFB1	660	0.454202	6.60541e-35	1.87136e-34
DEGS1	1399	0.144853	5.27265e-08	7.59497e-08
DEGS2	226	0.566435	1.41074e-20	2.88331e-20
DEK	1399	0.342839	7.24845e-40	2.27277e-39
DENND10	1399	-0.339686	4.00992e-39	1.23886e-38
DENND11	1399	0.0963549	0.000307187	0.000386
DENND1B	1062	0.400245	3.97182e-42	1.30699e-41
DENND1C	1062	0.658602	4.59124e-133	6.43912e-132
DENND2A	928	0.553665	1.16291e-75	6.82652e-75
DENND2B	1399	0.446435	1.77935e-69	9.47938e-69
DENND2C	361	0.769815	5.40322e-72	2.96407e-71
DENND2D	1399	0.200099	4.21516e-14	7.34122e-14
DENND4B	1092	0.0889816	0.00325148	0.00390299
DENND5B	981	0.156279	8.70697e-07	1.19993e-06
DENND6A	1399	0.0597558	0.0254135	0.0291074
DENR	1399	0.0885422	0.000915398	0.00112525
DEPDC5	1303	-0.169207	7.92602e-10	1.21688e-09
DEPDC7	185	0.750663	8.9508e-35	2.52712e-34
DEPTOR	1399	0.652581	1.53798e-170	3.72992e-169
DERA	1399	-0.381931	8.21143e-50	3.13024e-49
DERL1	1399	0.424444	2.76985e-62	1.31735e-61
DERL2	1303	0.0887895	0.00133521	0.00162934
DERL3	1001	0.334833	1.19811e-27	2.89557e-27
DESI1	1303	0.267888	7.48777e-23	1.62471e-22
DESI2	1118	0.383265	1.96073e-40	6.21688e-40
DFFA	1399	-0.0929454	0.000499757	0.000621655
DGAT1	1399	0.0659333	0.0136404	0.0158763
DGCR2	631	0.218364	3.00119e-08	4.35775e-08
DGCR8	1303	0.23053	3.53924e-17	6.62035e-17
DGKA	1399	0.67363	1.13035e-185	3.6004e-184
DGKE	1118	0.0279361	0.350705	0.369408
DGKG	306	0.561747	7.56106e-27	1.79473e-26
DGKQ	1399	0.158815	2.33202e-09	3.52295e-09
DGKZ	1303	0.173724	2.73705e-10	4.25418e-10
DGUOK	1399	0.0872868	0.00108261	0.00132701
[truncated: 7,049 more rows]

## Sheet: Fig6E
samples	dataset	method	type	tissue_group	ABL1	ABL2	ADRM1	ALAD	ALG13	AMFR	ANAPC1	ANAPC10	ANAPC16	ANAPC4	ANAPC5	ANAPC7	ANKFY1	ANKRD13A	ANKZF1	ARIH1	ARIH2	ARMC8	ASB6	ASB9	ASCC2	ASH2L	ASPSCR1	ATF7IP	ATG3	ATG4A	ATG4B	ATG5	ATG7	ATXN3	AUP1	AURKB	BAG1	BAG2	BAG6	BAZ1B	BIRC6	BRAP	BRCC3	CALCOCO1	CAND1	CAND2	CBL	CBLB	CBLL1
PRIDE_LFQ_Healthy_Head and Neck	PRIDE	LFQ	Healthy	Head and Neck	0.140242	0.155287	0.789424	0.621912	0.433206	0.19745	0.287528	0.148999	0.146949	0.182017	0.354269	0.366857	0.585452	0.472559	0.497223	0.390986	0.201637	0.413517	0.0541757	0.130759	0.394619	0.531245	0.358439	0.711925	0.552306	0.443251	0.43297	0.381533	0.422424	0.26642	0.641675	0.161262	0.541772	0.197541	0.64747	0.599179	0.369491	0.231089	0.329683	0.177424	0.851775	0.0927785	0.433	0.379521	0.412458
PRIDE_LFQ_Healthy_Hepatobiliary	PRIDE	LFQ	Healthy	Hepatobiliary	0.138981	0.0130427	0.796534	0.839674	0.602167	0.31322	0.183188	0.119887	0.14872	0.157348	0.190474	0.400499	0.739972	0.488777	0.279305	0.313055	0.154567	0.297025	0.116522	0.373711	0.478361	0.320363	0.479448	0.107257	0.558786	0.202456	0.237846	0.24949	0.574892	0.244199	0.656281	0.316777	0.412968	0.75965	0.640735	0.420655	0.380678	0.137909	0.415353	0.18273	0.826552	0.0952916	0.295294	0.0688861	0.123427
PRIDE_LFQ_Healthy_Immune Organs	PRIDE	LFQ	Healthy	Immune Organs	0.208266	0.0799495	0.482223	0.744992	0.517235	0.178307	0.184985	0.372496	0.0682187	0.0976358	0.232088	0.486013	0.632738	0.485111	0.195452	0.563797	0.44649	0.680022	NA	0.859592	0.44667	0.578596	0.281357	0.310955	0.768453	NA	0.693918	0.150514	0.654755	0.415448	0.375925	NA	0.300487	0.205559	0.595199	0.608374	0.285147	0.141671	0.564158	0.306262	0.880888	0.119834	0.688323	0.2671	0.517596
PRIDE_LFQ_Healthy_Gastrointestinal	PRIDE	LFQ	Healthy	Gastrointestinal	0.169573	0.103459	0.669917	0.588577	0.418313	0.100066	0.226422	0.0774251	0.156082	0.114029	0.179433	0.236689	0.496654	0.265966	0.327061	0.343607	0.168592	0.388099	0.312664	0.0668022	0.376855	0.47991	0.330262	0.151454	0.57569	0.327759	0.252114	0.346818	0.416703	0.416934	0.514677	0.101262	0.368147	0.751294	0.547977	0.636208	0.238006	0.176062	0.412161	0.275663	0.792823	0.244247	0.430599	0.3013	0.206922
PRIDE_LFQ_Healthy_Brain	PRIDE	LFQ	Healthy	Brain	0.505616	0.693928	0.717269	0.718849	0.303615	0.223061	0.212004	0.0861706	0.0977536	0.141804	0.271148	0.405581	0.810811	0.259214	0.16848	0.512636	0.209372	0.502984	0.297297	0.015444	0.225342	0.420849	0.482625	0.218322	0.665321	0.192173	0.633205	0.358898	0.740611	0.259565	0.396806	NA	0.91418	0.43524	0.633907	0.544402	0.257459	0.446121	0.35802	0.869252	0.849245	0.423131	0.817831	NA	0.302211
PRIDE_LFQ_Healthy_Lung	PRIDE	LFQ	Healthy	Lung	0.0806809	0.491574	0.884085	0.501447	0.468936	0.292596	0.348085	0.0665532	0.407489	0.205957	0.204426	0.681362	0.380255	0.140936	0.561702	0.604085	0.237106	0.371915	0.0817021	0.150298	0.78383	0.36	0.492255	0.597787	0.464681	0.00834043	0.199149	0.178723	0.276936	0.186043	0.668085	0.0457872	0.838128	0.659745	0.416851	0.82417	0.391149	0.281872	0.276426	0.110809	0.838298	0.035234	0.267404	0.375149	0.460085
PRIDE_LFQ_Healthy_Testis	PRIDE	LFQ	Healthy	Testis	0.162233	0.200313	0.99148	0.497826	0.423405	0.14015	0.407234	0.118066	0.593114	0.325161	0.277691	0.135455	0.441662	0.176839	0.336811	0.347592	0.322726	0.572248	0.421144	0.99461	0.620066	0.481134	0.576943	0.327074	0.540428	0.0585985	0.467049	0.641454	0.637454	0.431055	0.784559	NA	0.781429	0.75952	0.633803	0.745957	0.341506	0.463919	0.17197	0.270909	0.931316	0.986263	0.788559	0.298035	0.515215
PRIDE_LFQ_Healthy_Bladder	PRIDE	LFQ	Healthy	Bladder	0.13045	0.126728	0.650479	0.808047	0.645161	0.870436	0.207728	NA	NA	0.11822	0.196384	0.27827	0.546437	0.297767	0.298121	0.700106	0.33162	0.546792	NA	0.139312	0.518079	0.498228	0.769585	0.305565	0.600496	0.214108	0.128146	0.426267	0.269054	0.472882	0.459943	NA	0.552286	0.853598	0.980149	0.737859	0.320631	0.112549	0.440269	0.111308	0.863169	0.00478554	0.378057	0.0320808	0.123892
PRIDE_LFQ_Healthy_Heart	PRIDE	LFQ	Healthy	Heart	0.0685031	0.094237	0.763139	0.624139	0.146611	0.127401	0.6361	NA	0.332186	0.0645161	0.311707	0.327474	0.402682	0.923523	0.103842	0.614897	0.615803	0.498188	NA	NA	NA	0.323487	0.403588	0.00416818	0.600217	0.554186	0.285792	0.175788	0.264951	0.249366	0.372599	0.10058	0.894346	0.886372	0.675788	0.443639	0.291591	0.0857195	0.293766	0.479703	0.688474	0.925698	0.23958	0.215658	0.201522
PRIDE_LFQ_Healthy_Endocrine	PRIDE	LFQ	Healthy	Endocrine	0.085251	0.159758	0.842838	0.764419	0.7644	0.389229	0.221812	0.0898916	0.100776	0.175128	0.193566	0.402135	0.623782	0.284038	0.156392	0.276644	0.214235	0.519703	0.0422982	0.345293	0.376878	0.440959	0.339364	0.247947	0.61701	0.341073	0.229078	0.267924	0.462001	0.198706	0.350911	NA	0.297684	0.525376	0.631076	0.595198	0.297835	0.0919628	0.352162	0.117436	0.811168	0.346009	0.138773	0.291593	0.23892
PRIDE_LFQ_Healthy_Gynecologic	PRIDE	LFQ	Healthy	Gynecologic	0.152268	0.108511	0.833453	0.590878	0.158547	0.244156	0.266714	0.169258	0.28088	0.345617	0.206439	0.342747	0.625616	0.275602	0.38695	0.442919	0.213331	0.349282	0.216097	0.109065	0.312005	0.608559	0.437374	0.346019	0.557651	0.232767	0.196191	0.221511	0.438671	0.292854	0.447349	0.302432	0.394686	0.688571	0.614211	0.727311	0.327036	0.313264	0.456382	0.225565	0.874317	0.29213	0.394937	0.26338	0.424825
PRIDE_LFQ_Healthy_Kidney	PRIDE	LFQ	Healthy	Kidney	0.0821575	0.143061	0.473656	0.776031	0.383997	0.419896	0.164136	0.0514378	0.00732274	0.0737632	0.169852	0.369709	0.595999	0.103411	0.133059	0.365958	0.59725	0.146276	NA	0.889087	0.114306	0.397392	0.495981	0.470441	0.460618	0.1586	0.450259	0.242543	0.312734	0.0459011	0.579746	NA	0.360779	0.404358	0.895874	0.403465	0.267548	0.0642972	0.373638	0.296124	0.706198	0.10359	0.147526	NA	0.27237
PRIDE_LFQ_Healthy_Soft Tissue/Skin	PRIDE	LFQ	Healthy	Soft Tissue/Skin	0.433167	0.178457	0.270885	0.545148	0.273551	0.0794525	0.196587	0.18059	0.0542126	0.185745	0.243868	0.298258	0.558656	0.20903	0.221472	0.658905	0.368112	0.339851	0.0520796	0.132243	0.123889	0.550658	0.493246	0.147885	0.57963	0.186811	0.170636	0.374511	0.484003	0.485958	0.361536	NA	0.255066	0.991468	0.265197	0.624956	0.152328	0.180057	0.450053	0.365091	0.915215	0.480626	0.555101	0.142908	0.22236
PRIDE_LFQ_Healthy_Prostate	PRIDE	LFQ	Healthy	Prostate	0.236954	NA	0.600816	0.491303	0.116436	0.123536	0.899006	0.0683351	0.134008	0.166489	0.0686901	0.401136	0.616613	0.101349	0.328186	0.557508	0.157614	0.568868	0.640753	NA	0.244764	0.397764	0.125843	0.219205	0.529109	0.0241392	0.151935	0.478168	0.545971	0.445864	0.630458	0.0972666	0.0891019	0.839901	0.590522	0.522364	0.241747	0.236244	0.336528	0.195421	0.840256	0.327654	0.135783	0.574725	0.0612354
PRIDE_LFQ_Healthy_Pancreas	PRIDE	LFQ	Healthy	Pancreas	0.153161	0.431504	0.978561	0.383721	0.115734	0.424237	0.410247	NA	0.0695858	0.380996	0.0381541	0.676962	0.0686773	0.204397	0.628997	0.445131	0.195312	0.394985	NA	0.183321	0.436592	0.652435	0.548692	0.109012	0.645712	0.235647	0.738735	0.109557	0.543241	0.211301	0.618278	NA	0.891533	0.272529	0.983285	0.906432	0.313953	0.883903	0.367733	0.0565044	0.815225	0.172238	0.299964	0.35556	0.658612
PRIDE_LFQ_Healthy_Fat	PRIDE	LFQ	Healthy	Fat	0.146427	0.183722	0.66783	0.864413	0.254088	0.0301304	0.120522	NA	0.0400514	0.225611	0.23002	0.424766	0.67573	0.919897	0.167555	0.601507	0.265295	0.2991	NA	0.121992	0.250781	0.342458	0.264927	0.397942	0.677935	0.0505236	0.131729	0.252985	0.582032	0.236267	0.30553	NA	0.0929634	0.898769	0.961602	0.29763	0.16829	0.174169	0.329598	0.213118	0.880764	0.390777	0.485394	0.0951681	0.0049605
PRIDE_LFQ_Healthy_Hematopoietic	PRIDE	LFQ	Healthy	Hematopoietic	0.14746	0.489821	0.763321	0.762082	0.579041	0.015578	0.266065	0.228359	0.0913436	0.204461	0.23721	0.39299	0.568773	0.631085	0.371216	0.414587	0.232785	0.453886	0.0748805	0.0895734	0.460435	0.682245	0.242521	0.451407	0.59391	0.257037	0.305364	0.309435	0.446097	0.323597	0.33829	NA	0.574969	0.539033	0.578332	0.739246	0.430696	0.343424	0.546468	0.198265	0.861037	0.170296	0.818198	0.72827	0.526111
CPTAC_TMT_Tumor_Breast	CPTAC	TMT	Tumor	Breast	0.082769	0.052344	0.774611	0.66609	0.427821	0.0932762	0.384824	0.0985487	0.227998	0.107076	0.116128	0.233547	0.55845	0.166601	0.408746	0.424285	0.211499	0.331251	0.109704	0.175011	0.289068	0.656707	0.445458	0.241604	0.656804	0.113264	0.443504	0.330451	0.409056	0.292031	0.485491	0.201134	0.518161	0.706351	0.81806	0.686408	0.369096	0.256623	0.343316	0.133679	0.882819	0.035044	0.396608	0.21439	0.366947
CPTAC_TMT_NAT_Kidney	CPTAC	TMT	NAT	Kidney	0.129415	0.0297801	0.815072	0.888484	0.466583	0.146738	0.494769	0.0271629	0.0667381	0.0680791	0.128052	0.272879	0.664814	0.355447	0.24767	0.359517	0.117196	0.335499	0.0202147	0.735466	0.17557	0.437672	0.464601	0.202645	0.587688	0.136645	0.246116	0.238352	0.374797	0.183895	0.376458	0.0231112	0.542737	0.685013	0.792462	0.301145	0.264407	0.0616061	0.442655	0.250064	0.841794	0.277261	0.224969	0.0332965	0.22948
CPTAC_TMT_Tumor_Kidney	CPTAC	TMT	Tumor	Kidney	0.110685	0.0339101	0.840134	0.808052	0.429672	0.107016	0.547594	0.0263552	0.0703346	0.0734971	0.133471	0.264638	0.623628	0.517833	0.353692	0.372068	0.103225	0.330948	0.0190092	0.55083	0.245108	0.454776	0.276576	0.259857	0.639499	0.138346	0.188179	0.243122	0.434362	0.188828	0.451725	0.022553	0.444018	0.539342	0.803099	0.364663	0.23991	0.072199	0.393966	0.227846	0.879297	0.187406	0.315964	0.0301736	0.23607
CPTAC_TMT_NAT_Gastrointestinal	CPTAC	TMT	NAT	Gastrointestinal	0.0892528	NA	0.67562	0.62102	0.206157	0.0202669	0.117342	0.00687535	0.026076	0.111182	0.05862	0.197665	0.351867	0.226938	0.0686476	0.364279	0.0973026	0.888007	NA	0.0839379	0.389816	0.343504	0.348644	0.00580509	0.544374	0.0732486	0.181818	0.22416	0.285515	0.248158	0.730634	0.0253324	0.408842	0.91588	0.575203	0.858561	0.134585	0.0690875	0.213332	0.0854932	0.813388	0.0539174	0.433531	0.0888619	0.0874683
CPTAC_TMT_Tumor_Gastrointestinal	CPTAC	TMT	Tumor	Gastrointestinal	0.0665889	NA	0.767654	0.44361	0.202076	0.0233219	0.125917	0.00523188	0.0231565	0.0727885	0.0776196	0.279372	0.297404	0.169302	0.0755264	0.338705	0.094139	0.867251	NA	0.0857676	0.401208	0.419027	0.373514	0.00898299	0.570409	0.0543456	0.190254	0.205682	0.273314	0.210468	0.748376	0.036958	0.404657	0.798259	0.607839	0.906743	0.160928	0.0808959	0.190885	0.0647227	0.810226	0.0252145	0.409019	0.0970895	0.103591
CPTAC_TMT_Healthy_Brain	CPTAC	TMT	Healthy	Brain	0.10657	0.457241	0.769918	0.778808	0.25647	0.364084	0.201685	0.0952788	0.0815067	0.184593	0.240793	0.245286	0.626407	0.205974	0.133853	0.466226	0.301424	0.43496	0.513659	0.236677	0.174814	0.283676	0.518988	0.124634	0.665535	0.0700984	0.647639	0.386824	0.71313	0.339837	0.270369	0.00539806	0.143255	0.515044	0.77131	0.281685	0.211259	0.213736	0.55676	0.563997	0.932454	0.743539	0.61685	0.0378945	0.159724
CPTAC_TMT_Tumor_Brain	CPTAC	TMT	Tumor	Brain	0.0929165	0.178941	0.821096	0.752417	0.265887	0.342662	0.164905	0.0803286	0.0553993	0.128399	0.208482	0.204289	0.691372	0.203749	0.161921	0.399717	0.219234	0.339184	0.537232	0.139419	0.335113	0.367356	0.435667	0.204192	0.674615	0.104148	0.509594	0.21252	0.638073	0.159336	0.27464	0.0123953	0.176884	0.443966	0.726594	0.43859	0.17584	0.169852	0.473422	0.231506	0.938001	0.578853	0.621914	0.030811	0.124626
CPTAC_TMT_Tumor_Head and Neck	CPTAC	TMT	Tumor	Head and Neck	0.0559045	0.0186931	0.868818	0.483498	0.341762	0.176593	0.413027	0.101405	0.0846469	0.116062	0.128001	0.342059	0.601876	0.410825	0.388436	0.517464	0.163147	0.265296	0.0408043	0.0538259	0.46708	0.491202	0.220686	0.337107	0.663474	0.0356103	0.219875	0.217384	0.346786	0.298406	0.415645	0.333529	0.420658	0.678983	0.744712	0.627484	0.354599	0.387141	0.277576	0.103421	0.891008	0.271816	0.398566	0.5254	0.184437
CPTAC_TMT_NAT_Head and Neck	CPTAC	TMT	NAT	Head and Neck	0.0488779	0.0116214	0.844814	0.69299	0.366833	0.211598	0.393131	0.0909665	0.0694689	0.103582	0.111653	0.254283	0.612195	0.46874	0.353216	0.495851	0.176255	0.210466	0.0342764	0.0982126	0.421247	0.442106	0.231956	0.353595	0.671591	0.0497593	0.213503	0.238827	0.401426	0.310393	0.358815	0.137256	0.599595	0.604539	0.735808	0.49585	0.335258	0.36893	0.326466	0.0957029	0.866595	0.483806	0.289414	0.451371	0.134905
CPTAC_TMT_Tumor_Lung	CPTAC	TMT	Tumor	Lung	0.0932702	0.0413	0.856378	0.700299	0.47898	0.196858	0.123961	0.0468941	0.0724179	0.114192	0.116809	0.339091	0.57796	0.40001	0.368125	0.540258	0.293181	0.319404	0.293434	0.135748	0.376078	0.619661	0.458246	0.177087	0.563027	0.176167	0.177989	0.238614	0.398423	0.331257	0.706595	0.13528	0.428275	0.687794	0.750731	0.58676	0.265889	0.102271	0.428209	0.14624	0.870951	0.143212	0.375113	0.279049	0.243837
CPTAC_TMT_NAT_Lung	CPTAC	TMT	NAT	Lung	0.106773	0.0358381	0.792193	0.871997	0.459459	0.214269	0.110781	0.0450003	0.0858993	0.111617	0.116766	0.279561	0.687956	0.515147	0.278973	0.490745	0.281544	0.330118	0.311902	0.230566	0.285172	0.548377	0.463034	0.122729	0.588136	0.263354	0.161188	0.248081	0.488068	0.407924	0.668716	0.0235043	0.49256	0.760269	0.732998	0.50668	0.229103	0.0853408	0.45772	0.245025	0.855134	0.254882	0.446426	0.259355	0.196616
CPTAC_TMT_Tumor_Gynecologic	CPTAC	TMT	Tumor	Gynecologic	0.053778	0.0138725	0.688125	0.513092	0.313919	0.0598998	0.269164	0.103897	0.095436	0.27362	0.152543	0.201342	0.451087	0.201465	0.302803	0.376527	0.208084	0.332886	0.0619045	0.0267693	0.353714	0.519302	0.341946	0.257988	0.658283	0.0313509	0.271323	0.190883	0.564606	0.295121	0.495998	0.116561	0.574184	0.7963	0.703784	0.675629	0.265478	0.408979	0.381471	0.0736231	0.903475	0.286564	0.384324	0.443171	0.339702
CPTAC_TMT_NAT_Gynecologic	CPTAC	TMT	NAT	Gynecologic	0.122872	0.0170461	0.712297	0.681554	0.265613	0.05962	0.227279	0.119008	0.100544	0.25494	0.130843	0.184213	0.528273	0.281509	0.181571	0.453269	0.278992	0.30426	0.0437963	0.034231	0.308254	0.553899	0.325736	0.20182	0.637883	0.0266911	0.231628	0.211813	0.619245	0.377402	0.372247	0.0563812	0.569651	0.911877	0.665896	0.601398	0.182248	0.332081	0.418624	0.102339	0.892142	0.491791	0.455596	0.405055	0.368616
CPTAC_TMT_Tumor_Pancreas	CPTAC	TMT	Tumor	Pancreas	0.174255	0.490962	0.849026	0.702568	0.254511	0.00704368	0.179853	0.101286	0.0647517	0.0913365	0.177454	0.742545	0.714099	0.289471	0.223988	0.437976	0.231406	0.327104	0.0178676	0.0960672	0.402036	0.420596	0.38255	0.243474	0.613367	0.150334	0.215875	0.284492	0.607924	0.179914	0.258566	0.017164	0.467053	0.79101	0.647413	0.843536	0.277373	0.154898	0.39764	0.464593	0.877371	0.0834809	0.324575	0.287485	0.092042
CPTAC_TMT_NAT_Pancreas	CPTAC	TMT	NAT	Pancreas	0.175004	0.551634	0.837099	0.737242	0.483065	0.00853508	0.214332	0.122847	0.0975265	0.115936	0.191762	0.708969	0.665691	0.269694	0.24806	0.435131	0.18835	0.288053	0.0216773	0.165957	0.452105	0.459182	0.476684	0.242405	0.583022	0.276385	0.213957	0.311023	0.579747	0.186352	0.246241	0.0161944	0.506738	0.72746	0.637021	0.829247	0.296638	0.16247	0.392423	0.42407	0.851913	0.122743	0.248518	0.212739	0.120969
CCLE_LFQ_Tumor_Hematopoietic	CCLE	LFQ	Tumor	Hematopoietic	0.156084	0.0184008	0.786444	0.623958	0.273142	0.049007	0.219928	0.0510659	0.0558936	0.0966907	0.123318	0.2639	0.394297	0.270811	0.254913	0.394388	0.173642	0.329933	0.0564496	0.067349	0.308048	0.414187	0.307066	0.162743	0.690905	NA	0.205889	0.196132	0.414438	0.238837	0.289582	0.0356646	0.378635	0.638551	0.715535	0.552848	0.218538	0.164594	0.349254	0.146478	0.857964	0.210736	0.365088	0.228348	0.193245
CCLE_LFQ_Tumor_Lung	CCLE	LFQ	Tumor	Lung	0.0482635	0.0646692	0.710318	0.601272	0.275795	0.0612733	0.249629	0.0517247	0.047708	0.0862129	0.0969946	0.237734	0.487222	0.182682	0.157659	0.383	0.134366	0.300582	0.0499372	0.0582842	0.225178	0.416705	0.314403	0.142293	0.434801	0.0604027	0.204318	0.183645	0.341829	0.236038	0.415789	0.0244321	0.378605	0.612907	0.617593	0.562619	0.158595	0.11961	0.279938	0.125428	0.813395	0.163302	0.251821	0.0534313	0.216812
CCLE_LFQ_Tumor_Gastrointestinal	CCLE	LFQ	Tumor	Gastrointestinal	0.126704	0.00915927	0.705631	0.570194	0.318093	0.0636404	0.162836	0.0274546	0.0682496	0.10301	0.0973057	0.231787	0.434312	0.173699	0.154667	0.313414	0.132177	0.312167	0.0558801	0.115464	0.219838	0.337493	0.249898	0.11647	0.449668	NA	NA	0.151859	0.261633	0.177067	0.421515	0.0256266	0.391495	0.665793	0.577916	0.535574	0.161214	NA	0.280473	0.131367	0.75395	0.168584	0.2378	NA	0.157735
CCLE_LFQ_Tumor_Breast	CCLE	LFQ	Tumor	Breast	0.0120548	0.0380343	0.721777	0.617706	0.311947	0.0690088	NA	NA	NA	0.0911741	0.111176	0.214807	0.426058	0.237964	0.194858	0.332487	0.148706	0.384449	0.043578	0.0147485	0.224639	0.398598	0.296712	0.136241	0.476639	NA	0.364235	0.147224	0.301485	0.20204	0.345252	0.0269314	0.37587	0.510584	0.646164	0.455917	0.144811	NA	0.195715	0.12815	0.819027	0.0154806	0.22607	0.117717	0.129094
CCLE_LFQ_Tumor_Bone	CCLE	LFQ	Tumor	Bone	NA	0.0306922	0.718046	0.510723	0.357064	0.0580152	0.262173	0.0270575	0.118187	0.0417098	0.104455	0.250829	0.544295	0.24266	0.143439	0.303812	0.134768	0.197946	0.0578333	0.0365111	0.19837	0.403915	0.288506	0.187463	0.48023	NA	0.0619718	0.199135	0.55776	0.123087	0.363486	0.0265996	NA	0.748891	0.626751	0.565646	0.163608	0.0788718	0.271897	0.0868386	0.831559	0.0674731	0.351653	NA	0.2262
CCLE_LFQ_Tumor_Gynecologic	CCLE	LFQ	Tumor	Gynecologic	0.0820557	0.340375	0.630249	0.506712	0.210978	0.0749764	0.209402	0.0402043	0.0710192	0.0510816	0.0700438	0.223502	0.468561	0.192828	0.173718	0.2952	0.118524	0.302758	0.0495141	0.049715	0.211137	0.367809	0.194571	0.0832619	0.385415	NA	0.267505	0.261678	0.258216	0.171485	0.451432	0.0336708	0.422507	0.68211	0.484268	0.546641	0.14224	0.147124	0.243885	0.0856972	0.752884	0.205799	0.233046	NA	0.111917
CCLE_LFQ_Tumor_Soft Tissue/Skin	CCLE	LFQ	Tumor	Soft Tissue/Skin	0.0191984	0.0479143	0.721628	0.65824	0.270766	0.051571	0.132328	0.0137419	0.0401886	NA	0.104404	0.211003	0.567402	0.272863	0.171609	0.31389	0.16286	0.284528	0.0514395	0.143009	0.268641	0.353159	0.276334	0.146023	0.532097	NA	0.172397	0.229859	0.374307	0.168492	0.473859	0.0267743	0.257563	0.58035	0.61177	0.542096	0.149772	0.22344	0.235051	0.0414824	0.792694	0.0592999	0.279647	0.0655769	0.185224
CCLE_LFQ_Tumor_Head and Neck	CCLE	LFQ	Tumor	Head and Neck	NA	NA	0.631093	0.732757	0.248357	0.072274	0.143705	NA	0.0280006	0.0621307	0.0931594	0.26027	0.353533	0.0313915	0.14013	0.175074	0.0248902	0.302415	0.0235981	0.0111975	0.187539	0.349442	0.177198	0.146753	0.324698	NA	NA	0.103234	NA	0.184673	0.414641	0.0377702	0.251316	0.630123	0.452604	0.581426	0.178648	NA	0.207554	NA	0.677984	NA	0.168299	NA	0.301634
CCLE_LFQ_Tumor_Endocrine	CCLE	LFQ	Tumor	Endocrine	NA	0.0293447	0.664842	0.54825	0.206517	0.0538032	NA	NA	NA	0.0402487	0.025641	0.256403	0.484347	0.217361	0.244557	0.266602	0.192583	0.227598	0.0464221	0.068189	0.218653	0.365493	0.313173	0.133022	0.547578	NA	NA	0.186895	0.502229	0.0421652	0.350651	0.0433297	NA	0.647448	0.548196	0.464403	0.221589	NA	0.220535	0.203681	0.70802	NA	0.250123	0.117666	0.214341
CCLE_LFQ_Tumor_Brain	CCLE	LFQ	Tumor	Brain	0.00546176	0.0676268	0.728585	0.527373	0.235527	0.065605	0.20263	NA	0.0307395	0.110888	0.120117	0.235859	0.494142	0.207947	0.162758	0.324126	0.123635	0.260751	0.0669638	0.017858	0.271969	0.399866	0.346536	0.117927	0.420413	NA	0.256848	0.198089	0.425237	0.163349	0.380653	0.0234427	0.265098	0.625875	0.61098	0.602831	0.167207	0.141365	0.275397	0.0977539	0.810596	0.120347	0.272839	0.161628	0.181634
CCLE_LFQ_Tumor_Pancreas	CCLE	LFQ	Tumor	Pancreas	NA	NA	0.680646	0.351665	0.225812	0.0704274	0.15814	NA	0.0492638	NA	0.0920693	0.251526	0.39095	0.330643	0.139568	0.255087	0.112691	0.307927	NA	0.00256328	0.160387	0.302716	0.158533	0.21256	0.330407	NA	NA	NA	0.13384	0.202586	0.458606	0.0392565	0.207245	0.604982	0.504831	0.533381	0.17228	NA	0.377638	0.108761	0.683875	NA	0.248693	NA	0.0884866
CCLE_LFQ_Tumor_Prostate	CCLE	LFQ	Tumor	Prostate	NA	NA	0.711324	0.640581	0.344424	0.0505808	0.180794	NA	NA	NA	0.000734934	0.171261	0.553283	0.260129	0.126593	0.24417	0.100101	0.229939	0.0485056	0.335291	0.212819	0.376912	0.301022	0.14064	0.410259	NA	NA	0.262861	NA	NA	0.331062	0.0185814	0.354884	0.568798	0.602557	0.555467	0.150996	NA	0.243927	0.093888	0.786415	NA	0.219247	NA	0.121771
CCLE_LFQ_Tumor_Other	CCLE	LFQ	Tumor	Other	NA	NA	0.674494	0.472711	NA	0.036664	NA	NA	NA	NA	NA	0.402354	0.393077	NA	0.159631	0.456781	0.260554	0.186654	0.028169	NA	0.201438	0.365052	0.302769	0.100582	0.469031	NA	NA	0.550461	NA	0.138384	0.309794	0.026785	NA	0.62482	0.549955	0.661156	0.160733	NA	0.142599	NA	0.834726	0.0861057	0.281634	NA	0.117371
CCLE_LFQ_Tumor_Kidney	CCLE	LFQ	Tumor	Kidney	NA	0.0197089	0.714223	0.503217	0.402417	0.0762265	0.155213	NA	0.00549769	NA	0.0361836	0.227226	0.531842	0.226708	0.134411	0.296751	0.196249	0.246175	0.0332371	0.0715551	0.175966	0.297152	0.247824	0.166764	0.418716	NA	NA	0.144924	0.395413	NA	0.282873	0.0167459	0.196439	0.69706	0.602671	0.372317	0.146125	NA	0.277776	NA	0.831333	NA	0.234928	NA	NA
CCLE_LFQ_Tumor_Hepatobiliary	CCLE	LFQ	Tumor	Hepatobiliary	NA	NA	0.724709	0.653393	0.312643	0.0748283	0.115073	NA	0.00924499	NA	0.072497	0.246026	0.445422	0.358269	0.18003	0.354678	0.0880658	0.377751	0.0569225	0.0517754	0.235204	0.342423	0.28807	0.0493497	0.327386	NA	NA	0.165522	0.460889	0.0723704	0.509006	0.0249312	NA	0.793695	0.592706	0.559506	0.163453	NA	0.222246	NA	0.766149	NA	0.234837	NA	0.130385
CCLE_LFQ_Tumor_Bladder	CCLE	LFQ	Tumor	Bladder	NA	NA	0.652474	0.432903	0.206388	0.0861233	0.132279	NA	NA	0.187267	0.0565916	0.149235	0.519189	0.261884	0.144168	0.0559703	0.0954533	0.321311	0.045102	NA	0.261255	0.264102	0.195048	0.144045	0.481844	NA	NA	0.190264	0.125539	0.0732946	0.388115	0.018078	NA	0.594324	0.46441	0.508	0.124526	NA	0.321309	NA	0.693436	NA	0.267206	NA	NA
CCLE_LFQ_Tumor_Testis	CCLE	LFQ	Tumor	Testis	NA	0.000636943	0.838908	NA	NA	0.0460505	0.255237	NA	0.00605096	NA	0.154079	0.377619	0.472718	NA	0.176695	0.198973	0.102255	0.242802	NA	NA	0.269084	0.511253	0.30456	0.210497	0.551363	NA	NA	0.0910828	NA	0.320497	0.431005	0.0381609	NA	0.614144	0.638816	0.573707	0.214563	NA	0.312845	NA	0.849183	NA	0.331775	NA	NA
CCLE_TMT_Tumor_Breast	CCLE	TMT	Tumor	Breast	0.205929	0.156947	0.763527	0.718696	0.397209	0.203893	0.257315	0.0892642	0.0746358	0.14465	0.172792	0.28798	0.600675	0.461723	0.290423	0.439526	0.292425	0.478516	0.187864	0.0817471	0.416912	0.519155	0.46569	0.283989	0.585024	0.262115	0.31478	0.327801	0.537247	0.359915	0.454377	0.164251	0.550002	0.467061	0.759232	0.591042	0.306934	0.210666	0.422364	0.261042	0.845348	0.274747	0.410444	0.316835	0.236159
CCLE_TMT_Tumor_Soft Tissue/Skin	CCLE	TMT	Tumor	Soft Tissue/Skin	0.191204	0.201299	0.815389	0.79084	0.384532	0.168549	0.299208	0.138876	0.150803	0.194361	0.221341	0.421688	0.645574	0.349823	0.336184	0.556682	0.401348	0.467223	0.291117	0.569044	0.426185	0.468817	0.423014	0.24171	0.70432	0.105761	0.375856	0.323793	0.513487	0.319157	0.646325	0.0966798	0.330398	0.580121	0.703946	0.656438	0.364655	0.243362	0.40277	0.199761	0.836788	0.252502	0.485588	0.364986	0.237348
CCLE_TMT_Tumor_Kidney	CCLE	TMT	Tumor	Kidney	0.151607	0.180408	0.736595	0.551181	0.363128	0.214504	0.321219	0.0805202	0.0778529	0.206307	0.241384	0.347879	0.614647	0.498174	0.341453	0.556746	0.240074	0.4341	0.106902	0.316155	0.453614	0.344343	0.330868	0.15763	0.586391	0.136158	0.300221	0.366229	0.539742	0.232984	0.472746	0.0706437	0.295816	0.626531	0.678231	0.605214	0.350378	0.187449	0.488308	0.199378	0.895595	0.376391	0.453312	0.185183	0.156953
CCLE_TMT_Tumor_Lung	CCLE	TMT	Tumor	Lung	0.12746	0.111836	0.77565	0.647647	0.413313	0.178903	0.29049	0.134921	0.10948	0.179385	0.184242	0.377987	0.590536	0.344292	0.316711	0.469391	0.294939	0.438445	0.168421	0.273941	0.372608	0.524911	0.40795	0.261522	0.583163	0.211972	0.322516	0.301233	0.461272	0.328321	0.530529	0.135287	0.460582	0.80042	0.705207	0.653625	0.32087	0.214951	0.438247	0.248453	0.8387	0.267575	0.409137	0.234571	0.262804
CCLE_TMT_Tumor_Hepatobiliary	CCLE	TMT	Tumor	Hepatobiliary	0.14581	0.116151	0.735187	0.648426	0.344218	0.143715	0.342067	0.135546	0.153133	0.224736	0.254915	0.472918	0.603348	0.319635	0.389087	0.458704	0.284391	0.407814	0.0896298	0.43258	0.399806	0.407688	0.428784	0.233388	0.447479	0.235883	0.230815	0.313793	0.420225	0.240445	0.540003	0.256273	0.370018	0.808734	0.693428	0.660212	0.290504	0.168888	0.441297	0.103623	0.872606	0.264886	0.296528	0.238194	0.237336
CCLE_TMT_Tumor_Gynecologic	CCLE	TMT	Tumor	Gynecologic	0.136177	0.0989412	0.794727	0.548204	0.340848	0.14741	0.234351	0.112154	0.119469	0.140875	0.157311	0.351956	0.547781	0.209291	0.311336	0.390254	0.182224	0.457032	0.11127	0.221833	0.321755	0.515905	0.367616	0.318029	0.494618	0.243864	0.24642	0.253737	0.421599	0.337448	0.493512	0.119836	0.39195	0.807274	0.658841	0.643902	0.249829	0.2203	0.397502	0.275719	0.80628	0.228887	0.429944	0.265557	0.279987
CCLE_TMT_Tumor_Pancreas	CCLE	TMT	Tumor	Pancreas	0.120369	0.105996	0.753705	0.583658	0.372717	0.191217	0.277762	0.114348	0.161823	0.168477	0.179847	0.351646	0.533921	0.262787	0.216226	0.384091	0.147507	0.396537	0.0552386	0.325868	0.388611	0.538199	0.284055	0.298612	0.492266	0.203267	0.241594	0.259484	0.393186	0.279708	0.524661	0.131742	0.457635	0.643446	0.674231	0.605245	0.255576	0.192304	0.37261	0.272292	0.810703	0.214491	0.340098	0.255276	0.259568
CCLE_TMT_Tumor_Gastrointestinal	CCLE	TMT	Tumor	Gastrointestinal	0.160941	0.104849	0.779272	0.643394	0.415065	0.144948	0.277742	0.126868	0.148982	0.165144	0.188128	0.378771	0.592111	0.314582	0.320997	0.436885	0.222685	0.4077	0.164346	0.323654	0.380163	0.490769	0.435064	0.252991	0.569346	0.151304	0.298523	0.332306	0.460347	0.320607	0.502742	0.144222	0.558969	0.657079	0.678719	0.670233	0.284148	0.211832	0.387352	0.280153	0.831717	0.227136	0.39719	0.30478	0.2842
CCLE_TMT_Tumor_Bladder	CCLE	TMT	Tumor	Bladder	0.224014	0.15278	0.799666	0.67144	0.520354	0.242898	0.241395	0.122955	0.126353	0.138407	0.150449	0.343924	0.598597	0.491499	0.235705	0.435115	0.266609	0.463767	0.0605937	0.165893	0.403802	0.532469	0.343063	0.475821	0.584359	0.108979	0.234284	0.240181	0.539443	0.30782	0.443606	0.140547	0.402762	0.580359	0.691065	0.652064	0.204164	0.230241	0.383042	0.229245	0.845426	0.270648	0.48638	0.2693	0.286017
CCLE_TMT_Tumor_Head and Neck	CCLE	TMT	Tumor	Head and Neck	0.0915754	0.0831057	0.770055	0.511926	0.410045	0.34276	0.294488	0.124831	0.170754	0.167735	0.278507	0.424617	0.536322	0.437791	0.208874	0.278956	0.0624032	0.495798	0.0926403	0.181721	0.447552	0.4693	0.247386	0.430559	0.464516	0.0777519	0.201839	0.194655	0.332082	0.278051	0.564601	0.178692	0.270518	0.707667	0.615604	0.679744	0.15413	0.113287	0.276552	0.207774	0.783937	0.137688	0.235815	0.297464	0.340719
CCLE_TMT_Tumor_Prostate	CCLE	TMT	Tumor	Prostate	0.0990861	0.115877	0.774563	0.707856	0.444124	0.209049	0.171251	0.121039	0.221114	0.187473	0.129309	0.336234	0.518205	0.56939	0.377214	0.440218	0.232521	0.342508	0.125777	0.780996	0.276267	0.578707	0.447702	0.259031	0.537894	0.410438	0.236753	0.220603	0.404478	0.305346	0.405899	0.025418	0.618336	0.630676	0.680886	0.54564	0.283396	0.273075	0.350437	0.325006	0.834785	0.155894	0.387805	0.16478	0.324716
CCLE_TMT_Tumor_Bone	CCLE	TMT	Tumor	Bone	0.110047	0.0769956	0.785483	0.614987	0.393013	0.164611	0.246267	0.146643	0.143248	0.0872154	0.141022	0.366937	0.50462	0.305459	0.202595	0.386001	0.215126	0.353241	0.109432	0.0674492	0.294639	0.617612	0.490834	0.391671	0.591314	0.0604782	0.367171	0.297185	0.379679	0.310768	0.496784	0.139761	0.321117	0.901735	0.691372	0.691131	0.241575	0.188944	0.454259	0.247859	0.807502	0.167684	0.371146	0.26234	0.37503
CCLE_TMT_Tumor_Hematopoietic	CCLE	TMT	Tumor	Hematopoietic	0.203775	0.142816	0.808695	0.792145	0.478812	0.125837	0.304547	0.0986514	0.225256	0.169424	0.188905	0.352503	0.480542	0.463118	0.40292	0.496924	0.315685	0.426237	0.160456	0.238033	0.385599	0.618041	0.608926	0.218913	0.770847	0.267988	0.458899	0.338086	0.53247	0.39043	0.450638	0.111903	0.781305	0.748002	0.755984	0.666955	0.383017	0.354249	0.423113	0.268521	0.860909	0.266581	0.588053	0.381761	0.389546
CCLE_TMT_Tumor_Brain	CCLE	TMT	Tumor	Brain	0.189911	0.0958525	0.767329	0.755752	0.3898	0.220837	0.268135	0.132849	0.134659	0.171826	0.195505	0.40402	0.604819	0.4326	0.267035	0.452557	0.254829	0.40412	0.20508	0.487709	0.398599	0.491541	0.443372	0.242473	0.572458	0.149191	0.154513	0.315588	0.519476	0.244119	0.640777	0.115159	0.347077	0.767427	0.735574	0.671408	0.345146	0.196644	0.383552	0.229209	0.830679	0.217174	0.362729	0.318841	0.20404
CCLE_TMT_Tumor_Other	CCLE	TMT	Tumor	Other	0.372688	0.0595661	0.759068	0.203058	0.137624	0.108997	0.315612	0.124467	0.0665007	0.181899	0.226174	0.342639	0.63798	0.0853485	0.190789	0.374467	0.225818	0.444701	0.0972617	0.00604552	0.543208	0.520448	0.140292	0.479196	0.373044	NA	0.256579	0.20537	0.337304	0.193634	0.53574	0.0871266	0.221906	0.763869	0.634068	0.871622	0.200747	0.187589	0.453058	0.683321	0.826458	0.360064	0.352596	0.0316501	0.354018
CCLE_TMT_Tumor_Endocrine	CCLE	TMT	Tumor	Endocrine	0.473729	0.129983	0.703704	0.83642	0.150678	0.159604	0.332184	0.055432	0.0747995	0.193543	0.194781	0.368771	0.690081	0.36988	0.272817	0.575676	0.270619	0.445556	0.0791134	0.0409083	0.430516	0.319667	0.42887	0.0575229	0.653783	NA	0.234071	0.287754	0.82797	0.402956	0.452171	0.0863587	0.286896	0.551091	0.654648	0.519589	0.297	0.188424	0.43406	0.190818	0.866699	0.253234	0.437486	0.118446	0.0983981
TPCPA_LFQ_Tumor_Prostate	TPCPA	LFQ	Tumor	Prostate	0.0959376	NA	0.620034	0.594614	0.192397	NA	0.0547193	NA	0.0351008	0.070862	0.176978	0.172097	0.433001	0.109232	0.075527	0.235602	0.043415	0.29702	0.0770957	0.178239	0.121211	0.374975	0.389251	0.109347	0.31769	NA	0.189425	0.158936	0.32803	0.265609	0.238395	0.000552944	0.27582	0.797771	0.64287	0.399453	0.144595	0.0614244	0.298575	0.207407	0.74571	0.131382	0.107142	NA	0.0864036
TPCPA_LFQ_Tumor_Gynecologic	TPCPA	LFQ	Tumor	Gynecologic	0.0932716	0.06495	0.755847	0.406339	0.295734	0.031428	0.181136	0.0500394	0.0785644	0.0937444	0.202593	0.405617	0.509529	0.222603	0.380653	0.430915	0.164881	0.344354	0.0755249	0.138795	0.271887	0.419674	0.186246	0.134855	0.579564	0.0697135	0.207449	0.221086	0.369753	0.254245	0.444666	0.0615927	0.44744	0.681948	0.624976	0.626827	0.234228	0.155922	0.386415	0.12624	0.851648	0.303476	0.248172	0.14846	0.163022
TPCPA_LFQ_Tumor_Gastrointestinal	TPCPA	LFQ	Tumor	Gastrointestinal	0.057432	0.0964208	0.746643	0.544109	0.351063	0.120012	0.180575	NA	0.135431	0.0326402	0.074086	0.219754	0.42223	0.209547	0.238892	0.399527	0.173644	0.234263	0.0752229	0.172731	0.336653	0.337513	0.329781	0.0829293	0.549516	NA	0.153948	0.188587	0.35445	0.14119	0.43167	0.0143504	0.367107	0.580579	0.646991	0.56844	0.209348	0.0552958	0.264091	0.0891873	0.793088	0.0937144	0.21037	0.00824566	0.148433
TPCPA_LFQ_Tumor_Hematopoietic	TPCPA	LFQ	Tumor	Hematopoietic	0.05539	0.0403077	0.739953	0.403856	0.180451	0.105655	0.196836	0.125802	0.0592203	0.188565	0.130674	0.297965	0.42295	0.353344	0.182665	0.444051	0.125012	0.4725	0.0136759	0.118594	0.317137	0.555372	0.318728	0.27689	0.60457	NA	0.165107	0.143118	0.316465	0.331638	0.414653	0.0975588	0.222682	0.610048	0.682844	0.712336	0.196177	0.137526	0.320888	0.142173	0.782028	0.106511	0.511206	0.0459276	0.227127
TPCPA_LFQ_Tumor_Hepatobiliary	TPCPA	LFQ	Tumor	Hepatobiliary	NA	NA	0.570917	0.778344	0.36913	0.0386366	0.0978995	NA	0.0289104	0.027702	0.0632758	0.16792	0.457865	0.237973	0.157186	0.198139	0.106283	0.211041	0.221476	0.211843	0.161428	0.295006	0.397517	0.116826	0.421341	NA	0.175607	0.244172	0.301575	0.112061	0.405787	0.0133234	0.274267	0.656069	0.563778	0.277084	0.0985748	0.0464891	0.19387	0.179135	0.75371	0.25109	0.345833	NA	NA
TPCPA_LFQ_Tumor_Endocrine	TPCPA	LFQ	Tumor	Endocrine	0.150546	NA	0.450322	0.594367	0.181572	0.0745471	0.201643	NA	0.0478663	0.259089	0.0198786	0.195793	0.529437	0.205001	0.240488	0.190623	0.113344	0.182248	0.00606955	NA	0.132804	0.346613	0.303617	0.167441	0.378052	NA	0.143846	0.194945	0.258518	0.181168	0.318004	0.0937589	0.282452	0.577878	0.515578	0.406998	0.243954	0.0590551	0.111544	0.169544	0.804775	0.0919136	0.405071	NA	0.0671157
TPCPA_LFQ_Tumor_Pancreas	TPCPA	LFQ	Tumor	Pancreas	NA	NA	0.563934	0.695277	0.166937	NA	0.136698	NA	NA	0.0842349	0.0545331	0.208133	0.585633	0.180802	0.056543	0.259818	0.0904348	0.264479	0.014643	0.0436075	0.254006	0.322854	0.178229	NA	0.456961	NA	0.115086	0.177476	0.337372	0.115271	0.38544	0.00874489	0.230769	0.660909	0.569658	0.239227	0.117994	0.111118	0.183066	0.125358	0.806156	0.0476007	0.324676	0.527967	NA
TPCPA_LFQ_Tumor_Soft Tissue/Skin	TPCPA	LFQ	Tumor	Soft Tissue/Skin	0.118433	NA	0.515193	0.515533	0.144842	0.131215	0.109829	NA	0.0137251	0.104232	0.10343	0.301464	0.563044	0.264363	0.253486	0.335218	0.180673	0.269299	NA	0.420318	0.230247	0.314492	0.269899	0.31937	0.552616	NA	0.212282	0.139734	0.317167	0.252207	0.400268	0.024289	0.110395	0.827887	0.605713	0.427686	0.141955	0.198869	0.207258	0.242055	0.823787	0.060555	0.38548	0.214236	NA
TPCPA_LFQ_Tumor_Kidney	TPCPA	LFQ	Tumor	Kidney	0.0848081	NA	0.599094	0.70101	0.243957	0.0282612	0.190805	NA	0.0518381	0.145184	0.0516264	0.129276	0.518209	0.326045	0.0990112	0.234799	0.0515685	0.243196	0.16765	0.153543	0.132662	0.298015	0.19872	0.124504	0.533328	NA	0.138159	0.175917	0.387829	0.202502	0.386662	0.00394535	0.388891	0.506881	0.590093	0.373278	0.134199	0.0894562	0.281849	0.142869	0.82146	0.179368	0.293531	0.103473	0.0156298
TPCPA_LFQ_Tumor_Lung	TPCPA	LFQ	Tumor	Lung	0.0496232	0.0265792	0.740323	0.794984	0.334274	0.0702657	0.111789	0.0160285	0.0715858	0.0117832	0.0688811	0.260272	0.579903	0.339776	0.124078	0.353264	0.0509252	0.254519	0.0919452	0.137637	0.164414	0.446818	0.383055	0.256946	0.531844	NA	NA	0.264633	0.415648	0.278635	0.329613	0.068547	0.211896	0.671865	0.605783	0.361031	0.179598	0.0635779	0.330219	0.0902348	0.854144	0.533886	0.269651	0.0197898	0.143011
TPCPA_LFQ_Tumor_Brain	TPCPA	LFQ	Tumor	Brain	0.133619	0.153024	0.673536	0.770377	NA	0.0653351	0.0804813	NA	NA	0.115284	0.048391	0.114613	0.697083	0.142515	0.056544	0.248938	0.0583885	0.493549	0.121972	0.00195647	0.324275	0.191907	0.243394	0.0322081	0.566013	NA	0.0469691	0.207818	0.387136	0.151281	0.354266	NA	0.349811	0.273753	0.610952	0.461207	0.113222	0.125697	0.274145	0.170488	0.827347	0.167411	0.178264	NA	0.0143359
TPCPA_LFQ_Tumor_Head and Neck	TPCPA	LFQ	Tumor	Head and Neck	0.0425689	NA	0.751541	0.530353	0.232624	0.0719817	0.125146	0.281649	0.0778267	0.19366	0.0400524	0.206816	0.42774	0.430627	0.15083	0.300705	0.11297	0.396928	0.149297	0.108377	0.248204	0.303649	0.26674	0.100469	0.516595	NA	0.150967	0.118225	0.344856	0.241001	0.353527	0.133085	0.294139	0.600705	0.628736	0.536508	0.16575	0.157399	0.316222	0.214885	0.814787	0.162229	0.400698	0.397565	0.125565
TPCPA_LFQ_Tumor_Other	TPCPA	LFQ	Tumor	Other	0.10753	NA	0.813581	0.513051	0.22052	0.074354	0.166687	NA	0.0640243	0.23964	0.0214196	0.288389	0.496559	0.520011	0.217208	0.420451	0.138159	0.515138	0.0748979	0.0243363	0.318571	0.34776	0.391953	0.154509	0.736697	NA	0.22645	0.133849	0.558854	0.203414	0.221762	0.116901	0.243766	0.671489	0.782015	0.693941	0.295318	0.120633	0.420803	0.236544	0.882665	0.193378	0.574063	0.383895	0.0487046
TPCPA_LFQ_Tumor_Breast	TPCPA	LFQ	Tumor	Breast	0.0305369	NA	0.763262	0.587813	0.290475	0.0602005	0.0809908	NA	0.0229881	0.174684	0.0399286	0.121569	0.487238	0.217189	0.0977595	0.292223	0.119153	0.381012	0.165495	0.12563	0.290242	0.290074	0.338305	0.126945	0.546301	NA	0.155149	0.122542	0.4639	0.173249	0.355959	0.0685667	0.367756	0.546742	0.637235	0.497908	0.138082	0.112212	0.299727	0.181038	0.859924	0.181878	0.231992	0.408128	0.0384528
TPCPA_LFQ_Tumor_Immune Organs	TPCPA	LFQ	Tumor	Immune Organs	NA	NA	0.828869	0.73643	NA	NA	0.137236	NA	0.0507229	0.213795	0.00663664	0.130363	0.455795	0.844276	0.394169	0.430671	0.142214	0.458639	NA	0.0199099	0.270206	0.284428	0.337995	0.107845	0.689263	NA	0.125859	0.135103	0.429249	0.329699	NA	0.0635222	NA	0.696374	0.801138	0.758711	0.318796	0.158805	0.504622	0.269732	0.903295	0.204788	0.628111	NA	NA
TPCPA_LFQ_Tumor_Bladder	TPCPA	LFQ	Tumor	Bladder	0.165019	NA	0.80618	0.534625	0.107962	0.0423377	0.124005	NA	0.172265	0.213762	NA	0.136684	0.466091	0.08089	0.112339	0.220696	0.0537222	0.350927	0.0555481	0.0806057	0.378264	0.406692	0.335595	0.0469083	0.378577	NA	NA	0.0982075	0.393733	0.229689	0.412075	0.0269164	0.442724	0.740633	0.711889	0.44004	0.130601	0.0940431	0.294567	0.152598	0.814969	0.11484	0.178227	NA	NA
TPCPA_LFQ_Metastasis_Hepatobiliary	TPCPA	LFQ	Metastasis	Hepatobiliary	NA	NA	0.544625	0.874666	0.215727	NA	0.135572	NA	NA	0.201765	NA	0.0586478	0.332408	0.212552	0.0362108	0.0854114	0.0762442	0.183627	NA	0.0737153	0.221306	0.233618	0.394685	0.0203481	0.34434	NA	0.0314583	0.114427	0.415565	0.0382348	0.485412	NA	0.502183	0.617576	0.454176	0.335968	0.179465	NA	0.204722	NA	0.767758	0.0325264	0.275558	NA	NA
TPCPA_LFQ_Metastasis_Pancreas	TPCPA	LFQ	Metastasis	Pancreas	0.0257251	NA	0.800279	0.898232	0.108514	NA	0.117688	NA	NA	0.0122064	0.0994933	0.0781869	0.554166	0.121881	0.035875	0.18043	0.0330855	0.315504	NA	0.317027	0.0920582	0.348152	0.348875	0.0662337	0.406589	NA	0.0915073	0.158214	0.40293	0.113637	0.305322	NA	0.465225	0.494481	0.582927	0.638234	0.0983563	0.471137	0.232724	NA	0.842368	0.141401	0.280286	NA	0.0704722
TPCPA_LFQ_Metastasis_Gastrointestinal	TPCPA	LFQ	Metastasis	Gastrointestinal	0.0103362	NA	0.805032	0.701536	0.149977	0.0957931	0.0600221	NA	0.0854928	0.00442968	0.00509413	0.104955	0.413402	0.0728094	0.0932705	0.0865446	0.0595792	0.265647	NA	0.17231	0.191531	0.263529	0.288835	0.0498339	0.410087	NA	0.173229	0.153022	0.498849	0.0464223	0.539857	NA	NA	0.447485	0.543257	0.486515	0.17052	NA	0.335453	NA	0.709045	0.0517401	0.0569922	NA	0.0451827
TPCPA_LFQ_Metastasis_Kidney	TPCPA	LFQ	Metastasis	Kidney	NA	NA	0.675795	0.874822	NA	NA	NA	NA	NA	0.07769	NA	0.0410118	0.41077	0.346272	0.136205	0.242574	0.0515917	0.241619	NA	0.146323	0.111181	0.295689	0.119526	NA	0.495697	NA	0.150327	0.146644	0.371092	0.505081	0.409182	NA	0.307379	0.588126	0.576881	0.276821	0.139043	NA	0.234361	0.323916	0.766111	0.119147	0.126656	NA	NA
TPCPA_LFQ_Metastasis_Hematopoietic	TPCPA	LFQ	Metastasis	Hematopoietic	NA	NA	0.841896	0.500917	NA	NA	NA	NA	NA	NA	NA	0.0856269	0.438532	NA	NA	0.178287	0.0376147	0.135474	NA	NA	0.198165	NA	0.0795107	NA	0.580428	NA	NA	0.0345566	0.559633	NA	0.276147	NA	NA	0.557492	0.703364	0.474618	NA	NA	NA	NA	0.585015	0.00183486	NA	NA	NA
TPCPA_LFQ_Metastasis_Soft Tissue/Skin	TPCPA	LFQ	Metastasis	Soft Tissue/Skin	0.0966064	NA	0.749374	0.614649	0.406226	0.0161135	0.114378	NA	0.123941	0.209609	0.0460423	0.134247	0.458554	0.153815	0.0702575	0.355963	0.0615644	0.321864	0.0504125	0.291123	0.22717	0.417777	0.281756	0.119978	0.549998	NA	0.213349	0.113943	0.429726	0.230754	0.27084	0.0228557	0.290865	0.674273	0.599114	0.507928	0.168171	NA	0.280713	0.347233	0.828521	0.18954	0.29263	0.298595	0.0261234
TPCPA_LFQ_Metastasis_Endocrine	TPCPA	LFQ	Metastasis	Endocrine	NA	NA	0.753521	0.891138	NA	NA	NA	NA	NA	NA	NA	0.0146714	0.538146	NA	NA	NA	NA	0.186033	NA	0.207746	0.0839202	NA	0.172242	NA	0.348005	NA	NA	0.0671948	0.350059	0.0519366	0.131162	NA	NA	0.558099	0.32189	0.234742	NA	NA	0.176937	NA	0.86385	NA	NA	NA	NA
TPCPA_LFQ_Metastasis_Prostate	TPCPA	LFQ	Metastasis	Prostate	NA	NA	0.778435	0.36876	NA	NA	NA	NA	NA	NA	NA	0.101647	0.379568	0.0802882	0.000514668	0.116315	NA	0.43824	NA	NA	0.165208	0.146423	0.468605	NA	0.420998	NA	0.118631	0.0149254	0.4035	0.171642	NA	NA	NA	0.513896	0.689398	0.458569	0.220793	NA	0.197375	NA	0.870046	0.218734	0.267113	NA	NA
TPCPA_LFQ_Metastasis_Lung	TPCPA	LFQ	Metastasis	Lung	NA	0.0340734	0.743065	0.807056	0.359938	NA	0.288855	NA	0.0833333	0.016193	0.0600717	0.267819	0.579371	0.412749	0.14856	0.333915	0.0124118	0.26101	NA	0.143971	0.165211	0.393192	0.403216	0.198477	0.520857	NA	NA	0.323322	0.412154	0.163916	0.437559	0.0551155	0.266342	0.63584	0.644311	0.290818	0.169322	0.154979	0.358155	0.115007	0.820432	0.393989	0.381273	0.0345131	NA
TPCPA_LFQ_Metastasis_Head and Neck	TPCPA	LFQ	Metastasis	Head and Neck	NA	NA	0.702987	0.663565	NA	NA	0.102351	NA	NA	NA	NA	0.14569	0.501959	NA	0.143732	0.148384	NA	0.30999	NA	NA	0.157199	0.305583	0.172625	NA	0.661361	NA	0.205191	0.294074	0.487757	0.195152	0.632958	NA	0.44809	0.153771	0.658423	0.441969	0.0232615	NA	0.32762	NA	0.894711	0.167483	0.334721	NA	NA
TPCPA_LFQ_Tumor_Bone	TPCPA	LFQ	Tumor	Bone	NA	NA	0.554913	0.657303	0.81815	NA	0.635073	NA	NA	0.00698529	NA	0.145854	0.360009	NA	0.0425258	0.19894	NA	0.165264	0.107955	NA	0.112174	NA	0.181443	NA	0.134427	NA	NA	0.165486	0.250233	0.135773	0.217065	0.136397	NA	0.410195	0.277496	0.419953	0.0933301	NA	0.090668	NA	0.745017	0.168965	0.193725	NA	NA
TPCPA_LFQ_Benign_Prostate	TPCPA	LFQ	Benign	Prostate	NA	NA	NA	0.42925	NA	NA	0.153598	NA	NA	NA	NA	NA	0.335204	0.33135	NA	NA	NA	0.0800732	NA	NA	0.143788	NA	0.182286	NA	0.240102	NA	0.187192	NA	0.19468	0.182674	NA	NA	NA	0.864919	0.171222	0.659857	NA	NA	0.189797	NA	0.752603	0.0617311	NA	NA	NA
TPCPA_LFQ_Adenoma_Endocrine	TPCPA	LFQ	Adenoma	Endocrine	NA	NA	0.329768	0.626691	NA	NA	NA	NA	NA	NA	NA	0.119366	0.329436	0.210733	NA	0.125396	NA	0.0984873	0.221423	NA	0.0543785	0.228874	0.296271	NA	0.220944	NA	NA	0.0685262	0.223082	NA	0.215844	NA	0.290009	0.375131	0.166483	0.227972	0.0509642	NA	0.105463	NA	0.79868	0.116108	NA	NA	NA
TPCPA_LFQ_Benign_Lung	TPCPA	LFQ	Benign	Lung	NA	NA	0.752565	0.753731	0.284748	NA	0.0606343	NA	0.0104944	0.00209888	0.0261194	NA	0.698694	0.407416	0.0291511	0.453125	0.0139925	0.321129	0.092584	0.0506063	0.094916	0.431437	0.406483	NA	0.563899	NA	NA	0.320196	0.567631	0.229478	0.329291	0.0904851	0.383162	0.751166	0.57486	0.283116	0.103778	NA	0.432136	NA	0.812966	0.411381	NA	NA	NA
TPCPA_LFQ_NAT_Gynecologic	TPCPA	LFQ	NAT	Gynecologic	NA	NA	0.621696	0.619189	NA	NA	0.028031	0.00250684	NA	0.0879672	0.0852325	0.364403	0.593209	0.0553783	NA	0.570875	0.0859161	0.267776	NA	NA	0.241112	0.246354	0.357794	NA	0.587056	NA	0.345032	0.371923	0.560164	NA	0.320875	0.0982224	NA	0.397448	0.612808	0.548314	0.338651	0.16773	0.462397	NA	0.956016	0.66887	0.436873	0.0273473	NA
TPCPA_LFQ_NAT_Gastrointestinal	TPCPA	LFQ	NAT	Gastrointestinal	0.0432795	NA	0.80769	0.65306	0.27738	NA	0.10304	NA	0.147415	NA	NA	0.211982	0.388204	0.119347	0.146269	0.118544	0.111284	0.122786	NA	NA	0.211795	0.236897	0.171055	NA	0.340104	NA	NA	0.0861758	0.255628	0.132256	0.306529	NA	NA	0.491469	0.474001	0.427531	0.113105	NA	0.164936	NA	0.650943	0.126879	0.0424199	NA	NA
TPCPA_LFQ_Adenoma_Gastrointestinal	TPCPA	LFQ	Adenoma	Gastrointestinal	0.0693954	NA	0.848257	0.623868	NA	0.0587009	0.207211	NA	NA	0.0206403	0.0838462	0.160783	0.441566	0.0972182	0.272867	0.276074	0.172218	0.262244	NA	0.218755	0.366703	0.260383	0.336204	0.0707937	0.502374	NA	0.0671858	0.176128	0.347416	0.159546	0.367825	0.0174564	0.424426	0.324213	0.600318	0.419599	0.233989	0.0600062	0.204145	0.0133333	0.759329	0.140709	0.0496563	NA	0.176162
TPCPA_LFQ_NAT_Prostate	TPCPA	LFQ	NAT	Prostate	NA	NA	0.756408	0.685055	0.0272374	0.0035225	0.106407	NA	NA	NA	NA	0.724591	0.320246	0.0884531	0.0689807	0.112285	NA	0.144169	0.0757188	NA	0.077142	0.312806	0.288931	NA	0.172557	NA	NA	0.125778	0.340745	0.273495	NA	NA	0.0580878	0.918081	0.520949	0.208083	0.0101424	NA	0.293748	NA	0.425599	0.124813	NA	0.290952	0.159977
TPCPA_LFQ_NAT_Head and Neck	TPCPA	LFQ	NAT	Head and Neck	NA	NA	0.675973	0.708603	NA	0.129545	0.0752571	NA	NA	0.102411	NA	0.146163	0.405259	0.182846	0.0598089	0.216807	NA	0.304729	0.663362	0.123568	0.145693	NA	0.303682	0.0146445	0.369547	NA	0.0644738	0.116395	0.379097	0.204095	0.511691	NA	NA	0.642297	0.566897	0.397264	0.103836	NA	0.208701	0.0539671	0.652143	0.114189	NA	0.130267	NA
TPCPA_LFQ_Healthy_Hematopoietic	TPCPA	LFQ	Healthy	Hematopoietic	0.172708	NA	0.840507	0.466941	NA	NA	0.152218	NA	NA	0.263837	0.0462459	0.245078	0.336233	0.306394	0.184484	0.381794	0.0929641	0.512118	NA	NA	0.345434	0.503602	0.382899	0.127043	0.537552	NA	0.205284	0.0955511	0.254096	0.270746	0.160539	0.0969288	0.476955	0.58697	0.682629	0.849771	0.242477	NA	0.436935	0.0789746	0.8968	0.160399	0.601381	NA	0.286305
TPCPA_LFQ_NAT_Hepatobiliary	TPCPA	LFQ	NAT	Hepatobiliary	NA	NA	0.631708	0.921256	NA	0.0101047	NA	NA	NA	NA	NA	NA	0.354907	NA	NA	0.430105	NA	NA	NA	0.0856126	0.0280676	NA	0.295247	NA	0.292735	NA	0.0755834	0.162457	0.175072	NA	0.154707	NA	0.601389	0.584016	0.467612	NA	NA	NA	0.157436	NA	0.579047	0.0885516	NA	NA	NA
[truncated: 428 more columns]

## Sheet: SuppFig13E_unharmonized
samples	dataset	method	type	tissue_group	ABL1	ABL2	ADRM1	ALAD	ALG13	AMFR	ANAPC1	ANAPC10	ANAPC16	ANAPC4	ANAPC5	ANAPC7	ANKFY1	ANKRD13A	ANKZF1	ARIH1	ARIH2	ARMC8	ASB6	ASB9	ASCC2	ASH2L	ASPSCR1	ATF7IP	ATG3	ATG4A	ATG4B	ATG5	ATG7	ATXN3	AUP1	AURKB	BAG1	BAG2	BAG6	BAZ1B	BIRC6	BRAP	BRCC3	CALCOCO1	CAND1	CAND2	CBL	CBLB	CBLL1
Tonsil	PRIDE	LFQ	Healthy	Head and Neck	0.0735704	0.0332985	0.592399	0.785739	0.212517	0.321304	0.199965	0.30788	0.278243	0.240934	0.305614	0.459205	0.63825	0.716353	0.266039	0.616632	0.396618	0.368201	0.0326011	0.0721757	0.306485	0.547943	0.465307	0.225593	0.82758	0.0228382	0.45537	0.530335	0.570432	0.569735	0.444212	0.0746165	0.672943	0.558577	0.667364	0.656206	0.244944	0.255056	0.52493	0.200837	0.900453	0.0950139	0.537657	0.0882148	0.392957
Liver	PRIDE	LFQ	Healthy	Hepatobiliary	0.104342	0.00982669	0.556548	0.969091	0.32714	0.324817	0.152582	NA	0.220297	0.174915	0.241022	0.526711	0.762373	0.417545	0.132571	0.464713	0.387708	0.281937	NA	0.209041	0.419689	0.389137	0.541361	0.0907629	0.786314	0.110952	0.507415	0.467036	0.519564	0.412721	0.527068	0.131856	0.541719	0.660711	0.653922	0.254779	0.305163	0.159728	0.650527	0.14204	0.814544	0.0432374	0.141147	NA	0.1072
Spleen	PRIDE	LFQ	Healthy	Immune Organs	0.214763	0.0355531	0.320159	0.910305	0.296697	0.233351	0.156109	0.408951	0.140588	0.146724	0.256993	0.459303	0.683992	0.628587	0.106479	0.61433	0.548637	0.4353	NA	0.652229	0.368706	0.491428	0.422126	0.144559	0.892799	NA	0.648619	0.395416	0.595741	0.593756	0.371955	NA	0.500812	0.456055	0.646454	0.409312	0.220177	0.193828	0.767371	0.302653	0.892258	0.148349	0.472297	0.0481862	0.375564
Stomach	PRIDE	LFQ	Healthy	Gastrointestinal	0.164835	0.0221525	0.415315	0.828885	0.153497	0.194314	0.112332	NA	0.0266876	0.176696	0.300366	0.327054	0.62585	0.549974	0.107797	0.443049	0.379208	0.250305	0.101692	0.129426	0.293564	0.443572	0.510902	0.0748299	0.740624	0.0600035	0.422118	0.669458	0.456829	0.527996	0.449328	NA	0.543346	0.7633	0.717251	0.390895	0.188383	0.23356	0.710623	0.379906	0.872318	0.166928	0.23513	0.0828537	0.191872
Brain	PRIDE	LFQ	Healthy	Brain	0.394173	0.303966	0.484556	0.898561	0.212882	0.262548	0.1755	0.166199	0.148649	0.173394	0.284486	0.416462	0.795718	0.476658	0.0968761	0.587224	0.381362	0.348017	0.116708	0.038961	0.244823	0.413654	0.534047	0.115304	0.843454	0.0802036	0.623552	0.536329	0.662338	0.477887	0.388557	NA	0.87364	0.585995	0.673921	0.398736	0.213233	0.39312	0.657424	0.684802	0.869252	0.332924	0.590734	NA	0.275009
Lung	PRIDE	LFQ	Healthy	Lung	0.118468	0.150809	0.607319	0.869617	0.257532	0.309957	0.223489	0.166979	0.375149	0.223319	0.239319	0.589957	0.598468	0.442383	0.229447	0.675404	0.458383	0.252936	0.0371064	0.20034	0.581277	0.379745	0.572936	0.231489	0.816681	0.00646809	0.376	0.465191	0.398979	0.484255	0.549277	0.0294468	0.829277	0.749617	0.59234	0.568851	0.257191	0.290894	0.692085	0.165106	0.879149	0.0633191	0.232	0.0657021	0.339234
Testis	PRIDE	LFQ	Healthy	Testis	0.179969	0.0879847	0.833942	0.852026	0.258216	0.195097	0.272996	0.21318	0.484437	0.299252	0.284646	0.220657	0.618849	0.427752	0.167797	0.514867	0.497653	0.370718	0.149539	0.897757	0.46844	0.455573	0.607373	0.156842	0.8249	0.0325161	0.545123	0.721788	0.604243	0.630673	0.627891	NA	0.783864	0.785429	0.689967	0.504782	0.249	0.398366	0.56112	0.280821	0.923665	0.828725	0.546514	0.0671188	0.381325
Duodenum	PRIDE	LFQ	Healthy	Gastrointestinal	0.15939	NA	0.425329	0.852737	0.335586	0.234234	0.166147	0.257103	0.373181	0.177928	0.203396	0.295392	0.657831	0.446466	0.212405	0.535863	0.387907	0.308385	NA	0.264726	0.246535	0.391026	0.455301	0.0568261	0.826403	0.162335	0.456861	0.644144	0.422211	0.54262	0.56185	0.0821206	0.49255	0.883576	0.665281	0.401074	0.275814	0.156965	0.706514	0.225572	0.799723	0.30492	0.286556	0.046431	0.101005
Small intestine	PRIDE	LFQ	Healthy	Gastrointestinal	0.180474	0.0548298	0.584909	0.844105	0.213475	0.277759	0.408732	0.0369543	0.168615	0.135785	0.242179	0.301822	0.62341	0.459092	0.203678	0.592128	0.31076	0.254211	0.0355792	0.0295634	0.277587	0.507219	0.524751	0.125129	0.862668	0.151427	0.36198	0.552252	0.289275	0.699725	0.447748	0.00653145	0.715022	0.633207	0.620144	0.474218	0.234789	0.295806	0.706772	0.160193	0.793744	0.0845651	0.223273	0.0759711	0.261946
Urinary bladder	PRIDE	LFQ	Healthy	Bladder	0.168734	0.0611485	0.405707	0.927685	0.354307	0.681496	0.174583	NA	NA	0.171039	0.240872	0.341546	0.659695	0.53598	0.147111	0.698688	0.492379	0.34704	NA	0.199929	0.403226	0.454803	0.705955	0.137894	0.832329	0.0817086	0.301134	0.597306	0.382488	0.640376	0.420418	NA	0.656328	0.827721	0.937611	0.48777	0.236795	0.179724	0.731478	0.176888	0.877171	0.0198511	0.29564	0.00850762	0.159341
Gall bladder	PRIDE	LFQ	Healthy	Hepatobiliary	0.219763	NA	0.505578	0.913228	0.358066	0.317691	0.163273	0.241013	0.199752	0.21445	0.215513	0.301399	0.735258	0.793873	0.147335	0.484328	0.304587	0.184169	0.0557818	0.437577	0.355056	0.322295	0.524172	0.0400213	0.814592	0.0573756	0.143616	0.491057	0.589517	0.54436	0.536037	NA	0.59536	0.905082	0.693466	0.362316	0.23393	0.226669	0.746768	0.28617	0.893041	0.191252	0.342306	0.0170002	0.193731
Esophagus	PRIDE	LFQ	Healthy	Gastrointestinal	0.231408	0.0063593	0.559795	0.872637	0.157039	0.103339	0.121357	0.274686	0.274863	0.168698	0.403816	0.351175	0.623211	0.560678	0.107048	0.558912	0.434199	0.267621	NA	0.0213743	0.497262	0.39304	0.426073	0.113054	0.803922	NA	0.236884	0.500795	0.573397	0.63487	0.377672	0.0879703	0.548136	0.927928	0.616675	0.347112	0.159159	0.219219	0.738209	0.309309	0.857446	0.388977	0.408055	0.0183713	0.178237
Heart	PRIDE	LFQ	Healthy	Heart	0.106923	0.0404132	0.527909	0.846502	0.114353	0.184487	0.416818	NA	0.335266	0.109822	0.305183	0.366075	0.542225	0.895433	0.0617978	0.636644	0.635375	0.350127	NA	NA	NA	0.353389	0.476984	0.00380573	0.801015	0.220007	0.399239	0.400689	0.364081	0.46448	0.369155	0.0445814	0.854114	0.857557	0.68938	0.33581	0.223269	0.141537	0.599311	0.40087	0.768213	0.738673	0.221276	0.0393258	0.202428
Thyroid	PRIDE	LFQ	Healthy	Endocrine	0.127554	0.112631	0.741695	0.858945	0.461183	0.319773	0.217623	0.18458	0.182448	0.213182	0.148161	0.472198	0.668502	0.574702	0.0683958	0.489963	0.444484	0.309646	0.0245159	0.505418	0.263102	0.454255	0.481258	0.1089	0.809025	0.120448	0.315154	0.585362	0.417303	0.406111	0.162018	NA	0.56884	0.596021	0.629241	0.465269	0.234855	0.0843844	0.641144	0.0945106	0.902114	0.376088	0.19666	0.114585	0.301297
Endometrium	PRIDE	LFQ	Healthy	Gynecologic	0.235624	0.0210379	0.537167	0.805224	0.119916	0.285063	0.181276	0.365884	0.284362	0.344846	0.204243	0.454944	0.676543	0.433906	0.111676	0.713885	0.499649	0.289095	0.0671459	0.0957223	0.290498	0.515077	0.582749	0.154102	0.883766	0.0585554	0.370968	0.469495	0.476157	0.636921	0.366234	NA	0.501753	0.958801	0.633065	0.526999	0.21108	0.282083	0.765077	0.107994	0.830295	0.41392	0.291024	0.0403226	0.210379
Colon	PRIDE	LFQ	Healthy	Gastrointestinal	0.206374	0.0849878	0.260885	0.891153	0.278823	0.196621	0.12992	NA	0.137409	0.144026	0.124347	0.279868	0.66179	0.430512	0.173633	0.441135	0.353187	0.210031	NA	NA	0.352316	0.480495	0.47527	0.0768025	0.857715	0.00348311	0.290317	0.408046	0.46186	0.603622	0.489899	0.0175897	0.594044	0.662139	0.595785	0.508011	0.119645	0.163706	0.752525	0.205503	0.873737	0.127308	0.31348	0.0262975	0.235632
Fallopian tube	PRIDE	LFQ	Healthy	Gynecologic	0.0985648	0.0970085	0.467404	0.842296	0.0885354	0.18001	0.168943	0.288605	0.424347	0.341691	0.283071	0.48193	0.690818	0.374892	0.269929	0.54591	0.413626	0.257479	0.0411551	0.217707	0.208888	0.46948	0.462044	0.213384	0.774857	0.0212692	0.450285	0.581878	0.455646	0.601591	0.409303	0.00138337	0.591561	0.636175	0.683036	0.518935	0.161854	0.371606	0.733875	0.150787	0.872212	0.199896	0.206121	0.061041	0.346187
Kidney	PRIDE	LFQ	Healthy	Kidney	0.1202	0.0646544	0.329523	0.905876	0.247723	0.383819	0.150205	0.138418	0.0276835	0.119486	0.218789	0.39257	0.65601	0.333274	0.0841222	0.494731	0.624933	0.15092	NA	0.709055	0.162886	0.399	0.532595	0.22379	0.742633	0.0676907	0.504912	0.458653	0.402036	0.235221	0.48973	NA	0.519914	0.56653	0.843008	0.310948	0.220396	0.118771	0.655117	0.296839	0.780497	0.134667	0.170566	NA	0.25326
Smooth muscle	PRIDE	LFQ	Healthy	Soft Tissue/Skin	0.342161	0.0821187	0.218272	0.835229	0.1861	0.146107	0.164415	0.292748	0.117846	0.216673	0.268041	0.358692	0.652328	0.463384	0.121223	0.67348	0.511731	0.253822	0.0307501	0.185389	0.172236	0.478493	0.543548	0.0879844	0.809456	0.0817632	0.339317	0.566122	0.5016	0.627977	0.367046	NA	0.47476	0.970672	0.464984	0.425702	0.147885	0.229648	0.725738	0.340028	0.908283	0.356737	0.390686	0.037149	0.221472
Prostate	PRIDE	LFQ	Healthy	Prostate	0.241214	NA	0.376997	0.831026	0.107029	0.198438	0.611111	0.180156	0.21104	0.21033	0.13667	0.416578	0.691516	0.34913	0.162407	0.623891	0.362265	0.359957	0.221512	NA	0.266773	0.398829	0.296415	0.113774	0.801207	0.015087	0.317181	0.63028	0.539226	0.623713	0.511005	0.0543131	0.312389	0.817181	0.654242	0.35694	0.207668	0.272985	0.687256	0.240504	0.8612	0.278843	0.164537	0.118388	0.103834
Appendix	PRIDE	LFQ	Healthy	Gastrointestinal	0.167085	0.0916905	0.26164	0.890401	0.54101	0.0633954	0.140401	NA	NA	0.197708	0.0821991	0.384491	0.549427	0.670666	0.0734241	0.518087	0.496777	0.36336	0.1875	NA	0.37106	0.496597	0.441798	0.047457	0.841332	0.116404	0.462751	0.492658	0.518446	0.643804	0.213288	NA	0.192693	0.731554	0.621956	0.555695	0.131626	0.310172	0.757342	0.33399	0.817872	0.13664	0.455587	0.0954513	0.26755
Pancreas	PRIDE	LFQ	Healthy	Pancreas	0.163699	0.148256	0.814499	0.78452	0.0970203	0.381177	0.263626	NA	0.119004	0.319404	0.0770349	0.576853	0.25109	0.443132	0.288517	0.555596	0.380996	0.273619	NA	0.208394	0.3621	0.54524	0.577035	0.0597747	0.841388	0.0866642	0.691315	0.325581	0.536519	0.4504	0.507812	NA	0.854288	0.493096	0.952943	0.686228	0.226017	0.705124	0.6875	0.0984738	0.852108	0.170603	0.249637	0.068859	0.458939
Ovary	PRIDE	LFQ	Healthy	Gynecologic	0.190864	NA	0.629072	0.931126	0.11898	0.138987	0.254603	NA	0.114908	0.248229	0.165899	0.24097	0.720786	0.523902	0.186261	0.506728	0.345786	0.137748	0.052585	NA	0.251062	0.609419	0.538598	0.143237	0.811438	NA	0.240793	0.209632	0.619157	0.487429	0.487783	NA	0.658994	0.857826	0.659171	0.543201	0.312323	0.382259	0.804533	0.375177	0.932011	0.148017	0.340297	0.0377125	0.3642
Placenta	PRIDE	LFQ	Healthy	Gynecologic	0.161069	0.0443116	0.57271	0.922279	0.182346	0.457535	0.185687	0.154211	0.343415	0.299982	0.304554	0.331458	0.729031	0.690874	0.135045	0.493934	0.426411	0.322666	0.166344	0.173202	0.430983	0.491999	0.506066	0.0831721	0.824688	0.188852	0.364691	0.519606	0.414982	0.403376	0.405486	0.235273	0.561632	0.609636	0.739054	0.364867	0.259715	0.187269	0.693863	0.317742	0.917883	0.241252	0.385089	0.0826446	0.391947
Rectum	PRIDE	LFQ	Healthy	Gastrointestinal	0.248288	0.00421422	0.59403	0.878841	0.170676	0.109394	0.182968	0.115364	0.246181	0.172783	0.12309	0.329587	0.664794	0.500439	0.199649	0.460053	0.302371	0.272695	NA	0.11712	0.2964	0.413345	0.389991	0.0928885	0.830026	0.165057	0.531343	0.566462	0.557682	0.607375	0.583319	NA	0.644249	0.934855	0.596313	0.35417	0.246356	0.203336	0.700966	0.350483	0.86655	0.319754	0.375768	0.0688323	0.240737
Fat	PRIDE	LFQ	Healthy	Fat	0.166636	0.0747749	0.434687	0.94323	0.17619	0.072754	0.108764	NA	0.0885541	0.23792	0.251516	0.421275	0.71027	0.882418	0.0913099	0.63127	0.428808	0.232225	NA	0.167738	0.256844	0.359177	0.394635	0.181885	0.844755	0.0233327	0.281279	0.462613	0.559618	0.462796	0.327209	NA	0.289914	0.858166	0.912365	0.249862	0.151755	0.215874	0.645232	0.243432	0.880948	0.309388	0.359728	0.0187397	0.0141466
Lymph node	PRIDE	LFQ	Healthy	Hematopoietic	0.166401	0.173305	0.484688	0.918216	0.323066	0.0433705	0.200212	0.31333	0.152062	0.225173	0.258099	0.405913	0.673394	0.717295	0.171712	0.544875	0.419012	0.302708	0.0348734	0.139317	0.372632	0.567888	0.388387	0.1926	0.834484	0.0952381	0.43459	0.527173	0.484688	0.551602	0.347141	NA	0.670207	0.668791	0.65516	0.493539	0.287307	0.318463	0.7812	0.234378	0.880864	0.178616	0.573376	0.167994	0.377766
Salivary gland	PRIDE	LFQ	Healthy	Head and Neck	0.243153	0.106026	0.48012	0.958297	0.304294	0.120516	0.220534	0.150557	0.0698003	0.156211	0.335572	0.324439	0.720975	0.540378	0.200212	0.437003	0.372857	0.215763	0.020675	0.259586	0.359074	0.405902	0.462272	0.479413	0.789009	0.395123	0.550097	0.594981	0.376215	0.428168	0.629617	NA	0.624315	0.257996	0.714967	0.2739	0.276551	0.255169	0.740414	0.228132	0.854038	0.143488	0.142428	0.0763386	0.258703
Adrenal gland	PRIDE	LFQ	Healthy	Endocrine	0.129083	0.0305677	0.46917	0.97048	0.456245	0.411179	0.154236	NA	0.160349	0.213799	0.302009	0.365066	0.697293	0.438253	0.120175	0.415197	0.369258	0.390568	0.0253275	0.0962445	0.40262	0.398603	0.434934	0.142707	0.835983	0.137817	0.426725	0.344454	0.564716	0.484891	0.503406	NA	0.417817	0.68524	0.706201	0.368734	0.235808	0.217118	0.696769	0.245415	0.790044	0.214847	0.125764	0.0246288	0.162445
11BR047-T	CPTAC	TMT	Tumor	Breast	0.162176	0.0656806	0.840465	0.873921	0.414686	0.0574045	0.47209	0.0454305	0.132418	0.131713	0.20972	0.356929	0.79926	0.316957	0.377179	0.62423	0.285614	0.381757	0.0397957	0.176616	0.259553	0.680401	0.54904	0.259024	0.693256	0.0477197	0.417503	0.45906	0.607501	0.352703	0.440218	0.0700828	0.598521	0.675647	0.762458	0.649586	0.547456	0.357457	0.474027	0.244057	0.916887	NA	0.309033	0.0612784	0.234724
11BR043-T	CPTAC	TMT	Tumor	Breast	0.159887	0.0952633	0.867758	0.787463	0.400247	0.0612784	0.467336	0.0456066	0.14087	0.135059	0.24124	0.399718	0.693256	0.266948	0.380525	0.58461	0.304279	0.428068	0.0589893	0.044374	0.297059	0.695193	0.609614	0.291072	0.712097	0.0315196	0.378588	0.421905	0.619827	0.320479	0.611199	0.101074	0.552738	0.567353	0.791689	0.720725	0.530375	0.377355	0.44374	0.194048	0.926572	NA	0.318894	0.0783589	0.263251
11BR049-T	CPTAC	TMT	Tumor	Breast	0.177672	0.10847	0.845571	0.837824	0.376827	0.0667371	0.481247	0.0575806	0.134531	0.159887	0.2268	0.357809	0.759465	0.353759	0.328931	0.576158	0.197746	0.458531	0.0547632	0.0456066	0.272935	0.720902	0.535129	0.244937	0.731819	0.0294066	0.449023	0.475788	0.65346	0.275929	0.520866	0.0832893	0.643599	0.621236	0.75066	0.749604	0.526677	0.364149	0.473851	0.254446	0.941187	NA	0.372777	0.0758936	0.254798
11BR023-T	CPTAC	TMT	Tumor	Breast	0.129072	0.120268	0.86318	0.714915	0.366614	0.0452544	0.47526	0.0537066	0.122205	0.139285	0.223103	0.415038	0.777426	0.278218	0.390738	0.649058	0.31907	0.399894	0.0434936	0.0926219	0.375418	0.759641	0.516992	0.289311	0.774432	0.0466631	0.591477	0.518753	0.568058	0.28174	0.530023	0.283148	0.58461	0.809121	0.767389	0.80155	0.55626	0.309385	0.438457	0.211305	0.924459	NA	0.366086	0.0824089	0.281388
18BR010-T	CPTAC	TMT	Tumor	Breast	0.154253	0.0588132	0.817926	0.824441	0.370136	0.064448	0.466103	0.0554675	0.168692	0.146681	0.204085	0.405177	0.736926	0.323825	0.358338	0.606797	0.269414	0.361155	0.0561719	0.101426	0.227857	0.670717	0.454129	0.22909	0.72231	0.0426131	0.480895	0.458884	0.661032	0.318894	0.493221	0.0662088	0.622645	0.72636	0.756999	0.636908	0.524212	0.391618	0.507836	0.208663	0.906145	NA	0.345483	0.0616306	0.312731
06BR003-T	CPTAC	TMT	Tumor	Breast	0.164642	0.0839937	0.786582	0.742384	0.49234	0.0567001	0.467512	0.058461	0.148266	0.144039	0.226448	0.407818	0.669132	0.261842	0.439162	0.646417	0.254446	0.414686	0.0514175	0.182955	0.31819	0.736573	0.577919	0.200916	0.727417	0.0600458	0.482479	0.589364	0.637612	0.403416	0.488466	0.102131	0.738862	0.60486	0.76598	0.581264	0.526325	0.386864	0.508188	0.266596	0.907906	NA	0.334038	0.0721958	0.277338
11BR074-T	CPTAC	TMT	Tumor	Breast	0.168868	0.0693784	0.820391	0.862652	0.530727	0.0626871	0.411164	0.0716675	0.170805	0.130305	0.212537	0.401303	0.756471	0.307448	0.378588	0.63321	0.281211	0.402888	0.0487762	0.0574045	0.278746	0.701532	0.431062	0.237542	0.68903	0.0651523	0.490755	0.566473	0.629864	0.440042	0.350942	0.0589893	0.615954	0.747491	0.733932	0.651171	0.512414	0.377531	0.536714	0.274872	0.897165	NA	0.349533	0.0792393	0.269061
18BR017-T	CPTAC	TMT	Tumor	Breast	0.137876	0.080648	0.837119	0.848917	0.450255	0.116922	0.462229	0.0456066	0.11745	0.136996	0.224864	0.341433	0.736926	0.324177	0.309033	0.591301	0.24124	0.400775	0.0438457	0.0635675	0.301285	0.671421	0.547279	0.22504	0.71016	0.0480718	0.481951	0.572988	0.607853	0.397781	0.557316	0.0607501	0.769854	0.669132	0.804015	0.688149	0.495862	0.360979	0.408523	0.191407	0.92393	NA	0.289311	0.104772	0.287551
01BR017-T	CPTAC	TMT	Tumor	Breast	0.139662	0.0741458	0.77721	0.905953	0.318246	0.0537161	0.396971	0.0487848	0.156745	0.128566	0.202536	0.328637	0.728073	0.284959	0.494364	0.599859	0.263649	0.43466	0.0353998	0.0574146	0.22596	0.634378	0.50951	0.309792	0.756076	0.0567101	0.474639	0.404192	0.632441	0.337971	0.566397	0.12751	0.519901	0.760655	0.755019	0.719972	0.560056	0.354878	0.448397	0.241106	0.907714	NA	0.39292	0.104262	0.262416
06BR006-T	CPTAC	TMT	Tumor	Breast	0.125681	0.0486905	0.801195	0.85885	0.383371	0.0497451	0.386535	0.0678502	0.167165	0.142204	0.193356	0.295658	0.739497	0.323607	0.372649	0.558973	0.222535	0.347337	0.0502725	0.175426	0.285991	0.669889	0.507646	0.233257	0.634909	0.0323431	0.413957	0.500088	0.630515	0.330111	0.43048	0.0566005	0.596766	0.727369	0.710142	0.600809	0.433644	0.396555	0.496924	0.270171	0.867288	0.04746	0.303217	0.0815609	0.265249
09BR005-T	CPTAC	TMT	Tumor	Breast	0.192477	0.142907	0.8193	0.789946	0.333451	0.0945685	0.478995	0.0536122	0.110037	0.140095	0.233609	0.343821	0.690807	0.253999	0.306029	0.53331	0.310951	0.386711	0.0580067	0.146247	0.310072	0.67692	0.427316	0.248374	0.674987	0.0525576	0.35261	0.465284	0.56161	0.358587	0.74688	0.0627527	0.646687	0.711549	0.75936	0.7344	0.502373	0.300404	0.479346	0.22271	0.921076	0.0286518	0.258218	0.0789242	0.287045
11BR017-T	CPTAC	TMT	Tumor	Breast	0.113377	0.0576551	0.810512	0.740903	0.486377	0.0620496	0.416418	0.0558973	0.152927	0.132361	0.214976	0.388117	0.748638	0.396027	0.59993	0.686237	0.304271	0.344349	0.0523818	0.135173	0.378625	0.611883	0.457374	0.209176	0.772719	0.10283	0.573036	0.663561	0.742134	0.361751	0.467217	0.0943927	0.460889	0.603094	0.769555	0.653893	0.58868	0.414308	0.472842	0.321849	0.89594	0.0430656	0.301986	0.125857	0.242398
01BR015-T	CPTAC	TMT	Tumor	Breast	0.185094	0.0764634	0.80225	0.794867	0.369309	0.0551942	0.425558	0.0722447	0.166813	0.134646	0.201441	0.355071	0.724732	0.301107	0.466514	0.565301	0.253296	0.354368	0.0580067	0.121111	0.283705	0.691158	0.478467	0.272807	0.669538	0.0409562	0.422746	0.476534	0.608367	0.412551	0.477764	0.0824398	0.531025	0.721392	0.75813	0.558798	0.485147	0.352962	0.496397	0.226402	0.907365	0.0293549	0.309369	0.0943927	0.288803
11BR025-T	CPTAC	TMT	Tumor	Breast	0.151872	0.0931622	0.834945	0.849534	0.409387	0.0580067	0.468272	0.088592	0.189137	0.155388	0.246968	0.422746	0.760415	0.271577	0.364036	0.54245	0.239058	0.331165	0.0863069	0.11988	0.251187	0.713658	0.536474	0.26437	0.654597	0.050624	0.395676	0.502373	0.590613	0.252241	0.406574	0.0914045	0.594481	0.706099	0.729126	0.554755	0.551942	0.394797	0.473194	0.289155	0.931974	0.0242573	0.31183	0.0959747	0.272983
01BR001-T	CPTAC	TMT	Tumor	Breast	0.136603	0.0777075	0.819796	0.860408	0.246835	0.0550281	0.361814	0.0713783	0.175633	0.141174	0.23154	0.337553	0.709916	0.269339	0.51846	0.534634	0.257911	0.357771	0.0585443	0.128516	0.284283	0.749297	0.454993	0.245605	0.677743	0.0618847	0.428622	0.417018	0.526723	0.282525	0.546589	0.0930028	0.394163	0.787975	0.759318	0.711674	0.544655	0.312588	0.436533	0.155767	0.900668	0.0298875	0.397328	0.0819269	0.281997
11BR031-T	CPTAC	TMT	Tumor	Breast	0.185095	0.0659934	0.839457	0.854954	0.433223	0.0917639	0.442452	0.0656451	0.136514	0.136688	0.224621	0.347205	0.753961	0.353126	0.399269	0.616403	0.237332	0.338499	0.0691276	0.302978	0.311858	0.658367	0.447327	0.297231	0.720007	0.0900226	0.46561	0.538743	0.532126	0.357827	0.49556	0.0632074	0.637472	0.716176	0.759533	0.630507	0.508793	0.342678	0.477451	0.294445	0.960822	0.0383075	0.298624	0.09751	0.259098
01BR032-T	CPTAC	TMT	Tumor	Breast	0.119705	0.0940411	0.860257	0.753208	0.397434	0.159958	0.421515	0.0599402	0.142732	0.132712	0.197223	0.387942	0.722447	0.14906	0.354544	0.715416	0.283354	0.433468	0.0430656	0.176832	0.2656	0.721041	0.452979	0.183688	0.665143	0.0720689	0.590262	0.383547	0.530322	0.341009	0.72649	0.0827914	0.424855	0.68817	0.763755	0.695025	0.574793	0.32888	0.423449	0.178239	0.930568	0.0859554	0.305326	0.0801547	0.252944
05BR045-T	CPTAC	TMT	Tumor	Breast	0.0987871	0.118123	0.814027	0.733169	0.287045	0.0409562	0.397785	0.0732993	0.135349	0.146599	0.214273	0.345755	0.674811	0.280014	0.491123	0.603094	0.230796	0.318334	0.0507998	0.366145	0.24855	0.718052	0.611883	0.296361	0.67569	0.0406047	0.496397	0.491475	0.4746	0.371946	0.536122	0.137282	0.420988	0.748989	0.751626	0.743892	0.504658	0.399543	0.420109	0.330111	0.926349	0.0275971	0.426613	0.0956231	0.277905
11BR053-T	CPTAC	TMT	Tumor	Breast	0.211589	0.0826518	0.923786	0.71707	0.255612	0.0729076	0.499739	0.045241	0.103358	0.117801	0.217853	0.293718	0.635462	0.316165	0.397773	0.651818	0.302245	0.528798	0.0358448	0.123369	0.228641	0.677919	0.631634	0.304333	0.678267	0.0273186	0.314077	0.382808	0.470332	0.47068	0.563772	0.0494171	0.651296	0.728728	0.859057	0.61928	0.512267	0.374456	0.508091	0.333391	0.91526	0.0530712	0.394467	0.0774317	0.324865
01BR027-T	CPTAC	TMT	Tumor	Breast	0.118734	0.0854959	0.754177	0.825809	0.299502	0.0449698	0.479915	0.0874511	0.16797	0.181834	0.219339	0.43299	0.652151	0.274262	0.402773	0.552791	0.266797	0.381621	0.0533239	0.153573	0.22556	0.705297	0.492357	0.33203	0.744934	0.0378599	0.573054	0.483825	0.562567	0.364557	0.625311	0.190011	0.4385	0.867935	0.738713	0.734092	0.59936	0.360647	0.375044	0.184145	0.89744	0.0513686	0.333096	0.071454	0.304479
14BR008-T	CPTAC	TMT	Tumor	Breast	0.146615	0.0908122	0.845211	0.884841	0.405012	0.0620224	0.417274	0.067887	0.116403	0.0968545	0.189977	0.309401	0.734317	0.294118	0.41212	0.567798	0.21308	0.353119	0.0309223	0.1244	0.200107	0.64777	0.504176	0.185712	0.683668	0.0401635	0.362005	0.498489	0.618447	0.421006	0.416563	0.00924116	0.627155	0.667496	0.728452	0.600853	0.492447	0.309757	0.523903	0.256264	0.893904	0.0639773	0.330016	0.0536698	0.287542
18BR002-T	CPTAC	TMT	Tumor	Breast	0.201351	0.0888573	0.809312	0.786032	0.313666	0.0454949	0.42456	0.0657544	0.145548	0.117292	0.189266	0.36627	0.726675	0.33979	0.394526	0.603696	0.282033	0.413897	0.0463835	0.0687755	0.279723	0.713346	0.437711	0.237427	0.803625	0.0383864	0.527457	0.501866	0.669806	0.338902	0.519282	0.0550915	0.454949	0.776968	0.790297	0.620935	0.537053	0.398969	0.423672	0.328061	0.904745	0.0277235	0.378177	0.0776613	0.269771
03BR013-T	CPTAC	TMT	Tumor	Breast	0.169362	0.0913453	0.846277	0.804159	0.353297	0.0630887	0.447663	0.0488715	0.162076	0.139506	0.220366	0.391505	0.725076	0.291452	0.364137	0.631598	0.272614	0.414075	0.0389195	0.0707304	0.282388	0.749067	0.416563	0.228541	0.689888	0.0545584	0.399858	0.497601	0.633019	0.404478	0.449973	0.0247023	0.702683	0.784254	0.725609	0.576151	0.557846	0.354363	0.526391	0.296606	0.91523	0.0362538	0.284699	0.0730407	0.257686
11BR032-T	CPTAC	TMT	Tumor	Breast	0.170251	0.089035	0.854629	0.882531	0.365914	0.0710858	0.428292	0.0563355	0.123867	0.103252	0.181447	0.328239	0.752621	0.324151	0.363782	0.65008	0.280078	0.478408	0.0433624	0.0582904	0.244891	0.66252	0.493336	0.281322	0.735738	0.0446064	0.458148	0.501866	0.632309	0.353297	0.504354	0.0245246	0.618802	0.740892	0.744446	0.642261	0.544518	0.41994	0.470411	0.268171	0.931224	0.055447	0.289319	0.0650435	0.200462
21BR010-T	CPTAC	TMT	Tumor	Breast	0.183656	0.104896	0.847012	0.857989	0.453563	0.0747517	0.463495	0.0679561	0.163617	0.149678	0.232445	0.379683	0.762154	0.27862	0.367137	0.664576	0.30859	0.463844	0.0526224	0.108904	0.34344	0.65778	0.561945	0.222687	0.695417	0.0930476	0.423244	0.543997	0.6705	0.354069	0.454086	0.0581983	0.591741	0.685485	0.748562	0.673114	0.526573	0.355114	0.477609	0.243945	0.924203	0.0709183	0.33072	0.0904339	0.299181
03BR004-T	CPTAC	TMT	Tumor	Breast	0.146285	0.106648	0.86278	0.872378	0.411305	0.046214	0.480448	0.0906506	0.172236	0.155706	0.231959	0.427302	0.700142	0.336829	0.408994	0.532172	0.229648	0.383043	0.0513686	0.0632776	0.277995	0.733203	0.637576	0.244401	0.672592	0.0495912	0.392464	0.47085	0.572876	0.347849	0.383399	0.0412371	0.627622	0.616068	0.805901	0.567188	0.542659	0.372556	0.480981	0.227515	0.899396	0.0330608	0.323498	0.107003	0.27053
11BR003-T	CPTAC	TMT	Tumor	Breast	0.152151	0.117846	0.86278	0.747423	0.313011	0.0506577	0.528439	0.0751866	0.174724	0.190722	0.241202	0.41877	0.727337	0.359047	0.500355	0.652862	0.361891	0.387664	0.0446143	0.0698542	0.37149	0.734625	0.510665	0.251689	0.763064	0.0426591	0.433167	0.466761	0.602915	0.383221	0.454852	0.207963	0.561856	0.563278	0.761465	0.702275	0.5631	0.425524	0.421614	0.212051	0.919303	0.0263064	0.397085	0.11038	0.327408
11BR028-T	CPTAC	TMT	Tumor	Breast	0.185605	0.0698458	0.846304	0.797908	0.411984	0.081014	0.396029	0.0547775	0.114696	0.11186	0.187024	0.354902	0.727353	0.30562	0.530757	0.652898	0.232937	0.289842	0.0533593	0.123737	0.244815	0.660344	0.572062	0.23861	0.617798	0.0515866	0.457898	0.544939	0.614962	0.361993	0.674703	0.108669	0.490516	0.580748	0.775926	0.705726	0.567807	0.421379	0.452579	0.218401	0.907286	0.0218046	0.276724	0.0671867	0.29392
18BR004-T	CPTAC	TMT	Tumor	Breast	0.179578	0.0996277	0.721149	0.798085	0.496011	0.0370502	0.494239	0.0597412	0.277433	0.099805	0.214146	0.29516	0.695799	0.24056	0.356852	0.652012	0.13721	0.477752	0.106719	0.0781776	0.345506	0.75164	0.493707	0.253856	0.591739	0.0248183	0.478816	0.578444	0.604857	0.296579	0.36022	0.0421911	0.809963	0.616735	0.724517	0.695444	0.605035	0.380074	0.449388	0.222833	0.907109	0.0574366	0.213615	0.10335	0.363056
20BR005-T	CPTAC	TMT	Tumor	Breast	0.15086	0.081014	0.828576	0.751817	0.199433	0.0528275	0.424747	0.0462684	0.143592	0.113101	0.190037	0.43042	0.678603	0.23666	0.561957	0.569757	0.29782	0.370679	0.0558412	0.166814	0.419961	0.606985	0.415884	0.339656	0.672399	0.0260592	0.554866	0.519057	0.522248	0.430066	0.54423	0.10601	0.552562	0.856408	0.753944	0.771317	0.546889	0.386988	0.415175	0.254919	0.904804	0.0320865	0.383265	0.127637	0.286297
11BR073-T	CPTAC	TMT	Tumor	Breast	0.172872	0.0703901	0.80656	0.749113	0.386348	0.0879433	0.395213	0.0398936	0.135816	0.110461	0.172695	0.324468	0.677128	0.342908	0.30195	0.581915	0.252837	0.441312	0.0578014	0.108333	0.299113	0.66383	0.53617	0.267376	0.747872	0.0718085	0.418617	0.625709	0.690603	0.282801	0.425355	0.0746454	0.533156	0.50266	0.755496	0.680851	0.55266	0.311879	0.469326	0.430496	0.921099	0.0276596	0.358865	0.0822695	0.261348
11BR009-T	CPTAC	TMT	Tumor	Breast	0.19089	0.100851	0.858206	0.799007	0.500532	0.0921659	0.510812	0.0462602	0.147288	0.161468	0.248493	0.419887	0.691776	0.311592	0.342786	0.637185	0.263559	0.399326	0.0586671	0.248848	0.232364	0.699752	0.688231	0.293513	0.655441	0.0317263	0.381957	0.374867	0.624601	0.22882	0.399504	0.0632754	0.694789	0.470578	0.771003	0.707728	0.445409	0.364942	0.478908	0.372208	0.930167	0.0342077	0.270294	0.0923431	0.277561
18BR019-T	CPTAC	TMT	Tumor	Breast	0.165573	0.058323	0.810849	0.779472	0.427052	0.068073	0.445843	0.0351002	0.121787	0.126396	0.194115	0.27956	0.746853	0.222833	0.324765	0.584116	0.210246	0.342492	0.052473	0.0980323	0.294451	0.699344	0.50133	0.215919	0.647226	0.0319092	0.439993	0.503634	0.594398	0.340542	0.476157	0.0370502	0.657508	0.620635	0.72629	0.661408	0.49938	0.326361	0.467825	0.239319	0.919695	0.108491	0.249424	0.0918277	0.262365
20BR001-T	CPTAC	TMT	Tumor	Breast	0.160255	0.0932459	0.770431	0.821131	0.411452	0.0881049	0.430952	0.0347456	0.160078	0.123028	0.176742	0.287006	0.694026	0.23276	0.321397	0.581812	0.136146	0.365538	0.0811913	0.149442	0.256338	0.709803	0.561603	0.275838	0.625598	0.0365183	0.492643	0.512143	0.613544	0.285056	0.378124	0.0515866	0.859599	0.589789	0.721858	0.59298	0.547952	0.357029	0.390711	0.290906	0.915263	0.0299592	0.256869	0.104591	0.330261
09BR007-T	CPTAC	TMT	Tumor	Breast	0.118419	0.0691367	0.839922	0.852686	0.452934	0.0572594	0.458784	0.0420138	0.130296	0.147846	0.219819	0.34657	0.736217	0.275129	0.358802	0.553625	0.221946	0.424038	0.0393547	0.149973	0.291083	0.706612	0.625244	0.265201	0.692785	0.0834958	0.523134	0.54228	0.610707	0.384506	0.615316	0.0457366	0.543521	0.628966	0.76334	0.633576	0.522425	0.348697	0.492111	0.266797	0.934586	0.0269456	0.280092	0.0858004	0.274597
11BR020-T	CPTAC	TMT	Tumor	Breast	0.140376	0.0599078	0.853775	0.806629	0.313896	0.0898618	0.459057	0.068061	0.157923	0.134527	0.218362	0.378944	0.755051	0.263382	0.403226	0.700106	0.22368	0.302021	0.0372208	0.138603	0.335165	0.671216	0.523396	0.21854	0.677242	0.0354484	0.539525	0.587203	0.604927	0.359624	0.610776	0.0288905	0.498759	0.676001	0.773485	0.659695	0.588267	0.364587	0.425558	0.259482	0.925204	0.0370436	0.363524	0.0728465	0.267636
20BR002-T	CPTAC	TMT	Tumor	Breast	0.115952	0.0247199	0.765783	0.736262	0.309621	0.0373466	0.453317	0.104215	0.230126	0.166459	0.229415	0.397297	0.726125	0.233327	0.430197	0.593278	0.342877	0.441401	0.0643784	0.117197	0.297884	0.706029	0.470212	0.292015	0.693402	NA	0.50738	0.506136	0.627957	0.334341	0.432154	0.133381	0.604304	0.908768	0.76685	0.575671	0.512893	0.330784	0.415081	0.192602	0.911257	0.0576205	0.434466	0.0764716	0.284012
11BR019-T	CPTAC	TMT	Tumor	Breast	0.150809	0.105104	0.873555	0.795483	0.467544	0.0997688	0.425574	0.0375245	0.0919438	0.123244	0.207007	0.308376	0.682732	0.310866	0.368487	0.68042	0.301263	0.40032	0.0329006	0.124489	0.268896	0.631869	0.587765	0.282234	0.732705	NA	0.418638	0.505602	0.606616	0.425218	0.609105	0.0298773	0.625289	0.575849	0.799217	0.621021	0.498133	0.351592	0.485684	0.29575	0.919794	0.0345012	0.333808	0.0794949	0.285435
20BR008-T	CPTAC	TMT	Tumor	Breast	0.122376	0.0233013	0.805407	0.786553	0.380825	0.0779082	0.416578	0.0546069	0.131626	0.112593	0.19566	0.374422	0.724653	0.238171	0.541978	0.639274	0.241907	0.392387	0.0272145	0.140519	0.306652	0.63625	0.477232	0.204554	0.740306	NA	0.450907	0.486126	0.642476	0.28264	0.591427	0.0382426	0.480612	0.770366	0.767343	0.65635	0.575774	0.379224	0.375845	0.233191	0.911064	0.0270366	0.333689	0.0807542	0.239594
01BR033-T	CPTAC	TMT	Tumor	Breast	0.179264	0.0762938	0.855237	0.833719	0.338787	0.0622444	0.40032	0.0554864	0.127156	0.116308	0.200249	0.410101	0.715277	0.338431	0.425396	0.625467	0.309443	0.338076	0.0341455	0.0887427	0.254135	0.647341	0.450293	0.235106	0.678108	NA	0.364752	0.410457	0.558421	0.322604	0.559488	0.038058	0.640405	0.734128	0.770052	0.67953	0.507914	0.4053	0.403699	0.33612	0.90112	0.0266762	0.340032	0.0862529	0.211631
11BR022-T	CPTAC	TMT	Tumor	Breast	0.142095	0.0915881	0.827139	0.827672	0.435177	0.0579762	0.471812	0.0497955	0.132847	0.147608	0.23475	0.403166	0.710653	0.34181	0.426641	0.59719	0.218211	0.410279	0.0433932	0.111506	0.272986	0.692691	0.519118	0.268718	0.717055	NA	0.436778	0.489418	0.577805	0.344122	0.471101	0.0441046	0.652321	0.659257	0.744265	0.660679	0.5618	0.378801	0.493687	0.26356	0.933132	0.0257869	0.392317	0.0798506	0.267117
11BR013-T	CPTAC	TMT	Tumor	Breast	0.176063	0.21501	0.852036	0.810777	0.424862	0.0565534	0.464521	0.0647341	0.169838	0.165926	0.221234	0.407967	0.717233	0.233327	0.374533	0.595412	0.352659	0.434643	0.0428597	0.167348	0.245421	0.752445	0.483372	0.206296	0.628134	NA	0.370443	0.474835	0.602525	0.44478	0.500622	0.0531745	0.760982	0.50578	0.766139	0.635782	0.558065	0.380935	0.483194	0.240263	0.919438	0.0286324	0.26605	0.0793171	0.249155
03BR010-T	CPTAC	TMT	Tumor	Breast	0.118976	0.159346	0.853637	0.760804	0.500978	0.0707807	0.419171	0.0606438	0.15241	0.147964	0.216077	0.352481	0.720612	0.274942	0.366708	0.566601	0.312644	0.409746	0.0337898	0.113996	0.291481	0.657834	0.544371	0.212164	0.734839	NA	0.464876	0.5931	0.584741	0.343767	0.551841	0.0330784	0.76774	0.484439	0.758136	0.567846	0.557176	0.346968	0.443891	0.184599	0.929397	0.0359239	0.266406	0.0611773	0.281344
20BR007-T	CPTAC	TMT	Tumor	Breast	0.117553	0.0679353	0.846345	0.776987	0.407967	0.0510404	0.436066	0.0373466	0.10546	0.113818	0.189934	0.360839	0.682376	0.27512	0.516272	0.656945	0.268718	0.475191	0.0245421	0.0908768	0.365285	0.681665	0.509514	0.207718	0.752801	NA	0.567669	0.505424	0.59061	0.393206	0.613196	0.137649	0.454206	0.67135	0.779477	0.777343	0.575316	0.315134	0.433932	0.195625	0.910724	0.0481949	0.350702	0.0666904	0.213409
11BR030-T	CPTAC	TMT	Tumor	Breast	0.159746	0.0523061	0.860223	0.824704	0.349708	0.0519526	0.399717	0.0417035	0.153384	0.141014	0.214879	0.356247	0.731048	0.408553	0.385227	0.693762	0.238735	0.417742	0.0431172	0.106379	0.35501	0.664958	0.441244	0.273193	0.742887	0.0606114	0.495847	0.567415	0.622195	0.347234	0.395476	0.0600813	0.516876	0.593568	0.796254	0.748719	0.584379	0.425694	0.43824	0.254992	0.90493	0.0212052	0.39583	0.129175	0.244743
18BR007-T	CPTAC	TMT	Tumor	Breast	0.150027	0.0742181	0.821523	0.837074	0.371974	0.0464746	0.450256	0.056017	0.171055	0.157625	0.207811	0.403428	0.72451	0.264534	0.414384	0.60258	0.223714	0.421099	0.0630854	0.0936561	0.31419	0.670436	0.495317	0.236614	0.746422	0.0549567	0.489839	0.569359	0.633681	0.386817	0.516699	0.0500088	0.519173	0.687577	0.760558	0.584025	0.570242	0.442481	0.447606	0.278318	0.924368	0.0318077	0.376038	0.113624	0.271956
11BR050-T	CPTAC	TMT	Tumor	Breast	0.13854	0.107263	0.834776	0.850327	0.404135	0.0478883	0.41085	0.0487719	0.110444	0.140661	0.176886	0.365259	0.767273	0.30288	0.333981	0.634034	0.240148	0.326383	0.0311009	0.11009	0.282029	0.631207	0.495847	0.205337	0.727514	0.039583	0.489132	0.512105	0.612299	0.360134	0.522884	0.0415268	0.600283	0.705955	0.739	0.62997	0.50751	0.320551	0.492667	0.242269	0.907581	0.0342817	0.324086	0.0728044	0.224068
05BR001-T	CPTAC	TMT	Tumor	Breast	0.158862	0.0643223	0.828415	0.739	0.370737	0.0374624	0.445485	0.0595512	0.165754	0.146846	0.191377	0.420746	0.744301	0.324792	0.578724	0.653826	0.292808	0.315957	0.0740414	0.0874713	0.336985	0.665135	0.537904	0.247394	0.790952	0.0487719	0.532603	0.543029	0.693939	0.39636	0.395653	0.069977	0.577487	0.68528	0.76639	0.634918	0.498145	0.408376	0.478353	0.250221	0.88885	0.0178477	0.388938	0.0781057	0.251811
11BR014-T	CPTAC	TMT	Tumor	Breast	0.157978	0.0788125	0.825057	0.85015	0.401131	0.0567238	0.445662	0.0609648	0.170702	0.140131	0.211521	0.363315	0.775402	0.339283	0.381339	0.657007	0.251458	0.370914	0.0385227	0.0966602	0.298993	0.651705	0.517583	0.228486	0.701184	0.0390528	0.452553	0.535254	0.640926	0.384697	0.534017	0.0222654	0.602933	0.786005	0.731225	0.57519	0.506803	0.326206	0.498851	0.252341	0.922601	0.0265064	0.310302	0.0791659	0.224598
22BR005-T	CPTAC	TMT	Tumor	Breast	0.148966	0.0623785	0.849443	0.832126	0.296872	0.0508924	0.475702	0.0528362	0.148259	0.133239	0.214526	0.463509	0.730871	0.275137	0.521824	0.647818	0.269482	0.393532	0.0461212	0.115568	0.326383	0.702244	0.487012	0.233964	0.696766	0.0441774	0.490723	0.523591	0.639689	0.303234	0.580315	0.0823467	0.496554	0.53437	0.75296	0.709313	0.566885	0.391589	0.435059	0.277964	0.928256	0.023149	0.331507	0.103552	0.241032
11BR010-T	CPTAC	TMT	Tumor	Breast	0.174236	0.0591977	0.828945	0.803676	0.32921	0.0579608	0.42481	0.0500088	0.123873	0.116982	0.191023	0.343524	0.715144	0.326383	0.378335	0.661071	0.270012	0.396713	0.0461212	0.0938328	0.350945	0.650998	0.520763	0.276197	0.695529	0.0577841	0.467044	0.508394	0.572009	0.345114	0.496377	0.0379926	0.580491	0.664075	0.775402	0.633504	0.540378	0.3566	0.453084	0.208517	0.942393	0.020675	0.312953	0.0788125	0.250928
01BR031-T	CPTAC	TMT	Tumor	Breast	0.121223	0.0902986	0.840078	0.818696	0.247394	0.0409966	0.415444	0.0440007	0.0934794	0.107439	0.187489	0.381516	0.712493	0.325499	0.47959	0.610002	0.370737	0.402898	0.0388761	0.159922	0.31366	0.694292	0.430465	0.224598	0.651352	0.0399364	0.473582	0.424103	0.587913	0.319844	0.539141	0.160452	0.554692	0.871179	0.813395	0.861636	0.520233	0.355717	0.38293	0.244389	0.935324	0.0362255	0.450433	0.0978972	0.24545
11BR011-T	CPTAC	TMT	Tumor	Breast	0.16243	0.118036	0.859157	0.857591	0.394673	0.0732939	0.476497	0.0696379	0.158252	0.147806	0.239903	0.419742	0.712744	0.320682	0.375	0.574687	0.278552	0.405118	0.0499652	0.143628	0.322597	0.623433	0.553447	0.208565	0.706128	0.0586699	0.418872	0.578865	0.660341	0.301532	0.615077	0.0736421	0.696205	0.571379	0.788823	0.677751	0.550487	0.385446	0.454909	0.276114	0.928621	0.0325557	0.331825	0.0971448	0.267061
03BR005-T	CPTAC	TMT	Tumor	Breast	0.181031	0.088308	0.862593	0.870011	0.415224	0.0498057	0.414341	0.0736489	0.159838	0.146238	0.19887	0.313317	0.722889	0.350936	0.327976	0.577711	0.235959	0.30325	0.0452137	0.327093	0.29177	0.648004	0.527375	0.226775	0.684211	0.0542211	0.468562	0.472448	0.556341	0.420699	0.39456	0.0729424	0.571529	0.705228	0.703992	0.626987	0.492935	0.373543	0.495585	0.325327	0.876016	0.0385023	0.321794	0.0858354	0.249029
18BR003-T	CPTAC	TMT	Tumor	Breast	0.169375	0.112504	0.881491	0.870894	0.451254	0.072236	0.45355	0.0535147	0.16284	0.16231	0.211056	0.376722	0.770046	0.294242	0.39509	0.619922	0.26828	0.426351	0.0445072	0.18686	0.305016	0.712999	0.539209	0.225892	0.721653	0.0453903	0.389968	0.504415	0.606146	0.412575	0.562169	0.0672907	0.616567	0.493112	0.779407	0.676263	0.48693	0.341575	0.486224	0.315613	0.924762	0.0192511	0.377075	0.0950194	0.259272
11BR024-T	CPTAC	TMT	Tumor	Breast	0.123631	0.0807135	0.87107	0.742141	0.320381	0.0473331	0.434829	0.0413282	0.111621	0.124338	0.206464	0.327446	0.691099	0.315613	0.526139	0.674497	0.349876	0.425821	0.0397386	0.168138	0.301837	0.714588	0.521194	0.271459	0.748322	0.0409749	0.524903	0.520487	0.572589	0.357471	0.506358	0.105616	0.52296	0.685977	0.790887	0.744613	0.489933	0.3716	0.421053	0.206817	0.895797	0.0249029	0.320028	0.0777111	0.270752
05BR016-T	CPTAC	TMT	Tumor	Breast	0.135465	0.0861886	0.86065	0.797421	0.402508	0.0844225	0.442423	0.0476863	0.110562	0.117273	0.196574	0.348463	0.700989	0.214235	0.344048	0.444896	0.232603	0.458848	0.0393854	0.132992	0.297421	0.682268	0.573649	0.209467	0.685094	0.04645	0.41752	0.500353	0.555104	0.364712	0.543448	0.0623455	0.597315	0.682091	0.75574	0.595019	0.579477	0.343342	0.466443	0.192335	0.893854	0.0257859	0.309078	0.0664076	0.273578
01BR030-T	CPTAC	TMT	Tumor	Breast	0.132639	0.0704698	0.853055	0.84864	0.462911	0.0459202	0.439774	0.0655245	0.146061	0.141999	0.215648	0.410632	0.732957	0.349876	0.368068	0.629106	0.228718	0.411339	0.0460968	0.153479	0.298658	0.727658	0.519251	0.222713	0.735959	0.092017	0.438361	0.487284	0.654186	0.321441	0.285235	0.0598728	0.488167	0.58142	0.747969	0.660721	0.516072	0.374073	0.471212	0.395797	0.906217	0.0385023	0.327976	0.0787708	0.265631
01BR018-T	CPTAC	TMT	Tumor	Breast	0.0960791	0.050159	0.776934	0.898799	0.317026	0.0448605	0.489403	0.0529848	0.180855	0.194631	0.278347	0.334334	0.729071	0.277464	0.341399	0.643942	0.285235	0.380431	0.0434475	0.109502	0.30166	0.719181	0.538149	0.251325	0.752738	0.0432709	0.506535	0.478276	0.637584	0.353232	0.530201	0.145532	0.552985	0.794596	0.779936	0.841222	0.531261	0.307842	0.462911	0.215295	0.920876	0.0586365	0.30325	0.0819498	0.228188
05BR042-T	CPTAC	TMT	Tumor	Breast	0.114447	0.0845991	0.732427	0.698163	0.295655	0.0473331	0.461321	0.0704698	0.14041	0.134052	0.218297	0.323914	0.658778	0.373366	0.486577	0.580184	0.250795	0.44207	0.0575768	0.332745	0.306076	0.707171	0.635111	0.277111	0.771989	0.0584599	0.590957	0.486047	0.576122	0.386436	0.535853	0.237019	0.566408	0.773931	0.784882	0.816673	0.561816	0.341752	0.437125	0.326386	0.914871	0.0344401	0.295302	0.0897209	0.214765
11BR054-T	CPTAC	TMT	Tumor	Breast	0.166372	0.101731	0.761568	0.820911	0.51042	0.0679972	0.458142	0.11586	0.266514	0.133345	0.276227	0.293359	0.706994	0.249912	0.392971	0.635288	0.197457	0.399152	0.0987284	0.129636	0.365242	0.723773	0.637761	0.367715	0.496468	0.0796538	0.488167	0.522783	0.595196	0.29018	0.528965	0.0436242	0.90657	0.7213	0.738432	0.693041	0.505298	0.299011	0.540975	0.206111	0.922112	0.0628753	0.318085	0.0838926	0.262098
05BR044-T	CPTAC	TMT	Tumor	Breast	0.116711	0.0661362	0.823696	0.79275	0.439965	0.089832	0.420336	0.0549956	0.0965517	0.122723	0.18939	0.323431	0.674801	0.320955	0.411848	0.600707	0.282759	0.345712	NA	0.0723254	0.307869	0.599823	0.512467	0.187091	0.72679	0.0730327	0.51901	0.562865	0.689302	0.295314	0.670557	0.0332449	0.511936	0.613086	0.753492	0.650575	0.510875	0.335632	0.433775	0.246684	0.892838	0.0244032	0.320071	0.0712644	0.244739
11BR006-T	CPTAC	TMT	Tumor	Breast	0.0986912	0.0656173	0.80138	0.932791	0.379377	0.07393	0.472763	0.0620799	0.0737531	0.139017	0.294305	0.380615	0.718606	0.276618	0.309339	0.570393	0.206579	0.425893	NA	0.071277	0.17722	0.661655	0.52936	0.218606	0.704988	0.0486381	0.362929	0.499293	0.612664	0.306686	0.492572	0.0235232	0.631588	0.649275	0.769367	0.720906	0.564733	0.337814	0.361337	0.415281	0.918111	0.063318	0.323665	0.147506	0.181288
14BR005-T	CPTAC	TMT	Tumor	Breast	0.138768	0.111362	0.829662	0.843192	0.498873	0.094536	0.480486	0.0926279	0.200173	0.17693	0.245447	0.440763	0.748829	0.262793	0.378664	0.606245	0.228448	0.392194	0.0633131	0.108933	0.320208	0.72784	0.602428	0.273547	0.648395	0.0577624	0.41405	0.468517	0.60902	0.408846	0.571206	0.0870772	0.710494	0.507199	0.753513	0.674588	0.541717	0.352645	0.473721	0.20954	0.925239	0.0471813	0.294016	0.0978317	0.310841
11BR044-T	CPTAC	TMT	Tumor	Breast	0.182526	0.10382	0.865051	0.802264	0.327733	0.0608419	0.426601	0.0403254	0.113548	0.112664	0.201804	0.384683	0.672267	0.286346	0.339406	0.567386	0.278741	0.405377	NA	0.102229	0.287584	0.722144	0.571808	0.255925	0.691369	0.0332508	0.406438	0.441988	0.569685	0.325964	0.582773	0.121153	0.545455	0.597276	0.762823	0.664839	0.505837	0.34595	0.461443	0.264415	0.925539	0.0221082	0.307216	0.0716307	0.245844
11BR016-T	CPTAC	TMT	Tumor	Breast	0.119915	0.127167	0.877963	0.761762	0.331977	0.0420941	0.414397	0.0438628	0.087018	0.105589	0.197736	0.336222	0.680934	0.303856	0.532366	0.564025	0.31659	0.457375	NA	0.107004	0.317297	0.706226	0.413689	0.309692	0.766537	0.0359038	0.588079	0.490096	0.602229	0.315352	0.538203	0.148567	0.587372	0.818712	0.788115	0.801733	0.592678	0.399717	0.422533	0.284047	0.908737	0.0378493	0.360453	0.111602	0.291652
11BR055-T	CPTAC	TMT	Tumor	Breast	0.165517	0.0725022	0.848806	0.841202	0.334394	0.066313	0.403006	0.0472149	0.115119	0.120601	0.223519	0.342175	0.774713	0.299912	0.39328	0.613086	0.245977	0.383201	NA	0.0608311	0.257118	0.697082	0.538992	0.223165	0.716357	0.0357206	0.483996	0.525553	0.646684	0.362511	0.588152	0.0519894	0.57595	0.756676	0.769938	0.654288	0.508046	0.34412	0.449867	0.23908	0.920248	0.0364279	0.295491	0.0735632	0.27038
06BR005-T	CPTAC	TMT	Tumor	Breast	0.113194	0.0863106	0.872657	0.788115	0.29006	0.0746374	0.436505	0.0436859	0.123276	0.12416	0.220375	0.387336	0.699151	0.253979	0.312168	0.621861	0.295366	0.380085	NA	0.146976	0.258047	0.718076	0.509904	0.240361	0.647152	0.0440396	0.40803	0.416519	0.610541	0.247612	0.518394	0.0576583	0.583304	0.60665	0.753449	0.669261	0.524584	0.371065	0.470463	0.299788	0.914927	0.0249381	0.330209	0.0629643	0.275203
11BR042-T	CPTAC	TMT	Tumor	Breast	0.125022	0.0677277	0.836605	0.766932	0.405482	0.0774536	0.432891	0.0472149	0.113174	0.130858	0.177542	0.325199	0.733156	0.288771	0.434129	0.661892	0.299912	0.336163	NA	0.0942529	0.360743	0.622458	0.469496	0.215561	0.72962	0.0542882	0.604067	0.531034	0.67763	0.344828	0.712997	0.0576481	0.542882	0.667728	0.739699	0.640672	0.57153	0.332272	0.474801	0.257825	0.91176	0.0189213	0.33015	0.109284	0.224226
11BR018-T	CPTAC	TMT	Tumor	Breast	0.153166	0.0631411	0.81323	0.871772	0.343651	0.0578352	0.414751	0.042271	0.0887867	0.132119	0.2133	0.34931	0.752741	0.3578	0.359392	0.616378	0.227803	0.360099	NA	0.107004	0.247259	0.676335	0.495755	0.238062	0.708702	0.054121	0.440396	0.566502	0.625752	0.374248	0.468341	0.0282985	0.658472	0.727803	0.738238	0.63035	0.490449	0.334277	0.498408	0.23364	0.90237	0.0330739	0.288999	0.0868412	0.266537
05BR009-T	CPTAC	TMT	Tumor	Breast	0.164155	0.0595639	0.829995	0.865272	0.460025	0.0450275	0.408793	0.0967913	0.15866	0.1053	0.185251	0.356674	0.757135	0.390356	0.313597	0.609466	0.269456	0.300479	0.0459138	0.15281	0.223365	0.681794	0.474561	0.190215	0.667612	0.0327956	0.387697	0.526148	0.588548	0.41092	0.42457	0.0260592	0.645985	0.79454	0.723099	0.62808	0.424038	0.363943	0.449743	0.297642	0.877327	0.0354547	0.296756	0.0663003	0.30881
01BR025-T	CPTAC	TMT	Tumor	Breast	0.106028	0.0757092	0.804078	0.849823	0.48883	0.0487589	0.466135	0.0914894	0.218085	0.152305	0.250177	0.378723	0.634574	0.269149	0.43617	0.537411	0.192376	0.48422	0.0469858	0.260461	0.355851	0.725887	0.558688	0.237411	0.62961	0.0670213	0.418794	0.510106	0.539362	0.360284	0.515603	0.0352837	0.638298	0.572872	0.797163	0.595745	0.558156	0.414539	0.475532	0.221631	0.910993	0.0281915	0.349645	0.0576241	0.304255
11BR015-T	CPTAC	TMT	Tumor	Breast	0.180642	0.0721503	0.83939	0.860308	0.326538	0.0423684	0.46357	0.0489275	0.156533	0.143237	0.217692	0.367133	0.684985	0.261656	0.25811	0.536962	0.306151	0.486261	0.0579684	0.105478	0.182946	0.873781	0.521893	0.303492	0.637298	0.0230456	0.224074	0.363765	0.595816	0.343024	0.372984	0.0781776	0.616026	0.57153	0.788513	0.658926	0.497961	0.335933	0.450629	0.351002	0.921645	0.0205637	0.279206	0.0570821	0.318206
11BR040-T	CPTAC	TMT	Tumor	Breast	0.134752	0.0689716	0.829787	0.862589	0.480674	0.0374113	0.450532	0.060461	0.173227	0.142021	0.212766	0.383511	0.717021	0.252305	0.337943	0.626773	0.221277	0.398227	0.05	0.198759	0.255496	0.701241	0.51383	0.226773	0.69539	0.0560284	0.428191	0.510993	0.60656	0.419858	0.320567	0.0335106	0.717376	0.691667	0.727305	0.611879	0.505674	0.371986	0.47695	0.243617	0.891844	0.0375887	0.336525	0.0808511	0.292376
11BR004-T	CPTAC	TMT	Tumor	Breast	0.193405	0.0895231	0.862081	0.800922	0.252615	0.0299592	0.446552	0.0430775	0.116823	0.0705549	0.213969	0.390534	0.701826	0.267151	0.413756	0.561603	0.275129	0.429888	0.031732	0.135969	0.30686	0.684985	0.533593	0.21716	0.736749	0.0303138	0.415884	0.40117	0.604325	0.336997	0.645807	0.0585003	0.596525	0.609821	0.795072	0.724517	0.620989	0.325651	0.33682	0.24056	0.910654	0.0184364	0.401525	0.0551321	0.201028
11BR057-T	CPTAC	TMT	Tumor	Breast	0.17231	0.0854458	0.85499	0.802517	0.430243	0.112923	0.500798	0.0604503	0.191633	0.160078	0.217692	0.338061	0.695799	0.197305	0.245169	0.535366	0.274951	0.388406	0.0521184	0.162205	0.293388	0.682149	0.527921	0.223187	0.633044	0.0303138	0.559121	0.483248	0.550966	0.259883	0.363233	0.0593866	0.925545	0.478284	0.773267	0.718667	0.550257	0.345329	0.468711	0.132955	0.920404	0.0425456	0.299238	0.0498139	0.288779
01BR043-T	CPTAC	TMT	Tumor	Breast	0.11844	0.0640071	0.785993	0.824291	0.593085	0.0460993	0.475887	0.109752	0.267553	0.19273	0.258688	0.43227	0.714894	0.317021	0.262057	0.63883	0.207624	0.391844	0.0728723	0.22695	0.294504	0.70461	0.480496	0.261348	0.785284	0.0744681	0.464539	0.419858	0.658511	0.564539	0.605142	0.133333	0.504965	0.779433	0.739539	0.656206	0.543617	0.431028	0.360106	0.40656	0.900355	0.0402482	0.461348	0.0948582	0.282092
05BR003-T	CPTAC	TMT	Tumor	Breast	0.124978	0.058323	0.834072	0.820067	0.480411	0.0540684	0.354902	0.0721503	0.149087	0.133842	0.197128	0.38752	0.737281	0.339124	0.235774	0.665308	0.252438	0.339833	0.0288956	0.149619	0.248183	0.655026	0.452757	0.234356	0.753058	0.0308456	0.467825	0.448147	0.634817	0.329197	0.481475	0.0390002	0.718844	0.714058	0.746676	0.734267	0.442652	0.363765	0.393902	0.344088	0.914377	0.0444957	0.291083	0.073214	0.260238
05BR029-T	CPTAC	TMT	Tumor	Breast	0.10461	0.120035	0.848936	0.77234	0.344504	0.0230496	0.457801	0.097695	0.253723	0.150709	0.217376	0.47961	0.714007	0.237411	0.345035	0.626418	0.270035	0.398582	0.0406028	0.243617	0.281383	0.73227	0.45922	0.256915	0.773759	0.0370567	0.535638	0.443794	0.547872	0.295922	0.395567	0.268617	0.43227	0.319681	0.780496	0.768794	0.52766	0.466489	0.435461	0.322695	0.911879	0.0175532	0.360106	0.0593972	0.414007
05BR043-T	CPTAC	TMT	Tumor	Breast	0.199578	0.0809574	0.845301	0.764872	0.334037	0.0691658	0.391059	0.0605421	0.163675	0.1195	0.212953	0.362724	0.719817	0.299014	0.422914	0.639212	0.257832	0.435938	0.0434706	0.144843	0.358149	0.643787	0.499296	0.241112	0.778599	0.0380148	0.538719	0.531327	0.616508	0.332101	0.600493	0.105245	0.491904	0.818198	0.761704	0.717353	0.563182	0.357269	0.384548	0.241992	0.891763	0.0420627	0.334389	0.093277	0.285111
05BR026-T	CPTAC	TMT	Tumor	Breast	0.19553	0.101549	0.848469	0.860964	0.344069	0.0700458	0.404083	0.0545583	0.13534	0.143787	0.214009	0.362372	0.753256	0.298838	0.352341	0.63886	0.323654	0.381732	0.0469905	0.107181	0.323302	0.655755	0.578845	0.214537	0.681098	0.0337909	0.454241	0.489088	0.68673	0.400035	0.592749	0.0503344	0.689018	0.685146	0.75748	0.714361	0.517247	0.349877	0.504224	0.375396	0.912179	0.0350229	0.328581	0.092573	0.277719
11BR056-T	CPTAC	TMT	Tumor	Breast	0.236712	0.0725097	0.854101	0.818902	0.330693	0.0740936	0.398979	0.062478	0.127772	0.124604	0.181274	0.355861	0.730201	0.304646	0.405843	0.659451	0.246568	0.405667	0.0557902	0.114572	0.384548	0.690778	0.473777	0.30095	0.709961	0.0469905	0.460577	0.529743	0.57251	0.330869	0.526751	0.0359029	0.462689	0.725449	0.732313	0.732489	0.548574	0.339669	0.461105	0.296023	0.928194	0.0267511	0.350757	0.0955649	0.251848
11BR038-T	CPTAC	TMT	Tumor	Breast	0.156866	0.0401408	0.826937	0.802289	0.250176	0.0748239	0.447711	0.056338	0.110387	0.140845	0.224472	0.330106	0.710915	0.326585	0.418662	0.626232	0.225352	0.366197	0.0440141	0.124296	0.308627	0.654577	0.41338	0.211092	0.694366	0.0366197	0.546655	0.511444	0.590141	0.265845	0.475352	0.0540493	0.482923	0.635387	0.798415	0.734155	0.561972	0.387324	0.530986	0.278697	0.910915	0.0336268	0.373768	0.0827465	0.208099
11BR036-T	CPTAC	TMT	Tumor	Breast	0.231754	0.107921	0.853684	0.772916	0.34175	0.0688343	0.479592	0.0695261	0.138533	0.152888	0.237115	0.352646	0.730543	0.247492	0.427015	0.496368	0.369768	0.547388	0.0724663	0.16413	0.363369	0.790211	0.50882	0.345209	0.773435	0.062781	0.597717	0.455033	0.604635	0.474749	0.648565	0.23037	0.575925	0.715323	0.81771	0.794708	0.595642	0.334313	0.458319	0.260291	0.906607	0.0845728	0.387063	0.0906261	0.303874
18BR009-T	CPTAC	TMT	Tumor	Breast	0.165963	0.0193594	0.816086	0.877684	0.278775	0.0763816	0.471665	0.0499824	0.106653	0.160683	0.228793	0.352165	0.750616	0.396515	0.37786	0.608237	0.253608	0.421331	0.0598381	0.101197	0.333861	0.67617	0.427842	0.170715	0.702394	0.0475185	0.493488	0.61774	0.633404	0.294791	0.618972	0.0420627	0.441042	0.623724	0.796023	0.697466	0.55051	0.373988	0.488912	0.224745	0.911475	0.029919	0.3673	0.0913411	0.260824
18BR006-T	CPTAC	TMT	Tumor	Breast	0.146629	0.0253477	0.83084	0.789122	0.351875	0.0774512	0.429678	0.0521035	0.150854	0.118289	0.197324	0.338145	0.717655	0.240979	0.330576	0.603591	0.23957	0.440063	0.0519275	0.103151	0.222144	0.720472	0.602183	0.267735	0.684739	0.0517515	0.442176	0.410667	0.598838	0.299067	0.587925	0.0756909	0.588277	0.680162	0.765358	0.69266	0.564161	0.275304	0.444112	0.282169	0.919556	0.0440063	0.294138	0.0714663	0.252948
22BR006-T	CPTAC	TMT	Tumor	Breast	0.183562	0.11598	0.86114	0.814678	0.505456	0.0726857	0.421331	0.0538543	0.125836	0.12566	0.207497	0.346005	0.724217	0.264696	0.396515	0.665611	0.269271	0.413411	0.0483985	0.203273	0.291799	0.652235	0.478001	0.230025	0.707673	0.0573742	0.419043	0.512144	0.61334	0.303942	0.662971	0.0350229	0.68585	0.712073	0.768567	0.709081	0.556846	0.353573	0.468849	0.243224	0.92925	0.0457585	0.337029	0.0762056	0.267159
11BR072-T	CPTAC	TMT	Tumor	Breast	0.174089	0.0241155	0.79141	0.875374	0.466291	0.069706	0.494983	0.0559761	0.158951	0.149622	0.22144	0.360148	0.766062	0.312973	0.37511	0.621017	0.231825	0.374758	0.0529836	0.205422	0.28921	0.666256	0.494279	0.216511	0.695828	0.0515754	0.44728	0.47386	0.637212	0.427214	0.442704	0.0433022	0.692132	0.694772	0.743883	0.625418	0.495159	0.399402	0.475268	0.258229	0.901778	0.0675937	0.338145	0.0860764	0.266678
11BR027-T	CPTAC	TMT	Tumor	Breast	0.178597	0.0600638	0.823529	0.779943	0.465273	0.0917789	0.415308	0.068214	0.149185	0.136782	0.245393	0.370836	0.743976	0.270021	0.318391	0.6646	0.34231	0.365344	0.0418143	0.571935	0.244507	0.700921	0.519135	0.26506	0.698618	0.0380936	0.439582	0.404678	0.585932	0.331502	0.638909	0.0577605	0.739724	0.498937	0.772147	0.659461	0.507619	0.311836	0.519667	0.225904	0.933026	0.0496102	0.290751	0.0795535	0.248405
01BR040-T	CPTAC	TMT	Tumor	Breast	0.0427457	0.0764455	0.768358	0.832033	0.416814	0.0723661	0.478893	0.109081	0.254346	0.216566	0.187655	0.496985	0.706456	0.337708	0.492728	0.514899	0.222065	0.397127	0.135154	0.0828308	0.325825	0.683221	0.354026	0.412026	0.780064	0.0622561	0.534055	0.583363	0.620255	0.37194	0.440937	0.111032	0.396772	0.863249	0.751685	0.675417	0.597907	0.400142	0.424796	0.25807	0.897659	0.0553388	0.468961	0.104115	0.335403
11BR059-T	CPTAC	TMT	Tumor	Breast	0.145616	0.0432241	0.853322	0.797343	0.365279	0.0632418	0.415589	0.0549159	0.11426	0.115146	0.214349	0.384942	0.704694	0.308415	0.322409	0.635961	0.247121	0.326838	0.0380868	0.23295	0.244641	0.637733	0.449956	0.231355	0.71302	0.0357839	0.485917	0.520992	0.58884	0.295128	0.605669	0.0460585	0.554473	0.720283	0.778919	0.707174	0.524712	0.328432	0.451196	0.196988	0.914792	0.0279894	0.302391	0.0811337	0.208857
11BR051-T	CPTAC	TMT	Tumor	Breast	0.180691	0.0689105	0.822498	0.818423	0.487688	0.075465	0.479185	0.0701506	0.172896	0.138884	0.202126	0.423384	0.694951	0.258636	0.351816	0.627104	0.31426	0.4	0.0400354	0.110186	0.260407	0.701683	0.545084	0.204252	0.73481	0.0435784	0.446236	0.439504	0.624624	0.359965	0.502923	0.0570416	0.810275	0.741187	0.795748	0.679185	0.51674	0.361559	0.469265	0.230469	0.911957	0.0931798	0.343844	0.065899	0.277945
05BR038-T	CPTAC	TMT	Tumor	Breast	0.143667	0.0526129	0.836138	0.822321	0.458282	0.0554473	0.389194	0.0671391	0.135695	0.10558	0.162799	0.344907	0.702569	0.289814	0.308592	0.599646	0.235607	0.362267	0.0428698	0.123826	0.260762	0.664836	0.452259	0.240921	0.704694	0.0469442	0.429761	0.471568	0.642161	0.361027	0.46395	0.0476528	0.679717	0.710363	0.775022	0.64163	0.505226	0.354119	0.477768	0.223915	0.911603	0.0318866	0.302214	0.0720992	0.262002
11BR060-T	CPTAC	TMT	Tumor	Breast	0.186288	0.0912396	0.840893	0.793109	0.287223	0.074446	0.453082	0.0682133	0.146814	0.148199	0.216413	0.390755	0.746018	0.344702	0.367729	0.626385	0.248269	0.367382	0.0668283	0.124481	0.481994	0.667763	0.490305	0.259695	0.719356	0.059903	0.461738	0.610457	0.594529	0.28705	0.771468	0.0773892	0.547611	0.702389	0.78428	0.72455	0.634522	0.326697	0.449273	0.206544	0.907375	0.0351454	0.338296	0.0782548	0.259868
09BR004-T	CPTAC	TMT	Tumor	Breast	0.127547	0.0953056	0.870151	0.744198	0.396103	0.0772365	0.409566	0.0508415	0.128255	0.1031	0.201417	0.353942	0.74597	0.250487	0.512489	0.61364	0.243047	0.467493	0.0488928	0.127192	0.372896	0.741541	0.427989	0.204429	0.746324	0.0379097	0.526484	0.603012	0.649601	0.343313	0.548273	0.106997	0.479185	0.524358	0.743667	0.71426	0.56209	0.305757	0.429229	0.214172	0.910186	0.0320638	0.335872	0.061116	0.262002
11BR075-T	CPTAC	TMT	Tumor	Breast	0.170771	0.0391497	0.828521	0.785474	0.317626	0.0596988	0.581222	0.0740478	0.269265	0.14101	0.243047	0.306997	0.660762	0.224446	0.368822	0.570239	0.267316	0.522764	0.0228521	0.116563	0.445704	0.739593	0.582285	0.357484	0.697254	0.0600531	0.478477	0.629584	0.58636	0.355359	0.501151	0.0501329	0.65403	0.65155	0.78388	0.735872	0.528432	0.394508	0.35589	0.225686	0.91302	0.0285208	0.282905	0.0720992	0.179628
03BR002-T	CPTAC	TMT	Tumor	Breast	0.137449	0.0857952	0.821157	0.83637	0.448258	0.0833186	0.455687	0.0797806	0.180258	0.142225	0.250133	0.406687	0.690961	0.25031	0.354148	0.599151	0.237219	0.403326	0.0626216	0.0896869	0.256324	0.732355	0.535468	0.222183	0.660004	0.0490005	0.410932	0.508049	0.621263	0.348841	0.46064	0.0313108	0.684592	0.733947	0.774987	0.577216	0.531222	0.394127	0.453741	0.222891	0.898284	0.0306032	0.297895	0.0834955	0.279498
11BR078-T	CPTAC	TMT	Tumor	Breast	0.197771	0.119229	0.841146	0.818327	0.263754	0.0935786	0.417301	0.0474085	0.108615	0.116221	0.179197	0.305678	0.76455	0.241288	0.288342	0.538475	0.226782	0.451088	0.0599682	0.0626216	0.247479	0.788785	0.521847	0.256501	0.668318	0.0424553	0.508933	0.472669	0.551212	0.35008	0.604635	0.0511233	0.618079	0.768442	0.761189	0.703343	0.486467	0.327083	0.402795	0.262339	0.925703	0.0417477	0.261808	0.0787193	0.229082
16BR012-T	CPTAC	TMT	Tumor	Breast	0.180966	0.0794269	0.845215	0.793384	0.318415	0.0693437	0.440474	0.0663365	0.140987	0.152309	0.221475	0.40191	0.745445	0.293826	0.400672	0.614718	0.237927	0.425438	0.058553	0.0797806	0.366531	0.682116	0.511056	0.309747	0.738015	0.0535999	0.543428	0.49885	0.614541	0.465417	0.468778	0.0995931	0.625685	0.696267	0.809835	0.765611	0.44242	0.349726	0.472669	0.185034	0.920042	0.0318415	0.292411	0.0958783	0.317177
06BR014-T	CPTAC	TMT	Tumor	Breast	0.162569	0.0737661	0.820096	0.797806	0.375199	0.0780117	0.434813	0.0580223	0.0995931	0.135149	0.220414	0.336812	0.768972	0.280382	0.289227	0.597559	0.255616	0.40191	0.046524	0.0790731	0.277906	0.67557	0.489652	0.229966	0.697506	0.063683	0.479568	0.592429	0.627101	0.310278	0.507695	0.0491774	0.686007	0.577216	0.760304	0.640014	0.503096	0.310632	0.508226	0.212984	0.936494	0.0348488	0.227667	0.0755351	0.235981
11BR076-T	CPTAC	TMT	Tumor	Breast	0.139926	0.0847338	0.825402	0.841854	0.285335	0.0695206	0.439236	0.0468778	0.110561	0.138687	0.197417	0.343181	0.759774	0.316115	0.349903	0.638599	0.250663	0.403503	0.0394481	0.136565	0.299133	0.681762	0.472669	0.226075	0.689015	0.0422784	0.44012	0.484875	0.612949	0.355387	0.520255	0.0454626	0.588537	0.69273	0.775871	0.728463	0.50858	0.360693	0.492659	0.237573	0.918273	0.0336105	0.313108	0.0742968	0.232974
18BR016-T	CPTAC	TMT	Tumor	Breast	0.188219	0.0990624	0.848576	0.836547	0.459756	0.0645675	0.431983	0.0672209	0.120113	0.129843	0.205024	0.35008	0.743853	0.267645	0.346011	0.625685	0.28109	0.405272	0.0398019	0.0783655	0.304971	0.656819	0.543428	0.216876	0.625509	0.0541306	0.455687	0.549973	0.617548	0.452326	0.60605	0.0270653	0.661596	0.692553	0.752875	0.681585	0.523439	0.374315	0.473377	0.22749	0.925172	0.0371484	0.299664	0.0663365	0.272952
05BR005-T	CPTAC	TMT	Tumor	Breast	0.163807	0.0650982	0.819919	0.808067	0.416239	0.0742968	0.398196	0.0551919	0.105961	0.115691	0.198656	0.321422	0.740315	0.300902	0.407217	0.633823	0.295772	0.38086	0.0456395	0.116575	0.299664	0.669025	0.438705	0.213692	0.680524	0.0369715	0.474792	0.486998	0.619848	0.349372	0.616841	0.0452857	0.635238	0.750221	0.80046	0.646736	0.538475	0.383867	0.468955	0.261454	0.918273	0.0405095	0.357332	0.0788962	0.273129
13BR009-T	CPTAC	TMT	Tumor	Breast	0.225267	0.1121	0.850534	0.728114	0.271352	0.0548043	0.436121	0.0487544	0.100178	0.118149	0.165658	0.370463	0.732206	0.252135	0.389502	0.547865	0.306228	0.380783	0.0396797	0.103381	0.281495	0.677936	0.565302	0.194306	0.700178	0.036121	0.392527	0.44306	0.562811	0.2879	0.5121	0.0553381	0.47331	0.658541	0.7879	0.638612	0.524199	0.372776	0.401957	0.265836	0.912456	0.0192171	0.279359	0.101068	0.248221
11BR080-T	CPTAC	TMT	Tumor	Breast	0.135587	0.0918149	0.872954	0.770285	0.259786	0.0645907	0.478292	0.0421708	0.109786	0.127224	0.223488	0.399644	0.759786	0.264057	0.477224	0.593772	0.334342	0.39484	0.030427	0.0891459	0.368683	0.671352	0.484164	0.247509	0.783096	0.0336299	0.510676	0.453915	0.615658	0.248754	0.575623	0.0802491	0.521708	0.786655	0.771352	0.739858	0.536655	0.353915	0.400712	0.208185	0.905872	0.0791815	0.326157	0.0688612	0.204093
01BR042-T	CPTAC	TMT	Tumor	Breast	0.0914591	0.0370107	0.799288	0.787544	0.424911	0.0713523	0.404982	0.0727758	0.212456	0.14306	0.22153	0.365302	0.710142	0.243416	0.484875	0.537544	0.311922	0.418861	0.0517794	0.1879	0.251423	0.791815	0.555872	0.324911	0.770641	0.113701	0.590569	0.474021	0.568505	0.250534	0.47153	0.167972	0.387367	0.791281	0.761388	0.691281	0.61121	0.303381	0.456762	0.179181	0.898399	0.184875	0.354626	0.0201068	0.274021
15BR003-T	CPTAC	TMT	Tumor	Breast	0.11637	0.0782918	0.805338	0.855338	0.485765	0.0998221	0.412278	0.0537367	0.138968	0.132028	0.203737	0.310676	0.722776	0.317616	0.406584	0.646263	0.262633	0.40516	0.0524911	0.145374	0.284698	0.662456	0.453381	0.246619	0.747153	0.0580071	0.514947	0.556762	0.690214	0.426157	0.359786	0.0603203	0.638434	0.691281	0.752313	0.560142	0.458541	0.375801	0.502669	0.268149	0.912633	0.0425267	0.31726	0.0430605	0.227046
14BR014-T	CPTAC	TMT	Tumor	Breast	0.0923488	0.0524911	0.799644	0.914947	0.35694	0.069573	0.429004	0.0485765	0.136655	0.103915	0.229359	0.374377	0.724911	0.297509	0.37847	0.532028	0.212456	0.406584	0.0359431	0.207651	0.243594	0.708185	0.480249	0.191103	0.685053	0.047331	0.407829	0.459609	0.598399	0.36032	0.332206	0.0533808	0.618861	0.716904	0.753737	0.600712	0.504448	0.382562	0.479537	0.314947	0.893416	0.0341637	0.275445	0.044484	0.26726
11BR058-T	CPTAC	TMT	Tumor	Breast	0.149644	0.0653025	0.835409	0.784164	0.303381	0.0530249	0.396797	0.0553381	0.112456	0.109964	0.187367	0.345552	0.731139	0.383096	0.464235	0.617972	0.214591	0.387011	0.0620996	0.1	0.299466	0.617082	0.438612	0.235587	0.725801	0.0517794	0.53452	0.503381	0.656762	0.256406	0.36032	0.0521352	0.465658	0.730427	0.745907	0.683274	0.547153	0.402491	0.472954	0.283986	0.92758	0.0225979	0.319573	0.0836299	0.232562
11BR012-T	CPTAC	TMT	Tumor	Breast	0.15427	0.0900356	0.863701	0.840747	0.340391	0.0617438	0.435409	0.0357651	0.102669	0.140214	0.194128	0.314413	0.732384	0.245018	0.314591	0.612633	0.276868	0.455694	0.0307829	0.0903915	0.265658	0.726335	0.525979	0.249288	0.681495	0.0309609	0.417616	0.576868	0.58274	0.359075	0.551779	0.0539146	0.722776	0.570996	0.808719	0.627224	0.557295	0.370107	0.443594	0.359609	0.937189	0.0190391	0.3121	0.0829181	0.254982
01BR009-T	CPTAC	TMT	Tumor	Breast	0.128682	0.0820477	0.847475	0.776122	0.300316	0.0648668	0.380084	0.0548738	0.133941	0.137272	0.196704	0.352735	0.654453	0.270687	0.571003	0.555926	0.279979	0.424264	0.0292777	0.126403	0.297335	0.649895	0.443373	0.180224	0.725982	0.0401473	0.31399	0.421459	0.591865	0.303822	0.42777	0.118864	0.518583	0.790498	0.804523	0.759292	0.536466	0.312588	0.487377	0.180575	0.876052	0.0646914	0.329067	0.0706522	0.278226
01BR008-T	CPTAC	TMT	Tumor	Breast	0.136921	0.107293	0.854313	0.80838	0.313815	0.0564516	0.422511	0.0585554	0.144285	0.143058	0.207749	0.383415	0.711255	0.339937	0.442146	0.613604	0.329944	0.363429	0.0376928	0.149544	0.351157	0.765428	0.453366	0.307854	0.720722	0.045582	0.432854	0.452489	0.571529	0.296809	0.640252	0.104839	0.527174	0.730891	0.754734	0.836781	0.515252	0.342917	0.444425	0.212132	0.911641	0.0280505	0.349053	0.0767882	0.317672
21BR001-T	CPTAC	TMT	Tumor	Breast	0.15305	0.0778401	0.820477	0.762798	0.375701	0.0815217	0.440919	0.0769635	0.148843	0.160063	0.217391	0.403927	0.68075	0.326438	0.333275	0.664621	0.21967	0.404102	0.0448808	0.126753	0.306627	0.790673	0.423913	0.274544	0.701788	0.0510168	0.415323	0.533135	0.582749	0.27209	0.565217	0.0792426	0.545582	0.588534	0.757363	0.78033	0.525947	0.377279	0.421809	0.285414	0.920231	0.0296283	0.319776	0.0838008	0.259993
21BR002-T	CPTAC	TMT	Tumor	Breast	0.162868	0.0941445	0.831872	0.788745	0.398668	0.103086	0.43899	0.0645161	0.134116	0.145512	0.219144	0.371318	0.752104	0.282433	0.269109	0.602384	0.251578	0.428471	0.0368163	0.146564	0.322756	0.665849	0.449684	0.219846	0.716515	0.0575035	0.42216	0.469144	0.683029	0.3054	0.615358	0.062763	0.629032	0.643583	0.767181	0.723703	0.514201	0.337833	0.451613	0.222651	0.917777	0.0417251	0.377454	0.0767882	0.293829
01BR026-T	CPTAC	TMT	Tumor	Breast	0.140778	0.0564516	0.828366	0.952665	0.261045	0.0713534	0.443724	0.0454067	0.118163	0.130259	0.184783	0.37237	0.743338	0.309607	0.464586	0.606241	0.21669	0.402875	0.0457574	0.170757	0.361325	0.67514	0.43601	0.243689	0.700736	0.0590813	0.466339	0.465288	0.609222	0.260694	0.474229	0.0830996	0.495617	0.788569	0.769986	0.739832	0.495442	0.329243	0.437938	0.28629	0.908135	0.0341865	0.297861	0.078892	0.298212
05BR004-T	CPTAC	TMT	Tumor	Breast	0.220898	0.103436	0.834853	0.844144	0.458801	0.0606592	0.415323	0.0732819	0.170056	0.15007	0.230891	0.373247	0.756311	0.328717	0.387798	0.588534	0.280856	0.428997	0.0506662	0.154102	0.26683	0.739832	0.494215	0.294705	0.698983	0.0524194	0.380961	0.467567	0.575912	0.434257	0.385519	0.0452314	0.66918	0.641129	0.745266	0.678997	0.472826	0.364306	0.526297	0.238429	0.905505	0.0308555	0.338359	0.0696003	0.297686
03BR006-T	CPTAC	TMT	Tumor	Breast	0.151823	0.110624	0.896564	0.70021	0.303822	0.045582	0.449158	0.0646914	0.148492	0.142356	0.208275	0.409537	0.784011	0.235098	0.484046	0.633415	0.287868	0.438114	0.0662693	0.137623	0.297861	0.691269	0.384993	0.26385	0.622195	0.0433029	0.530505	0.401473	0.480715	0.261921	0.645512	0.234222	0.423036	0.773668	0.765252	0.821178	0.348527	0.310835	0.378156	0.156907	0.895687	0.0419004	0.292076	0.0620617	0.313464
01BR023-T	CPTAC	TMT	Tumor	Breast	0.169017	0.0823053	0.860416	0.800493	0.295735	0.0964047	0.477441	0.0703208	0.180825	0.165139	0.276524	0.445189	0.749912	0.209376	0.327282	0.601868	0.206027	0.378216	0.046528	0.0921748	0.21202	0.791153	0.608742	0.218893	0.554283	0.0271413	0.34473	0.361473	0.505992	0.23405	0.636235	0.0830102	0.572788	0.573317	0.830278	0.765421	0.542122	0.346669	0.510046	0.22418	0.913112	0.0262601	0.242686	0.063976	0.281812
01BR020-T	CPTAC	TMT	Tumor	Breast	0.150159	0.0738456	0.861473	0.759781	0.337857	0.0387734	0.457173	0.0622136	0.155975	0.120726	0.198449	0.36447	0.639232	0.284103	0.292034	0.639055	0.247621	0.350018	0.0373634	0.0881213	0.287099	0.813007	0.392668	0.31283	0.640994	0.0322524	0.403067	0.463165	0.440606	0.291329	0.435319	0.162143	0.50564	0.768946	0.737751	0.796792	0.516919	0.379098	0.4184	0.201974	0.885266	0.129362	0.350546	0.0955234	0.318118
20BR006-T	CPTAC	TMT	Tumor	Breast	0.126013	0.115439	0.853719	0.793973	0.273881	0.05816	0.430208	0.0622136	0.141875	0.128305	0.20497	0.366937	0.696687	0.264716	0.55252	0.627071	0.276701	0.422453	0.047938	0.0909411	0.330102	0.72982	0.481495	0.280049	0.751322	0.0385971	0.611033	0.498238	0.497004	0.350546	0.636235	0.0736694	0.464223	0.865174	0.76172	0.670427	0.627776	0.368523	0.449418	0.180825	0.91135	0.035601	0.364822	0.0837152	0.243567
09BR001-T	CPTAC	TMT	Tumor	Breast	0.125485	0.101163	0.846845	0.756257	0.347022	0.0657385	0.490307	0.0489954	0.179239	0.152626	0.257314	0.382799	0.692986	0.289743	0.384209	0.649806	0.296969	0.362355	0.0419457	0.156856	0.294677	0.704794	0.575961	0.284103	0.632887	0.0250264	0.392316	0.406063	0.494536	0.321995	0.563271	0.0690871	0.721713	0.586006	0.784279	0.746035	0.516391	0.312654	0.481671	0.222771	0.904124	0.0456468	0.266479	0.075608	0.291858
03BR011-T	CPTAC	TMT	Tumor	Breast	0.182235	0.116849	0.84755	0.794677	0.525379	0.0685583	0.429327	0.076313	0.168135	0.138527	0.22841	0.40289	0.686112	0.302961	0.308777	0.642933	0.274057	0.372577	0.0463518	0.165139	0.325696	0.691928	0.491717	0.240747	0.717131	0.0451181	0.471977	0.543708	0.586183	0.457349	0.400599	0.0826577	0.778639	0.606979	0.773528	0.714311	0.471272	0.379274	0.533486	0.210962	0.917342	0.0532252	0.309658	0.081424	0.314945
01BR010-T	CPTAC	TMT	Tumor	Breast	0.168135	0.0606274	0.827459	0.76877	0.379274	0.0856539	0.460874	0.0542827	0.136235	0.137117	0.209024	0.37522	0.725414	0.305605	0.480261	0.579838	0.198978	0.343849	0.0278463	0.108213	0.303666	0.672013	0.425449	0.190518	0.624956	0.0287275	0.390377	0.478851	0.49436	0.230701	0.643109	0.064681	0.514628	0.769475	0.764364	0.724004	0.525379	0.351428	0.453824	0.227882	0.888262	0.0296087	0.284279	0.0867113	0.268946
C3L-01287-N	CPTAC	TMT	NAT	Kidney	0.204044	0.0444853	0.861581	0.917096	0.440993	0.0632353	0.509375	NA	0.0597426	0.0972426	0.212868	0.373897	0.772426	0.38511	0.252574	0.55239	0.165257	0.391912	NA	0.540257	0.229228	0.522794	0.544301	0.194853	0.647426	0.0511029	0.315441	0.420404	0.534559	0.221875	0.472978	NA	0.582353	0.692647	0.742831	0.361765	0.432169	0.121691	0.522243	0.354596	0.886213	0.164522	0.192096	NA	0.179228
C3L-00561-N	CPTAC	TMT	NAT	Kidney	0.17886	0.0351103	0.857721	0.947059	0.390441	0.0698529	0.502022	NA	0.0529412	0.0920956	0.179596	0.350368	0.779412	0.387316	0.248897	0.523162	0.156434	0.396507	NA	0.546691	0.213419	0.516544	0.541728	0.194485	0.634191	0.0566176	0.287684	0.405147	0.545037	0.196691	0.487684	NA	0.588787	0.638419	0.7375	0.380882	0.429044	0.126103	0.500919	0.344485	0.879596	0.164706	0.197794	NA	0.168199
C3L-00561-T	CPTAC	TMT	Tumor	Kidney	0.144118	0.0547794	0.880882	0.829779	0.310294	0.0648897	0.494669	NA	0.0512868	0.0928309	0.222426	0.403125	0.732169	0.523897	0.433272	0.561581	0.135478	0.401103	NA	0.3375	0.256066	0.440257	0.424449	0.248897	0.719485	0.05625	0.255515	0.431066	0.701103	0.151103	0.476103	NA	0.345956	0.587132	0.741176	0.452574	0.46489	0.156801	0.47886	0.282904	0.923162	0.0696691	0.259559	NA	0.175919
C3L-01287-T	CPTAC	TMT	Tumor	Kidney	0.147821	0.0481706	0.886192	0.837102	0.396948	0.043758	0.540173	NA	0.0518478	0.0921125	0.253539	0.412576	0.734142	0.61059	0.334253	0.584482	0.151498	0.345284	NA	0.314764	0.206656	0.535393	0.320463	0.293804	0.651958	0.0329105	0.290862	0.423791	0.553227	0.175216	0.705461	NA	0.483912	0.664644	0.759698	0.535944	0.466078	0.154992	0.467733	0.312925	0.927744	0.0660048	0.225409	NA	0.199669
C3L-01603-T	CPTAC	TMT	Tumor	Kidney	0.180699	0.0431985	0.86875	0.909007	0.394669	0.0542279	0.524632	NA	0.0476103	0.0966912	0.187316	0.379963	0.748713	0.608088	0.356066	0.505147	0.123897	0.368199	NA	0.355515	0.258088	0.517647	0.341176	0.227941	0.687868	0.0297794	0.219853	0.393382	0.597426	0.234007	0.548346	NA	0.523713	0.45386	0.73364	0.409375	0.402941	0.144485	0.466544	0.281985	0.901471	0.0880515	0.259375	NA	0.195221
C3N-01524-T	CPTAC	TMT	Tumor	Kidney	0.143409	0.0367715	0.841331	0.93326	0.304835	0.11105	0.602684	NA	0.047619	0.126126	0.237911	0.348777	0.760066	0.509469	0.419562	0.512227	0.106637	0.392352	NA	0.414231	0.209965	0.531899	0.289575	0.20831	0.68781	0.0518478	0.259423	0.391432	0.585953	0.212355	0.425446	NA	0.49715	0.601213	0.747564	0.411289	0.41754	0.144696	0.501379	0.287185	0.9066	0.099283	0.244714	NA	0.143225
C3N-01524-N	CPTAC	TMT	NAT	Kidney	0.158853	0.03861	0.870013	0.875529	0.291965	0.0586505	0.525832	NA	0.0483545	0.0924802	0.194337	0.388307	0.78599	0.493105	0.256665	0.579151	0.16253	0.354109	NA	0.3098	0.215849	0.564994	0.384997	0.255929	0.668505	0.02574	0.224122	0.428388	0.599191	0.242692	0.39658	NA	0.572716	0.660783	0.716492	0.508182	0.400993	0.150947	0.501747	0.290862	0.907152	0.13679	0.259239	NA	0.209597
C3L-01603-N	CPTAC	TMT	NAT	Kidney	0.185662	0.0409926	0.85386	0.944118	0.403125	0.0647059	0.509007	NA	0.0474265	0.0908088	0.199081	0.373346	0.786397	0.396324	0.280882	0.516728	0.159375	0.39761	NA	0.601471	0.218566	0.52886	0.543199	0.194669	0.634007	0.053125	0.312316	0.383088	0.552757	0.248162	0.447243	NA	0.594669	0.611765	0.737868	0.3625	0.437316	0.149081	0.5125	0.332904	0.87886	0.15625	0.192279	NA	0.173162
C3L-00359-T	CPTAC	TMT	Tumor	Kidney	0.239706	0.0514706	0.877574	0.894485	0.397426	0.0648897	0.487684	NA	0.0516544	0.107904	0.212132	0.385846	0.814154	0.468015	0.211213	0.531985	0.19614	0.423897	NA	0.804412	0.280699	0.518566	0.461029	0.182904	0.685846	0.0832721	0.32261	0.457904	0.665625	0.261765	0.388235	NA	0.598162	0.658456	0.702757	0.344485	0.452941	0.167279	0.583456	0.340993	0.874816	0.252574	0.251838	NA	0.159559
C3N-00834-N	CPTAC	TMT	NAT	Kidney	0.209117	0.0789287	0.857396	0.956722	0.450337	0.116885	0.527315	0.0333452	0.0860234	0.109791	0.24122	0.391274	0.792834	0.432423	0.294785	0.561015	0.214438	0.418766	0.030862	0.622739	0.205924	0.517205	0.567755	0.219049	0.653601	0.0592409	0.340192	0.433132	0.566868	0.264988	0.508691	0.0177368	0.599149	0.60713	0.750443	0.376907	0.470557	0.175772	0.533345	0.35846	0.884711	0.208585	0.229337	NA	0.209471
C3N-01214-N	CPTAC	TMT	NAT	Kidney	0.196346	0.0578219	0.866974	0.910074	0.37602	0.106598	0.537957	0.0282015	0.0792834	0.113338	0.219227	0.404931	0.783966	0.430472	0.270841	0.55995	0.188187	0.406172	0.0232352	0.541859	0.233416	0.559773	0.489713	0.221887	0.672047	0.042923	0.285208	0.407946	0.536006	0.231465	0.44679	0.0216389	0.572366	0.684817	0.735367	0.487762	0.444306	0.162292	0.498758	0.330968	0.886839	0.140653	0.225435	NA	0.213374
C3N-01214-T	CPTAC	TMT	Tumor	Kidney	0.206279	0.0634977	0.847996	0.931891	0.353494	0.0775098	0.576446	0.0285562	0.0721887	0.111387	0.274743	0.425683	0.774033	0.559773	0.367329	0.571302	0.160341	0.416814	0.0253636	0.277581	0.26889	0.530685	0.412558	0.238382	0.726321	0.105889	0.312877	0.439518	0.639411	0.294785	0.456368	0.0189784	0.56066	0.726144	0.735012	0.45282	0.428343	0.166016	0.408478	0.293366	0.907414	0.148457	0.320149	NA	0.189252
C3N-00834-T	CPTAC	TMT	Tumor	Kidney	0.214615	0.0739624	0.894289	0.897304	0.53033	0.0783966	0.5431	0.0340546	0.0902802	0.115289	0.231465	0.391806	0.769954	0.542746	0.354026	0.62061	0.175949	0.438985	0.0319262	0.399787	0.270131	0.579816	0.399965	0.261085	0.619014	0.063143	0.27492	0.351188	0.586556	0.244768	0.56066	0.0150763	0.615289	0.504612	0.757006	0.465768	0.482263	0.1873	0.518446	0.370699	0.919652	0.11795	0.293721	NA	0.208053
C3N-01261-T	CPTAC	TMT	Tumor	Kidney	0.21089	0.0698829	0.893579	0.891096	0.415396	0.0679319	0.542036	0.0345867	0.111387	0.112629	0.218695	0.401383	0.753636	0.594714	0.349592	0.599858	0.179496	0.397659	0.0303299	0.348883	0.257361	0.590103	0.385952	0.271728	0.669741	0.063143	0.230578	0.440759	0.594182	0.318198	0.460447	0.015431	0.616531	0.53033	0.77492	0.501242	0.417169	0.181802	0.525009	0.34906	0.915218	0.145974	0.309684	NA	0.231465
C3N-01261-N	CPTAC	TMT	NAT	Kidney	0.205037	0.0743171	0.856155	0.945725	0.437921	0.114757	0.537425	0.0336999	0.0837176	0.111919	0.232707	0.384711	0.783611	0.422845	0.269954	0.548776	0.190316	0.404753	0.0278468	0.573608	0.202199	0.538311	0.540263	0.216389	0.652891	0.0663356	0.315715	0.412735	0.579106	0.244413	0.471621	0.0184463	0.608372	0.655552	0.744413	0.416282	0.46364	0.165484	0.532281	0.358815	0.884534	0.152891	0.220114	NA	0.200426
C3L-00917-T	CPTAC	TMT	Tumor	Kidney	0.178077	0.061724	0.854381	0.940582	0.371586	0.0748492	0.598262	0.0267825	0.083895	0.111387	0.235899	0.412735	0.778822	0.592231	0.360234	0.559596	0.165839	0.403867	0.0276694	0.397836	0.249202	0.545051	0.370699	0.216389	0.662469	0.120255	0.280419	0.442355	0.593828	0.286272	0.536006	0.018801	0.583186	0.645442	0.756474	0.447499	0.454594	0.179496	0.432778	0.282547	0.923554	0.152536	0.295317	NA	0.207166
C3L-00917-N	CPTAC	TMT	NAT	Kidney	0.213196	0.0743171	0.853849	0.944661	0.451579	0.106775	0.536715	0.0356509	0.0844271	0.10713	0.232352	0.393934	0.786804	0.44608	0.285562	0.537425	0.194395	0.410784	0.028911	0.562611	0.198829	0.542036	0.574317	0.220646	0.63409	0.0760908	0.3558	0.437389	0.554452	0.285917	0.460092	0.0175594	0.62061	0.643313	0.745477	0.383292	0.459915	0.178787	0.542746	0.344626	0.888436	0.185704	0.214615	NA	0.190493
C3L-00607-N	CPTAC	TMT	NAT	Kidney	0.174736	0.0393248	0.849564	0.937117	0.396401	0.0682619	0.503617	NA	0.048043	0.0745687	0.196624	0.366166	0.777592	0.387312	0.264329	0.529957	0.158598	0.374884	NA	0.523465	0.189946	0.520868	0.537748	0.186051	0.641068	0.0320905	0.308663	0.402708	0.552773	0.198479	0.390651	NA	0.56112	0.633649	0.734743	0.386199	0.429419	0.126507	0.481543	0.342423	0.873307	0.128548	0.193656	0.0107587	0.17251
C3L-01861-T	CPTAC	TMT	Tumor	Kidney	0.13708	0.0391393	0.847153	0.961417	0.385643	0.0396958	0.574661	NA	0.0890373	0.0803191	0.254869	0.394361	0.758486	0.621406	0.294936	0.493044	0.145057	0.391208	NA	0.302912	0.232239	0.479874	0.341866	0.215173	0.700983	0.0740122	0.292896	0.453534	0.601187	0.255055	0.574476	NA	0.567613	0.500649	0.741421	0.439065	0.400111	0.147653	0.359303	0.25895	0.920052	0.138008	0.293081	0.0126136	0.122055
C3N-00194-N	CPTAC	TMT	NAT	Kidney	0.186051	0.0463736	0.856984	0.933408	0.36969	0.0864404	0.502133	NA	0.0471156	0.081432	0.188833	0.375255	0.780931	0.397143	0.267483	0.528844	0.174921	0.370061	NA	0.509553	0.184196	0.518642	0.53107	0.190132	0.64923	0.0367279	0.276016	0.39195	0.560193	0.215544	0.42033	NA	0.604155	0.582452	0.723613	0.385828	0.438694	0.138379	0.488221	0.308663	0.874049	0.130959	0.18568	0.0120571	0.185309
C3L-00010-N	CPTAC	TMT	NAT	Kidney	0.15563	0.0537934	0.841402	0.912818	0.36227	0.0918197	0.501948	NA	0.0539789	0.0754962	0.201447	0.372658	0.744389	0.416806	0.28696	0.511222	0.162122	0.375997	NA	0.432387	0.180671	0.524393	0.461695	0.196995	0.633278	0.0296791	0.284548	0.394917	0.534409	0.254313	0.471527	NA	0.616583	0.668151	0.728993	0.372844	0.424411	0.129846	0.498609	0.291412	0.899462	0.155259	0.184938	0.00927472	0.185309
C3L-01352-T	CPTAC	TMT	Tumor	Kidney	0.166945	0.0452606	0.889816	0.884808	0.361714	0.0383973	0.520868	NA	0.0675199	0.0803191	0.218327	0.372287	0.744389	0.658876	0.365238	0.555741	0.149323	0.340197	NA	0.384344	0.229271	0.554999	0.395845	0.271749	0.677425	0.0220738	0.22686	0.468188	0.58171	0.239102	0.476535	NA	0.615099	0.315897	0.746058	0.455203	0.395474	0.154517	0.539232	0.310147	0.894825	0.0589872	0.263031	0.0155815	0.236505
C3N-00194-T	CPTAC	TMT	Tumor	Kidney	0.1445	0.0313485	0.849935	0.941569	0.359303	0.0578742	0.563903	NA	0.0554628	0.0925617	0.249304	0.305324	0.726952	0.537563	0.335188	0.522909	0.121684	0.380449	NA	0.282508	0.239844	0.478019	0.382118	0.233723	0.679651	0.0556483	0.287887	0.383231	0.628455	0.222408	0.441291	NA	0.470414	0.677611	0.74847	0.41662	0.437396	0.125209	0.392877	0.273604	0.909664	0.107958	0.24003	0.0115006	0.122241
C3L-01861-N	CPTAC	TMT	NAT	Kidney	0.166017	0.0350584	0.846596	0.936004	0.388425	0.0823595	0.497681	NA	0.0469301	0.0780931	0.221851	0.348915	0.776108	0.402523	0.266555	0.525134	0.146726	0.376739	NA	0.492487	0.180857	0.498238	0.51215	0.180301	0.644036	0.0402523	0.274346	0.378408	0.551289	0.230755	0.502319	NA	0.57596	0.585049	0.731404	0.345576	0.430161	0.116861	0.482842	0.310703	0.877574	0.135225	0.156928	0.0109442	0.138564
C3L-00010-T	CPTAC	TMT	Tumor	Kidney	0.167316	0.0519384	0.874235	0.897051	0.365424	0.0422927	0.542571	NA	0.0528659	0.0929327	0.241143	0.376183	0.752922	0.61547	0.319236	0.554257	0.132257	0.398256	NA	0.329809	0.257837	0.533482	0.363012	0.256168	0.644593	0.031534	0.246151	0.392692	0.55704	0.219069	0.509367	NA	0.519384	0.385828	0.739751	0.429605	0.441291	0.166017	0.490262	0.240215	0.906882	0.0717863	0.256539	0.0142831	0.181413
C3L-00607-T	CPTAC	TMT	Tumor	Kidney	0.121313	0.0565758	0.897978	0.858839	0.314227	0.0474866	0.559822	NA	0.0537934	0.105546	0.217399	0.35448	0.738638	0.473567	0.384901	0.597292	0.140048	0.363383	NA	0.315155	0.312372	0.509553	0.343165	0.192172	0.652755	0.0320905	0.241328	0.494713	0.65461	0.186607	0.457986	NA	0.402894	0.288629	0.744945	0.457615	0.409201	0.145428	0.433686	0.305324	0.91727	0.0591727	0.293081	0.0120571	0.173994
C3N-01646-N	CPTAC	TMT	NAT	Kidney	0.163488	0.0344381	0.84614	0.929458	0.394186	0.0772079	0.513053	0.0137012	0.0668395	0.0749861	0.205888	0.373635	0.759119	0.415293	0.259952	0.532494	0.176264	0.373449	0.00759119	0.581929	0.195704	0.502314	0.471764	0.170524	0.637289	0.0216627	0.27643	0.408073	0.555453	0.224958	0.445843	NA	0.61322	0.620626	0.735975	0.363636	0.428809	0.13479	0.480652	0.330865	0.887428	0.192187	0.195519	0.0144418	0.162933
C3N-00495-T	CPTAC	TMT	Tumor	Kidney	0.124583	0.0220289	0.826916	0.964643	0.308034	0.0796001	0.566827	0.012773	0.0377638	0.0597927	0.246946	0.306923	0.780267	0.57164	0.346909	0.49167	0.0879304	0.422806	0.00833025	0.209182	0.256016	0.501851	0.369678	0.218438	0.724917	0.0299889	0.297112	0.443169	0.669567	0.317845	0.44465	NA	0.595705	0.428915	0.746205	0.408552	0.416142	0.153832	0.493891	0.404665	0.914291	0.148464	0.263236	0.0223991	0.146983
C3L-01281-N	CPTAC	TMT	NAT	Kidney	0.176786	0.0340615	0.860237	0.900037	0.363569	0.0612736	0.500185	0.0114772	0.0518327	0.0736764	0.197334	0.360422	0.739726	0.475194	0.256572	0.55609	0.203813	0.378378	0.0044428	0.393003	0.199371	0.549796	0.419104	0.194002	0.655498	0.0251759	0.266383	0.431692	0.554054	0.235468	0.393373	NA	0.692151	0.755091	0.750833	0.371529	0.38819	0.13532	0.517401	0.400222	0.890966	0.177157	0.204369	0.0144391	0.221029
C3N-00831-T	CPTAC	TMT	Tumor	Kidney	0.172005	0.0412887	0.85947	0.928161	0.392335	0.0596186	0.556193	0.0129606	0.0570265	0.0886873	0.206443	0.323829	0.735419	0.616738	0.407147	0.511016	0.0925754	0.367339	0.00592483	0.196815	0.26421	0.531568	0.29439	0.219219	0.663396	0.0222181	0.227736	0.476578	0.5773	0.292353	0.488428	NA	0.550454	0.443807	0.756712	0.415664	0.401777	0.160156	0.483429	0.281985	0.909646	0.100167	0.224218	0.030735	0.185336
C3N-00495-N	CPTAC	TMT	NAT	Kidney	0.202332	0.0235098	0.867642	0.910774	0.423732	0.0670122	0.484635	0.0140689	0.0879304	0.0758978	0.204924	0.358386	0.744909	0.403369	0.287856	0.557386	0.141614	0.361533	0.0088856	0.588301	0.176231	0.521474	0.506109	0.203443	0.632173	0.0336912	0.23769	0.36468	0.550352	0.223621	0.433913	NA	0.599778	0.680859	0.73843	0.360977	0.399111	0.158275	0.5311	0.399482	0.85709	0.123103	0.192706	0.012773	0.161792
C3L-01281-T	CPTAC	TMT	Tumor	Kidney	0.225102	0.0479452	0.876527	0.905405	0.471122	0.057201	0.536653	0.0151796	0.0590522	0.0957053	0.208626	0.383932	0.752499	0.558127	0.335616	0.574602	0.163088	0.414661	0.00925583	0.3408	0.235283	0.537949	0.360237	0.203999	0.656053	0.0273973	0.248797	0.450204	0.562384	0.299148	0.513143	NA	0.563865	0.37301	0.76157	0.430951	0.405405	0.162162	0.505924	0.343206	0.910959	0.112551	0.252129	0.0186968	0.203628
C3N-01646-T	CPTAC	TMT	Tumor	Kidney	0.119585	0.0355424	0.882821	0.816735	0.31692	0.0623843	0.531655	0.0155498	0.0534987	0.0883006	0.210848	0.401518	0.766568	0.521288	0.340429	0.598112	0.138837	0.378008	0.00758978	0.227138	0.304147	0.554054	0.36505	0.27027	0.692151	0.0198075	0.274898	0.442429	0.572936	0.203999	0.431877	NA	0.482599	0.584783	0.75361	0.401333	0.442984	0.156794	0.517031	0.272307	0.914846	0.111255	0.265642	0.0153647	0.217327
C3N-00831-N	CPTAC	TMT	NAT	Kidney	0.199	0.0436875	0.855794	0.933173	0.416883	0.0723806	0.509626	0.0157349	0.0527582	0.080896	0.202332	0.388004	0.77027	0.423177	0.282303	0.542947	0.168086	0.383377	0.0055535	0.540911	0.192706	0.501481	0.496668	0.173454	0.639023	0.0185117	0.282488	0.42077	0.524065	0.229545	0.44428	NA	0.597371	0.625509	0.723251	0.400407	0.43632	0.132914	0.49241	0.33321	0.878008	0.138097	0.183451	0.0172158	0.155498
C3L-00791-T	CPTAC	TMT	Tumor	Kidney	0.150647	0.0595194	0.894455	0.865434	0.423475	0.0341959	0.514787	0.0214418	0.0702403	0.108318	0.195933	0.380961	0.769501	0.667098	0.337708	0.619963	0.154713	0.358226	0.00979667	0.32329	0.22976	0.58817	0.339741	0.262107	0.701294	0.0321627	0.278928	0.436784	0.557671	0.307948	0.455083	NA	0.559335	0.211091	0.761553	0.469501	0.398706	0.148799	0.520148	0.336044	0.922551	0.0743068	0.262847	NA	0.209242
C3L-00369-T	CPTAC	TMT	Tumor	Kidney	0.195933	0.0545287	0.889464	0.873383	0.371534	0.0595194	0.52939	0.0225508	0.0781885	0.0798521	0.187431	0.334196	0.771165	0.487246	0.315896	0.585213	0.144362	0.386876	0.0109057	0.344917	0.256747	0.571719	0.374122	0.248983	0.677634	0.0262477	0.259889	0.421996	0.534011	0.281701	0.410721	NA	0.603327	0.253604	0.739187	0.456377	0.371534	0.145841	0.556192	0.42329	0.903142	0.0913124	0.234935	NA	0.180037
C3L-00183-T	CPTAC	TMT	Tumor	Kidney	0.203142	0.0393715	0.85342	0.950092	0.434011	0.0759704	0.590943	0.0175601	0.0354898	0.0872458	0.208688	0.389279	0.775786	0.54159	0.313494	0.529945	0.124769	0.38244	0.00813309	0.386322	0.289834	0.575231	0.363401	0.232717	0.660813	0.0722736	0.290758	0.439187	0.606839	0.293346	0.481701	NA	0.555083	0.407579	0.725139	0.442514	0.39353	0.145841	0.400924	0.269501	0.921257	0.109982	0.287061	NA	0.187246
C3L-00183-N	CPTAC	TMT	NAT	Kidney	0.1878	0.0397412	0.850832	0.948799	0.431054	0.0373383	0.489094	0.0157116	0.0499076	0.0837338	0.204621	0.358965	0.796303	0.43475	0.311645	0.526063	0.149908	0.386137	0.00831793	0.622551	0.19963	0.500555	0.541405	0.201109	0.626617	0.0580407	0.310166	0.390388	0.556747	0.250277	0.444177	NA	0.587616	0.597782	0.736599	0.35305	0.43549	0.153789	0.499445	0.344547	0.884288	0.16525	0.202957	NA	0.17024
C3N-01180-T	CPTAC	TMT	Tumor	Kidney	0.189279	0.0689464	0.934381	0.889649	0.350462	0.0467652	0.558965	0.0138632	0.057671	0.140481	0.207948	0.397412	0.763586	0.405915	0.270425	0.61146	0.263401	0.418484	0.00665434	0.653974	0.242699	0.544732	0.446765	0.252311	0.697597	0.0340111	0.365989	0.419778	0.67024	0.324954	0.38281	NA	0.727911	0.627357	0.815157	0.45915	0.480222	0.150647	0.532717	0.303697	0.924769	0.328466	0.222551	NA	0.214048
C3N-00168-N	CPTAC	TMT	NAT	Kidney	0.178373	0.0391867	0.851017	0.941774	0.407024	0.0487985	0.490573	0.012939	0.0480591	0.0837338	0.202957	0.367283	0.772274	0.413124	0.283919	0.551756	0.179482	0.377264	0.0103512	0.573013	0.196118	0.520333	0.540665	0.223105	0.619778	0.0434381	0.27671	0.396858	0.542329	0.234381	0.423105	NA	0.622181	0.658965	0.755268	0.369316	0.441035	0.155083	0.532163	0.35305	0.875231	0.25841	0.204991	NA	0.14695
C3L-00369-N	CPTAC	TMT	NAT	Kidney	0.174122	0.0421442	0.866913	0.908318	0.363401	0.0536044	0.514233	0.0160813	0.0510166	0.0874307	0.202588	0.369316	0.785767	0.431793	0.28207	0.543623	0.163771	0.377819	0.00757856	0.517006	0.217745	0.526433	0.467837	0.221442	0.631978	0.0319778	0.276155	0.417745	0.571719	0.243808	0.384473	NA	0.599815	0.622366	0.730129	0.390573	0.412569	0.131793	0.497412	0.34695	0.890203	0.167652	0.20573	NA	0.179852
C3L-00791-N	CPTAC	TMT	NAT	Kidney	0.163216	0.0432532	0.84658	0.94159	0.419593	0.0632163	0.492606	0.0121996	0.0465804	0.0715342	0.209982	0.356007	0.771904	0.387061	0.313309	0.532532	0.193161	0.379852	0.0103512	0.519039	0.197227	0.487431	0.509242	0.198521	0.61756	0.0521257	0.301294	0.37671	0.537153	0.225323	0.442884	NA	0.563401	0.640111	0.73549	0.345841	0.445102	0.152865	0.510351	0.339556	0.889834	0.207394	0.18817	NA	0.156007
C3N-00168-T	CPTAC	TMT	Tumor	Kidney	0.155112	0.0364208	0.865964	0.919394	0.312997	0.100203	0.57959	0.0142355	0.042152	0.0769089	0.186726	0.361435	0.75134	0.491958	0.268441	0.542799	0.140137	0.410982	0.00739508	0.410612	0.280274	0.536698	0.37641	0.2335	0.674432	0.0390091	0.236088	0.442411	0.582363	0.234239	0.477537	NA	0.509706	0.531337	0.722315	0.429285	0.431318	0.163616	0.489924	0.325568	0.90904	0.147902	0.273618	NA	0.14217
C3L-00097-N	CPTAC	TMT	NAT	Kidney	0.18993	0.0496113	0.850611	0.942799	0.42836	0.0725657	0.492966	NA	0.055535	0.0958904	0.201407	0.353203	0.771936	0.394113	0.255461	0.509996	0.156979	0.369863	0.00684932	0.585709	0.177157	0.49926	0.527767	0.176786	0.629952	0.0533136	0.317475	0.393003	0.546094	0.255831	0.465383	NA	0.558682	0.630877	0.735098	0.343947	0.43595	0.137912	0.504813	0.300259	0.88097	0.141429	0.169752	0.0118475	0.171233
C3L-00004-N	CPTAC	TMT	NAT	Kidney	0.16679	0.0407257	0.851722	0.935024	0.39726	0.0755276	0.487967	NA	0.0509071	0.0770085	0.194928	0.384302	0.764347	0.444835	0.22973	0.537764	0.160866	0.376897	0.00647908	0.488153	0.187523	0.520363	0.496298	0.204184	0.643836	0.0433173	0.306183	0.37338	0.528323	0.239356	0.411699	NA	0.584043	0.69104	0.73084	0.342651	0.425953	0.1505	0.50833	0.329322	0.88893	0.181599	0.186412	0.0118475	0.14217
C3N-00953-N	CPTAC	TMT	NAT	Kidney	0.187893	0.0303591	0.845798	0.950759	0.419659	0.0918178	0.492966	NA	0.050722	0.0844132	0.211588	0.361348	0.772862	0.381896	0.271011	0.538874	0.133839	0.393373	0.00833025	0.669567	0.174935	0.495002	0.543132	0.199371	0.63532	0.0536838	0.29415	0.379674	0.55572	0.22251	0.447427	NA	0.563125	0.622362	0.741022	0.338208	0.428175	0.117364	0.520548	0.337097	0.876897	0.151796	0.162532	0.0183265	0.166605
C3L-00004-T	CPTAC	TMT	Tumor	Kidney	0.159941	0.0501666	0.900963	0.907257	0.341725	0.0394298	0.520733	NA	0.0707146	0.101259	0.200111	0.403554	0.732692	0.689189	0.38097	0.60348	0.179193	0.381896	0.0109219	0.311181	0.242133	0.564606	0.386894	0.263976	0.704184	0.0327656	0.272121	0.463532	0.605887	0.236394	0.512588	NA	0.53906	0.366716	0.744724	0.438171	0.424102	0.172899	0.550537	0.325065	0.915772	0.101814	0.258978	0.0170307	0.211403
C3N-00150-T	CPTAC	TMT	Tumor	Kidney	0.186968	0.0342466	0.846909	0.92799	0.299519	0.0544243	0.542207	NA	0.0522029	0.0957053	0.226583	0.370418	0.756757	0.520548	0.274343	0.58719	0.154387	0.366531	0.00703443	0.397075	0.22214	0.532025	0.428915	0.233617	0.655498	0.0486857	0.207146	0.374306	0.621807	0.263606	0.469086	NA	0.55498	0.727879	0.713995	0.37264	0.409663	0.129397	0.506109	0.319511	0.897075	0.133469	0.239356	0.0101814	0.144576
C3N-00150-N	CPTAC	TMT	NAT	Kidney	0.171635	0.0346232	0.85299	0.923348	0.372153	0.0710979	0.500463	NA	0.0451768	0.0783188	0.18441	0.362896	0.784484	0.466025	0.262359	0.539159	0.170894	0.377152	0.00592483	0.571191	0.1783	0.517497	0.496945	0.197371	0.646732	0.035549	0.272357	0.403999	0.572116	0.223292	0.437326	NA	0.564155	0.617663	0.722274	0.417886	0.428624	0.130346	0.510091	0.304018	0.885206	0.13553	0.172931	0.0125903	0.176634
C3N-00953-T	CPTAC	TMT	Tumor	Kidney	0.127916	0.036468	0.872825	0.858571	0.278601	0.0375787	0.543502	NA	0.0562755	0.0951499	0.234173	0.377638	0.727508	0.434839	0.30933	0.599037	0.177527	0.378749	0.0099963	0.337653	0.270455	0.526472	0.370233	0.332284	0.645131	0.0268419	0.171048	0.382636	0.588856	0.209922	0.550167	NA	0.526657	0.545724	0.77027	0.421325	0.418919	0.174935	0.528693	0.334691	0.904665	0.0792299	0.235468	0.0116623	0.185302
C3L-00097-T	CPTAC	TMT	Tumor	Kidney	0.195221	0.0585294	0.876644	0.889609	0.346175	0.0331543	0.530654	NA	0.0626042	0.0770513	0.217448	0.373402	0.751621	0.499167	0.338396	0.556029	0.14336	0.35877	0.00889054	0.31617	0.213373	0.595295	0.369883	0.245601	0.667531	0.0316725	0.204112	0.431006	0.571402	0.315244	0.423782	NA	0.559363	0.40489	0.760141	0.482126	0.397666	0.143545	0.557511	0.314503	0.895351	0.0846453	0.273199	0.0103723	0.199667
C3L-00583-T	CPTAC	TMT	Tumor	Kidney	0.184341	0.0604668	0.872634	0.895791	0.417203	0.0476015	0.546223	0.0191141	0.0591803	0.104944	0.264473	0.406727	0.765852	0.666422	0.514244	0.60816	0.182136	0.344973	0.0117625	0.294064	0.266679	0.570667	0.374012	0.235986	0.589598	0.0398824	0.267782	0.46995	0.599706	0.292042	0.658335	NA	0.51259	0.476751	0.757949	0.4297	0.423819	0.159346	0.450836	0.263187	0.923543	0.0652454	0.237089	0.00808675	0.181952
C3N-00244-N	CPTAC	TMT	NAT	Kidney	0.190406	0.0380445	0.849109	0.947069	0.432273	0.0698401	0.5102	0.0154383	0.0525639	0.0896894	0.209153	0.358574	0.779452	0.426025	0.267414	0.534828	0.172027	0.384121	0.0071678	0.489432	0.19059	0.516633	0.537769	0.203823	0.642161	0.0496232	0.30454	0.385591	0.542547	0.240397	0.429884	NA	0.588311	0.628561	0.737732	0.360963	0.421614	0.13968	0.51553	0.308215	0.883661	0.190774	0.205661	0.0222386	0.173498
C3N-01178-N	CPTAC	TMT	NAT	Kidney	0.191509	0.0422716	0.850395	0.94082	0.373828	0.0725969	0.51792	0.0130491	0.0564235	0.0885867	0.198125	0.368131	0.769711	0.436501	0.28322	0.538136	0.19059	0.379893	0.00808675	0.598052	0.192244	0.536115	0.51259	0.209153	0.644734	0.0479691	0.307113	0.389267	0.562029	0.237273	0.43503	NA	0.617901	0.629664	0.731667	0.361698	0.432457	0.153097	0.509098	0.316854	0.885315	0.166697	0.206763	0.0215034	0.193163
C3N-01178-T	CPTAC	TMT	Tumor	Kidney	0.188568	0.046315	0.894688	0.882191	0.443117	0.0538504	0.566991	0.0204007	0.0634075	0.112296	0.254549	0.427127	0.752068	0.579489	0.372909	0.624885	0.185628	0.410035	0.010476	0.332659	0.281382	0.611836	0.364087	0.28175	0.722477	0.0406175	0.319427	0.472523	0.655027	0.26723	0.509833	NA	0.505973	0.458372	0.752987	0.482816	0.419592	0.176806	0.502849	0.335049	0.929425	0.0773755	0.315935	0.0251792	0.226797
C3L-00088-T	CPTAC	TMT	Tumor	Kidney	0.176287	0.0448529	0.872059	0.914338	0.416912	0.0619485	0.534191	0.0174632	0.0580882	0.0919118	0.234743	0.388235	0.752941	0.611949	0.382721	0.569118	0.133456	0.387684	0.0115809	0.419853	0.25239	0.563051	0.399265	0.261765	0.673162	0.0428309	0.270221	0.448162	0.602941	0.308456	0.501654	NA	0.561213	0.298346	0.743566	0.402022	0.40864	0.141728	0.522978	0.293566	0.914522	0.0930147	0.253676	0.0183824	0.201103
C3N-00244-T	CPTAC	TMT	Tumor	Kidney	0.208969	0.043742	0.885315	0.875391	0.329535	0.0566072	0.53299	0.0178276	0.0584451	0.0871163	0.229186	0.38945	0.771917	0.553207	0.305459	0.559456	0.149053	0.392942	0.00845433	0.269436	0.221467	0.562948	0.411689	0.297923	0.689395	0.0325308	0.292042	0.399559	0.558169	0.299393	0.415732	NA	0.585738	0.383018	0.698033	0.461864	0.387613	0.141518	0.562029	0.342584	0.917846	0.0733321	0.30454	0.0200331	0.211358
C3L-00583-N	CPTAC	TMT	NAT	Kidney	0.176654	0.0395221	0.853676	0.925184	0.365441	0.0744485	0.50386	0.0165441	0.0553309	0.0795956	0.195956	0.361213	0.768199	0.453676	0.246691	0.532353	0.170588	0.390441	0.00790441	0.451471	0.184007	0.52886	0.5125	0.209743	0.643382	0.0465074	0.305882	0.390074	0.563235	0.22261	0.423162	NA	0.632169	0.69614	0.732904	0.377206	0.411029	0.137316	0.516728	0.349816	0.887316	0.183272	0.198162	0.0163603	0.174449
C3L-00088-N	CPTAC	TMT	NAT	Kidney	0.186949	0.0354779	0.855331	0.938787	0.384375	0.0715074	0.5125	0.0154412	0.0450368	0.0924632	0.211213	0.363235	0.783088	0.444853	0.234191	0.555147	0.182721	0.368199	0.00772059	0.558088	0.199816	0.509559	0.530515	0.224081	0.643382	0.0496324	0.283272	0.402574	0.559559	0.244853	0.41489	NA	0.57739	0.635294	0.732904	0.373713	0.428125	0.146691	0.519485	0.309191	0.886029	0.180699	0.213971	0.0205882	0.169485
C3L-00814-N	CPTAC	TMT	NAT	Kidney	0.192603	0.0702162	0.855994	0.929784	0.386814	0.0925496	0.499196	NA	0.0843309	0.105592	0.200286	0.383062	0.782383	0.422905	0.265499	0.559585	0.190638	0.396105	0.015544	0.494372	0.220297	0.544399	0.503663	0.222798	0.649991	0.0766482	0.310345	0.443095	0.576738	0.237985	0.435233	0.0159014	0.587815	0.65285	0.735394	0.420404	0.447383	0.150795	0.486332	0.324996	0.888333	0.177595	0.233697	NA	0.208147
C3L-00908-T	CPTAC	TMT	Tumor	Kidney	0.188885	0.0775554	0.871515	0.91208	0.365976	0.0780915	0.587563	NA	0.0820229	0.13331	0.2198	0.374196	0.769299	0.502323	0.380272	0.470515	0.132416	0.424589	0.0228735	0.279485	0.334525	0.564153	0.400465	0.285204	0.728556	0.0539671	0.253217	0.428878	0.651358	0.257327	0.542352	0.018406	0.525197	0.534846	0.765011	0.442102	0.433881	0.213367	0.528413	0.294139	0.928699	0.0984632	0.292709	NA	0.214796
C3L-01885-N	CPTAC	TMT	NAT	Kidney	0.201179	0.0734322	0.849026	0.944435	0.439879	0.103627	0.507415	NA	0.0909416	0.118814	0.217259	0.363588	0.780061	0.422726	0.295694	0.56298	0.202787	0.39807	0.0216187	0.603716	0.225478	0.508129	0.522244	0.210291	0.640522	0.0814722	0.339825	0.406825	0.559943	0.251742	0.476505	0.0142934	0.594783	0.643559	0.739682	0.374486	0.455423	0.164552	0.510095	0.342326	0.881186	0.204038	0.226014	NA	0.198321
C3L-00814-T	CPTAC	TMT	Tumor	Kidney	0.174558	0.0578882	0.877792	0.917992	0.459711	0.0761122	0.553868	NA	0.102198	0.121136	0.217795	0.391281	0.779167	0.633375	0.345185	0.494551	0.11792	0.447919	0.0241201	0.347865	0.330892	0.576559	0.412721	0.299625	0.720386	0.0730749	0.283545	0.435233	0.645346	0.252278	0.514561	0.0185814	0.539575	0.455959	0.767911	0.436484	0.452207	0.191353	0.493121	0.358049	0.915312	0.0893336	0.270681	NA	0.18492
C3L-01885-T	CPTAC	TMT	Tumor	Kidney	0.194211	0.0745042	0.862784	0.943184	0.368233	0.0884402	0.559943	NA	0.0841522	0.101126	0.208147	0.356977	0.753439	0.564052	0.333214	0.486332	0.12739	0.384134	0.0132214	0.404324	0.250134	0.549937	0.37806	0.237449	0.658746	0.0661068	0.222619	0.399321	0.610327	0.29891	0.554404	0.017688	0.546543	0.626586	0.740218	0.499196	0.440415	0.197427	0.47186	0.3727	0.912989	0.110774	0.264606	NA	0.188137
C3L-00026-T	CPTAC	TMT	Tumor	Kidney	0.212587	0.0801001	0.873592	0.926158	0.458609	0.0974432	0.555337	NA	0.0992312	0.137493	0.231718	0.326837	0.753799	0.657429	0.433935	0.449133	0.114429	0.393528	0.0173431	0.433399	0.297157	0.520472	0.382085	0.290721	0.672269	0.0677633	0.294296	0.446809	0.58895	0.253889	0.542643	0.0212766	0.594851	0.447881	0.795637	0.414268	0.435366	0.2226	0.522081	0.387985	0.892544	0.102807	0.254246	NA	0.151439
C3L-00908-N	CPTAC	TMT	NAT	Kidney	0.19975	0.0775415	0.852064	0.940325	0.406289	0.10863	0.510452	NA	0.0945149	0.117027	0.248526	0.379489	0.77613	0.438449	0.277113	0.543684	0.178667	0.411828	0.0203681	0.574058	0.220475	0.536895	0.531713	0.239235	0.627836	0.0677148	0.327854	0.391281	0.562265	0.281937	0.486868	0.0146507	0.618724	0.637663	0.742005	0.380204	0.447919	0.165624	0.525281	0.330356	0.88601	0.172414	0.219225	NA	0.204574
C3L-00026-N	CPTAC	TMT	NAT	Kidney	0.173307	0.0627122	0.850456	0.936037	0.383956	0.0998749	0.523673	NA	0.0737895	0.105235	0.213865	0.391817	0.760765	0.439879	0.247097	0.536716	0.180632	0.39271	0.0209041	0.491513	0.194747	0.555119	0.475791	0.195283	0.634268	0.0684295	0.320172	0.371092	0.555476	0.230659	0.462033	0.0134	0.597284	0.644988	0.723066	0.453993	0.432017	0.148115	0.502233	0.339646	0.890298	0.169912	0.218867	NA	0.187958
C3L-00447-N	CPTAC	TMT	NAT	Kidney	0.19309	0.0637034	0.858017	0.956091	0.429368	0.07702	0.507288	0.0262732	0.0683822	0.103653	0.215224	0.393918	0.786755	0.416052	0.273169	0.545078	0.167896	0.407774	NA	0.556235	0.189851	0.507828	0.608602	0.225301	0.633075	0.0680223	0.337592	0.414972	0.555875	0.277488	0.458881	0.0167356	0.608782	0.61562	0.752024	0.375382	0.436207	0.168976	0.506028	0.569372	0.879971	0.166997	0.201008	0.0332913	0.19237
C3L-00447-T	CPTAC	TMT	Tumor	Kidney	0.164477	0.0496671	0.842001	0.912003	0.380601	0.0816988	0.567392	0.0286126	0.0748605	0.104373	0.205327	0.401116	0.741047	0.535541	0.297643	0.585388	0.132266	0.392118	NA	0.247256	0.234299	0.57747	0.378622	0.254454	0.675004	0.0491272	0.234659	0.378802	0.563434	0.264531	0.563973	0.0208746	0.508368	0.574051	0.746086	0.488573	0.414972	0.165557	0.454562	0.476336	0.914522	0.105453	0.263452	0.0215944	0.202267
C3L-00416-N	CPTAC	TMT	NAT	Kidney	0.19183	0.0534461	0.868634	0.911283	0.408134	0.0968148	0.527443	0.0322116	0.0658629	0.102393	0.228721	0.391938	0.76876	0.464279	0.247976	0.566493	0.214864	0.387799	NA	0.492892	0.222242	0.557675	0.468418	0.22926	0.65251	0.0619039	0.276048	0.434767	0.586108	0.282167	0.427749	0.0161958	0.606082	0.734569	0.723772	0.42451	0.399676	0.169336	0.551917	0.355228	0.886989	0.130466	0.265611	0.0286126	0.210905
C3N-00246-N	CPTAC	TMT	NAT	Kidney	0.195969	0.0491272	0.851179	0.948173	0.449883	0.0800792	0.53752	0.0300522	0.0746806	0.108692	0.202267	0.398236	0.779197	0.417132	0.27047	0.548677	0.158539	0.38528	NA	0.563613	0.201728	0.53734	0.553356	0.228001	0.657729	0.0664027	0.322116	0.429548	0.558215	0.285586	0.427389	0.0172755	0.604643	0.651791	0.739788	0.38438	0.429908	0.165017	0.53896	0.360086	0.878172	0.139824	0.209466	0.0331114	0.19399
C3N-00148-T	CPTAC	TMT	Tumor	Kidney	0.179053	0.0788195	0.891308	0.850459	0.353428	0.0667626	0.53752	0.0332913	0.0689221	0.11535	0.235919	0.435487	0.759223	0.4614	0.325895	0.608242	0.197769	0.403095	NA	0.332014	0.298362	0.557675	0.406874	0.273529	0.651791	0.0568652	0.27029	0.435667	0.609502	0.278028	0.473277	0.0143963	0.529602	0.574051	0.762102	0.476876	0.454022	0.159618	0.467878	0.320497	0.915602	0.134605	0.296203	0.0314918	0.243477
C3N-00148-N	CPTAC	TMT	NAT	Kidney	0.182113	0.0611841	0.856577	0.943675	0.425409	0.0755803	0.531402	0.0273529	0.0685622	0.105812	0.200828	0.409214	0.771279	0.434047	0.263991	0.543999	0.176534	0.390498	NA	0.564693	0.201188	0.521864	0.556955	0.224222	0.644053	0.0646032	0.317258	0.399856	0.556055	0.275868	0.463919	0.0142163	0.598884	0.65575	0.740148	0.387439	0.448623	0.159618	0.514666	0.358467	0.873313	0.158899	0.205687	0.0291524	0.179773
C3N-00246-T	CPTAC	TMT	Tumor	Kidney	0.190211	0.0771999	0.84668	0.912723	0.380421	0.0745006	0.586647	0.0264531	0.0786396	0.119669	0.23088	0.378082	0.758323	0.541299	0.374843	0.573511	0.150261	0.449703	NA	0.313119	0.263092	0.595465	0.368724	0.295663	0.69192	0.0622638	0.205327	0.371963	0.580349	0.339392	0.467338	0.015296	0.554616	0.489473	0.778298	0.480835	0.438546	0.162858	0.484434	0.286306	0.917941	0.122548	0.26885	0.030952	0.216484
C3L-00416-T	CPTAC	TMT	Tumor	Kidney	0.15314	0.0712615	0.881951	0.871693	0.374663	0.0541659	0.530322	0.0316718	0.0667626	0.126687	0.246176	0.42433	0.754904	0.563254	0.30844	0.619219	0.183732	0.405435	NA	0.27029	0.285586	0.570452	0.367285	0.30754	0.715314	0.0554256	0.262732	0.473277	0.625517	0.240777	0.548497	0.0147562	0.545618	0.570632	0.734209	0.437466	0.441425	0.180313	0.550297	0.320317	0.932877	0.0914162	0.320677	0.03833	0.213065
C3L-00096-T	CPTAC	TMT	Tumor	Kidney	0.159234	0.0774805	0.890933	0.824229	0.327573	0.0507246	0.483835	NA	0.0659606	0.0772947	0.27722	0.420847	0.709959	0.7055	0.426421	0.614641	0.166667	0.430137	NA	0.32906	0.268488	0.511334	0.392233	0.241918	0.644556	0.0379041	0.183389	0.311223	0.598848	0.185247	0.499814	NA	0.347083	0.702527	0.707358	0.356373	0.383686	0.202527	0.461724	0.478261	0.93181	0.112412	0.248606	0.0139353	0.146228
C3N-00646-N	CPTAC	TMT	NAT	Kidney	0.155333	0.0124489	0.849498	0.9411	0.374396	0.0668896	0.513935	NA	0.0523969	0.0888146	0.196767	0.346154	0.773876	0.419918	0.263657	0.547938	0.138053	0.37291	NA	0.533259	0.20327	0.54032	0.519695	0.192679	0.632107	0.0412486	0.281865	0.382943	0.557414	0.283724	0.410442	NA	0.604608	0.658491	0.712189	0.363062	0.431438	0.127834	0.508733	0.293757	0.882014	0.0873281	0.188034	0.0143069	0.183203
C3L-00765-T	CPTAC	TMT	Tumor	Kidney	0.146042	0.0379041	0.849127	0.918989	0.260498	0.0520253	0.563917	NA	0.0438499	0.0771089	0.190635	0.385916	0.754924	0.52304	0.264957	0.576366	0.124861	0.37997	NA	0.370866	0.240617	0.550353	0.418989	0.20903	0.654589	0.0327016	0.238016	0.415459	0.596061	0.220364	0.449461	NA	0.56243	0.678558	0.723894	0.369937	0.421776	0.147715	0.489223	0.323114	0.905425	0.158491	0.287625	0.0100334	0.154775
C3L-01836-T	CPTAC	TMT	Tumor	Kidney	0.180788	0.050353	0.876997	0.863805	0.408584	0.042735	0.511148	NA	0.0531401	0.0795243	0.226496	0.400595	0.716648	0.497027	0.257153	0.549052	0.153289	0.388146	NA	0.292456	0.22984	0.580453	0.384801	0.223523	0.68246	0.0215533	0.244147	0.36492	0.56689	0.249907	0.439985	NA	0.541806	0.504088	0.702527	0.449275	0.374025	0.141583	0.510962	0.285396	0.904496	0.121516	0.303233	0.0176514	0.174656
C3L-00902-N	CPTAC	TMT	NAT	Kidney	0.163508	0.0419918	0.85786	0.923077	0.365106	0.0648458	0.5	NA	0.0512821	0.0698625	0.190264	0.372166	0.765886	0.429952	0.265143	0.535303	0.171869	0.375139	NA	0.51728	0.191936	0.518766	0.487737	0.188406	0.655704	0.0325158	0.28521	0.358231	0.548123	0.209588	0.426236	NA	0.622074	0.683017	0.721851	0.374025	0.413229	0.13861	0.51728	0.356559	0.886845	0.103122	0.189706	0.00724638	0.158305
C3L-00096-N	CPTAC	TMT	NAT	Kidney	0.178558	0.0451505	0.865478	0.908584	0.323486	0.0685619	0.510219	NA	0.049424	0.0698625	0.187477	0.370308	0.767744	0.437198	0.274619	0.549981	0.16388	0.404868	NA	0.410442	0.199182	0.498328	0.455035	0.202899	0.65013	0.0334448	0.248235	0.414902	0.541063	0.246191	0.412858	NA	0.559829	0.627834	0.718878	0.371237	0.401895	0.124117	0.486622	0.372166	0.88796	0.107023	0.208844	0.0124489	0.164437
C3L-00902-T	CPTAC	TMT	Tumor	Kidney	0.175957	0.0330732	0.857302	0.922334	0.343924	0.0596433	0.565775	NA	0.0477518	0.0828688	0.172427	0.346525	0.767744	0.484021	0.367521	0.535489	0.116499	0.377741	NA	0.421776	0.2343	0.510219	0.42252	0.176886	0.653475	0.047566	0.271275	0.422705	0.56466	0.222222	0.492382	NA	0.596433	0.598476	0.747863	0.384801	0.412486	0.149573	0.518395	0.341695	0.896878	0.141955	0.231327	0.00743218	0.143069
C3N-00646-T	CPTAC	TMT	Tumor	Kidney	0.201226	0.0130063	0.869937	0.883686	0.37644	0.0516537	0.513192	NA	0.047566	0.0719064	0.193608	0.368079	0.786139	0.574693	0.310851	0.585842	0.171126	0.375511	NA	0.335563	0.247677	0.559272	0.413787	0.240803	0.67447	0.0386473	0.292828	0.411743	0.582497	0.268302	0.425492	NA	0.563174	0.604236	0.721479	0.45039	0.440914	0.157191	0.510033	0.368265	0.908027	0.149015	0.260312	0.0148644	0.21256
C3L-01836-N	CPTAC	TMT	NAT	Kidney	0.162207	0.0464511	0.850242	0.945373	0.387031	0.075065	0.496098	NA	0.0509104	0.0785953	0.186548	0.374025	0.771275	0.416388	0.284653	0.547009	0.167781	0.392605	NA	0.512263	0.184318	0.51505	0.504088	0.177072	0.632107	0.0347454	0.30602	0.37644	0.5288	0.230212	0.43887	NA	0.614084	0.648644	0.725195	0.355258	0.427908	0.126719	0.500372	0.347454	0.880156	0.129692	0.181903	0.0137495	0.167038
C3N-01175-T	CPTAC	TMT	Tumor	Kidney	0.194226	0.0332542	0.864243	0.833547	0.491321	0.104696	0.446739	NA	0.0422072	0.0940983	0.218162	0.310798	0.731591	0.575918	0.255618	0.599123	0.242098	0.418966	0.0158962	0.369815	0.241001	0.483464	0.409465	0.227298	0.797734	0.149644	0.350813	0.441074	0.663073	0.28467	0.357208	NA	0.761922	0.476887	0.754431	0.350082	0.411475	0.236433	0.492417	0.602777	0.915037	0.27791	0.257628	0.0175407	0.198794
C3L-00011-T	CPTAC	TMT	Tumor	Kidney	0.190937	0.0677873	0.893112	0.773068	0.298557	0.0663256	0.576832	NA	0.0858761	0.0995798	0.288325	0.508496	0.726293	0.490225	0.356112	0.696145	0.219624	0.450758	0.0107802	0.252878	0.306779	0.558926	0.448383	0.275534	0.731043	0.0535355	0.414946	0.263475	0.441623	0.214508	0.416408	NA	0.401973	0.853645	0.743468	0.49863	0.53097	0.236982	0.284122	0.638224	0.94482	0.0813082	0.334734	0.0277727	0.22474
C3N-00177-N	CPTAC	TMT	NAT	Kidney	0.175407	0.0506121	0.854011	0.931665	0.417504	0.084049	0.504111	NA	0.060296	0.0950119	0.196236	0.359766	0.763201	0.425361	0.271697	0.547963	0.181619	0.37347	0.0120592	0.5814	0.202997	0.524941	0.516901	0.218527	0.638407	0.0469578	0.293258	0.419879	0.54102	0.252512	0.392838	NA	0.633291	0.644071	0.746757	0.356112	0.42865	0.154029	0.524758	0.361228	0.874292	0.129728	0.195322	0.0186369	0.183081
C3N-01200-N	CPTAC	TMT	NAT	Kidney	0.203179	0.0520738	0.864974	0.894208	0.352823	0.06797	0.534259	NA	0.0548145	0.0893477	0.197515	0.437968	0.7833	0.452403	0.280285	0.551982	0.177599	0.393568	0.0122419	0.352275	0.22072	0.551069	0.429015	0.225288	0.687923	0.0381875	0.293075	0.402521	0.573177	0.237895	0.416591	NA	0.591814	0.665997	0.720629	0.448018	0.425544	0.145807	0.477617	0.346611	0.897131	0.156404	0.243011	0.0180888	0.203362
C3L-00011-N	CPTAC	TMT	NAT	Kidney	0.207747	0.0560936	0.855655	0.921615	0.454961	0.0920884	0.516718	NA	0.062854	0.0875206	0.22273	0.39028	0.793532	0.424813	0.262379	0.544857	0.160424	0.393751	0.0173579	0.527316	0.211584	0.51343	0.482185	0.205555	0.650831	0.0601133	0.339302	0.396309	0.542116	0.222364	0.446739	NA	0.603508	0.633839	0.735977	0.354285	0.437237	0.16152	0.531701	0.339667	0.884889	0.135392	0.18436	0.0210122	0.17157
C3N-01175-N	CPTAC	TMT	NAT	Kidney	0.178513	0.0416591	0.846702	0.938425	0.413667	0.0849625	0.512881	NA	0.0599306	0.0944637	0.203545	0.363786	0.782934	0.45222	0.288507	0.536452	0.17157	0.392107	0.0111456	0.552531	0.212132	0.527681	0.521104	0.218162	0.644984	0.0571898	0.328705	0.395578	0.561301	0.23954	0.435958	NA	0.612644	0.623972	0.743651	0.355381	0.444911	0.156404	0.524758	0.347524	0.878129	0.162799	0.184725	0.0171752	0.180157
C3N-01200-T	CPTAC	TMT	Tumor	Kidney	0.17288	0.0592105	0.890168	0.852522	0.306652	0.0705409	0.59174	NA	0.057383	0.110746	0.248173	0.407712	0.737939	0.493421	0.314876	0.611842	0.190972	0.409174	0.0111477	0.345943	0.246893	0.561038	0.385051	0.248355	0.687865	0.035636	0.249086	0.429276	0.597953	0.211257	0.530336	NA	0.544042	0.79386	0.725877	0.474415	0.471491	0.169225	0.431652	0.29587	0.918677	0.0994152	0.256762	0.0153509	0.199013
C3N-00177-T	CPTAC	TMT	Tumor	Kidney	0.161337	0.0416591	0.857117	0.951946	0.290334	0.0716243	0.547415	NA	0.0548145	0.104696	0.238626	0.382057	0.7685	0.4926	0.321396	0.470492	0.164261	0.40782	0.0193678	0.339119	0.283391	0.494062	0.313174	0.250137	0.712041	0.0557281	0.255436	0.405628	0.646263	0.209026	0.427371	NA	0.47305	0.619222	0.77252	0.418966	0.457519	0.162251	0.45423	0.331628	0.920336	0.134661	0.232962	0.0190024	0.211036
C3N-01176-T	CPTAC	TMT	Tumor	Kidney	0.192205	0.0711604	0.866798	0.937064	0.415341	0.103701	0.590023	0.0404077	0.0822457	0.102807	0.173789	0.396567	0.764348	0.695155	0.415877	0.53263	0.100483	0.380654	NA	0.478455	0.266047	0.587878	0.353835	0.26408	0.680493	0.0981584	0.279993	0.472555	0.582156	0.318076	0.572144	0.0160915	0.590917	0.611479	0.751654	0.421777	0.412122	0.185947	0.440372	0.29519	0.92133	0.108707	0.267298	0.0155552	0.144824
C3N-01808-N	CPTAC	TMT	NAT	Kidney	0.195349	0.0735242	0.850626	0.947406	0.444365	0.0955277	0.538819	0.0336315	0.0694097	0.100358	0.195886	0.37585	0.78712	0.42254	0.301073	0.537746	0.188551	0.40644	NA	0.528086	0.213953	0.518247	0.552057	0.220394	0.648122	0.0695886	0.318962	0.402683	0.555456	0.305009	0.529517	0.0150268	0.597674	0.631306	0.744902	0.382826	0.451699	0.165116	0.513953	0.339714	0.882469	0.157066	0.203936	0.045975	0.202683
C3L-00103-T	CPTAC	TMT	Tumor	Kidney	0.209764	0.103898	0.876431	0.835658	0.302039	0.0811874	0.535944	0.0275393	0.0656295	0.100501	0.24696	0.41774	0.714413	0.491595	0.344778	0.649857	0.220494	0.356581	NA	0.39789	0.278791	0.551144	0.27593	0.285765	0.694206	0.0375536	0.214235	0.425966	0.613197	0.201359	0.54578	0.009299	0.554363	0.513054	0.721209	0.480329	0.390916	0.175787	0.398605	0.28809	0.92686	0.0954936	0.267525	0.0200286	0.193312
C3N-01176-N	CPTAC	TMT	NAT	Kidney	0.189344	0.0602539	0.856964	0.935813	0.415341	0.0908278	0.530842	0.0300375	0.0792062	0.12015	0.200787	0.367066	0.766315	0.428214	0.260683	0.561416	0.199178	0.405149	NA	0.561774	0.214554	0.529948	0.540855	0.238691	0.659932	0.0674057	0.319507	0.399249	0.562846	0.278384	0.448239	0.0164491	0.623279	0.66172	0.745038	0.388521	0.444305	0.162167	0.545503	0.355623	0.887359	0.17504	0.211514	0.047917	0.195065
C3N-01649-T	CPTAC	TMT	Tumor	Kidney	0.206545	0.103183	0.875715	0.852647	0.323677	0.0820815	0.544528	0.0307582	0.0779685	0.107117	0.226216	0.402003	0.758226	0.540594	0.272532	0.616416	0.172568	0.379828	NA	0.354793	0.253755	0.570815	0.365165	0.277003	0.660229	0.0482833	0.269313	0.403612	0.603004	0.317775	0.466023	0.0141273	0.541845	0.57314	0.732117	0.501252	0.422926	0.175787	0.427754	0.314378	0.91774	0.123212	0.356044	0.0282546	0.192239
C3N-01808-T	CPTAC	TMT	Tumor	Kidney	0.189165	0.082782	0.851421	0.938495	0.374754	0.106383	0.58752	0.047917	0.0749151	0.130699	0.164491	0.371357	0.747184	0.49705	0.290542	0.527803	0.110316	0.367424	NA	0.366351	0.236903	0.569283	0.40801	0.26265	0.644377	0.0920794	0.230645	0.376542	0.565171	0.354372	0.55641	0.0191311	0.584123	0.495441	0.762203	0.478276	0.420704	0.170928	0.51189	0.349365	0.90059	0.120508	0.252816	0.0164491	0.173789
C3L-00103-N	CPTAC	TMT	NAT	Kidney	0.191524	0.0663448	0.862124	0.943133	0.381795	0.0920959	0.534692	0.0280758	0.0731402	0.113019	0.208333	0.358727	0.772175	0.424714	0.263233	0.554721	0.181867	0.405758	NA	0.500358	0.229614	0.54113	0.514664	0.238734	0.646459	0.0497139	0.290951	0.407368	0.564557	0.257332	0.465308	0.0132332	0.591381	0.633941	0.734263	0.395923	0.443491	0.157546	0.505186	0.328863	0.894671	0.176681	0.236946	0.0337983	0.190451
C3N-01649-N	CPTAC	TMT	NAT	Kidney	0.181477	0.0724119	0.853567	0.926694	0.411944	0.0963705	0.526909	0.0343286	0.0770606	0.105131	0.229036	0.375112	0.762382	0.435544	0.270517	0.543179	0.191668	0.394243	NA	0.514751	0.214911	0.524048	0.505811	0.237261	0.644377	0.0590023	0.308958	0.406043	0.555158	0.267656	0.51779	0.0119793	0.628285	0.652423	0.741284	0.383694	0.446809	0.162882	0.522975	0.348114	0.893796	0.168961	0.215627	0.0336134	0.187556
C3N-00149-T	CPTAC	TMT	Tumor	Kidney	0.119589	0.0491563	0.893067	0.852898	0.294938	0.0524578	0.540169	0.0122891	0.0473221	0.104365	0.212583	0.389582	0.752935	0.402788	0.423881	0.609868	0.270543	0.352531	0.00531915	0.426632	0.219369	0.54989	0.316031	0.251834	0.712949	0.0322817	0.304109	0.464784	0.727073	0.212399	0.524945	NA	0.512656	0.751651	0.712216	0.489545	0.462032	0.155906	0.588591	0.341343	0.915994	0.0717168	0.253302	0.0102715	0.186354
C3N-00149-N	CPTAC	TMT	NAT	Kidney	0.158291	0.0484226	0.87821	0.867388	0.316764	0.0746515	0.537968	0.0187087	0.0412693	0.0992296	0.214233	0.413793	0.782098	0.47212	0.258437	0.551357	0.184703	0.361519	0.00843727	0.330154	0.223037	0.536317	0.407373	0.224872	0.674798	0.0346662	0.248899	0.431768	0.611702	0.240462	0.424615	NA	0.597029	0.734409	0.731842	0.460015	0.424431	0.131328	0.472671	0.340242	0.901137	0.115187	0.2135	0.0209098	0.20818
C3L-00581-N	CPTAC	TMT	NAT	Kidney	0.183969	0.0544754	0.847762	0.939288	0.415627	0.067865	0.48496	0.0166911	0.0506236	0.081438	0.214784	0.357483	0.774028	0.416911	0.271277	0.52788	0.194241	0.353632	0.00696992	0.529347	0.181218	0.522194	0.520726	0.194974	0.630778	0.0398019	0.319516	0.401687	0.559244	0.236244	0.451211	NA	0.60675	0.652788	0.728723	0.368122	0.420763	0.134629	0.523661	0.350147	0.876926	0.101431	0.196992	0.0229274	0.182502
C3L-00817-T	CPTAC	TMT	Tumor	Kidney	0.205613	0.0665811	0.890315	0.871607	0.416178	0.0590609	0.512839	0.0161409	0.0594277	0.0918929	0.204145	0.430117	0.77036	0.755136	0.360785	0.568048	0.180117	0.401137	0.00953778	0.395635	0.25	0.540536	0.399303	0.267241	0.697542	0.04292	0.257153	0.495415	0.603999	0.251284	0.511922	NA	0.551357	0.679384	0.738628	0.426632	0.446258	0.153522	0.516141	0.282465	0.915077	0.115371	0.271827	0.0194424	0.222487
C3L-01313-N	CPTAC	TMT	NAT	Kidney	0.190939	0.054292	0.852898	0.92865	0.388481	0.0863903	0.484409	0.0174248	0.0460382	0.090609	0.221753	0.367205	0.777329	0.415444	0.17865	0.530814	0.163426	0.376926	0.00807043	0.515591	0.20011	0.531365	0.517058	0.184519	0.648569	0.0421864	0.294754	0.416728	0.551174	0.244497	0.428283	NA	0.612986	0.66471	0.73496	0.362069	0.431952	0.144901	0.516875	0.326302	0.891966	0.0869406	0.206163	0.0282465	0.16416
C3N-00573-T	CPTAC	TMT	Tumor	Kidney	0.204145	0.0117388	0.870139	0.862986	0.362252	0.0575935	0.534666	0.0221937	0.0586941	0.10785	0.223588	0.37821	0.740462	0.595011	0.27146	0.62234	0.177733	0.334006	0.0111886	0.370506	0.27953	0.526045	0.368672	0.211849	0.63628	0.0379677	0.20653	0.397836	0.621974	0.298789	0.464967	NA	0.583272	0.763756	0.725055	0.404989	0.426632	0.18562	0.427916	0.383712	0.912693	0.112619	0.208547	0.0132062	0.190205
C3L-00581-T	CPTAC	TMT	Tumor	Kidney	0.1781	0.0658474	0.867755	0.880594	0.427916	0.0750183	0.542737	0.0183419	0.0665811	0.102531	0.204879	0.419479	0.778797	0.547139	0.337124	0.544938	0.151687	0.418195	0.00862069	0.363903	0.297506	0.534483	0.382795	0.233859	0.691856	0.0440205	0.301357	0.466434	0.592993	0.212032	0.527513	NA	0.532832	0.617938	0.752935	0.374175	0.418562	0.161409	0.524395	0.330337	0.912509	0.104182	0.210748	0.0181585	0.191489
C3L-01313-T	CPTAC	TMT	Tumor	Kidney	0.160704	0.0768666	0.866997	0.856907	0.35443	0.0801688	0.534764	0.017428	0.0546689	0.0930105	0.223262	0.381581	0.724821	0.438819	0.342689	0.575124	0.14291	0.435516	0.00972299	0.429829	0.248395	0.515135	0.357733	0.289488	0.662631	0.0432948	0.232251	0.423592	0.580077	0.181435	0.493671	NA	0.444689	0.688864	0.74812	0.413502	0.419556	0.162539	0.490736	0.292057	0.933957	0.102367	0.216657	0.0161438	0.180701
C3N-00573-N	CPTAC	TMT	NAT	Kidney	0.175715	0.0143067	0.845928	0.931768	0.418012	0.0752018	0.497616	0.0216434	0.0553925	0.09281	0.196442	0.367205	0.767608	0.438738	0.268709	0.524762	0.161409	0.375825	0.00898753	0.601614	0.180484	0.538518	0.530264	0.202678	0.640499	0.0476889	0.310528	0.400954	0.54347	0.245231	0.418745	NA	0.617755	0.645451	0.734593	0.368122	0.422781	0.149853	0.522561	0.354549	0.875092	0.121607	0.204512	0.0276963	0.167278
C3L-00360-T	CPTAC	TMT	Tumor	Kidney	0.198726	0.0953813	0.911166	0.896478	0.536365	0.0955583	0.576181	0.0371616	0.0769775	0.115201	0.247213	0.388781	0.714741	0.483631	0.447354	0.57742	0.170589	0.405238	0.0230048	0.395151	0.251637	0.507344	0.390904	0.258184	0.625199	0.079455	0.345072	0.308972	0.512476	0.224562	0.536011	0.0178729	0.447001	0.705893	0.715449	0.463104	0.426473	0.184746	0.538843	0.520085	0.90745	0.121217	0.283136	0.030968	0.196956
C3L-01302-N	CPTAC	TMT	NAT	Kidney	0.252389	0.0778761	0.860354	0.940354	0.403894	0.106726	0.530442	0.039469	0.0877876	0.115752	0.223717	0.382124	0.794867	0.442478	0.288496	0.557699	0.201416	0.410088	0.0329204	0.494336	0.244779	0.531681	0.520531	0.220885	0.651504	0.08	0.324602	0.419292	0.578407	0.301947	0.44708	0.0247788	0.603009	0.641593	0.735044	0.393805	0.445133	0.170973	0.544779	0.354336	0.889912	0.17469	0.23469	0.0318584	0.204425
C3N-01361-N	CPTAC	TMT	NAT	Kidney	0.219253	0.0652982	0.858609	0.961246	0.443107	0.125111	0.51106	0.039639	0.0806937	0.115024	0.243497	0.391789	0.783047	0.407538	0.283667	0.550345	0.206158	0.408954	0.0283136	0.56928	0.233941	0.525925	0.557423	0.23748	0.635286	0.083879	0.348788	0.414794	0.559016	0.232879	0.49071	0.0253053	0.586445	0.606087	0.730667	0.406831	0.447708	0.166696	0.518846	0.341356	0.878252	0.178022	0.211467	0.0318528	0.211644
C3N-01361-T	CPTAC	TMT	Tumor	Kidney	0.219253	0.0713148	0.87542	0.906565	0.35215	0.0875951	0.582198	0.0371616	0.0801628	0.110954	0.234118	0.452486	0.745532	0.526986	0.33587	0.544328	0.174659	0.406654	0.0205273	0.454433	0.242966	0.598301	0.355512	0.284728	0.666254	0.0541497	0.229517	0.407892	0.621483	0.290037	0.480092	0.017696	0.546806	0.593523	0.753849	0.500973	0.438506	0.163157	0.447001	0.294284	0.916121	0.117501	0.328968	0.0341532	0.223323
C3N-01651-N	CPTAC	TMT	NAT	Kidney	0.218545	0.0693683	0.857724	0.94762	0.42028	0.108476	0.527871	0.0387542	0.0812246	0.120156	0.254291	0.391789	0.78464	0.456202	0.241196	0.559547	0.1851	0.402761	0.0256592	0.541497	0.230933	0.526279	0.557423	0.226155	0.639002	0.0799858	0.318351	0.431251	0.57742	0.282782	0.495664	0.0226509	0.602548	0.629092	0.741462	0.406123	0.461688	0.158733	0.521501	0.359936	0.889223	0.194833	0.23571	0.0330915	0.193417
C3N-01651-T	CPTAC	TMT	Tumor	Kidney	0.209027	0.080531	0.909204	0.846726	0.37292	0.0955752	0.575752	0.0348673	0.0837168	0.122655	0.226195	0.398407	0.72708	0.578584	0.50177	0.543186	0.175929	0.417168	0.0212389	0.369912	0.260177	0.548673	0.350973	0.301239	0.698053	0.0661947	0.357876	0.551858	0.626903	0.286018	0.476991	0.0168142	0.455929	0.514867	0.75823	0.450973	0.503717	0.189027	0.313628	0.370796	0.919823	0.116637	0.278584	0.0332743	0.213982
C3L-00360-N	CPTAC	TMT	NAT	Kidney	0.19908	0.0652982	0.853123	0.922492	0.401345	0.100336	0.527871	0.0387542	0.0936118	0.1106	0.225624	0.387365	0.768714	0.470713	0.257477	0.554592	0.197133	0.400637	0.0276057	0.479915	0.24155	0.543798	0.477969	0.217661	0.665546	0.0723766	0.308264	0.414263	0.572642	0.284021	0.445762	0.0201734	0.609804	0.752433	0.745178	0.408777	0.428243	0.16882	0.545921	0.375686	0.89117	0.186339	0.222792	0.030791	0.198903
C3L-01302-T	CPTAC	TMT	Tumor	Kidney	0.140329	0.0966201	0.887807	0.8894	0.328614	0.0814015	0.54716	0.0314988	0.0752079	0.11467	0.219784	0.431605	0.721819	0.478853	0.349496	0.591754	0.175721	0.370554	0.021943	0.43656	0.240842	0.533357	0.360821	0.234472	0.702707	0.0621129	0.25783	0.45868	0.643426	0.208282	0.535834	0.0168112	0.468236	0.617413	0.759335	0.520085	0.437445	0.203327	0.415856	0.296231	0.934702	0.100336	0.26544	0.0290214	0.20545
C3L-00907-T	CPTAC	TMT	Tumor	Kidney	0.162212	0.037788	0.859724	0.950046	0.421014	0.0440553	0.58894	NA	0.0436866	0.0857143	0.193364	0.382304	0.743041	0.599078	0.335484	0.49659	0.139171	0.376221	0.0254378	0.447005	0.22341	0.511521	0.360737	0.21788	0.65235	0.0682028	0.309677	0.445714	0.631336	0.25235	0.616406	NA	0.470783	0.528664	0.768479	0.367742	0.441659	0.177327	0.454378	0.311705	0.90765	0.0812903	0.221751	0.00995392	0.160737
C3L-00448-N	CPTAC	TMT	NAT	Kidney	0.178618	0.0333641	0.854009	0.939724	0.402212	0.077235	0.52	NA	0.0617512	0.103963	0.223963	0.403134	0.768664	0.428571	0.249954	0.513733	0.156682	0.390415	0.0138249	0.551152	0.211244	0.521106	0.566636	0.181014	0.614009	0.0458986	0.276498	0.388203	0.553548	0.267281	0.508387	NA	0.545991	0.658249	0.740645	0.361659	0.420092	0.137696	0.514101	0.303594	0.87318	0.160922	0.188387	0.0173272	0.178433
C3L-00907-N	CPTAC	TMT	NAT	Kidney	0.167005	0.038341	0.859908	0.944147	0.391336	0.0693088	0.527558	NA	0.0586175	0.0945622	0.209401	0.388387	0.770691	0.432995	0.255484	0.531244	0.1753	0.399631	0.00626728	0.565899	0.195945	0.527005	0.523134	0.201843	0.631521	0.0492166	0.294562	0.399816	0.562949	0.241659	0.467834	NA	0.556498	0.63447	0.742304	0.371244	0.426544	0.133825	0.519263	0.328111	0.887558	0.198525	0.198894	0.0152995	0.192074
C3L-01286-N	CPTAC	TMT	NAT	Kidney	0.18212	0.0403687	0.849032	0.922765	0.398157	0.0654378	0.519816	NA	0.0453456	0.0952995	0.206452	0.385069	0.77659	0.411429	0.258065	0.530323	0.171429	0.377327	0.00497696	0.602028	0.198341	0.502488	0.494378	0.175668	0.635392	0.0494009	0.294747	0.39023	0.557051	0.26765	0.463963	NA	0.537696	0.681843	0.734931	0.378802	0.425622	0.14341	0.490323	0.313733	0.883871	0.185069	0.210691	0.0173272	0.166452
C3L-01607-N	CPTAC	TMT	NAT	Kidney	0.176221	0.0429493	0.877604	0.866359	0.309493	0.0545622	0.536774	NA	0.0659908	0.0892166	0.193364	0.421567	0.772166	0.477419	0.258986	0.577696	0.1847	0.347834	0.00571429	0.282949	0.236313	0.549862	0.429309	0.255853	0.658618	0.0403687	0.246083	0.429862	0.601106	0.261198	0.404608	NA	0.568295	0.762396	0.725346	0.437051	0.40553	0.136406	0.505069	0.298065	0.900092	0.152811	0.257696	0.0151152	0.239631
C3L-01607-T	CPTAC	TMT	Tumor	Kidney	0.176069	0.0435103	0.882559	0.86191	0.336099	0.0501475	0.580568	NA	0.070059	0.0993732	0.208702	0.402286	0.77194	0.536689	0.31969	0.582227	0.173857	0.349373	0.00534661	0.411873	0.251291	0.537058	0.352507	0.240782	0.650442	0.0424041	0.24115	0.425885	0.603982	0.238938	0.572271	NA	0.559366	0.542773	0.756822	0.446718	0.417588	0.157264	0.47677	0.297566	0.91132	0.0763274	0.288348	0.0217552	0.203171
C3L-00448-T	CPTAC	TMT	Tumor	Kidney	0.189124	0.0492166	0.860276	0.896037	0.389862	0.0458986	0.559816	NA	0.0680184	0.0820276	0.193548	0.353917	0.754654	0.551336	0.325714	0.574931	0.12977	0.389309	0.0162212	0.321106	0.24424	0.577696	0.349493	0.265069	0.665622	0.0431336	0.225806	0.437235	0.557235	0.309677	0.545806	NA	0.562949	0.511521	0.757972	0.507281	0.425806	0.167558	0.483134	0.315945	0.928664	0.0717051	0.270599	0.0195392	0.247558
C3L-01286-T	CPTAC	TMT	Tumor	Kidney	0.135853	0.100461	0.904516	0.821014	0.413825	0.0412903	0.59447	NA	0.0663594	0.0847926	0.252719	0.364424	0.731244	0.428018	0.488848	0.52	0.11023	0.397604	0.00387097	0.447373	0.24	0.585438	0.397788	0.248111	0.605161	0.0326267	0.217143	0.425438	0.59318	0.280553	0.474839	NA	0.419539	0.316129	0.712258	0.488111	0.437051	0.15447	0.469124	0.265253	0.904332	0.0578802	0.212903	0.0193548	0.229862
C3N-01179-T	CPTAC	TMT	Tumor	Kidney	0.208379	0.0538944	0.875415	0.896456	0.435954	0.0406054	0.550203	NA	0.0801034	0.0723514	0.217793	0.37966	0.744371	0.585456	0.318199	0.584348	0.143226	0.325581	0.0105205	0.381137	0.222961	0.575858	0.412698	0.253968	0.57715	0.036914	0.224252	0.410114	0.548542	0.29808	0.597822	NA	0.578442	0.464932	0.712625	0.388335	0.386489	0.131598	0.53636	0.394057	0.908084	0.0745663	0.258213	0.0160576	0.196567
C3L-00606-T	CPTAC	TMT	Tumor	Kidney	0.17722	0.0428281	0.886099	0.892745	0.597009	0.0548274	0.534982	NA	0.0649806	0.10264	0.199742	0.38693	0.736755	0.578734	0.304966	0.604209	0.155067	0.410559	0.00498431	0.325826	0.266937	0.541813	0.379177	0.253461	0.611224	0.0455972	0.28189	0.283921	0.488831	0.306996	0.514676	NA	0.530737	0.219125	0.742477	0.386007	0.414805	0.147499	0.529075	0.547351	0.903267	0.0948865	0.285213	0.0184604	0.16319
C3N-01179-N	CPTAC	TMT	NAT	Kidney	0.168174	0.0396899	0.851025	0.949234	0.419051	0.0788259	0.522614	NA	0.0529814	0.0863947	0.19568	0.354994	0.768507	0.441388	0.264538	0.543474	0.171497	0.395976	0.00867639	0.53369	0.212848	0.507661	0.51283	0.207495	0.636145	0.0515045	0.282075	0.39173	0.563411	0.225955	0.488831	NA	0.573749	0.631161	0.735093	0.363855	0.443419	0.145283	0.507846	0.353147	0.886469	0.152668	0.187188	0.0143991	0.154514
C3L-00606-N	CPTAC	TMT	NAT	Kidney	0.157069	0.0463271	0.857697	0.875231	0.392765	0.0849022	0.494832	NA	0.0586932	0.0749354	0.187892	0.376154	0.742894	0.479144	0.235142	0.53433	0.188815	0.377815	0.00645995	0.386859	0.196752	0.552602	0.398856	0.225544	0.638427	0.0300849	0.290513	0.391473	0.530639	0.237911	0.381137	NA	0.666298	0.722222	0.733481	0.404577	0.414729	0.138058	0.515688	0.3457	0.891473	0.124031	0.192137	0.0114433	0.174049
C3N-01648-T	CPTAC	TMT	Tumor	Kidney	0.182943	0.0712572	0.89496	0.852501	0.451726	0.0743954	0.523722	NA	0.0625808	0.0917482	0.191065	0.437881	0.763707	0.470371	0.344656	0.669928	0.237216	0.398375	0.0047997	0.297028	0.294628	0.540705	0.43585	0.270445	0.803951	0.0359978	0.258815	0.526121	0.839394	0.258999	0.541628	NA	0.594979	0.640576	0.719217	0.44748	0.40539	0.235739	0.538675	0.311427	0.893114	0.0588887	0.337641	0.0315673	0.228909
C3N-00242-T	CPTAC	TMT	Tumor	Kidney	0.112445	0.0542836	0.897157	0.817762	0.400111	0.0491137	0.546898	NA	0.06887	0.0884417	0.188331	0.39014	0.751477	0.523818	0.382386	0.632016	0.184823	0.341581	0.00406204	0.324963	0.242061	0.604321	0.317208	0.318316	0.607829	0.0398818	0.253139	0.409897	0.559823	0.19904	0.414328	NA	0.432792	0.279911	0.706425	0.54339	0.341027	0.196455	0.470827	0.300037	0.930761	0.0675775	0.25	0.0158789	0.176514
C3N-01648-N	CPTAC	TMT	NAT	Kidney	0.169251	0.0409745	0.852344	0.939276	0.385751	0.0758583	0.509598	NA	0.0459579	0.0825028	0.17368	0.36674	0.777224	0.46124	0.249354	0.556663	0.176818	0.390919	0.00572167	0.469177	0.212625	0.529716	0.498154	0.210594	0.662975	0.0391288	0.27021	0.391288	0.570321	0.197859	0.437246	NA	0.606681	0.622185	0.721484	0.42691	0.42285	0.172757	0.491141	0.333149	0.88852	0.166482	0.220007	0.0153193	0.167774
C3N-00242-N	CPTAC	TMT	NAT	Kidney	0.155223	0.0420819	0.86674	0.931709	0.378553	0.0557401	0.503507	NA	0.054079	0.073828	0.173127	0.395349	0.782023	0.4677	0.236619	0.53433	0.174234	0.351975	0.00590624	0.504983	0.20155	0.550757	0.496309	0.221115	0.651163	0.0365449	0.27058	0.385567	0.552602	0.236434	0.36914	NA	0.598376	0.639535	0.723514	0.409745	0.409007	0.153378	0.511812	0.347545	0.876707	0.159099	0.205795	0.0147656	0.189553
C3L-00418-N	CPTAC	TMT	NAT	Kidney	0.197942	0.0448447	0.855357	0.933652	0.4093	0.090057	0.51553	0.01746	0.0545856	0.0942841	0.185995	0.371807	0.775041	0.411138	0.272193	0.521412	0.14887	0.383937	0.00643264	0.5771	0.204742	0.517368	0.567175	0.195736	0.653005	0.0461312	0.314097	0.376769	0.547326	0.249954	0.468296	NA	0.607976	0.623966	0.752251	0.326778	0.413527	0.154567	0.521779	0.329535	0.876126	0.140232	0.17846	NA	0.187282
C3N-00577-N	CPTAC	TMT	NAT	Kidney	0.158978	0.0363904	0.834222	0.895056	0.372726	0.0854622	0.528396	0.0191141	0.0600992	0.0858298	0.218158	0.383202	0.773571	0.467561	0.247565	0.547326	0.16633	0.381915	0.00827054	0.469583	0.211358	0.542364	0.437971	0.204926	0.672854	0.0351038	0.275133	0.419592	0.570667	0.208969	0.370888	NA	0.631869	0.737916	0.72744	0.40544	0.4297	0.136923	0.496232	0.356001	0.892851	0.175519	0.196287	NA	0.166146
C3L-01882-T	CPTAC	TMT	Tumor	Kidney	0.18526	0.0321632	0.86032	0.921338	0.343687	0.0606506	0.535563	0.0154383	0.0384121	0.082154	0.17166	0.376953	0.743797	0.527293	0.324205	0.50873	0.149789	0.375299	0.00735159	0.323654	0.271457	0.53299	0.350671	0.240765	0.701158	0.0317956	0.202169	0.396986	0.609631	0.294615	0.494027	NA	0.51259	0.574343	0.726888	0.453593	0.417387	0.135085	0.472891	0.300864	0.897445	0.0839919	0.295166	NA	0.165778
C3L-01882-N	CPTAC	TMT	NAT	Kidney	0.197758	0.0509098	0.853336	0.95828	0.410954	0.0929976	0.514427	0.0187466	0.05771	0.0948355	0.2347	0.395883	0.780555	0.392575	0.272928	0.548612	0.145929	0.408932	0.00624885	0.548429	0.192612	0.505789	0.564786	0.205109	0.632788	0.0499908	0.321081	0.394045	0.560926	0.253262	0.478956	NA	0.594376	0.670097	0.747105	0.362617	0.451755	0.151627	0.496784	0.306745	0.886786	0.150708	0.177357	NA	0.187282
C3L-00418-T	CPTAC	TMT	Tumor	Kidney	0.211726	0.0395148	0.853703	0.916376	0.37438	0.0586289	0.559456	0.0198493	0.0582613	0.0816026	0.139313	0.357655	0.744348	0.58776	0.359493	0.442749	0.131226	0.372909	0.0117625	0.336887	0.295901	0.566624	0.390369	0.249954	0.671752	0.0363904	0.267598	0.459474	0.546407	0.32494	0.538688	NA	0.581878	0.442198	0.740305	0.431722	0.399743	0.129572	0.505973	0.29682	0.912149	0.132512	0.256938	NA	0.16633
C3N-00733-N	CPTAC	TMT	NAT	Kidney	0.165227	0.042823	0.855909	0.934387	0.402132	0.0828892	0.510017	0.0136004	0.049807	0.0843595	0.193898	0.350487	0.763095	0.432273	0.25363	0.523433	0.146848	0.376953	0.00698401	0.478772	0.21191	0.528763	0.50487	0.198861	0.662194	0.0531152	0.308032	0.355449	0.550818	0.252527	0.403418	NA	0.630399	0.628929	0.734608	0.386694	0.415181	0.140415	0.52472	0.366109	0.892483	0.174968	0.177541	NA	0.183974
C3N-00733-T	CPTAC	TMT	Tumor	Kidney	0.13674	0.0648778	0.886969	0.862158	0.48061	0.0685536	0.53979	0.0180114	0.0558721	0.104025	0.223121	0.390553	0.744716	0.633156	0.321081	0.583349	0.153281	0.405624	0.00698401	0.292409	0.285425	0.535563	0.393494	0.248116	0.705936	0.0444771	0.243338	0.396251	0.588311	0.25657	0.551369	NA	0.440728	0.426025	0.751516	0.457085	0.429517	0.145561	0.435582	0.26043	0.910678	0.0847271	0.292042	NA	0.188017
C3N-00577-T	CPTAC	TMT	Tumor	Kidney	0.120015	0.0336335	0.881456	0.89524	0.31667	0.0714942	0.586289	0.0205845	0.0474178	0.0975924	0.265392	0.396802	0.75556	0.589965	0.260981	0.473075	0.142621	0.367763	0.0110274	0.261349	0.252895	0.479875	0.409667	0.223488	0.675611	0.0490719	0.282852	0.504319	0.672303	0.176071	0.339092	NA	0.46462	0.471237	0.693071	0.486124	0.451571	0.119463	0.399743	0.368131	0.909208	0.114133	0.210623	NA	0.139129
C3L-00910-N	CPTAC	TMT	NAT	Kidney	0.195513	0.0822542	0.86066	0.939084	0.434798	0.0882728	0.499362	0.0144082	0.056356	0.102499	0.200255	0.389385	0.761992	0.423491	0.24658	0.542221	0.170527	0.397045	NA	0.646544	0.181288	0.537115	0.510487	0.201167	0.642714	0.0492431	0.312238	0.402334	0.561007	0.258982	0.42422	NA	0.60569	0.658399	0.744848	0.376071	0.44027	0.149736	0.537479	0.333759	0.886741	0.18603	0.208098	0.0120372	0.207551
C3L-00079-N	CPTAC	TMT	NAT	Kidney	0.188036	0.0556265	0.876163	0.903702	0.360022	0.0806128	0.518512	0.0196972	0.0459602	0.0890024	0.204268	0.44793	0.790078	0.426044	0.258435	0.585811	0.177822	0.378625	NA	0.318804	0.236367	0.559001	0.486413	0.255152	0.651468	0.0326464	0.272843	0.414007	0.563925	0.247857	0.412913	NA	0.601678	0.717855	0.721138	0.461244	0.422579	0.168886	0.507934	0.293817	0.896042	0.202079	0.238738	0.0147729	0.16925
C3N-01522-T	CPTAC	TMT	Tumor	Kidney	0.146817	0.101951	0.900419	0.864855	0.447018	0.056356	0.527266	0.0193325	0.0445012	0.103411	0.232537	0.425862	0.759985	0.723144	0.418384	0.604231	0.147912	0.423308	NA	0.287252	0.226154	0.62867	0.360934	0.27485	0.671713	0.0392121	0.296188	0.395222	0.550976	0.269196	0.47547	NA	0.560824	0.341966	0.776582	0.500638	0.447748	0.185847	0.47091	0.266642	0.927047	0.0930148	0.303301	0.0220682	0.185118
C3N-01522-N	CPTAC	TMT	NAT	Kidney	0.181503	0.0497993	0.852973	0.938526	0.444911	0.0851879	0.503283	0.014046	0.0399489	0.09668	0.213791	0.371215	0.780919	0.46224	0.291864	0.553083	0.146297	0.390733	NA	0.547975	0.180773	0.507114	0.534841	0.185151	0.632069	0.0581904	0.330354	0.401313	0.528092	0.26961	0.437432	NA	0.561839	0.641919	0.740788	0.351879	0.449653	0.142466	0.530646	0.33236	0.885991	0.222547	0.191354	0.0127691	0.156695
C3L-00079-T	CPTAC	TMT	Tumor	Kidney	0.155937	0.0680285	0.889841	0.805946	0.372424	0.0523436	0.518512	0.0195149	0.0510669	0.0851724	0.222506	0.40507	0.728433	0.449207	0.388109	0.606602	0.228525	0.399599	NA	0.262995	0.300383	0.558453	0.38665	0.25497	0.679737	0.0414007	0.264636	0.45249	0.65311	0.281051	0.421302	NA	0.545504	0.630859	0.745942	0.473828	0.427503	0.170892	0.496444	0.271567	0.910815	0.0857195	0.30093	0.0175087	0.21977
C3N-01220-N	CPTAC	TMT	NAT	Kidney	0.194419	0.0472369	0.860113	0.924129	0.415101	0.0868138	0.508846	0.0180558	0.0459602	0.0959329	0.221229	0.38975	0.803028	0.449754	0.282692	0.558271	0.156848	0.400511	NA	0.508298	0.199891	0.514499	0.540762	0.193872	0.637972	0.0552617	0.322816	0.426044	0.55973	0.223053	0.402152	NA	0.604414	0.650739	0.751231	0.372241	0.432428	0.148641	0.538756	0.352179	0.887288	0.172533	0.198067	0.0133139	0.171074
C3N-01220-T	CPTAC	TMT	Tumor	Kidney	0.12842	0.0736957	0.877235	0.862824	0.216709	0.0622036	0.522802	0.014958	0.0470631	0.0638453	0.181321	0.312842	0.734221	0.550164	0.330719	0.477381	0.195367	0.355527	NA	0.278001	0.203393	0.497629	0.311565	0.188252	0.731485	0.0346589	0.251551	0.455856	0.67749	0.180956	0.427216	NA	0.55965	0.653776	0.755381	0.418278	0.41992	0.136629	0.568953	0.37614	0.904414	0.0866472	0.282561	0.0136811	0.201204
C3L-00910-T	CPTAC	TMT	Tumor	Kidney	0.154477	0.0652927	0.856283	0.966077	0.373153	0.0634689	0.555353	0.0158672	0.0242568	0.066387	0.193325	0.353274	0.78716	0.578515	0.311326	0.495349	0.147365	0.445012	NA	0.383732	0.230895	0.543498	0.365493	0.238738	0.706183	0.0747766	0.309137	0.438811	0.649827	0.27795	0.612256	NA	0.556082	0.487324	0.742842	0.380813	0.478205	0.145358	0.428597	0.408718	0.921758	0.082619	0.244574	0.0311873	0.165238
C3L-01283-T	CPTAC	TMT	Tumor	Kidney	0.164964	0.0488575	0.898198	0.902285	0.323797	0.041984	0.596508	0.0183912	0.055731	0.0923277	0.214564	0.41018	0.758685	0.60561	0.428014	0.546164	0.143414	0.370054	0.00520156	0.315066	0.288687	0.571614	0.381757	0.258963	0.702396	NA	0.206948	0.49935	0.639978	0.25562	0.549693	NA	0.575144	0.594464	0.764444	0.458852	0.408508	0.155118	0.455508	0.24856	0.915475	0.103102	0.338101	0.0117035	0.173509
C3L-00813-T	CPTAC	TMT	Tumor	Kidney	0.146201	0.065391	0.885937	0.889838	0.344789	0.0720788	0.567713	0.0156047	0.058146	0.0921419	0.186513	0.348319	0.750139	0.587962	0.422441	0.578302	0.125766	0.380085	0.00352963	0.304477	0.242801	0.514397	0.369125	0.224224	0.665614	NA	0.242058	0.466469	0.602638	0.251347	0.54412	NA	0.541705	0.647037	0.763515	0.45105	0.415939	0.143972	0.537618	0.24856	0.925506	0.120751	0.275125	0.0105889	0.138584
C3L-01560-T	CPTAC	TMT	Tumor	Kidney	0.186513	0.0414267	0.872748	0.950585	0.264537	0.0650195	0.602452	0.0124466	0.065391	0.110347	0.226268	0.43303	0.788779	0.587219	0.41984	0.517927	0.129296	0.422069	0.00835965	0.221252	0.277912	0.553595	0.358536	0.22924	0.70314	NA	0.181126	0.456623	0.618614	0.236857	0.550622	NA	0.54282	0.578116	0.73212	0.468326	0.422813	0.136355	0.495077	0.222552	0.921791	0.181683	0.246888	0.0126324	0.151031
C3L-01557-T	CPTAC	TMT	Tumor	Kidney	0.197659	0.0702211	0.882779	0.824819	0.362809	0.0352963	0.556195	0.0172766	0.0607468	0.10013	0.222924	0.395133	0.682891	0.652796	0.272525	0.564555	0.176853	0.400149	0.00315809	0.289244	0.242058	0.549693	0.362995	0.245588	0.678246	NA	0.214007	0.513654	0.543377	0.220881	0.478544	NA	0.593349	0.441947	0.765187	0.471113	0.3799	0.160505	0.477057	0.349991	0.925878	0.0967862	0.308007	0.0109604	0.201932
C3L-00799-T	CPTAC	TMT	Tumor	Kidney	0.155675	0.0583318	0.867918	0.853985	0.371168	0.0496006	0.584804	0.0139328	0.0520156	0.0923277	0.206576	0.425971	0.791752	0.500836	0.325469	0.648895	0.174624	0.422441	0.00427271	0.307264	0.367825	0.540405	0.379157	0.226268	0.657254	NA	0.168308	0.380829	0.616942	0.290173	0.5222	NA	0.467583	0.534646	0.746795	0.434516	0.458666	0.166636	0.469812	0.213078	0.935909	0.102545	0.257477	0.00910273	0.143972
C3L-00796-T	CPTAC	TMT	Tumor	Kidney	0.127996	0.0352963	0.841167	0.944455	0.312651	0.0659484	0.633662	0.0109604	0.0542448	0.117035	0.220881	0.353892	0.767602	0.627717	0.330856	0.482631	0.115363	0.427457	0.0092885	0.388631	0.249675	0.503065	0.36318	0.241129	0.683448	NA	0.191157	0.389931	0.587776	0.224039	0.542448	NA	0.586662	0.65744	0.776147	0.409809	0.428757	0.127624	0.483374	0.284042	0.91919	0.222181	0.214007	0.0133754	0.134497
C3L-00792-T	CPTAC	TMT	Tumor	Kidney	0.145272	0.0362252	0.865131	0.939996	0.313208	0.0746795	0.599851	0.0172766	0.0555452	0.111648	0.227568	0.416682	0.806242	0.499536	0.334572	0.473342	0.0860115	0.442504	0.0131897	0.399034	0.298161	0.479658	0.36541	0.26528	0.715215	NA	0.25562	0.40405	0.603938	0.198031	0.533903	NA	0.535575	0.630503	0.773546	0.408694	0.446777	0.184098	0.475385	0.471113	0.92755	0.202675	0.233513	0.0144901	0.145829
C3N-00832-T	CPTAC	TMT	Tumor	Kidney	0.131154	0.0507152	0.868475	0.827791	0.345532	0.0980866	0.587962	0.0191343	0.0496006	0.10496	0.224039	0.401821	0.778376	0.43303	0.281813	0.55731	0.130782	0.434145	0.00575887	0.39922	0.350362	0.487275	0.378599	0.24596	0.683262	NA	0.302619	0.433401	0.657997	0.157719	0.492848	NA	0.50418	0.738064	0.777819	0.48133	0.48486	0.172209	0.46684	0.240572	0.866246	0.121308	0.26175	0.0170908	0.131711
C3L-01288-T	CPTAC	TMT	Tumor	Kidney	0.176853	0.0284228	0.873676	0.888724	0.308192	0.0455137	0.573101	0.0144901	0.0542448	0.0999443	0.2376	0.375999	0.761843	0.491547	0.292216	0.578488	0.178525	0.397548	0.00464425	0.393089	0.227568	0.552294	0.363366	0.215679	0.72023	NA	0.225896	0.438417	0.669515	0.228497	0.484488	NA	0.56827	0.627345	0.757384	0.421326	0.462196	0.163106	0.532231	0.276426	0.929593	0.106075	0.312279	0.0111462	0.159019
C3L-00766-T	CPTAC	TMT	Tumor	Kidney	0.183464	0.0384472	0.845091	0.964352	0.347331	NA	0.559164	0.0110116	0.0414334	0.0864128	0.216312	0.364875	0.77249	0.509145	0.274729	0.464352	0.182717	0.423106	0.00858529	0.413214	0.206607	0.538074	0.394364	0.202501	0.693542	0.0479657	0.249347	0.379806	0.601344	0.286487	0.544606	NA	0.578761	0.707727	0.724151	0.445689	0.390631	0.132512	0.494401	0.280702	0.908735	0.169093	0.230496	0.0115715	0.147443
C3L-00610-T	CPTAC	TMT	Tumor	Kidney	0.188876	0.0552445	0.894177	0.881486	0.614222	NA	0.511012	0.0121314	0.0600971	0.0845465	0.19037	0.35685	0.759052	0.531168	0.369914	0.607503	0.168906	0.364688	0.00765211	0.3352	0.244681	0.494214	0.362262	0.188503	0.616461	0.0388205	0.368234	0.300672	0.496267	0.238895	0.544979	NA	0.526502	0.281262	0.764651	0.424039	0.396417	0.149496	0.579321	0.492161	0.91844	0.109929	0.24748	0.012318	0.181224
C3L-00800-T	CPTAC	TMT	Tumor	Kidney	0.14427	0.0434864	0.864688	0.955021	0.344345	NA	0.62486	0.0111982	0.0427398	0.08324	0.22807	0.383912	0.771743	0.541993	0.320642	0.473311	0.173759	0.449795	0.00877193	0.301792	0.252146	0.552445	0.381299	0.238895	0.717059	0.0543113	0.302725	0.400896	0.649496	0.298806	0.489922	NA	0.508772	0.646137	0.714632	0.416013	0.444382	0.136991	0.465472	0.300485	0.924225	0.197462	0.266891	0.0166107	0.136805
C3N-00154-T	CPTAC	TMT	Tumor	Kidney	0.115923	0.0438678	0.904984	0.935038	0.297741	NA	0.592869	0.0123203	0.0418144	0.103603	0.236326	0.373903	0.796528	0.526974	0.471906	0.490573	0.197685	0.428038	0.00784021	0.327609	0.306141	0.454919	0.439052	0.224753	0.686952	0.0507747	0.180325	0.414038	0.691805	0.228299	0.421878	NA	0.37969	0.724099	0.769647	0.494867	0.409371	0.145417	0.465372	0.386224	0.912451	0.14187	0.245847	0.0117603	0.148217
C3N-01213-T	CPTAC	TMT	Tumor	Kidney	0.182158	0.0492721	0.873834	0.878126	0.342479	NA	0.498507	0.0130646	0.0479657	0.0692423	0.187943	0.400523	0.763531	0.558977	0.270623	0.578387	0.168346	0.365435	0.00522583	0.0830534	0.220418	0.54274	0.396043	0.223404	0.653229	0.0192236	0.231243	0.41788	0.594065	0.243748	0.444196	NA	0.538261	0.56551	0.718738	0.472564	0.349197	0.128779	0.515864	0.285368	0.903322	0.0963046	0.257932	0.00970511	0.211646
C3L-01553-T	CPTAC	TMT	Tumor	Kidney	0.219485	0.0418066	0.887085	0.911534	0.346585	NA	0.572228	0.0119448	0.0584173	0.0877193	0.235349	0.359089	0.762411	0.558791	0.477417	0.566443	0.198208	0.433371	0.00746547	0.182717	0.211086	0.54274	0.366368	0.218738	0.68589	0.0373274	0.232176	0.423666	0.679731	0.296753	0.557484	NA	0.555244	0.554311	0.744681	0.376446	0.409108	0.160881	0.527436	0.348264	0.9162	0.165547	0.199328	0.0138111	0.163307
C3L-00812-T	CPTAC	TMT	Tumor	Kidney	0.160321	0.049832	0.885778	0.881112	0.429825	NA	0.513811	0.0177305	0.0645763	0.0974244	0.218925	0.395483	0.758679	0.557484	0.315043	0.613475	0.141284	0.382979	0.00653229	0.383725	0.242068	0.587533	0.350317	0.257372	0.680105	0.0257559	0.236655	0.390444	0.585666	0.304778	0.469578	NA	0.549085	0.318962	0.739455	0.472004	0.408921	0.144644	0.526129	0.288914	0.922732	0.10545	0.292273	0.0117581	0.199328
C3L-00790-T	CPTAC	TMT	Tumor	Kidney	0.141657	0.0347144	0.883539	0.932624	0.35685	NA	0.591079	0.0106383	0.0367675	0.0983576	0.212393	0.379993	0.771183	0.609369	0.361329	0.502613	0.141844	0.400896	0.00671892	0.333147	0.227137	0.556178	0.344532	0.291713	0.68477	0.0326614	0.214072	0.447182	0.623927	0.259612	0.50112	NA	0.490668	0.519597	0.726017	0.440649	0.427585	0.151922	0.429825	0.281448	0.917507	0.206234	0.255506	0.0113848	0.165733
C3N-00313-T	CPTAC	TMT	Tumor	Kidney	0.140164	0.0192236	0.897536	0.859649	0.408921	NA	0.561404	0.0181038	0.066816	0.111422	0.244681	0.441769	0.804965	0.719112	0.299179	0.623554	0.222098	0.444942	0.0070922	0.133819	0.289287	0.545726	0.328667	0.267264	0.732549	0.0296753	0.279582	0.394923	0.717992	0.168533	0.482456	NA	0.493841	0.66648	0.788914	0.585106	0.446622	0.205674	0.564016	0.258119	0.936543	0.151549	0.264838	0.0136245	0.173946
C3N-00852-T	CPTAC	TMT	Tumor	Kidney	0.119434	NA	0.89156	0.869201	0.429849	0.0471399	0.542016	0.0149059	0.0588783	0.100615	0.239985	0.388672	0.766536	0.580399	0.373579	0.564375	0.136203	0.381591	NA	0.234209	0.297187	0.589715	0.362959	0.31172	0.688653	0.0495621	0.301658	0.396497	0.585429	0.19359	0.439724	NA	0.430594	0.309857	0.717347	0.397429	0.407304	0.188001	0.492081	0.288802	0.924166	0.0648407	0.196385	0.0177008	0.122787
C3N-00852-N	CPTAC	TMT	NAT	Kidney	0.16825	NA	0.85299	0.940004	0.367617	0.0670766	0.497485	0.0139743	0.059251	0.0860816	0.199739	0.37153	0.75722	0.449413	0.252282	0.53624	0.146264	0.378051	NA	0.450717	0.206447	0.532327	0.519098	0.184274	0.65586	0.0387554	0.307993	0.41662	0.585057	0.305012	0.272964	NA	0.616359	0.676542	0.733184	0.35327	0.379914	0.117198	0.497298	0.314515	0.880753	0.171045	0.210173	0.038569	0.130986
C3N-00437-T	CPTAC	TMT	Tumor	Kidney	0.0870132	NA	0.920999	0.884852	0.263835	0.0674492	0.521334	0.0156512	0.0542202	0.0780697	0.229365	0.396311	0.740637	0.506428	0.399292	0.576859	0.174585	0.394448	NA	0.422023	0.222471	0.48705	0.454071	0.308552	0.649152	0.046581	0.262717	0.378796	0.683808	0.200484	0.515744	NA	0.462828	0.755916	0.718837	0.337432	0.487237	0.215763	0.478852	0.475126	0.924353	0.0957704	0.205702	0.0154649	0.107509
C3N-00320-N	CPTAC	TMT	NAT	Kidney	0.181479	NA	0.844792	0.948016	0.436743	0.0549655	0.489845	0.0119247	0.0417365	0.0834731	0.205515	0.353643	0.781256	0.382337	0.239426	0.557295	0.163592	0.353829	NA	0.510341	0.182784	0.511459	0.507919	0.187628	0.649339	0.0445314	0.312279	0.417179	0.5722	0.226197	0.458543	NA	0.569592	0.64114	0.73188	0.384945	0.430035	0.128936	0.514067	0.297	0.877213	0.149432	0.198062	0.0139743	0.134339
C3N-00437-N	CPTAC	TMT	NAT	Kidney	0.185206	NA	0.865474	0.94578	0.433389	0.0737842	0.492454	0.0124837	0.0506801	0.0780697	0.210173	0.384386	0.77548	0.448668	0.267002	0.547233	0.191355	0.382523	NA	0.560648	0.196013	0.502143	0.515931	0.194895	0.645798	0.0562698	0.323831	0.415129	0.549655	0.211105	0.305198	NA	0.612633	0.64468	0.761133	0.374511	0.449599	0.142538	0.524315	0.337991	0.879076	0.140674	0.202161	0.00968884	0.118502
C3N-00492-N	CPTAC	TMT	NAT	Kidney	0.194708	NA	0.839203	0.944662	0.434693	0.0633501	0.513322	0.0130427	0.0471399	0.085709	0.227874	0.384013	0.781628	0.404509	0.265884	0.546115	0.171418	0.368362	NA	0.555618	0.186324	0.524502	0.545929	0.19769	0.649152	0.0417365	0.335756	0.396683	0.550587	0.200298	0.364449	NA	0.631638	0.633128	0.760015	0.362772	0.462456	0.142165	0.533631	0.322713	0.877026	0.174399	0.181479	0.0160238	0.133594
C3N-00320-T	CPTAC	TMT	Tumor	Kidney	0.174804	NA	0.886135	0.898435	0.411107	0.051435	0.513231	0.0130451	0.0728662	0.078457	0.193813	0.36489	0.766493	0.601752	0.343086	0.617033	0.157659	0.377749	NA	0.3511	0.204994	0.572866	0.365449	0.257548	0.692695	0.0363399	0.283824	0.36694	0.571562	0.317182	0.458256	NA	0.587775	0.428811	0.74413	0.461424	0.412971	0.155237	0.487141	0.340663	0.916139	0.0831159	0.273574	0.014536	0.159709
C3N-00305-T	CPTAC	TMT	Tumor	Kidney	0.194372	NA	0.869549	0.896571	0.385949	0.0672754	0.523108	0.0152814	0.0765934	0.0767797	0.203876	0.392657	0.750839	0.509691	0.353149	0.599888	0.202758	0.371972	NA	0.362654	0.202572	0.575848	0.408684	0.229407	0.660082	0.0324264	0.272829	0.420239	0.582557	0.335632	0.267052	NA	0.570071	0.814201	0.718412	0.378494	0.404771	0.151696	0.542117	0.341968	0.896757	0.19344	0.260902	0.0130451	0.1489
C3N-00492-T	CPTAC	TMT	Tumor	Kidney	0.162288	NA	0.874977	0.86771	0.514067	0.154835	0.45463	0.0102478	0.0363331	0.0773244	0.193963	0.299422	0.718837	0.761692	0.241103	0.614123	0.231787	0.468791	NA	0.24278	0.273896	0.531768	0.412335	0.207565	0.790945	0.147568	0.39687	0.495621	0.669462	0.229737	0.177567	NA	0.846283	0.467673	0.775666	0.436929	0.441401	0.286939	0.509037	0.696106	0.912055	0.190237	0.23365	0.0113658	0.176635
C3N-00491-N	CPTAC	TMT	NAT	Kidney	0.178721	0.0488249	0.859719	0.88814	0.396429	0.078885	0.51667	0.0262343	0.0910913	0.093824	0.20113	0.424668	0.743487	0.473857	0.245764	0.547459	0.174167	0.392421	NA	0.426489	0.20787	0.588632	0.448533	0.232829	0.668246	0.0451813	0.327929	0.445072	0.558754	0.272363	0.308435	NA	0.673711	0.711423	0.731099	0.350701	0.423574	0.155766	0.561487	0.35143	0.900164	0.17781	0.209692	0.0185826	0.200947
C3N-00314-N	CPTAC	TMT	NAT	Kidney	0.206777	0.0562944	0.847149	0.939698	0.441064	0.0896338	0.504463	0.0260521	0.0732374	0.0965567	0.22372	0.385134	0.784114	0.410457	0.241028	0.562215	0.188195	0.391146	NA	0.573511	0.205866	0.52669	0.548552	0.204955	0.649481	0.0624886	0.336309	0.436509	0.569138	0.237566	0.341957	NA	0.587721	0.656222	0.737111	0.379304	0.43323	0.160321	0.541082	0.352705	0.877573	0.123155	0.230097	0.0207688	0.177992
C3N-00435-N	CPTAC	TMT	NAT	Kidney	0.20204	0.0541082	0.861723	0.9182	0.41155	0.0701403	0.500273	0.0253234	0.0652214	0.0956458	0.208599	0.413372	0.77464	0.446347	0.241938	0.566406	0.175077	0.404081	NA	0.499909	0.207688	0.537985	0.528329	0.215886	0.657497	0.0557479	0.319184	0.434141	0.572053	0.263618	0.344143	NA	0.608672	0.691383	0.731463	0.360175	0.435598	0.154491	0.541811	0.337949	0.881217	0.0981964	0.227728	0.0200401	0.188559
C3N-00317-N	CPTAC	TMT	NAT	Kidney	0.196575	0.0470031	0.849699	0.936236	0.376389	0.076881	0.51339	0.0235015	0.0612133	0.0952815	0.228821	0.395518	0.777009	0.433959	0.229732	0.544544	0.172345	0.400984	NA	0.523046	0.204409	0.548369	0.527054	0.212607	0.646748	0.0502824	0.314994	0.438149	0.580798	0.229186	0.387138	NA	0.583349	0.648934	0.737111	0.423574	0.435781	0.153762	0.51248	0.325378	0.885407	0.0892694	0.210603	0.016943	0.184551
C3N-00435-T	CPTAC	TMT	Tumor	Kidney	0.165057	0.0593915	0.895974	0.830024	0.234105	0.0530151	0.566588	0.0280561	0.0661323	0.0980142	0.231372	0.464383	0.800692	0.505921	0.30133	0.573146	0.189834	0.364547	NA	0.262889	0.22955	0.630534	0.423574	0.264165	0.698488	0.0271452	0.284387	0.402806	0.640372	0.248497	0.50082	NA	0.481691	0.715613	0.743123	0.566041	0.485516	0.174531	0.504828	0.253052	0.919657	0.0909091	0.304427	0.0202223	0.226817
C3N-00315-T	CPTAC	TMT	Tumor	Kidney	0.105119	0.0535617	0.891237	0.85644	0.382583	0.053926	0.571507	0.0240481	0.0555657	0.103115	0.251594	0.455092	0.694844	0.564219	0.307524	0.613591	0.195118	0.38313	NA	0.368373	0.257788	0.571871	0.431226	0.304791	0.732556	0.0464565	0.256513	0.381126	0.588814	0.176171	0.503006	NA	0.451995	0.525232	0.75624	0.530151	0.429404	0.203316	0.50082	0.372745	0.924941	0.0983786	0.308982	0.0220441	0.212243
C3N-00317-T	CPTAC	TMT	Tumor	Kidney	0.118622	0.0619534	0.90707	0.847668	0.3043	0.0710641	0.549563	0.0198615	0.0586735	0.115525	0.219388	0.382106	0.766399	0.486334	0.361334	0.600401	0.173287	0.423834	NA	0.294461	0.290816	0.503644	0.387937	0.306487	0.73688	0.0550292	0.281706	0.466472	0.67438	0.193331	0.491983	NA	0.48269	0.62664	0.768039	0.439687	0.472485	0.191327	0.517857	0.269133	0.934949	0.177296	0.260751	0.0205904	0.19898
C3N-00491-T	CPTAC	TMT	Tumor	Kidney	0.150118	0.0468209	0.869739	0.871561	0.352523	0.056841	0.550373	0.022955	0.0621242	0.114228	0.22955	0.403534	0.721261	0.609036	0.346511	0.549463	0.154126	0.35307	NA	0.255238	0.278011	0.536345	0.337949	0.287484	0.696302	0.0380762	0.323374	0.40736	0.627255	0.233011	0.534524	NA	0.490435	0.618145	0.73456	0.472217	0.445983	0.162689	0.433594	0.294589	0.923301	0.134633	0.267808	0.0287848	0.175624
C3N-00314-T	CPTAC	TMT	Tumor	Kidney	0.154126	0.068865	0.890144	0.88231	0.381672	0.0462744	0.533977	0.0238659	0.0812534	0.093824	0.206595	0.431226	0.75205	0.600838	0.398798	0.618874	0.195482	0.392239	NA	0.32975	0.241938	0.599381	0.355074	0.27382	0.681363	0.0508289	0.265622	0.511933	0.621607	0.304427	0.402077	NA	0.517398	0.507196	0.738568	0.488249	0.434505	0.158499	0.485152	0.270723	0.929313	0.157952	0.320277	0.0262343	0.219894
C3N-00380-T	CPTAC	TMT	Tumor	Kidney	0.142616	0.0278091	0.875047	0.93198	0.432732	0.0482901	0.578918	0.0135287	0.0668921	0.11988	0.193912	0.341413	0.777151	0.545096	0.399098	0.527245	0.14224	0.337467	NA	0.379932	0.29519	0.511086	0.334085	0.243517	0.726982	0.0383315	0.21552	0.501503	0.61631	0.352875	0.49192	NA	0.49286	0.666103	0.724352	0.397971	0.464487	0.125141	0.405111	0.267005	0.923525	NA	0.236941	0.0125893	0.180383
C3N-00310-N	CPTAC	TMT	NAT	Kidney	0.149944	0.0276212	0.846862	0.930477	0.378617	0.0499812	0.509583	0.0129651	0.0511086	0.0762871	0.194664	0.356069	0.755731	0.465802	0.255355	0.541526	0.170237	0.365464	NA	0.497557	0.183953	0.541902	0.473318	0.196918	0.662157	0.0313792	0.27189	0.40962	0.547163	0.229989	0.340474	NA	0.661593	0.666667	0.735438	0.349305	0.433108	0.107103	0.523487	0.395528	0.887448	NA	0.195979	0.0107103	0.1708
C3N-00390-N	CPTAC	TMT	NAT	Kidney	0.185832	0.0249906	0.853251	0.931417	0.396092	0.0558061	0.527433	0.0170988	0.0460353	0.0772266	0.221345	0.390643	0.769448	0.441563	0.260053	0.544156	0.133784	0.383502	NA	0.413566	0.18959	0.523487	0.500752	0.181887	0.672304	0.0351372	0.323375	0.421458	0.547539	0.226231	0.361518	NA	0.577602	0.646186	0.74239	0.330515	0.43292	0.119692	0.505073	0.298572	0.897031	NA	0.217399	0.0116498	0.151823
C3N-00312-T	CPTAC	TMT	Tumor	Kidney	0.162157	0.0302518	0.857197	0.869598	0.391394	0.0405862	0.592634	0.020481	0.0520481	0.0888764	0.219842	0.405299	0.726982	0.520293	0.330891	0.593762	0.134348	0.364713	NA	0.304021	0.223224	0.56708	0.273769	0.267944	0.648816	0.0283728	0.179068	0.419015	0.548666	0.21552	0.368095	NA	0.612552	0.553175	0.740887	0.336152	0.388576	0.152198	0.515784	0.3059	0.909996	NA	0.277527	0.0146561	0.177189
C3N-00494-T	CPTAC	TMT	Tumor	Kidney	0.196543	0.0263059	0.865652	0.9177	0.485344	0.06708	0.531003	0.016723	0.0665163	0.0871853	0.183578	0.3649	0.7531	0.477264	0.328636	0.48121	0.11894	0.395716	NA	0.387824	0.22097	0.595265	0.495115	0.223224	0.633972	0.0432168	0.261556	0.376174	0.509771	0.251597	0.450582	NA	0.588688	0.538895	0.748027	0.375423	0.430853	0.139045	0.493424	0.387636	0.881811	NA	0.198234	0.0127772	0.189215
C3N-00390-T	CPTAC	TMT	Tumor	Kidney	0.14938	0.0276212	0.871101	0.888388	0.373168	0.0471627	0.526494	0.0208568	0.0674558	0.0907554	0.191845	0.408493	0.740135	0.529688	0.345547	0.569899	0.170425	0.35513	NA	0.340474	0.220406	0.617625	0.409245	0.27997	0.730552	0.0351372	0.325817	0.438933	0.639985	0.258549	0.40605	NA	0.55637	0.558812	0.719842	0.375423	0.4177	0.182262	0.499812	0.346298	0.883878	NA	0.30684	0.0139045	0.223036
C3N-00312-N	CPTAC	TMT	NAT	Kidney	0.176437	0.0278091	0.850244	0.935926	0.441939	0.0655769	0.512777	0.0129651	0.0492296	0.0886885	0.22454	0.362834	0.780346	0.407554	0.286922	0.547914	0.139233	0.386697	NA	0.541902	0.187711	0.536828	0.525554	0.210259	0.65389	0.0383315	0.333897	0.425216	0.558061	0.27189	0.344231	NA	0.618189	0.654829	0.74333	0.325254	0.453213	0.134348	0.514656	0.338219	0.879557	NA	0.187148	0.0142803	0.170988
C3N-00494-N	CPTAC	TMT	NAT	Kidney	0.161405	0.0253664	0.847426	0.923149	0.378053	0.052236	0.515971	0.0122135	0.0492296	0.0798572	0.197294	0.386697	0.76475	0.443818	0.255543	0.566516	0.173243	0.37749	NA	0.483465	0.176437	0.545472	0.497933	0.211575	0.672304	0.0341977	0.300451	0.427847	0.577039	0.234874	0.32826	NA	0.639045	0.706313	0.739008	0.390455	0.428974	0.124953	0.537204	0.346862	0.887073	NA	0.211199	0.0103345	0.180947
C3N-00310-T	CPTAC	TMT	Tumor	Kidney	0.203871	0.0434047	0.876362	0.886885	0.367343	0.0563698	0.520669	0.0142803	0.0663284	0.076475	0.189027	0.335964	0.775085	0.568959	0.418264	0.595829	0.131342	0.34611	NA	0.337655	0.271327	0.558061	0.357009	0.223788	0.691469	0.0302518	0.200489	0.439872	0.582112	0.303457	0.466742	NA	0.534198	0.458474	0.735814	0.396467	0.394776	0.157084	0.521421	0.316047	0.90605	NA	0.236189	0.0124014	0.177377
11CO037-N	CPTAC	TMT	NAT	Gastrointestinal	NA	NA	0.802524	0.745825	0.242136	NA	0.2	NA	NA	0.10699	0.128155	0.269903	0.583495	0.320194	0.142718	0.572427	0.142913	0.858058	NA	0.0526214	0.378447	0.455146	0.447379	NA	0.637282	0.018835	0.225243	0.399223	0.499806	0.300971	0.676699	NA	0.551845	0.936311	0.585243	0.840194	0.32466	0.112233	0.317087	0.160388	0.869515	0.0269903	0.317282	0.0283495	0.123495
11CO051-N	CPTAC	TMT	NAT	Gastrointestinal	NA	NA	0.791222	0.871626	0.202175	NA	0.214022	NA	NA	0.0897262	0.134783	0.355991	0.592736	0.311128	0.140027	0.508448	0.211109	0.848903	NA	0.0602059	0.345116	0.456399	0.397553	NA	0.608468	0.0289377	0.291901	0.35871	0.497572	0.315013	0.728685	NA	0.490192	0.85201	0.567877	0.860944	0.327248	0.149544	0.325306	0.183531	0.870266	0.0287434	0.35269	0.041173	0.095941
01CO008-T	CPTAC	TMT	Tumor	Gastrointestinal	NA	NA	0.795728	0.656311	0.243883	NA	0.18932	NA	NA	0.0864078	0.147573	0.353398	0.527379	0.237087	0.0667961	0.473981	0.118058	0.789709	NA	0.100777	0.339029	0.545631	0.436505	NA	0.587767	0.0236893	0.193398	0.412039	0.447379	0.284078	0.673398	NA	0.575728	0.640777	0.556505	0.866214	0.295146	0.134369	0.336699	0.152427	0.883107	0.015534	0.296117	0.0483495	0.101165
22CO006-T	CPTAC	TMT	Tumor	Gastrointestinal	NA	NA	0.805049	0.693786	0.162524	NA	0.211068	NA	NA	0.0807767	0.112427	0.379029	0.585825	0.305243	0.0836893	0.540388	0.130291	0.848155	NA	0.0487379	0.357864	0.481553	0.406019	NA	0.635922	0.0186408	0.271456	0.367184	0.507573	0.284272	0.707961	NA	0.389903	0.838641	0.556311	0.877087	0.303301	0.129903	0.301748	0.106214	0.886602	0.0231068	0.386796	0.0454369	0.0858252
05CO002-T	CPTAC	TMT	Tumor	Gastrointestinal	NA	NA	0.842718	0.69534	0.205243	NA	0.232233	NA	NA	0.0891262	0.152039	0.385049	0.519806	0.236311	0.0864078	0.485049	0.112039	0.831068	NA	0.0712621	0.345631	0.521165	0.368932	NA	0.643495	0.0271845	0.23068	0.38466	0.479806	0.203495	0.734175	NA	0.524854	0.587379	0.597864	0.885437	0.333981	0.182913	0.326019	0.168155	0.872621	0.0207767	0.356699	0.0368932	0.0805825
11CO036-T	CPTAC	TMT	Tumor	Gastrointestinal	NA	NA	0.855146	0.654563	0.178058	NA	0.177476	NA	NA	0.0660194	0.113981	0.352621	0.563107	0.28466	0.095534	0.557476	0.115146	0.827184	NA	0.0508738	0.388155	0.507184	0.46932	NA	0.674563	0.0168932	0.236311	0.317282	0.526214	0.301553	0.753786	NA	0.478252	0.816505	0.573592	0.884078	0.305631	0.166796	0.254369	0.12466	0.863689	0.0436893	0.369903	0.0351456	0.0943689
20CO006-T	CPTAC	TMT	Tumor	Gastrointestinal	NA	NA	0.826408	0.67301	0.216505	NA	0.155534	NA	NA	0.0702913	0.119417	0.363301	0.487379	0.259223	0.0617476	0.530291	0.117476	0.823495	NA	0.109903	0.377864	0.534563	0.50233	NA	0.625825	0.0192233	0.231845	0.37534	0.443883	0.23767	0.759029	NA	0.52932	0.600388	0.605049	0.870485	0.285049	0.124078	0.302718	0.119029	0.870097	0.0227184	0.300583	0.0390291	0.0974757
01CO019-T	CPTAC	TMT	Tumor	Gastrointestinal	NA	NA	0.830874	0.698252	0.205437	NA	0.214951	NA	NA	0.10699	0.121942	0.377864	0.491262	0.23534	0.0720388	0.478252	0.143883	0.81767	NA	0.0580583	0.372816	0.482913	0.415922	NA	0.649709	0.023301	0.256117	0.354175	0.472621	0.263107	0.722913	NA	0.495146	0.814369	0.586214	0.863495	0.307961	0.124078	0.326602	0.110097	0.862718	0.0229126	0.296505	0.0487379	0.0912621
09CO005-T	CPTAC	TMT	Tumor	Gastrointestinal	NA	NA	0.833398	0.67301	0.198447	NA	0.193592	NA	NA	0.0943689	0.131845	0.367573	0.533981	0.229515	0.0873786	0.569126	0.119029	0.815534	NA	0.0749515	0.327379	0.545437	0.473204	NA	0.610097	0.0198058	0.241942	0.323883	0.422136	0.279417	0.695534	NA	0.517282	0.76466	0.553398	0.875728	0.290485	0.196505	0.30699	0.134951	0.873204	0.0168932	0.341359	0.0328155	0.0904854
05CO035-N	CPTAC	TMT	NAT	Gastrointestinal	0.126532	NA	0.78015	0.724002	0.209371	0.0142349	0.182285	NA	0.0209569	0.0810597	0.105575	0.289442	0.577303	0.268486	0.0863978	0.527877	0.118426	0.829577	NA	0.0527877	0.35686	0.455516	0.406485	0.0108739	0.627323	0.0231317	0.230328	0.353499	0.464215	0.273824	0.684658	NA	0.524911	0.909846	0.542112	0.828193	0.278371	0.130289	0.299723	0.170028	0.877026	0.0577303	0.323646	0.0284698	0.0830368
05CO053-T	CPTAC	TMT	Tumor	Gastrointestinal	0.11032	NA	0.849743	0.752867	0.179122	0.0116647	0.202056	NA	0.0207592	0.0751285	0.12238	0.382562	0.53361	0.238236	0.142349	0.539541	0.137999	0.819889	NA	0.0705813	0.421906	0.504547	0.460854	0.0104784	0.669435	0.0233294	0.222025	0.38019	0.464611	0.248122	0.775998	NA	0.483986	0.613286	0.613088	0.876236	0.335706	0.172598	0.30348	0.118822	0.874259	0.0138395	0.27501	0.0340055	0.100633
20CO001-N	CPTAC	TMT	NAT	Gastrointestinal	0.126137	NA	0.767299	0.764927	0.210953	0.0124555	0.174575	NA	0.0193752	0.0950969	0.108146	0.265915	0.541518	0.289245	0.0895611	0.514235	0.129893	0.841044	NA	0.0421115	0.339265	0.467181	0.421906	0.0112693	0.595492	0.0231317	0.239225	0.36556	0.472321	0.288652	0.671609	NA	0.525702	0.879201	0.531435	0.828984	0.280941	0.107552	0.328984	0.177343	0.862396	0.0357849	0.310399	0.0268881	0.072756
05CO045-T	CPTAC	TMT	Tumor	Gastrointestinal	0.0970739	NA	0.836694	0.695334	0.198497	0.0142349	0.197509	NA	0.0221431	0.0792803	0.115263	0.39739	0.541914	0.249506	0.0848161	0.540728	0.110123	0.819692	NA	0.0966785	0.338671	0.504152	0.381771	0.0124555	0.609332	0.0187821	0.264136	0.336101	0.447608	0.214709	0.695136	NA	0.458284	0.744958	0.552195	0.900356	0.291222	0.152827	0.290826	0.115658	0.870502	0.0197707	0.282523	0.0294583	0.0950969
05CO045-N	CPTAC	TMT	NAT	Gastrointestinal	0.128114	NA	0.774417	0.795571	0.170819	0.014828	0.182879	NA	0.0213523	0.102807	0.0960854	0.288849	0.578094	0.287268	0.0751285	0.50949	0.12673	0.83452	NA	0.0531831	0.359826	0.444049	0.425465	0.0132463	0.629696	0.0245156	0.244958	0.368525	0.4828	0.283709	0.706208	NA	0.524713	0.879004	0.548834	0.822459	0.275208	0.127916	0.324041	0.151641	0.86556	0.0543693	0.342428	0.0280743	0.0733491
05CO035-T	CPTAC	TMT	Tumor	Gastrointestinal	0.103994	NA	0.841044	0.611507	0.189403	0.0152234	0.187624	NA	0.022934	0.087584	0.121392	0.336694	0.479043	0.224199	0.0869909	0.474496	0.118624	0.809806	NA	0.0405299	0.348557	0.534796	0.429221	0.013444	0.60775	0.0160142	0.200277	0.331949	0.408264	0.22242	0.712732	NA	0.443258	0.670028	0.599446	0.85686	0.321471	0.149466	0.275208	0.135429	0.860024	0.0138395	0.293397	0.0338078	0.0887703
15CO001-N	CPTAC	TMT	NAT	Gastrointestinal	0.140174	NA	0.770463	0.837485	0.197311	0.0140372	0.210755	NA	0.0172005	0.117438	0.0962831	0.280743	0.580071	0.312376	0.103005	0.539739	0.128312	0.85172	NA	0.0670225	0.330368	0.426453	0.447608	0.0104784	0.630882	0.0219454	0.304073	0.363582	0.50692	0.29913	0.665678	NA	0.503163	0.8879	0.561684	0.839265	0.272044	0.117635	0.341439	0.168446	0.871688	0.0517991	0.3707	0.029656	0.0786872
05CO044-T	CPTAC	TMT	Tumor	Gastrointestinal	0.0978648	NA	0.826018	0.672598	0.182879	0.0199684	0.175563	NA	0.0276789	0.0711744	0.12238	0.394622	0.56722	0.286477	0.120996	0.50435	0.142744	0.862396	NA	0.0591143	0.339265	0.472914	0.353499	0.0189798	0.613484	0.0173982	0.304073	0.387505	0.534599	0.232305	0.75089	NA	0.392645	0.838869	0.573547	0.8879	0.295769	0.158956	0.260182	0.0966785	0.867734	0.013444	0.384737	0.0268881	0.0862001
20CO001-T	CPTAC	TMT	Tumor	Gastrointestinal	0.0482404	NA	0.769474	0.66726	0.255635	0.013444	0.162515	NA	0.022934	0.121985	0.165283	0.387703	0.53618	0.278371	0.108739	0.59134	0.175366	0.848952	NA	0.0630684	0.295967	0.426453	0.436734	0.0235271	0.654211	0.0146303	0.199881	0.421115	0.471333	0.337287	0.739027	NA	0.570384	0.838078	0.586595	0.852709	0.309806	0.11289	0.350138	0.0670225	0.892645	0.0144326	0.331949	0.0733491	0.0614868
11CO053-T	CPTAC	TMT	Tumor	Gastrointestinal	0.0722289	NA	0.836935	0.686275	0.14986	NA	0.176271	NA	0.0198079	0.0662265	0.141257	0.366347	0.519808	0.228091	0.133053	0.514206	0.107243	0.807123	NA	0.0488195	0.320328	0.529412	0.397559	NA	0.593437	0.0106042	0.234494	0.368747	0.468788	0.247899	0.677871	0.0188075	0.47519	0.852941	0.59984	0.889556	0.292317	0.17487	0.254902	NA	0.860144	NA	0.293918	0.032413	0.085034
11CO019-N	CPTAC	TMT	NAT	Gastrointestinal	0.114046	NA	0.770908	0.793317	0.203081	NA	0.163265	NA	0.0194078	0.108443	0.0870348	0.309524	0.57583	0.257903	0.0730292	0.506002	0.144258	0.855942	NA	0.0518207	0.331533	0.435774	0.37615	NA	0.606042	0.0212085	0.227891	0.34934	0.490396	0.302721	0.703481	0.00760304	0.479792	0.859144	0.539616	0.835734	0.295118	0.115246	0.329732	NA	0.868948	NA	0.341537	0.0220088	0.0620248
20CO007-T	CPTAC	TMT	Tumor	Gastrointestinal	0.0690276	NA	0.837935	0.615046	0.162665	NA	0.170868	NA	0.0172069	0.0542217	0.136255	0.370148	0.479992	0.226291	0.106042	0.513605	0.0808323	0.777111	NA	0.0506202	0.301521	0.502001	0.512805	NA	0.653862	0.0152061	0.22549	0.382953	0.454582	0.22569	0.644858	0.00720288	0.497199	0.678271	0.544618	0.853341	0.285714	0.158263	0.239696	NA	0.862145	NA	0.261305	0.0384154	0.0854342
05CO041-N	CPTAC	TMT	NAT	Gastrointestinal	0.0896359	NA	0.80012	0.804322	0.204882	NA	0.198479	NA	0.0194078	0.0960384	0.097439	0.326931	0.591637	0.302121	0.0664266	0.554822	0.147259	0.858343	NA	0.0586234	0.354742	0.411965	0.390356	NA	0.616647	0.020008	0.231893	0.37475	0.488996	0.258103	0.690276	0.0060024	0.498199	0.911765	0.547419	0.835534	0.261905	0.134654	0.329732	NA	0.880352	NA	0.379752	0.0208083	0.0746299
11CO042-N	CPTAC	TMT	NAT	Gastrointestinal	0.0912365	NA	0.763705	0.766707	0.213685	NA	0.130452	NA	0.0192077	0.0794318	0.102841	0.256303	0.527811	0.296519	0.080032	0.469988	0.105242	0.831933	NA	0.0322129	0.361345	0.469188	0.371349	NA	0.612445	0.0248099	0.293117	0.367747	0.463786	0.260104	0.709884	0.0070028	0.548219	0.686475	0.52481	0.807323	0.327131	0.129652	0.290716	NA	0.855142	NA	0.277311	0.0290116	0.0670268
05CO033-N	CPTAC	TMT	NAT	Gastrointestinal	0.0820492	NA	0.787072	0.791275	0.23394	NA	0.195517	NA	0.0206124	0.108865	0.105663	0.304783	0.584351	0.293576	0.0760456	0.536322	0.163898	0.861917	NA	0.0892536	0.344006	0.402041	0.378427	NA	0.613168	0.0222133	0.223134	0.328797	0.452071	0.238743	0.691015	0.00660396	0.447268	0.912147	0.565539	0.829898	0.28357	0.131079	0.336602	NA	0.880929	NA	0.36622	0.0170102	0.0636382
11CO008-N	CPTAC	TMT	NAT	Gastrointestinal	0.183874	NA	0.747899	0.705282	0.191076	NA	0.177871	NA	0.0146058	0.119848	0.082433	0.296919	0.567827	0.316927	0.0852341	0.559224	0.145258	0.872749	NA	0.0694278	0.330732	0.441577	0.430172	NA	0.610644	0.0128051	0.146659	0.352141	0.411765	0.347939	0.721489	0.00580232	0.52581	0.931172	0.57503	0.853942	0.248299	0.0782313	0.362145	NA	0.87575	NA	0.39956	0.0262105	0.0644258
11CO008-T	CPTAC	TMT	Tumor	Gastrointestinal	0.111645	NA	0.822129	0.682073	0.145858	NA	0.231092	NA	0.00940376	0.0854342	0.107643	0.335134	0.552421	0.290516	0.0860344	0.561224	0.103441	0.830532	NA	0.0434174	0.330932	0.511805	0.435974	NA	0.606643	0.0110044	0.238695	0.331132	0.456983	0.207283	0.720488	0.00840336	0.412365	0.786715	0.604042	0.866146	0.258103	0.105642	0.296519	NA	0.888155	NA	0.327731	0.0340136	0.085034
11CO019-T	CPTAC	TMT	Tumor	Gastrointestinal	0.0854342	NA	0.788515	0.702681	0.190476	NA	0.160264	NA	0.0142057	0.0622249	0.0872349	0.32413	0.508804	0.209084	0.0976391	0.556623	0.10044	0.830332	NA	0.0458183	0.304122	0.4996	0.457183	NA	0.582633	0.0120048	0.204082	0.328131	0.409764	0.22509	0.720088	0.00880352	0.506202	0.763305	0.57443	0.866547	0.264306	0.12425	0.27551	NA	0.862145	NA	0.278511	0.0354142	0.0936375
09CO008-N	CPTAC	TMT	NAT	Gastrointestinal	0.14369	NA	0.77309	0.825783	0.208633	NA	0.193661	NA	0.0237216	0.098775	0.154385	0.319852	0.586234	0.315186	0.0869143	0.595761	0.156718	0.865059	NA	0.0873031	0.31363	0.445654	0.424655	0.0104997	0.609178	NA	0.219133	0.44721	0.504375	0.326269	0.689675	NA	0.533152	0.93603	0.563095	0.825005	0.268326	0.116858	0.33463	0.1888	0.875753	NA	0.372156	NA	0.092553
11CO033-T	CPTAC	TMT	Tumor	Gastrointestinal	0.171884	NA	0.808866	0.684425	0.152829	NA	0.223605	NA	0.0260548	0.0736924	0.134941	0.385962	0.57029	0.323352	0.149718	0.49582	0.181217	0.852421	NA	0.074859	0.335796	0.499514	0.497958	0.0101108	0.603344	NA	0.243049	0.344352	0.464126	0.296131	0.722924	NA	0.551235	0.795645	0.555318	0.874781	0.310714	0.150885	0.302742	0.126191	0.874587	NA	0.422127	NA	0.107525
05CO044-N	CPTAC	TMT	NAT	Gastrointestinal	0.155417	NA	0.783894	0.803929	0.219802	NA	0.23264	NA	0.0239253	0.108928	0.157168	0.292745	0.586267	0.297024	0.0920054	0.57304	0.13441	0.858004	NA	0.119627	0.340401	0.424042	0.373079	0.0118654	0.637036	NA	0.242171	0.42871	0.507878	0.281074	0.695974	NA	0.494067	0.924139	0.563898	0.822214	0.309862	0.154056	0.305388	0.152305	0.876678	NA	0.344096	NA	0.0682747
05CO039-T	CPTAC	TMT	Tumor	Gastrointestinal	0.0871087	NA	0.839004	0.664009	0.207855	NA	0.193078	NA	0.0233327	0.0941085	0.118024	0.406378	0.538985	0.236438	0.123858	0.537624	0.164495	0.832588	NA	0.0618316	0.434182	0.536457	0.424072	0.0202217	0.669454	NA	0.195995	0.386934	0.52168	0.250826	0.737896	NA	0.473265	0.698231	0.575151	0.884503	0.336963	0.148551	0.32238	0.11608	0.875753	NA	0.312269	NA	0.0939141
11CO020-T	CPTAC	TMT	Tumor	Gastrointestinal	0.104025	NA	0.838032	0.64476	0.22516	NA	0.212327	NA	0.0237216	0.089442	0.129885	0.397045	0.488236	0.252382	0.104608	0.491153	0.157301	0.83006	NA	0.0464709	0.370406	0.546568	0.476181	0.0206105	0.637177	NA	0.222438	0.343768	0.462765	0.313825	0.669065	NA	0.608011	0.812172	0.578651	0.860976	0.274353	0.144274	0.277853	0.118219	0.870892	NA	0.298464	NA	0.0921641
21CO007-T	CPTAC	TMT	Tumor	Gastrointestinal	0.0818588	NA	0.83356	0.644565	0.206883	NA	0.189384	NA	0.0225549	0.103053	0.113358	0.378767	0.500486	0.272215	0.107136	0.505153	0.11958	0.815283	NA	0.0733035	0.35524	0.565429	0.429905	0.0213883	0.611122	NA	0.277659	0.347463	0.425433	0.238771	0.771534	NA	0.460043	0.690647	0.598483	0.881976	0.330352	0.135718	0.332296	0.104414	0.863309	NA	0.314602	NA	0.0838032
05CO041-T	CPTAC	TMT	Tumor	Gastrointestinal	0.0958584	NA	0.870504	0.664009	0.268326	NA	0.167606	NA	0.0223605	0.0913864	0.105386	0.393545	0.568151	0.277853	0.122108	0.546179	0.134552	0.830255	NA	0.0394711	0.374878	0.502236	0.408128	0.0196383	0.670815	NA	0.288159	0.342213	0.496792	0.241688	0.717675	NA	0.482014	0.798756	0.640482	0.915225	0.322963	0.175967	0.289131	0.103442	0.885087	NA	0.330546	NA	0.102858
09CO005-N	CPTAC	TMT	NAT	Gastrointestinal	0.144468	NA	0.783589	0.718452	0.214466	NA	0.163329	NA	0.0254715	0.0847754	0.0983862	0.30313	0.545207	0.272604	0.0968306	0.491347	0.113747	0.817616	NA	0.0559984	0.345129	0.458682	0.414155	0.012833	0.612289	NA	0.24441	0.347074	0.465098	0.245188	0.712425	NA	0.530235	0.751118	0.546957	0.845032	0.323741	0.141163	0.316936	0.244993	0.857671	NA	0.31888	NA	0.11608
05CO034-T	CPTAC	TMT	Tumor	Gastrointestinal	0.0939141	NA	0.835505	0.707758	0.249854	NA	0.187439	NA	0.0241104	0.103247	0.117441	0.340657	0.517402	0.272215	0.10383	0.544818	0.12833	0.805367	NA	0.0713591	0.378767	0.524402	0.503597	0.0182773	0.605872	NA	0.274353	0.375462	0.430488	0.23391	0.764729	NA	0.432238	0.785923	0.594983	0.861171	0.318297	0.163523	0.292631	0.123858	0.875753	NA	0.304686	NA	0.0911919
05CO007-N	CPTAC	TMT	NAT	Gastrointestinal	0.125838	NA	0.774951	0.736292	0.201183	NA	0.201972	NA	0.0232742	0.149112	0.106114	0.268442	0.5643	0.321302	0.201578	0.516963	0.130769	0.837278	NA	0.0714004	0.343195	0.466667	0.41716	0.00808679	0.584221	0.0205128	0.203748	0.378304	0.491321	0.287377	0.715385	0.0108481	0.506114	0.900986	0.555819	0.810651	0.274753	0.129783	0.308679	0.173176	0.864694	0.0404339	0.276529	0.0285996	0.0954635
05CO054-T	CPTAC	TMT	Tumor	Gastrointestinal	0.0781065	NA	0.840039	0.595464	0.21499	NA	0.169231	NA	0.0205128	0.0516765	0.127811	0.397436	0.557396	0.198619	0.0765286	0.498225	0.090927	0.800197	NA	0.0372781	0.366075	0.513215	0.458383	0.0211045	0.663708	0.016568	0.242604	0.395858	0.470611	0.250493	0.728008	0.00473373	0.492899	0.626824	0.588757	0.888166	0.307298	0.113807	0.276134	0.0970414	0.875542	0.0106509	0.298817	0.0262327	0.0824458
05CO029-T	CPTAC	TMT	Tumor	Gastrointestinal	0.107495	NA	0.819132	0.66785	0.241617	NA	0.181657	NA	0.0244576	0.0601578	0.138659	0.394675	0.476331	0.2714	0.0928994	0.487968	0.095069	0.782643	NA	0.0970414	0.345562	0.513215	0.451282	0.0220907	0.651677	0.0238659	0.244181	0.363511	0.389941	0.197239	0.697041	0.00808679	0.531953	0.654438	0.592505	0.860158	0.3	0.10927	0.306312	0.127613	0.851479	0.0270217	0.31144	0.0362919	0.0783037
21CO007-N	CPTAC	TMT	NAT	Gastrointestinal	0.139448	NA	0.802367	0.814793	0.157396	NA	0.201972	NA	0.0291913	0.217751	0.110651	0.308481	0.550493	0.328205	0.143195	0.596055	0.110059	0.859172	NA	0.0666667	0.385996	0.450296	0.434122	0.00887574	0.633136	0.0293886	0.298225	0.396844	0.508087	0.309073	0.709073	0.00828402	0.401381	0.941223	0.599014	0.816568	0.264497	0.153057	0.35503	0.15286	0.879487	0.0514793	0.371598	0.0357002	0.0637081
20CO003-T	CPTAC	TMT	Tumor	Gastrointestinal	0.103353	NA	0.795858	0.746943	0.168047	NA	0.184024	NA	0.0218935	0.103945	0.108284	0.335503	0.568639	0.307692	0.0755424	0.564892	0.113215	0.841617	NA	0.0593688	0.338659	0.486193	0.429389	0.0126233	0.650296	0.0145957	0.208679	0.37357	0.512426	0.285799	0.749704	0.00927022	0.489744	0.896252	0.559961	0.855227	0.279093	0.135108	0.294083	0.115976	0.873767	0.0284024	0.362919	0.0441815	0.0733728
01CO006-N	CPTAC	TMT	NAT	Gastrointestinal	0.102761	NA	0.799803	0.818343	0.169231	NA	0.202761	NA	0.0218935	0.136686	0.11144	0.28501	0.586193	0.294083	0.113018	0.548126	0.158777	0.8643	NA	0.0489152	0.336292	0.452071	0.445365	0.00749507	0.615385	0.0211045	0.249112	0.395858	0.468639	0.311637	0.696647	0.0128205	0.524458	0.916963	0.587179	0.854241	0.303353	0.147337	0.345957	0.183432	0.880473	0.0370809	0.360552	0.025641	0.0751479
15CO002-T	CPTAC	TMT	Tumor	Gastrointestinal	0.137475	NA	0.84714	0.658185	0.208087	NA	0.14714	NA	0.0183432	0.0483235	0.116371	0.381657	0.499408	0.23787	0.0852071	0.518343	0.0974359	0.807495	NA	0.0516765	0.368245	0.492308	0.370414	0.0195266	0.639053	0.012426	0.272387	0.327811	0.464103	0.220907	0.685207	0.00729783	0.507101	0.666667	0.583432	0.895858	0.315582	0.120118	0.269034	0.091716	0.861538	0.021499	0.345562	0.0311637	0.0767258
11CO022-T	CPTAC	TMT	Tumor	Gastrointestinal	0.146154	NA	0.819724	0.743195	0.191124	NA	0.162525	NA	0.0175542	0.0698225	0.103748	0.350888	0.499014	0.258777	0.140631	0.549112	0.107495	0.843393	NA	0.0771203	0.353254	0.493491	0.376529	0.0138067	0.596252	0.0143984	0.209073	0.331164	0.437673	0.238659	0.676923	0.00966469	0.484813	0.815187	0.56785	0.886193	0.291716	0.135108	0.292899	0.142604	0.876923	0.0246548	0.322485	0.0319527	0.0759369
05CO050-N	CPTAC	TMT	NAT	Gastrointestinal	0.119724	NA	0.789546	0.774162	0.204931	NA	0.209073	NA	0.0244576	0.099211	0.119329	0.327219	0.582643	0.332347	0.12288	0.522288	0.154438	0.859763	NA	0.0560158	0.371006	0.459566	0.430178	0.00729783	0.604931	0.0203156	0.216963	0.328402	0.502761	0.296647	0.701775	0.0163708	0.53432	0.853846	0.543984	0.844773	0.296252	0.163905	0.296055	0.174556	0.871992	0.0280079	0.303945	0.0341223	0.104142
09CO019-T	CPTAC	TMT	Tumor	Gastrointestinal	0.103194	NA	0.825549	0.762874	NA	NA	0.160878	NA	0.0129741	0.0441118	0.124152	0.350699	0.507385	0.262076	0.11996	0.545908	0.12016	0.82475	NA	0.0682635	0.341317	0.505988	0.455289	0.00638723	0.612575	NA	0.167465	0.318164	0.412176	0.238723	0.677046	NA	0.573453	0.78982	0.561876	0.883433	0.287226	0.118962	0.25509	0.129741	0.871657	0.0115768	0.31517	0.0217565	0.0854291
11CO032-T	CPTAC	TMT	Tumor	Gastrointestinal	0.129142	NA	0.813573	0.718762	NA	NA	0.174451	NA	0.0107784	0.0684631	0.0878244	0.292814	0.509381	0.296407	0.0814371	0.534531	0.10479	0.81477	NA	0.0347305	0.30499	0.443912	0.423154	0.00578842	0.6499	NA	0.229541	0.415768	0.458283	0.241717	0.643114	NA	0.531337	0.871058	0.543513	0.850898	0.268663	0.10978	0.251297	0.131936	0.855689	0.0153693	0.364471	0.0309381	0.0876248
11CO043-T	CPTAC	TMT	Tumor	Gastrointestinal	0.0656687	NA	0.84012	0.675449	NA	NA	0.157884	NA	0.0159681	0.0483034	0.128743	0.383832	0.517166	0.22016	0.0618762	0.521557	0.107385	0.817764	NA	0.0512974	0.367864	0.534132	0.432136	0.00838323	0.622355	NA	0.185629	0.359681	0.476447	0.223154	0.70499	NA	0.501597	0.702395	0.591218	0.884232	0.301796	0.13014	0.303792	0.121158	0.875449	0.0117764	0.351896	0.0333333	0.0690619
05CO011-N	CPTAC	TMT	NAT	Gastrointestinal	0.172854	NA	0.792814	0.771856	NA	NA	0.291617	NA	0.0193613	0.207784	0.0888224	0.251297	0.575848	0.32016	0.126946	0.614371	0.159082	0.866267	NA	0.0628743	0.322156	0.436527	0.451098	0.0165669	0.616966	NA	0.224551	0.393413	0.506587	0.345908	0.700599	NA	0.564671	0.956487	0.582236	0.825948	0.232136	0.112974	0.338523	0.187226	0.882236	0.0742515	0.337725	0.0157685	0.0892216
11CO021-N	CPTAC	TMT	NAT	Gastrointestinal	0.13493	NA	0.747106	0.750898	NA	NA	0.205788	NA	0.0169661	0.138723	0.0994012	0.300798	0.566667	0.270858	0.0834331	0.545509	0.132136	0.850699	NA	0.0546906	0.337525	0.47525	0.43992	0.00738523	0.620958	NA	0.235529	0.388423	0.501597	0.312974	0.707385	NA	0.515968	0.902994	0.55988	0.846307	0.262874	0.132535	0.315768	0.156687	0.869261	0.038523	0.340918	0.0227545	0.0718563
11CO018-T	CPTAC	TMT	Tumor	Gastrointestinal	0.099002	NA	0.808782	0.734731	NA	NA	0.157285	NA	0.0191617	0.0540918	0.0906188	0.373852	0.573852	0.228144	0.100599	0.512575	0.126148	0.836926	NA	0.0518962	0.351098	0.478842	0.354491	0.0115768	0.632934	NA	0.211776	0.336926	0.46008	0.192814	0.73014	NA	0.40998	0.796607	0.565669	0.862275	0.334531	0.165868	0.267265	0.0912176	0.878244	0.0151697	0.280439	0.0305389	0.0740519
01CO014-N	CPTAC	TMT	NAT	Gastrointestinal	0.0994012	NA	0.766467	0.766667	NA	NA	0.21018	NA	0.0171657	0.127545	0.0956088	0.28982	0.568663	0.28503	0.0894212	0.515569	0.145709	0.855888	NA	0.051497	0.307385	0.453693	0.408583	0.00998004	0.616766	NA	0.230938	0.36986	0.49521	0.288623	0.721756	NA	0.512575	0.899601	0.56008	0.833134	0.275649	0.130739	0.332735	0.134731	0.870259	0.0331337	0.322156	0.0223553	0.0512974
11CO077-T	CPTAC	TMT	Tumor	Gastrointestinal	0.0862275	NA	0.847705	0.682435	NA	NA	0.150699	NA	0.0183633	0.038523	0.102994	0.386427	0.484032	0.238323	0.0658683	0.499202	0.107585	0.788623	NA	0.0814371	0.356687	0.523553	0.33992	0.0105788	0.568663	NA	0.252096	0.31018	0.434731	0.197206	0.696008	NA	0.423353	0.687625	0.579641	0.889621	0.310379	0.135329	0.302196	0.089022	0.856687	0.0107784	0.317964	0.0329341	0.0840319
22CO004-T	CPTAC	TMT	Tumor	Gastrointestinal	0.0654691	NA	0.840918	0.645309	NA	NA	0.1501	NA	0.0133733	0.052495	0.128144	0.372655	0.494212	0.245908	0.0726547	0.455689	0.0802395	0.784232	NA	0.0469062	0.377445	0.487425	0.421756	0.0139721	0.632136	NA	0.262475	0.362675	0.432735	0.20978	0.698802	NA	0.494611	0.573653	0.588224	0.868064	0.341118	0.0922156	0.270659	0.133533	0.874251	0.011976	0.257685	0.0461078	0.0786427
09CO014-T	CPTAC	TMT	Tumor	Gastrointestinal	0.0757294	NA	0.829299	0.646182	0.160563	NA	0.139458	NA	NA	0.0364163	NA	0.397062	0.50569	0.219532	0.109249	0.457687	0.140286	0.798055	NA	NA	0.368715	0.501966	0.392717	NA	0.675357	NA	0.248914	0.381544	0.439892	0.172564	0.703704	0.00703497	0.489758	0.783778	0.545831	0.88951	0.2994	0.0976619	0.207945	0.0724188	0.883923	0.011587	0.300641	0.0316574	NA
09CO006-N	CPTAC	TMT	NAT	Gastrointestinal	0.0842127	NA	0.763708	0.730188	0.20091	NA	0.152079	NA	NA	0.0668322	NA	0.261535	0.530519	0.295676	0.0415891	0.535692	0.0889717	0.84192	NA	NA	0.301469	0.410511	0.430788	NA	0.571695	NA	0.157252	0.317401	0.404718	0.229671	0.669563	0.0167598	0.519553	0.876888	0.524312	0.830333	0.221808	0.107594	0.306228	0.128078	0.857025	0.0204842	0.293606	0.0148976	NA
16CO011-T	CPTAC	TMT	Tumor	Gastrointestinal	0.0856611	NA	0.82516	0.650114	0.13801	NA	0.160977	NA	NA	0.0331057	NA	0.299607	0.488723	0.172771	0.100145	0.462032	0.113594	0.819988	NA	NA	0.274778	0.538796	0.447755	NA	0.614111	NA	0.247879	0.360852	0.420029	0.206497	0.761846	0.00724188	0.523691	0.609766	0.586799	0.860749	0.321539	0.0970412	0.247258	0.0910408	0.848955	0.0117939	0.250569	0.0275191	NA
15CO002-N	CPTAC	TMT	NAT	Gastrointestinal	0.0796607	NA	0.755845	0.771157	0.164701	NA	0.176288	NA	NA	0.145872	NA	0.270639	0.552452	0.279123	0.0693151	0.50031	0.0960066	0.85061	NA	NA	0.315953	0.411753	0.397269	NA	0.578316	NA	0.184771	0.315539	0.452514	0.253052	0.655287	0.00455204	0.412373	0.899855	0.52576	0.815229	0.234016	0.0825574	0.307676	0.119181	0.869025	0.0413822	0.352369	0.0136561	NA
11CO018-N	CPTAC	TMT	NAT	Gastrointestinal	0.0674529	NA	0.763294	0.744879	0.230499	NA	0.123526	NA	NA	0.0817298	NA	0.250362	0.534451	0.300021	0.0802814	0.53983	0.0800745	0.829712	NA	NA	0.30478	0.441341	0.398096	NA	0.600662	NA	0.205049	0.373681	0.442168	0.272502	0.695427	0.00744879	0.424788	0.906476	0.554314	0.813573	0.258639	0.110077	0.282847	0.151252	0.862404	0.0175874	0.305193	0.0169667	NA
27CO004-N	CPTAC	TMT	NAT	Gastrointestinal	0.0670391	NA	0.780261	0.724395	0.172564	NA	0.141113	NA	NA	0.0825574	NA	0.258639	0.534244	0.320919	0.0513139	0.556383	0.0991103	0.851852	NA	NA	0.327954	0.418374	0.375129	NA	0.581006	NA	0.168012	0.329816	0.460583	0.235671	0.676598	0.00662115	0.448169	0.904407	0.541279	0.842955	0.250776	0.114836	0.298986	0.147321	0.86468	0.02545	0.330023	0.0144838	NA
09CO015-N	CPTAC	TMT	NAT	Gastrointestinal	0.0984896	NA	0.765777	0.790192	0.162839	NA	0.144838	NA	NA	0.0920753	NA	0.267536	0.58473	0.29671	0.0806952	0.524312	0.100145	0.846472	NA	NA	0.319056	0.40389	0.367474	NA	0.610801	NA	0.235878	0.359611	0.507966	0.276226	0.717774	0.00413822	0.404718	0.881854	0.560521	0.808194	0.263397	0.111732	0.280364	0.134906	0.875233	0.0227602	0.326298	0.0155183	NA
11CO051-T	CPTAC	TMT	Tumor	Gastrointestinal	0.0502793	NA	0.822677	0.662322	0.13532	NA	0.163253	NA	NA	0.0448996	NA	0.354438	0.537761	0.266501	0.034761	0.556797	0.0991103	0.798055	NA	NA	0.368922	0.437409	0.354024	NA	0.613077	NA	0.159114	0.313263	0.437823	0.240017	0.67784	0.00827643	0.505897	0.845645	0.529899	0.853714	0.26857	0.156011	0.254914	0.107801	0.869232	0.0105525	0.276226	0.0233809	NA
11CO070-N	CPTAC	TMT	NAT	Gastrointestinal	0.190358	NA	0.743637	0.854956	0.140079	NA	0.211256	NA	NA	0.134285	NA	0.272088	0.563004	0.287192	0.0618663	0.519553	0.101386	0.872336	NA	NA	0.285123	0.413615	0.400372	NA	0.605007	NA	0.243534	0.352783	0.510863	0.261121	0.662942	0.00455204	0.414649	0.908545	0.564867	0.829919	0.217877	0.0713842	0.32216	0.148148	0.88144	0.0277261	0.319677	0.0153114	NA
11CO021-T	CPTAC	TMT	Tumor	Gastrointestinal	0.0688073	NA	0.81412	0.662744	0.21799	0.00997208	0.212605	NA	0.0141604	0.0400878	0.110291	0.322497	0.505385	0.220782	0.07499	0.530913	0.125449	0.832669	NA	0.0388911	0.320503	0.504587	0.370363	NA	0.619067	NA	0.244116	0.316514	0.489828	0.213801	0.723773	0.0185481	0.540686	0.703829	0.547068	0.884523	0.286199	0.117072	0.303949	0.129039	0.877543	0.0139609	0.307339	0.0313123	NA
09CO018-T	CPTAC	TMT	Tumor	Gastrointestinal	0.0993219	NA	0.862186	0.63203	0.218389	0.00777822	0.186677	NA	0.0145592	0.0420822	0.118269	0.36777	0.486438	0.192661	0.103909	0.526725	0.113881	0.808736	NA	0.0343039	0.416035	0.51416	0.433187	NA	0.673913	NA	0.235142	0.362984	0.504388	0.249103	0.777822	0.020343	0.462106	0.746111	0.610291	0.898684	0.350818	0.150778	0.236937	0.0658157	0.858795	0.0155564	0.313123	0.0319107	NA
01CO001-N	CPTAC	TMT	NAT	Gastrointestinal	0.131658	NA	0.766806	0.849591	0.155994	0.0133653	0.240973	NA	0.0261321	0.215839	0.149412	0.273289	0.589667	0.36166	0.143427	0.592859	0.18851	0.866547	NA	0.0716138	0.305206	0.447237	0.428685	NA	0.632156	NA	0.277878	0.419709	0.513664	0.336725	0.692799	0.0113704	0.394175	0.959904	0.572113	0.794933	0.289647	0.132057	0.337123	0.210253	0.890684	0.0546579	0.340116	0.0221424	NA
14CO002-N	CPTAC	TMT	NAT	Gastrointestinal	0.0879537	NA	0.794376	0.73554	0.173714	0.00897487	0.187874	NA	0.0151576	0.117072	0.134424	0.319306	0.601915	0.307539	0.137814	0.524332	0.148584	0.862585	NA	0.0492621	0.322098	0.441963	0.413841	NA	0.615477	NA	0.210012	0.398285	0.506781	0.285999	0.712405	0.0109693	0.454727	0.90367	0.58217	0.845233	0.293179	0.130634	0.333466	0.14998	0.87874	0.0400878	0.362385	0.0237335	NA
11CO037-T	CPTAC	TMT	Tumor	Gastrointestinal	0.140806	NA	0.834264	0.717591	0.192062	0.0107698	0.179298	NA	0.0149581	0.0763861	0.123853	0.306143	0.530116	0.253889	0.0761867	0.564021	0.111887	0.827682	NA	0.0494615	0.331073	0.468887	0.420423	NA	0.60012	NA	0.189469	0.308935	0.441165	0.237734	0.691663	0.00598325	0.518149	0.868568	0.588751	0.866175	0.264061	0.12126	0.311727	0.138412	0.873953	0.0215397	0.288592	0.023933	NA
11CO054-T	CPTAC	TMT	Tumor	Gastrointestinal	0.0813722	NA	0.846829	0.650578	0.172517	0.0147587	0.198843	NA	0.0133626	0.0550459	0.108496	0.382928	0.483845	0.277024	0.0773833	0.484045	0.123853	0.801955	NA	0.0640207	0.380535	0.522138	0.444755	NA	0.623255	NA	0.203231	0.302553	0.472876	0.276825	0.762665	0.013562	0.473474	0.657359	0.587754	0.875349	0.295373	0.106701	0.243319	0.136617	0.866773	0.0189469	0.358995	0.0285201	NA
11CO033-N	CPTAC	TMT	NAT	Gastrointestinal	0.169326	NA	0.805943	0.726566	0.204029	0.0113682	0.146789	NA	0.0149581	0.0660152	0.103909	0.29298	0.562026	0.315716	0.175708	0.512764	0.11428	0.832469	NA	0.0333067	0.353012	0.488632	0.42142	NA	0.627443	NA	0.211009	0.383925	0.466693	0.266055	0.677104	0.00698045	0.471879	0.80016	0.550858	0.838053	0.279418	0.133227	0.298365	0.129438	0.870961	0.0223375	0.269844	0.0329079	NA
09CO011-T	CPTAC	TMT	Tumor	Gastrointestinal	0.07858	NA	0.83207	0.636019	0.205026	0.0143598	0.137615	NA	0.0161548	0.0486637	0.103909	0.337256	0.520742	0.255884	0.0578381	0.476466	0.0983247	0.793977	NA	0.0715995	0.356003	0.488432	0.387714	NA	0.655963	NA	0.26785	0.374751	0.430395	0.237934	0.727563	0.00937375	0.481651	0.70363	0.561827	0.86418	0.304348	0.165736	0.292381	0.120463	0.870562	0.015357	0.333666	0.0380933	NA
16CO006-N	CPTAC	TMT	NAT	Gastrointestinal	0.0845632	NA	0.749302	0.822696	0.158357	0.0139609	0.181292	NA	0.023933	0.108895	0.0935381	0.27503	0.562425	0.315317	0.0857599	0.527922	0.112286	0.860391	NA	0.0739928	0.320901	0.465098	0.369565	NA	0.593937	NA	0.234942	0.355006	0.446151	0.265656	0.683486	0.00698045	0.479059	0.861189	0.548265	0.824093	0.275628	0.0791783	0.299362	0.151376	0.866972	0.0293179	0.321899	0.0207419	NA
20CO004-T	CPTAC	TMT	Tumor	Gastrointestinal	0.0657359	NA	0.866589	0.670739	0.207485	0.015319	0.205546	0.00465387	0.0234633	0.114795	0.165406	0.367268	0.473337	0.235214	0.0812488	0.44968	0.136126	0.776033	NA	0.0321893	0.40954	0.500097	0.5191	0.00911383	0.634671	0.0203607	0.191778	0.343223	0.423114	NA	0.782238	NA	0.410704	0.803762	0.586581	0.864844	0.336242	0.169091	0.260035	0.112468	0.852046	0.0172581	0.295908	0.0335466	NA
05CO029-N	CPTAC	TMT	NAT	Gastrointestinal	0.142164	NA	0.775795	0.870636	0.208107	0.0182312	0.161947	0.0170675	0.0254073	0.0826222	0.0991078	0.297517	0.553336	0.327967	0.122188	0.564003	0.142746	0.853569	NA	0.108029	0.328937	0.47052	0.427657	0.0195888	0.59872	0.0349108	0.284329	0.37277	0.48623	NA	0.72052	NA	0.520946	0.871994	0.578549	0.84135	0.298487	0.146819	0.354732	0.16796	0.874321	0.03782	0.324282	0.0738945	NA
05CO003-N	CPTAC	TMT	NAT	Gastrointestinal	0.165212	NA	0.767307	0.729494	0.211557	0.0252085	0.197789	0.00562342	0.0207485	0.0806671	0.119449	0.335466	0.566221	0.32325	0.08726	0.515028	0.132247	0.829552	NA	0.0975373	0.339732	0.504945	0.409347	0.0191972	0.61179	0.0263719	0.271282	0.402947	0.517549	NA	0.706031	NA	0.484972	0.723095	0.539849	0.836727	0.301532	0.164825	0.346325	0.196626	0.86911	0.0331588	0.362226	0.0445996	NA
01CO014-T	CPTAC	TMT	Tumor	Gastrointestinal	0.0795036	NA	0.83789	0.666861	0.274384	0.0139616	0.225131	0.00504169	0.021912	0.0940469	0.132054	0.410316	0.531123	0.212721	0.136513	0.530347	0.132247	0.828195	NA	0.0579794	0.366686	0.478961	0.438433	0.0135738	0.656777	0.0275354	0.22358	0.425635	0.445026	NA	0.739189	NA	0.540237	0.762653	0.580376	0.859608	0.345356	0.145821	0.294357	0.114989	0.879775	0.0242389	0.280202	0.0321893	NA
05CO032-T	CPTAC	TMT	Tumor	Gastrointestinal	0.0923017	NA	0.813845	0.664728	0.22707	0.0188094	0.223774	0.00620516	0.0257902	0.0967617	0.141555	0.398681	0.562342	0.268761	0.108784	0.569129	0.124103	0.834012	NA	0.0597246	0.396936	0.515222	0.452589	0.0141555	0.653287	0.0203607	0.241807	0.368625	0.486911	NA	0.723289	NA	0.535389	0.826837	0.604615	0.879969	0.315881	0.170642	0.293582	0.12643	0.873764	0.0232693	0.315494	0.0335466	NA
11CO052-T	CPTAC	TMT	Tumor	Gastrointestinal	0.104324	NA	0.836533	0.666667	0.199535	0.0116347	0.201862	0.00329649	0.0207485	0.0779523	0.125073	0.373861	0.540624	0.299205	0.109948	0.565833	0.159201	0.850688	NA	0.0647663	0.360287	0.478961	0.394028	0.012992	0.660462	0.0178398	0.265271	0.318402	0.514059	NA	0.708164	NA	0.470235	0.808997	0.574947	0.882878	0.28854	0.145433	0.32325	0.181695	0.878418	0.0356797	0.369789	0.0312197	NA
05CO020-T	CPTAC	TMT	Tumor	Gastrointestinal	0.100446	NA	0.860966	0.657941	0.220865	0.0172581	0.17898	0.00504169	0.0221059	0.0957921	0.142913	0.424859	0.517355	0.264301	0.0963739	0.506884	0.121582	0.837696	NA	0.0478961	0.386465	0.527051	0.420787	0.0112468	0.681598	0.015319	0.254218	0.339926	0.489044	NA	0.720574	NA	0.466162	0.75955	0.582315	0.910801	0.342253	0.138453	0.296684	0.158813	0.88152	0.0310258	0.38026	0.0302501	NA
05CO049-T	CPTAC	TMT	Tumor	Gastrointestinal	0.129727	NA	0.844483	0.653869	0.251697	0.0151251	0.217181	0.00426605	0.0170642	0.105876	0.154741	0.377157	0.552453	0.273609	0.104324	0.527632	0.128757	0.843126	NA	0.0717471	0.344386	0.485941	0.409153	0.0137677	0.644755	0.0201668	0.250727	0.350398	0.50126	NA	0.726003	NA	0.480318	0.794648	0.573977	0.868722	0.304828	0.119449	0.28408	0.169866	0.880163	0.0265658	0.359124	0.026178	NA
05CO037-T	CPTAC	TMT	Tumor	Gastrointestinal	0.12643	NA	0.828389	0.71243	0.151832	0.0203607	0.212914	0.00581734	0.019585	0.08726	0.119837	0.351949	0.549932	0.287764	0.124103	0.525305	0.164049	0.825674	NA	0.0358736	0.36145	0.501454	0.41051	0.0106651	0.603646	0.0162885	0.273803	0.36688	0.46752	NA	0.673066	NA	0.575916	0.80318	0.577661	0.872213	0.305022	0.152996	0.305216	0.113438	0.88152	0.0222998	0.33566	0.0267597	NA
05CO049-N	CPTAC	TMT	NAT	Gastrointestinal	0.0884848	NA	0.786465	0.710101	0.209697	0.0105051	0.131919	NA	0.0141414	0.049899	NA	0.293737	0.554545	0.268081	NA	0.488485	0.0921212	0.802828	NA	NA	0.340606	0.460606	0.39697	NA	0.618788	0.020404	0.23798	0.358586	0.48	0.248485	0.695354	NA	0.475354	0.726263	0.521212	0.821616	0.317172	0.140808	0.290909	0.109697	0.870101	0.0159596	0.281212	0.0191919	NA
11CO031-N	CPTAC	TMT	NAT	Gastrointestinal	0.14303	NA	0.750707	0.751717	0.158788	0.0121212	0.221818	NA	0.019798	0.0771717	NA	0.322424	0.537576	0.313939	NA	0.537374	0.111717	0.834545	NA	NA	0.331717	0.399394	0.483838	NA	0.611515	0.0131313	0.158182	0.409293	0.443636	0.285051	0.710707	NA	0.525455	0.932727	0.563434	0.846465	0.216768	0.0977778	0.291515	0.135152	0.865253	0.0254545	0.262222	0.0466667	NA
05CO015-N	CPTAC	TMT	NAT	Gastrointestinal	0.102424	NA	0.751313	0.787677	0.220202	0.00808081	0.175354	NA	0.0175758	0.0917172	NA	0.273131	0.573333	0.293535	NA	0.558586	0.128081	0.852929	NA	NA	0.364646	0.421818	0.362424	NA	0.643636	0.0141414	0.195152	0.377778	0.501414	0.259192	0.69899	NA	0.471111	0.899596	0.525455	0.826061	0.275758	0.126061	0.300606	0.108283	0.866869	0.0218182	0.316162	0.0250505	NA
11CO052-N	CPTAC	TMT	NAT	Gastrointestinal	0.108485	NA	0.78101	0.846667	0.132525	0.0139394	0.170707	NA	0.0189899	0.0660606	NA	0.241818	0.551515	0.346263	NA	0.490303	0.0961616	0.841818	NA	NA	0.390505	0.458182	0.397778	NA	0.609293	0.0167677	0.196162	0.352727	0.481818	0.229899	0.710909	NA	0.512323	0.782626	0.537374	0.850909	0.248081	0.122424	0.307879	0.157374	0.870101	0.0359596	0.300606	0.0252525	NA
05CO048-T	CPTAC	TMT	Tumor	Gastrointestinal	0.0662626	NA	0.828687	0.638384	0.194545	0.00929293	0.160202	NA	0.0119192	0.0622222	NA	0.370303	0.543232	0.189293	NA	0.537778	0.121818	0.848081	NA	NA	0.298182	0.516162	0.380404	NA	0.580808	0.0127273	0.218182	0.314343	0.445051	0.273131	0.77596	NA	0.485455	0.826667	0.549899	0.883838	0.268283	0.139192	0.303636	0.0705051	0.868081	0.0173737	0.366869	0.0274747	NA
05CO026-N	CPTAC	TMT	NAT	Gastrointestinal	0.102424	NA	0.763636	0.785253	0.230303	0.00868687	0.173535	NA	0.0153535	0.148081	NA	0.274343	0.599596	0.287475	NA	0.551717	0.103232	0.850303	NA	NA	0.364646	0.400606	0.395556	NA	0.619798	0.019798	0.270909	0.378788	0.521414	0.247273	0.712323	NA	0.45899	0.91899	0.557374	0.81596	0.271919	0.128283	0.276162	0.12303	0.870707	0.0272727	0.334747	0.0236364	NA
11CO007-N	CPTAC	TMT	NAT	Gastrointestinal	0.110707	NA	0.794747	0.77697	0.153333	0.00686869	0.167273	NA	0.0135354	0.0822222	NA	0.302424	0.555758	0.284444	NA	0.533737	0.099798	0.855152	NA	NA	0.319394	0.466061	0.420202	NA	0.592929	0.0173737	0.206667	0.366869	0.452525	0.264646	0.690909	NA	0.509899	0.870707	0.541616	0.846869	0.248081	0.0971717	0.278182	0.167879	0.861414	0.0228283	0.30101	0.0254545	NA
11CO048-T	CPTAC	TMT	Tumor	Gastrointestinal	0.0854545	NA	0.813737	0.725455	0.161414	0.00848485	0.167475	NA	0.0157576	0.0870707	NA	0.331717	0.490505	0.270101	NA	0.52303	0.110909	0.825253	NA	NA	0.332323	0.480202	0.378586	NA	0.64101	0.0127273	0.211515	0.289091	0.427071	0.262626	0.662626	NA	0.508283	0.822424	0.579798	0.854949	0.274343	0.104848	0.287677	0.129293	0.860606	0.019798	0.330303	0.0226263	NA
09CO008-T	CPTAC	TMT	Tumor	Gastrointestinal	0.0777778	NA	0.842626	0.666061	0.190909	0.0119192	0.154343	NA	0.010101	0.0488889	NA	0.377374	0.514343	0.238384	NA	0.520606	0.13596	0.803838	NA	NA	0.335556	0.551515	0.41596	NA	0.602424	0.0113131	0.224444	0.290707	0.47697	0.219192	0.71596	NA	0.36303	0.71798	0.596566	0.869697	0.274949	0.102626	0.302828	0.132727	0.880404	0.0181818	0.390909	0.0177778	NA
11CO045-T	CPTAC	TMT	Tumor	Gastrointestinal	0.0816124	NA	0.814932	0.703733	NA	NA	0.164218	0.00277998	0.0154885	0.0871724	0.138006	0.386815	0.53614	0.261517	NA	0.54448	0.108618	0.82784	NA	NA	0.340747	0.459492	0.420572	NA	0.609412	NA	0.209492	0.308777	0.455123	0.226569	0.701549	NA	0.432288	0.803018	0.571882	0.878276	0.278594	0.136815	0.30004	0.139198	0.873511	NA	0.360008	NA	NA
05CO054-N	CPTAC	TMT	NAT	Gastrointestinal	0.128923	NA	0.784466	0.750099	NA	NA	0.201033	0.00238379	0.0150973	0.0858164	0.0991259	0.286253	0.615812	0.311482	NA	0.564164	0.134088	0.863925	NA	NA	0.348232	0.418951	0.44259	NA	0.622567	NA	0.199642	0.38081	0.530393	0.275129	0.753675	NA	0.465038	0.923917	0.567342	0.833333	0.294398	0.117998	0.333929	0.157926	0.874454	NA	0.387366	NA	NA
14CO003-T	CPTAC	TMT	Tumor	Gastrointestinal	0.106632	NA	0.844519	0.671366	NA	NA	0.141779	0.00337569	0.0129071	0.0691025	0.112192	0.384432	0.506553	0.235107	NA	0.524623	0.119738	0.790508	NA	NA	0.349682	0.506354	0.417792	NA	0.626489	NA	0.274623	0.31533	0.47637	0.252184	0.720413	NA	0.610207	0.74861	0.545274	0.907863	0.307784	0.113979	0.238483	0.139595	0.855838	NA	0.262113	NA	NA
05CO034-N	CPTAC	TMT	NAT	Gastrointestinal	0.0871724	NA	0.774623	0.764694	NA	NA	0.178316	0.00337569	0.0150913	0.0784353	0.100477	0.308777	0.582804	0.305004	NA	0.49722	0.098888	0.852065	NA	NA	0.399126	0.457307	0.376489	NA	0.651708	NA	0.203733	0.380659	0.47776	0.305401	0.725576	NA	0.464456	0.743844	0.538125	0.841342	0.309174	0.143368	0.315131	0.114972	0.864575	NA	0.340548	NA	NA
05CO026-T	CPTAC	TMT	Tumor	Gastrointestinal	0.0639396	NA	0.846505	0.725576	NA	NA	0.168388	0.00397141	0.0204527	0.108419	0.131851	0.45413	0.514694	0.190826	NA	0.488284	0.162431	0.814138	NA	NA	0.356831	0.486696	0.418388	NA	0.633241	NA	0.270453	0.376886	0.443209	0.218626	0.664218	NA	0.457109	0.630461	0.570691	0.880461	0.2917	0.167792	0.249801	0.0877681	0.892176	NA	0.264694	NA	NA
11CO054-N	CPTAC	TMT	NAT	Gastrointestinal	0.109611	NA	0.757347	0.78614	NA	NA	0.175933	0.00238284	0.0194599	0.0917395	0.103654	0.294678	0.567911	0.306791	NA	0.52641	0.110604	0.872121	NA	NA	0.350675	0.417792	0.416998	NA	0.642772	NA	0.242057	0.388403	0.489476	0.267276	0.699166	NA	0.505163	0.881454	0.555798	0.820691	0.294281	0.148729	0.324861	0.111398	0.871922	NA	0.326052	NA	NA
21CO006-T	CPTAC	TMT	Tumor	Gastrointestinal	0.0828038	NA	0.802423	0.739079	NA	NA	0.176529	0.00218427	0.0200556	0.0881652	0.114972	0.365369	0.563344	0.265091	NA	0.546068	0.124702	0.811557	NA	NA	0.315528	0.506156	0.390786	NA	0.591938	NA	0.238284	0.355441	0.395353	0.217236	0.682883	NA	0.468427	0.850675	0.579627	0.856831	0.275417	0.125695	0.284154	0.111994	0.880262	NA	0.347498	NA	NA
11CO030-T	CPTAC	TMT	Tumor	Gastrointestinal	0.100477	NA	0.818705	0.631454	NA	NA	0.203733	0.00258141	0.0119142	0.097498	0.110405	0.347299	0.479944	0.253376	NA	0.461279	0.122121	0.809174	NA	NA	0.284353	0.554805	0.393368	NA	0.634432	NA	0.237093	0.300834	0.451152	0.220612	0.7083	NA	0.456116	0.767276	0.583002	0.863384	0.279984	0.140985	0.294678	0.136418	0.862589	NA	0.320095	NA	NA
11CO027-N	CPTAC	TMT	NAT	Gastrointestinal	0.134234	NA	0.805004	0.818507	NA	NA	0.216442	0.00238284	0.0230342	0.0683082	0.0708896	0.275417	0.578435	0.385822	NA	0.5834	0.119142	0.861199	NA	NA	0.354845	0.418586	0.444003	NA	0.588562	NA	0.175338	0.394559	0.485107	0.352264	0.719222	NA	0.517077	0.94718	0.572081	0.829825	0.316124	0.136815	0.354249	0.18745	0.875496	NA	0.361795	NA	NA
11CO061-N	CPTAC	TMT	NAT	Gastrointestinal	0.103566	NA	0.794882	0.783397	0.205319	NA	0.150514	0.00382833	0.0149103	0.0626637	0.0862382	0.25952	0.527302	0.316542	0.108201	0.53113	0.123111	0.848882	NA	NA	0.402579	0.442877	0.463429	NA	0.596816	NA	0.180939	0.349184	0.420109	0.26617	0.679025	NA	0.534153	0.880919	0.53919	0.82168	0.262946	0.153335	0.289543	0.127745	0.8513	0.0163208	0.263752	0.0185372	0.0638727
05CO053-N	CPTAC	TMT	NAT	Gastrointestinal	0.120895	NA	0.75136	0.822285	0.165223	NA	0.182752	0.00483578	0.0223655	0.0864397	0.0725368	0.296796	0.611928	0.299416	0.114648	0.559742	0.128954	0.865404	NA	NA	0.346363	0.435422	0.322789	NA	0.580697	NA	0.209349	0.356841	0.489825	0.361072	0.716301	NA	0.46484	0.902881	0.546041	0.827322	0.257506	0.101753	0.342333	0.152529	0.873867	0.0382833	0.338102	0.0209551	0.0485593
11CO062-T	CPTAC	TMT	Tumor	Gastrointestinal	0.0805964	NA	0.830748	0.628451	0.133186	NA	0.129156	0.00241789	0.0090671	0.0469474	0.112231	0.355229	0.51763	0.229498	0.113238	0.541608	0.0999396	0.832158	NA	NA	0.30949	0.435624	0.4324	NA	0.62704	NA	0.179529	0.319968	0.450937	0.187387	0.689099	NA	0.481765	0.803748	0.530727	0.846061	0.271408	0.150312	0.261334	0.142051	0.865605	0.0149103	0.272819	0.0441265	0.0884546
11CO048-N	CPTAC	TMT	NAT	Gastrointestinal	0.130969	NA	0.784405	0.776143	0.19726	NA	0.251461	0.00342535	0.0179327	0.106589	0.0818054	0.280677	0.570421	0.336692	0.120089	0.538183	0.133992	0.845658	NA	NA	0.346968	0.434415	0.398146	NA	0.615555	NA	0.212775	0.330042	0.492646	0.288737	0.72436	NA	0.474108	0.912754	0.580899	0.8378	0.27705	0.104171	0.301229	0.125932	0.874673	0.0231715	0.359057	0.0207536	0.0592384
01CO013-N	CPTAC	TMT	NAT	Gastrointestinal	0.0832158	NA	0.777957	0.737256	0.228088	NA	0.139029	0.0044328	0.0169252	0.0415072	0.0924844	0.294781	0.557727	0.295789	0.067298	0.471086	0.103365	0.835986	NA	NA	0.371549	0.481967	0.366512	NA	0.61354	NA	0.287931	0.33649	0.468265	0.250453	0.705017	NA	0.529317	0.682249	0.531735	0.834777	0.327624	0.120089	0.292162	0.129156	0.863591	0.0209551	0.31493	0.0219625	0.0719323
11CO047-T	CPTAC	TMT	Tumor	Gastrointestinal	0.0799919	NA	0.809792	0.683659	0.173484	NA	0.129156	0.00282087	0.0139029	0.0523877	0.124521	0.394721	0.542011	0.274431	0.077574	0.527101	0.107596	0.840822	NA	NA	0.309893	0.515616	0.389281	NA	0.658876	NA	0.202901	0.34052	0.539391	0.239976	0.713681	NA	0.433407	0.746121	0.571429	0.884546	0.283095	0.146887	0.293572	0.0940963	0.868829	0.0157163	0.383236	0.0294177	0.0803949
11CO072-T	CPTAC	TMT	Tumor	Gastrointestinal	0.0701189	NA	0.84868	0.636107	0.199678	NA	0.137618	0.00402982	0.0153133	0.0721338	0.147894	0.371348	0.536772	0.193431	0.0679025	0.491235	0.113036	0.790449	NA	NA	0.293371	0.519444	0.3784	NA	0.66351	NA	0.297401	0.409027	0.463026	0.223857	0.704816	NA	0.463832	0.740883	0.544832	0.881926	0.322184	0.146484	0.242797	0.168648	0.87971	0.0209551	0.291155	0.0326415	0.101954
11CO047-N	CPTAC	TMT	NAT	Gastrointestinal	0.134798	NA	0.739271	0.800725	0.22567	NA	0.200081	0.00342535	0.0207536	0.121902	0.0874471	0.344147	0.57707	0.29055	0.0590369	0.569011	0.0947008	0.860568	NA	NA	0.32702	0.446303	0.411848	NA	0.604876	NA	0.237155	0.366915	0.481362	0.287931	0.69595	NA	0.490429	0.916986	0.575055	0.817852	0.26214	0.108604	0.31211	0.123715	0.868225	0.0314326	0.324199	0.0276043	0.0546041
22CO006-N	CPTAC	TMT	NAT	Gastrointestinal	0.129962	NA	0.794076	0.778158	0.164618	NA	0.227886	0.00261938	0.0183357	0.131372	0.0745517	0.309893	0.546041	0.383437	0.125327	0.598831	0.090671	0.813822	NA	NA	0.320774	0.466452	0.421318	NA	0.630062	NA	0.197461	0.367318	0.467056	0.294983	0.659279	NA	0.439653	0.938344	0.564578	0.842636	0.274229	0.10941	0.323595	0.176909	0.880516	0.033246	0.362885	0.0205521	0.0529921
14CO005-N	CPTAC	TMT	NAT	Gastrointestinal	0.0838083	NA	0.706354	0.781296	0.150306	0.0107663	0.183449	NA	0.0130885	0.113152	0.10513	0.3346	0.565759	0.295757	NA	0.591303	0.15305	NA	NA	NA	0.286679	0.387376	0.3441	0.0050665	0.60798	NA	0.210893	0.323411	0.493139	0.268524	0.652523	NA	0.399198	0.927802	0.529871	0.792485	0.213426	NA	0.283935	0.0859194	0.875449	0.026388	0.324678	NA	NA
11CO031-T	CPTAC	TMT	Tumor	Gastrointestinal	0.115685	NA	0.846316	0.576947	0.0897192	0.00717754	0.130462	NA	0.0164661	0.0401098	0.0656534	0.297868	0.477095	0.253747	NA	0.484062	0.0707199	NA	NA	NA	0.35761	0.457674	0.476462	0.00907748	0.587503	NA	0.163817	0.368377	0.478573	0.204771	0.720287	NA	0.551826	0.827106	0.491661	0.86426	0.292801	NA	0.289846	0.116741	0.865527	0.00379987	0.209415	NA	NA
01CO015-N	CPTAC	TMT	NAT	Gastrointestinal	0.0888748	NA	0.759764	0.819084	0.148406	0.00971079	0.17205	NA	0.0113996	0.0591091	0.0686088	0.262191	0.573359	0.261136	NA	0.489128	0.0916192	NA	NA	NA	0.320878	0.444163	0.3384	0.00548871	0.606924	NA	0.210471	0.316023	0.474562	0.194427	0.689888	NA	0.464007	0.811695	0.508761	0.825628	0.223348	NA	0.321512	0.160439	0.865738	0.0219548	0.288157	NA	NA
11CO032-N	CPTAC	TMT	NAT	Gastrointestinal	0.104919	NA	0.762297	0.684399	0.146717	0.00443319	0.178805	NA	0.0109774	0.0582647	0.0738864	0.245303	0.528816	0.265358	NA	0.536627	0.107452	NA	NA	NA	0.325945	0.419886	0.407642	0.00253325	0.582647	NA	0.123918	0.339666	0.454085	0.225881	0.648723	NA	0.496728	0.888115	0.56787	0.834072	0.232214	NA	0.25628	0.0968968	0.866582	0.012244	0.306523	NA	NA
11CO077-N	CPTAC	TMT	NAT	Gastrointestinal	0.0667089	NA	0.757441	0.800718	0.180072	0.00781085	0.127718	NA	0.0105552	0.0582647	0.0772641	0.271902	0.552037	0.288368	NA	0.462951	0.0987967	NA	NA	NA	0.318556	0.462318	0.304412	0.00802195	0.59278	NA	0.248047	0.336922	0.426008	0.200971	0.689677	NA	0.509183	0.774119	0.518894	0.83365	0.268947	NA	0.27148	0.108719	0.857505	0.0236437	0.280557	NA	NA
11CO053-N	CPTAC	TMT	NAT	Gastrointestinal	0.0787418	NA	0.74752	0.787207	0.167828	0.00928858	0.13004	NA	0.0109774	0.0905636	0.104497	0.291113	0.573148	0.262825	NA	0.499683	0.149251	NA	NA	NA	0.3289	0.403631	0.362677	0.0052776	0.589614	NA	0.210471	0.344522	0.460629	0.247836	0.705299	NA	0.441841	0.914925	0.528393	0.820984	0.247203	NA	0.282035	0.10323	0.874815	0.0291324	0.339666	NA	NA
11CO044-T	CPTAC	TMT	Tumor	Gastrointestinal	0.077053	NA	0.849694	0.653156	0.174161	0.00591091	0.106396	NA	0.016255	0.087186	0.0882415	0.297023	0.50475	0.237703	NA	0.45704	0.0645978	NA	NA	NA	0.265991	0.427486	0.349799	0.0116107	0.664556	NA	0.223348	0.251425	0.421786	0.260925	0.720287	NA	0.413553	0.770319	0.563648	0.871015	0.252692	NA	0.222926	0.0903525	0.849905	0.00886637	0.366266	NA	NA
09CO022-N	CPTAC	TMT	NAT	Gastrointestinal	0.083175	NA	0.75343	0.828583	0.144184	0.00823306	0.135107	NA	0.0120329	0.0888748	0.0835972	0.314756	0.563859	0.225881	NA	0.489761	0.12244	NA	NA	NA	0.317078	0.418197	0.348955	0.0052776	0.567026	NA	0.180705	0.317501	0.411864	0.235592	0.639434	NA	0.430863	0.874604	0.531771	0.815284	0.217015	NA	0.274435	0.114841	0.864893	0.030399	0.294912	NA	NA
20CO007-N	CPTAC	TMT	NAT	Gastrointestinal	0.0823306	NA	0.75343	0.758919	0.159384	0.00569981	0.232426	NA	0.0118218	0.062909	0.0679755	0.253114	0.515094	0.243825	NA	0.528393	0.108719	NA	NA	NA	0.362043	0.401942	0.418619	0.0052776	0.559848	NA	0.174794	0.341355	0.432763	0.223137	0.635845	NA	0.454085	0.86426	0.544226	0.805784	0.239603	NA	0.278024	0.109141	0.85666	0.0244881	0.257969	NA	NA
20CO006-N	CPTAC	TMT	NAT	Gastrointestinal	0.117798	NA	0.785517	0.807222	0.159629	0.0126283	0.162983	NA	0.0240726	0.220008	0.126875	0.321626	0.622534	0.373125	NA	0.603788	0.158051	0.859116	NA	NA	0.310379	0.428966	0.419495	0.00907656	0.609313	0.01618	0.206393	0.364246	0.51026	0.242107	0.727506	NA	0.546764	0.950276	0.562549	0.826361	0.276046	0.145225	0.346882	0.237372	0.885556	0.0489345	0.317285	0.0234807	0.0876085
01CO005-T	CPTAC	TMT	Tumor	Gastrointestinal	0.0915549	NA	0.839384	0.675612	0.173836	0.0110497	0.19337	NA	0.0203236	0.0516969	0.0889897	0.366219	0.532163	0.235793	NA	0.493883	0.138911	0.805446	NA	NA	0.349645	0.450079	0.452052	0.0209155	0.61839	0.0197316	0.227901	0.355959	0.467048	0.256314	0.773875	NA	0.474941	0.745067	0.577151	0.886938	0.294396	0.127861	0.304065	0.097869	0.853197	0.0183504	0.337411	0.0351223	0.0814917
05CO028-T	CPTAC	TMT	Tumor	Gastrointestinal	0.0887924	NA	0.831886	0.621744	0.180347	0.0147987	0.222376	NA	0.0187451	0.0588003	0.119376	0.357143	0.485399	0.236977	NA	0.53749	0.102802	0.783149	NA	NA	0.34412	0.531373	0.397395	0.0242699	0.609708	0.0215075	0.237766	0.389503	0.459353	0.270126	0.676598	NA	0.561168	0.673047	0.560576	0.877861	0.306038	0.130426	0.313339	0.106946	0.870758	0.01618	0.244672	0.0301894	0.0864246
01CO008-N	CPTAC	TMT	NAT	Gastrointestinal	0.12352	NA	0.781176	0.856156	0.250592	0.0153907	0.186267	NA	0.0294002	0.126677	0.112076	0.297356	0.566496	0.296369	NA	0.499605	0.114444	0.847277	NA	NA	0.36247	0.444554	0.404104	0.0106551	0.623323	0.0307814	0.276046	0.385951	0.489345	0.331886	0.702249	NA	0.466062	0.899566	0.570837	0.814325	0.314522	0.156472	0.279006	0.181531	0.88161	0.0432123	0.325967	0.0321626	0.0497238
11CO020-N	CPTAC	TMT	NAT	Gastrointestinal	0.162786	NA	0.770521	0.791831	0.249803	0.0134175	0.157064	NA	0.0260458	0.124112	0.117009	0.309787	0.569653	0.300513	NA	0.536898	0.117206	0.833662	NA	NA	0.366022	0.458564	0.441792	0.0124309	0.604775	0.0211129	0.275651	0.366417	0.486582	0.264009	0.66693	NA	0.572612	0.892857	0.532755	0.824388	0.275059	0.125888	0.318666	0.135556	0.864838	0.034925	0.327348	0.026835	0.0759669
09CO015-T	CPTAC	TMT	Tumor	Gastrointestinal	0.0830702	NA	0.867206	0.633189	0.176401	0.0134175	0.235399	NA	0.0153907	0.0595896	0.114246	0.437451	0.523283	0.26026	NA	0.475335	0.127664	0.815706	NA	NA	0.397593	0.515391	0.408051	0.0232833	0.654893	0.019337	0.258682	0.347672	0.506314	0.242107	0.742305	NA	0.458169	0.760852	0.617206	0.901539	0.330702	0.139897	0.296764	0.109313	0.870166	0.0136148	0.37135	0.0428177	0.090371
11CO044-N	CPTAC	TMT	NAT	Gastrointestinal	0.124309	NA	0.743883	0.829913	0.226914	0.0142068	0.157261	NA	0.031176	0.0702447	0.104183	0.281176	0.56176	0.28532	NA	0.519337	0.140292	0.848658	NA	NA	0.36326	0.460931	0.43824	0.00769534	0.603986	0.0244672	0.236977	0.33899	0.406669	0.253749	0.692384	NA	0.493883	0.826953	0.564128	0.825572	0.292818	0.123323	0.286109	0.148185	0.863654	0.0449882	0.329716	0.0331492	0.07794
11CO079-T	CPTAC	TMT	Tumor	Gastrointestinal	0.109905	NA	0.818272	0.739345	0.171468	0.0102605	0.201657	NA	0.0185478	0.0775454	0.123717	0.360892	0.528611	0.264799	NA	0.451657	0.128058	0.853394	NA	NA	0.307616	0.519732	0.431531	0.0120363	0.659826	0.0159826	0.23086	0.31985	0.461326	0.254933	0.709945	NA	0.483425	0.759669	0.616219	0.895422	0.348066	0.164562	0.315509	0.106156	0.872139	0.0222968	0.366022	0.0370955	0.0933307
11CO057-N	CPTAC	TMT	NAT	Gastrointestinal	0.114049	NA	0.736188	0.750789	0.211721	0.0142068	0.170679	NA	0.0240726	0.117798	0.115825	0.270126	0.555249	0.278611	NA	0.562352	0.134373	0.840174	NA	NA	0.372336	0.468627	0.4191	0.00789266	0.634767	0.0244672	0.204025	0.396606	0.461918	0.236385	0.703828	NA	0.485201	0.86543	0.562747	0.81176	0.273678	0.107932	0.28236	0.171271	0.872534	0.0844515	0.31768	0.0357143	0.0808998
05CO047-T	CPTAC	TMT	Tumor	Gastrointestinal	0.0694698	NA	0.853748	0.617916	0.20841	0.0132033	0.194394	NA	0.0176722	0.0542352	0.137112	0.323583	0.469023	0.236035	NA	0.484664	0.13833	0.816575	NA	0.104814	0.325411	0.454195	0.476539	NA	0.636604	NA	0.30388	0.405241	0.464757	0.249645	0.70912	NA	0.496445	0.595572	0.578712	0.877311	0.275442	0.170831	0.281129	0.106236	0.856185	0.015844	0.23055	0.0223441	0.0954702
11CO010-N	CPTAC	TMT	NAT	Gastrointestinal	0.146252	NA	0.767824	0.719074	0.151534	0.00914077	0.148893	NA	0.0201097	0.0987203	0.0948609	0.329271	0.546821	0.270973	NA	0.594759	0.133658	0.840138	NA	0.0536258	0.334755	0.433882	0.340646	NA	0.579931	NA	0.163721	0.328865	0.418038	0.329677	0.706277	NA	0.464554	0.938249	0.544384	0.795247	0.28702	0.0926264	0.300223	0.230957	0.872029	0.0347349	0.358724	0.0375787	0.0747512
11CO042-T	CPTAC	TMT	Tumor	Gastrointestinal	0.0749543	NA	0.820435	0.676823	0.238879	0.0109689	0.183018	NA	0.0154377	0.0574853	0.118221	0.322974	0.491976	0.24802	NA	0.439163	0.0920171	0.826122	NA	0.0440788	0.317692	0.478367	0.42271	NA	0.61101	NA	0.223644	0.337599	0.476132	0.257567	0.66626	NA	0.440788	0.743652	0.556571	0.89092	0.291489	0.115783	0.305099	0.111924	0.867357	0.0160471	0.226691	0.0231566	0.072923
05CO020-N	CPTAC	TMT	NAT	Gastrointestinal	0.138737	NA	0.776965	0.85131	0.176112	0.00731261	0.166565	NA	0.0231566	0.0918139	0.0702823	0.289255	0.598822	0.291489	NA	0.543165	0.18505	0.814544	NA	0.0339224	0.345318	0.381881	0.352427	NA	0.618728	NA	0.209222	0.319114	0.482226	0.258785	0.692261	NA	0.518992	0.889498	0.557587	0.831607	0.261629	0.113549	0.317489	0.157627	0.876295	0.0341255	0.304083	0.0363599	0.0550477
20CO004-N	CPTAC	TMT	NAT	Gastrointestinal	0.120658	NA	0.745887	0.801138	0.147471	0.00812513	0.175706	NA	0.0178753	0.11883	0.0794231	0.331302	0.573025	0.273411	NA	0.544993	0.109283	0.846435	NA	0.0383912	0.334349	0.441601	0.354052	NA	0.591915	NA	0.175909	0.327239	0.49218	0.245582	0.704449	NA	0.438757	0.906155	0.559618	0.822872	0.269754	0.10258	0.340443	0.164534	0.877514	0.0339224	0.332115	0.0489539	0.090392
05CO015-T	CPTAC	TMT	Tumor	Gastrointestinal	0.0680479	NA	0.827747	0.688808	0.164534	0.0119846	0.149909	NA	0.0154377	0.0540321	0.0977047	0.327849	0.548649	0.288239	NA	0.536868	0.113549	0.840138	NA	0.061751	0.350193	0.45582	0.414178	NA	0.639244	NA	0.221003	0.32663	0.446476	0.174081	0.674182	NA	0.443226	0.774934	0.588259	0.889295	0.228113	0.128377	0.259598	0.0873451	0.856795	0.0164534	0.316271	0.0184847	0.0652041
01CO019-N	CPTAC	TMT	NAT	Gastrointestinal	0.131018	NA	0.714402	0.810685	0.160065	0.0093439	0.197034	NA	0.0205159	0.10197	0.0845013	0.328052	0.582572	0.28702	NA	0.55068	0.101564	0.836076	NA	0.0308755	0.318099	0.443429	0.373553	NA	0.582165	NA	0.207191	0.368068	0.47207	0.258379	0.707902	NA	0.515539	0.898233	0.555962	0.819419	0.280317	0.0851107	0.317286	0.17144	0.869998	0.033313	0.328458	0.0335161	0.0623603
01CO022-T	CPTAC	TMT	Tumor	Gastrointestinal	0.0520008	NA	0.837091	0.664635	0.166362	0.0164534	0.134877	NA	0.0146252	0.080845	0.106439	0.355677	0.516149	0.236035	NA	0.458257	0.10583	0.851513	NA	0.065001	0.396912	0.544384	0.480601	NA	0.665854	NA	0.184237	0.334755	0.419866	0.219378	0.711355	NA	0.581759	0.713996	0.591103	0.882389	0.290067	0.153565	0.22791	0.0694698	0.856998	0.0132033	0.311395	0.0152346	0.0530165
16CO011-N	CPTAC	TMT	NAT	Gastrointestinal	0.12858	NA	0.748121	0.788544	0.150518	0.0105627	0.175706	NA	0.0168596	0.0905952	0.0985172	0.314036	0.547024	0.280114	NA	0.556977	0.10258	0.837701	NA	0.0329068	0.277067	0.454195	0.371521	NA	0.58379	NA	0.226488	0.402803	0.439569	0.27016	0.728824	NA	0.424335	0.935202	0.530774	0.799919	0.287426	0.100955	0.30652	0.174081	0.872232	0.041235	0.373756	0.0327036	0.0668292
11CO005-T	CPTAC	TMT	Tumor	Gastrointestinal	0.118961	NA	0.795168	0.661795	0.211531	NA	0.111652	NA	0.0123833	0.04527	0.091555	0.348356	0.530451	0.220463	0.0661795	0.568006	0.0968331	0.843078	NA	0.0259846	0.349777	0.485587	0.388754	NA	0.649005	0.0109622	0.131953	0.369265	0.466707	0.25741	0.687982	NA	0.504669	0.828258	0.556435	0.860942	0.239545	0.089119	0.28989	0.135201	0.877791	0.0196914	0.220057	0.0304507	NA
11CO039-T	CPTAC	TMT	Tumor	Gastrointestinal	0.119164	NA	0.821965	0.627487	0.14393	NA	0.159562	NA	0.0129923	0.0773447	0.104344	0.332115	0.469549	0.225132	0.123224	0.477263	0.092976	0.80674	NA	0.0314657	0.329273	0.482745	0.488023	NA	0.59257	0.0089322	0.210313	0.311612	0.417174	0.226959	0.67905	NA	0.444377	0.828867	0.538977	0.862566	0.266545	0.103532	0.247462	0.103329	0.867032	0.0144133	0.270402	0.0200974	NA
11CO072-N	CPTAC	TMT	NAT	Gastrointestinal	0.092367	NA	0.774056	0.811003	0.189809	NA	0.212952	NA	0.0213155	0.103938	0.0773447	0.252538	0.543443	0.32704	0.0623224	0.548721	0.129923	0.829273	NA	0.0732846	0.327852	0.42976	0.402355	NA	0.60475	0.0168494	0.205441	0.397889	0.480106	0.305116	0.701786	NA	0.501421	0.925903	0.573488	0.84795	0.261673	0.119164	0.306943	0.154892	0.87231	0.046691	0.330085	0.0255786	NA
05CO039-N	CPTAC	TMT	NAT	Gastrointestinal	0.0846701	NA	0.775025	0.815025	0.153909	NA	0.181523	NA	0.0188832	0.124264	0.0862944	0.274924	0.591269	0.320812	0.066599	0.553299	0.136853	0.817868	NA	0.0783756	0.326701	0.387411	0.374822	NA	0.579898	0.0186802	0.209746	0.356954	0.47736	0.267005	0.685685	NA	0.497259	0.908629	0.531371	0.820711	0.26802	0.121218	0.338477	0.156751	0.874924	0.0377665	0.393096	0.0201015	NA
11CO010-T	CPTAC	TMT	Tumor	Gastrointestinal	0.105765	NA	0.856476	0.587089	0.138855	NA	0.134186	NA	0.0144133	0.0745026	0.127081	0.356882	0.481527	0.202598	0.0560292	0.492895	0.116525	0.819326	NA	0.045067	0.372513	0.515022	0.439708	NA	0.614089	0.0105562	0.217215	0.326431	0.434633	0.231831	0.655298	NA	0.368656	0.784815	0.579984	0.877588	0.300244	0.116728	0.2635	0.109419	0.865611	0.0154283	0.269387	0.0223305	NA
11CO045-N	CPTAC	TMT	NAT	Gastrointestinal	0.089525	NA	0.755177	0.765733	0.199147	NA	0.171742	NA	0.0247665	0.089322	0.089931	0.256192	0.532075	0.279131	0.0974421	0.511571	0.102314	0.844093	NA	0.0712546	0.330288	0.467722	0.422858	NA	0.611652	0.0229395	0.2162	0.351604	0.453309	0.263703	0.709501	NA	0.521721	0.704019	0.539789	0.828664	0.307349	0.0998782	0.268575	0.089119	0.853634	0.0178644	0.304304	0.0223305	NA
09CO022-T	CPTAC	TMT	Tumor	Gastrointestinal	0.0824198	NA	0.854649	0.713764	0.161186	NA	0.191027	NA	0.0146163	0.0885099	0.113479	0.370686	0.486602	0.204832	0.120788	0.505481	0.125051	0.779943	NA	0.0533902	0.315672	0.52294	0.364596	NA	0.659156	0.0156313	0.236703	0.285424	0.436663	0.177223	0.716403	NA	0.475639	0.698741	0.556638	0.857491	0.307552	0.112261	0.276695	0.119367	0.863784	0.0131953	0.290093	0.0391799	NA
11CO005-N	CPTAC	TMT	NAT	Gastrointestinal	0.125051	NA	0.760658	0.712952	0.221072	NA	0.169712	NA	0.0138043	0.0572473	0.0653674	0.334348	0.55542	0.277913	0.0621194	0.563134	0.0661795	0.858506	NA	0.0387739	0.358303	0.467113	0.330085	NA	0.612464	0.0172554	0.133374	0.321762	0.475842	0.312221	0.725741	NA	0.548924	0.90946	0.594803	0.847138	0.225538	0.0682095	0.340844	0.180471	0.869265	0.0339017	0.257207	0.0225335	NA
21CO006-N	CPTAC	TMT	NAT	Gastrointestinal	0.0856679	NA	0.783191	0.817093	0.188591	NA	0.165652	NA	0.0200974	0.0783597	0.089728	0.284409	0.570443	0.321559	0.0789687	0.479903	0.14393	0.839626	NA	0.0714576	0.302274	0.417986	0.398701	NA	0.573488	0.0203004	0.242387	0.365205	0.377182	0.249898	0.704629	NA	0.524564	0.832318	0.538165	0.82501	0.29659	0.114089	0.309785	0.134998	0.863175	0.0249695	0.353228	0.0239545	NA
06CO002-N	CPTAC	TMT	NAT	Gastrointestinal	0.118611	NA	0.760213	0.731202	0.234261	NA	0.173673	NA	NA	0.119597	0.101835	0.319518	0.557529	0.311032	0.0933491	0.558911	0.144859	0.838761	NA	0.0376949	0.31794	0.462404	0.395698	NA	0.609631	NA	0.225183	0.391751	0.492007	0.255773	0.688573	NA	0.528518	0.929741	0.547069	0.805408	0.261496	0.161437	0.353464	0.166765	0.857904	NA	0.31123	0.0331557	NA
14CO005-T	CPTAC	TMT	Tumor	Gastrointestinal	0.104401	NA	0.829288	0.724294	0.218275	NA	0.17683	NA	NA	0.0702585	0.11269	0.339254	0.504835	0.248865	0.0980857	0.55674	0.116242	0.825538	NA	0.0874285	0.390172	0.447207	0.425104	NA	0.616144	NA	0.188277	0.355634	0.466746	0.268601	0.681666	NA	0.432406	0.843694	0.609236	0.869153	0.310045	0.125123	0.302941	0.131044	0.865601	NA	0.320111	0.029406	NA
01CO005-N	CPTAC	TMT	NAT	Gastrointestinal	0.143083	NA	0.759226	0.733373	0.244721	NA	0.189461	NA	NA	0.0684823	0.0858496	0.342412	0.546477	0.268995	0.07164	0.473653	0.10223	0.812118	NA	0.0485494	0.348135	0.487863	0.403789	NA	0.631143	NA	0.273337	0.35899	0.463391	0.209394	0.68956	NA	0.563252	0.722913	0.53207	0.817841	0.29702	0.141306	0.332741	0.105585	0.849615	NA	0.280837	0.0307874	NA
11CO043-N	CPTAC	TMT	NAT	Gastrointestinal	0.0998619	NA	0.789816	0.859286	0.224985	NA	0.16716	NA	NA	0.0809157	0.0897967	0.316163	0.578449	0.379515	0.0742056	0.548056	0.153345	0.847247	NA	0.0414446	0.330965	0.478982	0.408131	NA	0.627985	NA	0.207421	0.391751	0.496152	0.283994	0.700414	NA	0.482731	0.868759	0.560095	0.84705	0.29702	0.13657	0.299388	0.170318	0.880797	NA	0.332939	0.0321689	NA
11CO060-N	CPTAC	TMT	NAT	Gastrointestinal	0.0969015	NA	0.760608	0.798895	0.215315	NA	0.171107	NA	NA	0.128873	0.110322	0.300967	0.572923	0.303533	0.094928	0.520624	0.13361	0.840734	NA	0.0442076	0.349122	0.44326	0.430235	NA	0.629169	NA	0.263667	0.394711	0.470693	0.275311	0.703967	NA	0.48806	0.891257	0.556937	0.826327	0.295244	0.157884	0.308467	0.164594	0.875469	NA	0.302546	0.0264456	NA
05CO002-N	CPTAC	TMT	NAT	Gastrointestinal	0.125123	NA	0.735149	0.796329	0.202684	NA	0.163016	NA	NA	0.171502	0.0986777	0.315374	0.574304	0.34774	0.108545	0.572923	0.163805	0.834419	NA	0.0359187	0.323663	0.454904	0.492797	NA	0.604894	NA	0.210381	0.464772	0.478192	0.281429	0.725281	NA	0.482534	0.940399	0.554371	0.810144	0.249655	0.166963	0.308467	0.204066	0.865601	NA	0.346161	0.0343398	NA
09CO013-T	CPTAC	TMT	Tumor	Gastrointestinal	0.089402	NA	0.862443	0.740675	0.154727	NA	0.278863	NA	NA	0.0882179	0.146438	0.320505	0.481745	0.216104	0.125123	0.479574	0.140714	0.835998	NA	0.0734162	0.328005	0.530491	0.405763	NA	0.618315	NA	0.283008	0.307282	0.432603	0.237616	0.729228	NA	0.540557	0.66489	0.55674	0.906059	0.329781	0.120189	0.320308	0.0909809	0.882968	NA	0.3134	0.0325636	NA
11CO057-T	CPTAC	TMT	Tumor	Gastrointestinal	0.103217	NA	0.815867	0.645352	0.134202	NA	0.200513	NA	NA	0.0959147	0.121571	0.327807	0.512532	0.228735	0.11565	0.533254	0.123939	0.824748	NA	0.0984804	0.356029	0.495362	0.396487	NA	0.581606	NA	0.275311	0.339254	0.442866	0.24255	0.669824	NA	0.418591	0.761397	0.586146	0.854746	0.295441	0.13282	0.311822	0.120189	0.877245	NA	0.37537	0.0337478	NA
01CO006-T	CPTAC	TMT	Tumor	Gastrointestinal	0.107559	NA	0.813894	0.656602	0.194395	NA	0.196369	NA	NA	0.0696665	0.145648	0.368857	0.58654	0.236629	0.100059	0.499112	0.100651	0.850602	NA	0.0475627	0.388396	0.465956	0.404776	NA	0.662917	NA	0.240774	0.344385	0.53878	0.296428	0.759818	NA	0.519637	0.758437	0.595224	0.872903	0.334517	0.119005	0.259917	0.110322	0.884942	NA	0.343793	0.0347346	NA
09CO013-N	CPTAC	TMT	NAT	Gastrointestinal	0.161841	NA	0.736414	0.795518	0.200317	NA	0.170964	NA	NA	0.171956	0.112654	0.290559	0.59639	0.324276	0.0741769	0.574375	0.13447	0.850456	NA	0.0420468	0.360373	0.428005	0.386553	0.0099167	0.622967	0.0226101	0.263586	0.402023	0.506942	0.316541	0.681476	NA	0.476795	0.918683	0.54046	0.808608	0.281039	0.152321	0.297104	0.153709	0.878025	0.0523602	0.355811	NA	NA
09CO019-N	CPTAC	TMT	NAT	Gastrointestinal	0.0872497	NA	0.775332	0.75352	0.23141	NA	0.174698	NA	NA	0.075352	0.109855	0.317271	0.546104	0.309141	0.0844735	0.481459	0.123141	0.832838	NA	0.0842752	0.316478	0.452905	0.426928	0.00971644	0.633551	0.0192346	0.253619	0.378148	0.439024	0.278207	0.723181	NA	0.449931	0.716042	0.545905	0.837597	0.319651	0.159231	0.309935	0.129883	0.858616	0.0243902	0.268689	NA	NA
05CO048-N	CPTAC	TMT	NAT	Gastrointestinal	0.111265	NA	0.745934	0.766561	0.256843	NA	0.185244	NA	NA	0.088457	0.111662	0.284609	0.57616	0.309798	0.0731852	0.513883	0.122769	0.823879	NA	0.0485918	0.316541	0.444863	0.378223	0.00852836	0.62138	0.0190401	0.244347	0.340539	0.485522	0.233637	0.688219	NA	0.47977	0.847878	0.528758	0.823284	0.291749	0.141214	0.322094	0.121975	0.868306	0.0285601	0.348076	NA	NA
16CO002-T	CPTAC	TMT	Tumor	Gastrointestinal	0.0680151	NA	0.825501	0.731112	0.189768	NA	0.227642	NA	NA	0.0684117	0.139599	0.298433	0.505453	0.200872	0.104501	0.465001	0.0969661	0.807059	NA	0.0398572	0.342653	0.555423	0.495737	0.0136823	0.575649	0.0118977	0.275828	0.336308	0.418997	0.300615	0.681142	NA	0.534602	0.714059	0.535197	0.852865	0.327384	0.148721	0.283561	0.0930002	0.864168	0.0150704	0.258576	NA	NA
11CO058-T	CPTAC	TMT	Tumor	Gastrointestinal	0.105691	NA	0.814991	0.712076	0.220702	NA	0.209201	NA	NA	0.0862582	0.12909	0.350188	0.528059	0.255404	0.0878445	0.529645	0.131271	0.832044	NA	0.0473924	0.344041	0.486219	0.395796	0.0126909	0.613325	0.0194329	0.258775	0.360301	0.485425	0.217133	0.713266	NA	0.438033	0.843347	0.588539	0.87329	0.331747	0.147531	0.278406	0.101527	0.878644	0.0251834	0.322824	NA	NA
05CO006-N	CPTAC	TMT	NAT	Gastrointestinal	0.124727	NA	0.756891	0.824906	0.194725	NA	0.198096	NA	NA	0.135039	0.111243	0.317073	0.595281	0.331152	0.0757486	0.548483	0.120365	0.85465	NA	0.0654372	0.375174	0.450327	0.413841	0.00793179	0.607377	0.0243902	0.239937	0.358517	0.464406	0.286536	0.674202	NA	0.488995	0.898275	0.551656	0.821733	0.274638	0.159627	0.318461	0.139599	0.876661	0.0406504	0.348999	NA	NA
11CO027-T	CPTAC	TMT	Tumor	Gastrointestinal	0.1047	NA	0.862384	0.69423	0.158437	NA	0.191156	NA	NA	0.0664287	0.0987507	0.360896	0.484434	0.220504	0.0983542	0.52092	0.137616	0.837398	NA	0.0454095	0.354154	0.509419	0.443783	0.0128892	0.626809	0.00971644	0.222288	0.320048	0.444775	0.212572	0.742019	NA	0.468769	0.800317	0.610748	0.893317	0.253024	0.112433	0.248265	0.145945	0.875273	0.0174499	0.312909	NA	NA
11CO007-T	CPTAC	TMT	Tumor	Gastrointestinal	0.103113	NA	0.852865	0.588539	0.178862	NA	0.122546	NA	NA	0.053143	0.0717827	0.354749	0.517351	0.221099	0.136625	0.541741	0.134642	0.857228	NA	0.0918104	0.327186	0.492961	0.475709	0.00475907	0.605592	0.0103113	0.15348	0.387864	0.440016	0.2558	0.748761	NA	0.557803	0.814396	0.595082	0.874876	0.271862	0.0870514	0.334127	0.139005	0.860401	0.0158636	0.323617	NA	NA
05CO028-N	CPTAC	TMT	NAT	Gastrointestinal	0.162532	NA	0.788053	0.791427	0.142687	NA	0.187537	NA	NA	0.209764	0.0968446	0.326851	0.601707	0.408017	0.0897003	0.615003	0.172256	0.847192	NA	0.0708474	0.384203	0.444731	0.398889	0.0128994	0.645763	0.0196468	0.264735	0.429053	0.544949	0.347688	0.669379	NA	0.522921	0.944235	0.586029	0.837269	0.257988	0.160151	0.363961	0.205398	0.888867	0.0664814	0.436595	NA	NA
01CO015-T	CPTAC	TMT	Tumor	Gastrointestinal	0.106138	NA	0.872752	0.687256	0.205434	NA	0.206802	NA	NA	0.0607897	0.154613	0.452893	0.491204	0.241595	0.110438	0.521501	0.126075	0.836982	NA	0.0342064	0.337959	0.544566	0.488468	0.0209148	0.647185	0.01681	0.274629	0.31509	0.480453	0.232017	0.735927	NA	0.423769	0.642103	0.578772	0.902072	0.333268	0.141712	0.284011	0.140539	0.877834	0.0220876	0.293002	0.030688	0.0826818
05CO003-T	CPTAC	TMT	Tumor	Gastrointestinal	0.0942142	NA	0.828382	0.710907	0.160868	NA	0.169468	NA	NA	0.0695856	0.104378	0.349687	0.568608	0.352815	0.137608	0.56079	0.162627	0.862392	NA	0.0521892	0.323104	0.489445	0.358288	0.00879593	0.696833	0.0154418	0.239445	0.375098	0.565676	0.292611	0.721462	NA	0.466966	0.720094	0.59441	0.874902	0.322909	0.189601	0.338546	0.183542	0.868256	0.0357701	0.445465	0.0246286	0.0969507
22CO004-N	CPTAC	TMT	NAT	Gastrointestinal	0.121212	NA	0.784946	0.80176	0.248876	NA	0.175171	NA	NA	0.108504	0.116325	0.316911	0.585533	0.312023	0.0914956	0.525318	0.141544	0.839883	NA	0.087781	0.385728	0.48563	0.435191	0.0130987	0.610753	0.0265885	0.275855	0.384164	0.48172	0.267644	0.6913	NA	0.504399	0.866471	0.549365	0.83871	0.297947	0.141935	0.303617	0.154252	0.873509	0.0220919	0.308504	0.055914	0.0897361
11CO030-N	CPTAC	TMT	NAT	Gastrointestinal	0.147772	NA	0.802971	0.70778	0.179437	NA	0.177678	NA	NA	0.145035	0.0877639	0.336396	0.590109	0.332682	0.0975371	0.58405	0.125098	0.850274	NA	0.0781861	0.346169	0.463643	0.437647	0.0134871	0.587373	0.0195465	0.234167	0.387803	0.496286	0.261923	0.714816	NA	0.5043	0.938233	0.592651	0.833464	0.281079	0.133503	0.350469	0.153636	0.871188	0.0433933	0.369429	0.0512119	0.0871775
05CO006-T	CPTAC	TMT	Tumor	Gastrointestinal	0.116888	NA	0.829359	0.671618	0.230258	NA	0.160477	NA	NA	0.0678264	0.113174	0.365324	0.551798	0.249805	0.120407	0.577404	0.118843	0.850078	NA	0.0488663	0.378421	0.537334	0.447811	0.0191556	0.662041	0.0261923	0.297889	0.387021	0.466575	0.313722	0.713448	NA	0.5819	0.633894	0.62412	0.881744	0.314113	0.15559	0.266419	0.15129	0.877834	0.0216966	0.314894	0.0314699	0.0801407
16CO006-T	CPTAC	TMT	Tumor	Gastrointestinal	0.0918686	NA	0.832291	0.742768	0.164386	NA	0.187256	NA	NA	0.0973417	0.147967	0.365324	0.489054	0.248632	0.0830727	0.554535	0.147381	0.801407	NA	0.0834636	0.339328	0.515637	0.44957	0.0164191	0.606333	0.0193511	0.195661	0.311376	0.45172	0.300625	0.685106	NA	0.535966	0.813917	0.561376	0.881744	0.295152	0.164777	0.279515	0.134285	0.87197	0.0334246	0.341869	0.0291243	0.106333
09CO006-T	CPTAC	TMT	Tumor	Gastrointestinal	0.10086	NA	0.823495	0.696052	0.222439	NA	0.176896	NA	NA	0.0797498	0.145622	0.383112	0.542416	0.248827	0.112197	0.459539	0.113761	0.81939	NA	0.0750586	0.354378	0.480258	0.448984	0.01681	0.615911	0.0234558	0.24179	0.379984	0.462862	0.266419	0.771892	NA	0.46423	0.709343	0.562353	0.867475	0.366302	0.161063	0.304535	0.0971462	0.866888	0.0246286	0.303753	0.0359656	0.0848319
11CO036-N	CPTAC	TMT	NAT	Gastrointestinal	0.135848	NA	0.771306	0.763878	0.183933	NA	0.159695	NA	NA	0.146013	0.0977326	0.309812	0.572322	0.327795	0.101642	0.578577	0.156372	0.852815	NA	0.0693901	0.394449	0.47068	0.430805	0.0129007	0.591869	0.0185692	0.194683	0.381353	0.468921	0.276779	0.713448	NA	0.505473	0.939015	0.589328	0.817045	0.276192	0.120993	0.299257	0.155199	0.878812	0.0388976	0.349296	0.0619625	0.0967553
11CO061-T	CPTAC	TMT	Tumor	Gastrointestinal	0.111024	NA	0.818804	0.688038	0.182174	NA	0.282447	NA	NA	0.100078	0.0973417	0.386044	0.564308	0.289875	0.112979	0.491204	0.127248	0.842064	NA	0.0783815	0.346755	0.482017	0.419273	0.013878	0.635848	0.0179828	0.234363	0.406177	0.463448	0.285966	0.720485	NA	0.512901	0.840109	0.579359	0.871579	0.323104	0.114152	0.29613	0.132525	0.868843	0.0316654	0.329359	0.0166145	0.0922596
01CO013-T	CPTAC	TMT	Tumor	Gastrointestinal	0.135427	NA	0.84242	0.74109	0.230977	0.0277403	0.247159	NA	0.045078	0.117704	0.128877	0.410518	0.558467	0.27933	0.143325	0.475053	0.139087	0.824119	NA	0.0747448	0.417261	0.486034	0.386053	0.0244654	0.656136	0.0287035	0.300905	0.35157	0.481217	0.346947	0.750722	0.0292814	0.431709	0.791948	0.614525	0.894818	0.35812	0.136583	0.358312	0.125987	0.877095	0.0340975	0.348102	0.0367945	0.11886
06CO001-T	CPTAC	TMT	Tumor	Gastrointestinal	0.115007	NA	0.841264	0.650549	0.197842	0.0238875	0.249663	NA	0.0366018	0.125024	0.15758	0.417068	0.494702	0.241379	0.114429	0.45367	0.147756	0.797919	NA	0.0876517	0.321133	0.514352	0.482759	0.0260065	0.588711	0.027355	0.233674	0.345213	0.464072	0.218455	0.765363	0.0208052	0.489501	0.747833	0.58717	0.894047	0.35812	0.152764	0.271431	0.184743	0.864573	0.0433442	0.285879	0.0396841	0.113658
27CO004-T	CPTAC	TMT	Tumor	Gastrointestinal	0.101427	NA	0.823756	0.687428	0.211145	0.0237177	0.196491	NA	0.0293097	0.131122	0.160046	0.378905	0.569032	0.289819	0.119745	0.542808	0.143849	0.847667	NA	0.100848	0.365985	0.475897	0.39221	0.0285384	0.651755	0.0268029	0.301003	0.342653	0.528153	0.285577	0.715966	0.0246818	0.458928	0.778442	0.575781	0.875434	0.321057	0.152719	0.358272	0.145584	0.894331	0.0266101	0.29946	0.0428076	0.0854223
11CO062-N	CPTAC	TMT	NAT	Gastrointestinal	0.171754	NA	0.775502	0.753478	0.167311	0.0191267	0.179096	NA	0.0293663	0.112635	0.119011	0.325927	0.582303	0.306414	0.100464	0.595634	0.131955	0.863988	NA	0.0511978	0.393547	0.477782	0.474304	0.0189335	0.592736	0.0282071	0.2017	0.395866	0.516615	0.301391	0.668856	0.0102396	0.588872	0.960587	0.574961	0.830757	0.286321	0.151275	0.318779	0.205951	0.870943	0.0739954	0.422913	0.0531298	0.0919629
05CO050-T	CPTAC	TMT	Tumor	Gastrointestinal	0.097514	NA	0.869532	0.643091	0.216227	0.0289073	0.23068	NA	0.0285219	0.0857583	0.147235	0.430141	0.538447	0.259395	0.168048	0.543072	0.172095	0.822702	NA	0.127192	0.391598	0.569859	0.462131	0.0227404	0.663904	0.0242821	0.290807	0.315668	0.430333	0.244749	0.720563	0.0395066	0.482367	0.751397	0.63943	0.906148	0.298323	0.171324	0.32434	0.113895	0.873193	0.0271729	0.254192	0.0570437	0.118327
16CO002-N	CPTAC	TMT	NAT	Gastrointestinal	0.153193	NA	0.759406	0.813429	0.217056	0.0175574	0.207409	NA	0.0329925	0.115184	0.156473	0.282076	0.561451	0.378931	0.0781401	0.587498	0.197955	0.843527	NA	0.0617403	0.363689	0.437391	0.440478	0.0196797	0.672583	0.0318348	0.240015	0.427745	0.557785	0.306	0.694771	0.0165927	0.480031	0.935944	0.57322	0.817673	0.297704	0.180976	0.313718	0.207216	0.880764	0.0503569	0.351341	0.0355007	0.0777542
20CO003-N	CPTAC	TMT	NAT	Gastrointestinal	0.120955	NA	0.781972	0.806433	0.250193	0.0231125	0.181626	NA	0.0337057	0.108629	0.114022	0.33879	0.580894	0.302003	0.0984206	0.508475	0.135015	0.81953	NA	0.0893683	0.342065	0.485362	0.42161	0.0200308	0.632512	0.0390986	0.298921	0.41718	0.484014	0.288713	0.705701	0.0165639	0.534091	0.768105	0.55027	0.837057	0.308166	0.159091	0.350732	0.139638	0.872881	0.0441063	0.332627	0.03698	0.100539
05CO032-N	CPTAC	TMT	NAT	Gastrointestinal	0.150096	NA	0.758574	0.873796	0.204817	0.022736	0.203083	NA	0.0418112	0.124663	0.132177	0.296724	0.613102	0.336224	0.0853565	0.563391	0.159345	0.854143	NA	0.0526012	0.372447	0.445087	0.42158	0.0181118	0.631985	0.0483622	0.25183	0.406551	0.505588	0.283237	0.702505	0.0150289	0.507707	0.881888	0.545665	0.814644	0.297495	0.165318	0.322351	0.185356	0.883622	0.0416185	0.317341	0.0369942	0.101541
11CO022-N	CPTAC	TMT	NAT	Gastrointestinal	0.133834	NA	0.784518	0.763913	0.280763	0.0240709	0.177547	NA	0.0333141	0.100135	0.131331	0.334874	0.5829	0.351627	0.105527	0.524552	0.148662	0.807241	NA	0.0610437	0.346428	0.487194	0.434238	0.0194493	0.643751	0.0310033	0.245715	0.421144	0.486231	0.310033	0.720778	0.0181013	0.54092	0.833237	0.56114	0.832467	0.311766	0.175043	0.334681	0.146543	0.867321	0.0412093	0.387252	0.037358	0.093395
15CO001-T	CPTAC	TMT	Tumor	Gastrointestinal	0.0902736	NA	0.835031	0.740363	0.262233	NA	0.193729	NA	0.0179748	0.10685	0.133813	0.404034	0.510086	0.239864	0.110246	0.458558	0.103455	0.783903	NA	NA	0.360695	0.576992	0.404234	NA	0.649491	NA	0.200519	0.415019	0.459157	0.333333	0.690234	NA	0.525664	0.632914	0.604154	0.869583	0.316757	0.149591	0.324945	0.0982624	0.860395	NA	0.235071	NA	0.0958658
06CO002-T	CPTAC	TMT	Tumor	Gastrointestinal	0.0816856	NA	0.808668	0.668864	0.208708	NA	0.187138	NA	0.0145796	0.0914719	0.0956661	0.377671	0.512283	0.252846	0.0764929	0.53565	0.112443	0.796685	NA	NA	0.365888	0.476733	0.414819	NA	0.595366	NA	0.182145	0.357699	0.451967	0.222888	0.695227	NA	0.422608	0.761933	0.563212	0.853605	0.305372	0.155982	0.24965	0.120431	0.880367	NA	0.311963	NA	0.0854803
16CO003-T	CPTAC	TMT	Tumor	Gastrointestinal	0.08568	NA	0.841821	0.702417	0.166966	NA	0.172758	NA	0.0127821	0.0810865	0.113841	0.324546	0.531057	0.276812	0.0982624	0.526663	0.113441	0.840423	NA	NA	0.312562	0.482524	0.439784	NA	0.639904	NA	0.209906	0.358298	0.475734	0.225884	0.68544	NA	0.451768	0.879169	0.560415	0.857799	0.276213	0.115638	0.296984	0.147793	0.860196	NA	0.340923	NA	0.0599161
11CO039-N	CPTAC	TMT	NAT	Gastrointestinal	0.122029	NA	0.773317	0.714999	0.144198	NA	0.116038	NA	0.0177751	0.0740963	0.0874775	0.300979	0.534452	0.291392	0.120831	0.583982	0.122229	0.823048	NA	NA	0.310365	0.42121	0.479329	NA	0.545836	NA	0.185341	0.37887	0.462552	0.27142	0.648292	NA	0.572998	0.903934	0.588576	0.816257	0.231276	0.0713002	0.279209	0.138606	0.872778	NA	0.327941	NA	0.0567206
09CO011-N	CPTAC	TMT	NAT	Gastrointestinal	0.108648	NA	0.790893	0.747753	0.236269	NA	0.129818	NA	0.0129818	0.0671061	0.104254	0.302177	0.552227	0.263831	0.0826842	0.484921	0.101658	0.824845	NA	NA	0.397643	0.433393	0.413621	NA	0.623527	NA	0.327741	0.353305	0.450569	0.258039	0.757539	NA	0.449171	0.813661	0.554424	0.848812	0.297783	0.116038	0.284801	0.117436	0.866387	NA	0.315358	NA	0.08568
11CO070-T	CPTAC	TMT	Tumor	Gastrointestinal	0.0691033	NA	0.816856	0.666068	0.170961	NA	0.18594	NA	0.0123827	0.0858798	0.100459	0.368484	0.580587	0.246455	0.0726982	0.542041	0.129419	0.817056	NA	NA	0.313162	0.467346	0.375075	NA	0.647693	NA	0.225484	0.35031	0.530457	0.23607	0.7142	NA	0.501298	0.780707	0.547234	0.876373	0.258039	0.147394	0.287597	0.0996605	0.885161	NA	0.311164	NA	0.0808868
05CO033-T	CPTAC	TMT	Tumor	Gastrointestinal	0.0896745	NA	0.798482	0.737168	0.181746	NA	0.165368	NA	0.0161774	0.077891	0.110445	0.373277	0.529858	0.29998	0.0579189	0.538646	0.123028	0.854004	NA	NA	0.365089	0.478131	0.37867	NA	0.627921	NA	0.229479	0.337328	0.470941	0.218095	0.716197	NA	0.519872	0.819852	0.569802	0.867585	0.291592	0.130018	0.289395	0.147394	0.868584	NA	0.357699	NA	0.0898742
11CO058-N	CPTAC	TMT	NAT	Gastrointestinal	0.137208	NA	0.769922	0.797484	0.18594	NA	0.177551	NA	0.0145796	0.0730977	0.12822	0.270621	0.586379	0.277811	0.112842	0.513082	0.125225	0.856002	NA	NA	0.360296	0.448772	0.390853	NA	0.590773	NA	0.260635	0.339525	0.447374	0.252646	0.723188	NA	0.480527	0.862393	0.55023	0.849011	0.304574	0.12163	0.316357	0.148193	0.876373	NA	0.349111	NA	0.0667066
05CO037-N	CPTAC	TMT	NAT	Gastrointestinal	0.218095	NA	0.775714	0.824246	0.162972	NA	0.179948	NA	0.027162	0.0703016	0.0790893	0.266028	0.568205	0.305772	0.0655083	0.579389	0.151987	0.849411	NA	NA	0.362692	0.44997	0.440983	NA	0.60735	NA	0.228081	0.388256	0.479928	0.268824	0.679648	NA	0.506291	0.935291	0.544038	0.826243	0.29299	0.141003	0.332734	0.124825	0.87877	NA	0.360495	NA	0.0898742
05CO011-T	CPTAC	TMT	Tumor	Gastrointestinal	0.0919681	NA	0.84161	0.707337	0.203352	NA	0.242387	NA	NA	0.0690783	0.101574	0.3411	0.434498	0.145105	0.106887	0.477212	0.0911506	0.778868	NA	NA	0.347026	0.572042	0.514204	NA	0.5187	NA	0.190272	0.322297	0.462497	0.207848	0.753321	NA	0.467198	0.716329	0.605559	0.882281	0.286736	0.0715308	0.273043	0.147149	0.850603	0.0324954	0.206622	NA	0.0862457
09CO018-N	CPTAC	TMT	NAT	Gastrointestinal	0.167586	NA	0.778255	0.671572	0.232986	NA	0.152871	NA	NA	0.0443491	0.0815451	0.312283	0.529941	0.244635	0.0613121	0.526466	0.111997	0.826896	NA	NA	0.314327	0.432863	0.395667	NA	0.609646	NA	0.127529	0.380748	0.473534	0.23319	0.708972	NA	0.396485	0.705293	0.550991	0.844472	0.216023	0.09626	0.280809	0.103413	0.855508	0.0249336	0.291437	NA	0.0854282
11CO079-N	CPTAC	TMT	NAT	Gastrointestinal	0.071122	NA	0.757204	0.795422	0.185367	NA	0.141018	NA	NA	0.0688739	0.0907419	0.284079	0.561823	0.318618	0.106274	0.500102	0.0921725	0.840589	NA	NA	0.325567	0.45514	0.375843	NA	0.604946	NA	0.22849	0.350705	0.420805	0.314327	0.672185	NA	0.549765	0.876558	0.518905	0.837523	0.257511	0.124668	0.333946	0.138565	0.864092	0.0183936	0.271408	NA	0.0555896
01CO022-N	CPTAC	TMT	NAT	Gastrointestinal	0.0911506	NA	0.764766	0.790517	0.17617	NA	0.122215	NA	NA	0.0801144	0.0815451	0.298794	0.573064	0.282444	0.077662	0.52851	0.105866	0.855508	NA	NA	0.358267	0.440016	0.377274	NA	0.610873	NA	0.22992	0.348866	0.460045	0.239117	0.695483	NA	0.483957	0.855712	0.543021	0.820969	0.289597	0.0952381	0.29348	0.111588	0.870223	0.0261598	0.340078	NA	0.0559984
09CO014-N	CPTAC	TMT	NAT	Gastrointestinal	0.0653996	NA	0.754547	0.827304	0.14858	NA	0.15655	NA	NA	0.11731	0.0780707	0.241978	0.584304	0.319027	0.0721439	0.49111	0.112814	0.850603	NA	NA	0.340282	0.421214	0.35888	NA	0.624566	NA	0.227877	0.3411	0.431228	0.270591	0.671367	NA	0.482935	0.907419	0.546291	0.798692	0.285101	0.127938	0.314531	0.128142	0.880646	0.025138	0.368486	NA	0.0496628
05CO047-N	CPTAC	TMT	NAT	Gastrointestinal	0.112541	NA	0.746324	0.820874	0.13991	NA	0.116013	NA	NA	0.141544	0.110703	0.248162	0.581291	0.322917	0.0704657	0.583129	0.12357	0.867443	NA	NA	0.26491	0.420343	0.410948	NA	0.616626	NA	0.276144	0.412786	0.500408	0.30719	0.696078	NA	0.543096	0.9471	0.526552	0.792075	0.244077	0.138072	0.295343	0.168505	0.875408	0.0467729	0.387255	NA	0.0547386
06CO001-N	CPTAC	TMT	NAT	Gastrointestinal	0.0804739	NA	0.782067	0.775123	0.160131	NA	0.134191	NA	NA	0.0876225	0.0782271	0.296773	0.560253	0.319444	0.0614788	0.542892	0.107026	0.863766	NA	NA	0.351307	0.424428	0.391136	NA	0.60723	NA	0.221814	0.326389	0.489583	0.253676	0.662786	NA	0.496936	0.88317	0.533905	0.829044	0.267974	0.125817	0.256536	0.128676	0.861315	0.0249183	0.359477	NA	0.0612745
16CO003-N	CPTAC	TMT	NAT	Gastrointestinal	0.116469	NA	0.749898	0.751737	0.180221	NA	NA	NA	NA	0.0890887	0.0723335	0.238455	0.552309	0.315693	0.0537393	0.584593	0.157744	0.843686	NA	NA	0.336126	0.423171	0.420719	NA	0.60707	NA	0.203106	0.382305	0.466285	0.21087	0.682264	NA	0.549448	0.926236	0.543318	0.829179	0.243359	0.12219	0.289538	0.124029	0.86841	0.0402534	0.364937	NA	0.05047
GTEX-Y8DK-0011-R10A-SM-HAKY1-N	CPTAC	TMT	Healthy	Brain	0.178191	0.396986	0.839539	0.886879	0.285638	0.181915	0.292553	0.0469858	NA	0.164539	0.305142	0.319858	0.74734	0.282624	0.115248	0.596986	0.337057	0.471809	0.237766	NA	0.205142	0.388475	0.563121	0.151064	0.708156	0.0271277	0.589716	0.49805	0.789716	0.357624	0.350709	NA	0.246631	0.535993	0.731206	0.368794	0.354255	0.301241	0.595922	0.593262	0.95266	0.523759	0.498759	0.0223404	0.178723
C3N-03183-T	CPTAC	TMT	Tumor	Brain	0.136348	0.14344	0.879965	0.870213	0.220745	0.165248	0.294326	0.0437943	NA	0.153191	0.296809	0.364362	0.811702	0.398936	0.244326	0.594858	0.272518	0.41383	0.166667	NA	0.306206	0.566312	0.478369	0.227128	0.706028	0.0342199	0.47961	0.320035	0.748582	0.213121	0.320745	NA	0.248936	0.596277	0.689362	0.582979	0.352305	0.252482	0.546986	0.260993	0.956206	0.448582	0.471809	0.0241135	0.136879
C3N-01505-T	CPTAC	TMT	Tumor	Brain	0.170567	0.166667	0.847163	0.89078	0.29273	0.110993	0.261525	0.0335106	NA	0.132447	0.324113	0.272163	0.803723	0.349645	0.200355	0.542021	0.241312	0.434043	0.204433	NA	0.371631	0.441667	0.506028	0.220567	0.727482	0.0695035	0.524291	0.456028	0.766844	0.264362	0.405674	NA	0.326064	0.575	0.675	0.420567	0.391135	0.258333	0.542199	0.321986	0.944858	0.334752	0.505851	0.0218085	0.160993
C3N-03188-T	CPTAC	TMT	Tumor	Brain	0.149823	0.228901	0.874468	0.842553	0.325	0.189539	0.252305	0.0381206	NA	0.135461	0.281206	0.332979	0.740248	0.271277	0.165248	0.565248	0.300355	0.410638	0.206738	NA	0.298759	0.439007	0.521986	0.208865	0.71578	0.0445035	0.499468	0.418617	0.739894	0.237766	0.375532	NA	0.317553	0.420922	0.675532	0.501418	0.35195	0.271099	0.55727	0.451064	0.95922	0.41844	0.477837	0.0152482	0.124645
C3L-02984-T	CPTAC	TMT	Tumor	Brain	0.15727	0.268617	0.86117	0.86844	0.287411	0.22695	0.250532	0.0443262	NA	0.126241	0.264362	0.306738	0.844149	0.34734	0.226773	0.564362	0.296986	0.415248	0.204787	NA	0.269681	0.501773	0.531915	0.25727	0.739716	0.0342199	0.535284	0.397695	0.785816	0.246277	0.393085	NA	0.360461	0.53883	0.64273	0.374113	0.315603	0.367376	0.559043	0.350177	0.964007	0.457979	0.613121	0.0301418	0.184043
C3L-02542-T	CPTAC	TMT	Tumor	Brain	0.149619	0.160433	0.905513	0.804645	0.21521	0.151392	0.279915	0.0384684	NA	0.153873	0.291615	0.364652	0.756072	0.272469	0.240737	0.595994	0.331856	0.387165	0.208296	NA	0.391952	0.583939	0.553625	0.33682	0.692962	0.0370502	0.501684	0.415529	0.685339	0.240206	0.411806	NA	0.362524	0.506293	0.630385	0.557525	0.34267	0.296047	0.536784	0.37777	0.952491	0.303492	0.452934	0.0202092	0.162914
C3L-01142-T	CPTAC	TMT	Tumor	Brain	0.138982	0.163269	0.903209	0.823258	0.24446	0.14306	0.262365	0.039532	NA	0.132601	0.293388	0.347279	0.772735	0.335579	0.229924	0.633753	0.277965	0.404184	0.191278	NA	0.398156	0.449743	0.483779	0.233115	0.735685	0.049282	0.491048	0.440347	0.807126	0.274065	0.396738	NA	0.315724	0.420138	0.651658	0.499911	0.367843	0.284879	0.55008	0.257224	0.942563	0.231697	0.503989	0.0267683	0.162383
C3L-01834-T	CPTAC	TMT	Tumor	Brain	0.165248	0.212411	0.854965	0.944504	0.324291	0.15461	0.268262	0.0494681	NA	0.14805	0.31383	0.343262	0.826418	0.410816	0.146809	0.592908	0.266135	0.396099	0.213298	NA	0.378014	0.427128	0.534574	0.242199	0.760638	0.0514184	0.573582	0.398404	0.798404	0.314894	0.42305	NA	0.304787	0.50922	0.696277	0.406915	0.377837	0.285106	0.567553	0.382801	0.950532	0.380674	0.492199	0.0187943	0.121099
C3N-02256-T	CPTAC	TMT	Tumor	Brain	0.144655	0.223542	0.886545	0.851445	0.269101	0.148732	0.259174	0.0496366	NA	0.144832	0.303492	0.36997	0.82184	0.284169	0.192874	0.571707	0.300301	0.383265	0.204928	NA	0.364474	0.49282	0.483425	0.27761	0.701294	0.0430775	0.527034	0.399043	0.735508	0.236483	0.409147	NA	0.319447	0.414997	0.728949	0.677362	0.350824	0.292856	0.523843	0.366602	0.955859	0.384329	0.463748	0.0164864	0.153164
C3N-01814-T	CPTAC	TMT	Tumor	Brain	0.17234	0.212411	0.86578	0.841312	0.24344	0.17305	0.289894	0.0391844	NA	0.16383	0.319326	0.375355	0.811702	0.314184	0.187766	0.576418	0.35656	0.40727	0.203723	NA	0.354787	0.502837	0.457624	0.266667	0.735284	0.0423759	0.51578	0.405496	0.728901	0.24078	0.363475	NA	0.241844	0.501241	0.702305	0.515248	0.399645	0.311702	0.551064	0.425709	0.95922	0.334752	0.55922	0.023227	0.144504
C3N-02770-T	CPTAC	TMT	Tumor	Brain	0.156503	0.203454	0.877316	0.858248	0.217845	0.170174	0.272351	0.0401151	0.0322	0.139773	0.301493	0.350063	0.798705	0.259759	0.180248	0.598849	0.253643	0.422918	0.196618	NA	0.300234	0.473107	0.476165	0.220004	0.698867	0.0208671	0.523296	0.40349	0.726929	0.2585	0.369671	NA	0.3542	0.452779	0.72603	0.51664	0.417161	0.288001	0.550818	0.343227	0.950351	0.415722	0.504947	0.0260838	0.104875
C3N-01364-T	CPTAC	TMT	Tumor	Brain	0.167326	0.115509	0.887909	0.847787	0.279597	0.15995	0.237675	0.0365239	0.0354444	0.11353	0.244332	0.329075	0.767362	0.261965	0.246671	0.593919	0.245232	0.416337	0.215545	NA	0.358942	0.472832	0.420655	0.209068	0.695394	0.0309464	0.467074	0.375675	0.763044	0.190896	0.259986	NA	0.45556	0.487406	0.654372	0.541922	0.284455	0.235157	0.546599	0.254228	0.941886	0.256207	0.444045	0.0255488	0.088701
C3L-00365-T	CPTAC	TMT	Tumor	Brain	0.179741	0.168046	0.846168	0.86362	0.269162	0.148974	0.263764	0.077186	0.0469593	0.111371	0.312343	0.329435	0.831954	0.346528	0.269341	0.553976	0.25009	0.435588	0.186218	NA	0.316121	0.491364	0.514754	0.215005	0.746492	0.0379633	0.609932	0.398705	0.738575	0.162109	0.336092	NA	0.336272	0.622706	0.695574	0.496761	0.36344	0.255668	0.520871	0.277438	0.95484	0.346887	0.519252	0.0185318	0.103454
C3L-03266-T	CPTAC	TMT	Tumor	Brain	0.142497	0.154192	0.835193	0.904102	0.258006	0.153293	0.235336	0.0469593	0.0478589	0.110831	0.271501	0.310543	0.810903	0.3181	0.219144	0.575747	0.225621	0.405542	0.177222	NA	0.333213	0.47769	0.450882	0.184599	0.6819	0.0313062	0.563872	0.374595	0.715545	0.188737	0.365959	NA	0.260885	0.47625	0.689637	0.506117	0.338791	0.24919	0.518172	0.29507	0.953041	0.324757	0.45502	0.0194315	0.0980569
C3N-01798-T	CPTAC	TMT	Tumor	Brain	0.149307	0.168196	0.87174	0.810577	0.279187	0.188883	0.252923	0.0447922	0.0323799	0.118367	0.277388	0.340169	0.791869	0.29106	0.24231	0.589495	0.332794	0.406188	0.179709	NA	0.327937	0.455118	0.492175	0.21047	0.718475	0.0372369	0.51592	0.376507	0.740421	0.203994	0.347904	NA	0.28998	0.471847	0.723152	0.447383	0.349343	0.29034	0.527973	0.329915	0.957007	0.339989	0.49973	0.00683576	0.119806
C3L-01146-T	CPTAC	TMT	Tumor	Brain	0.122684	0.138334	0.876776	0.860766	0.27433	0.144271	0.262637	0.0356179	0.0295017	0.136715	0.298795	0.336571	0.746537	0.273071	0.190862	0.560892	0.266235	0.443245	0.226839	NA	0.317323	0.430113	0.437849	0.220183	0.670444	0.0259039	0.479403	0.382623	0.737363	0.148588	0.262997	NA	0.308869	0.536248	0.672423	0.524735	0.334593	0.263716	0.540205	0.356359	0.95143	0.3229	0.443785	0.0093542	0.0615219
C3L-03748-T	CPTAC	TMT	Tumor	Brain	0.164297	0.157819	0.872053	0.887349	0.208926	0.15206	0.260932	0.0476876	0.0406694	0.137124	0.293864	0.34677	0.815908	0.290265	0.241317	0.593486	0.254634	0.401836	0.23016	NA	0.407234	0.444484	0.465179	0.158539	0.728271	0.03851	0.526363	0.472377	0.762282	0.201188	0.354148	NA	0.329674	0.65413	0.673925	0.411013	0.355048	0.26903	0.551377	0.316178	0.949973	0.396797	0.480835	0.00863775	0.107252
C3N-02783-T	CPTAC	TMT	Tumor	Brain	0.141932	0.162439	0.852671	0.88739	0.256521	0.150207	0.237633	0.0437129	0.0334593	0.140313	0.291239	0.366793	0.79061	0.292499	0.184925	0.561612	0.236553	0.379745	0.220723	NA	0.280806	0.456377	0.479583	0.180248	0.715237	0.0266235	0.536248	0.376866	0.748876	0.212089	0.364094	NA	0.361036	0.558554	0.647239	0.415722	0.310308	0.24123	0.583378	0.328656	0.95089	0.380284	0.518618	0.011333	0.0992984
GTEX-UTHO-0011-R10A-SM-HAKY2-N	CPTAC	TMT	Healthy	Brain	0.113371	0.3842	0.819327	0.88591	0.27029	0.182653	0.286845	0.0439086	0.0520065	0.155839	0.284866	0.335433	0.743567	0.299262	0.208206	0.624978	0.340831	0.433147	0.227821	NA	0.164117	0.375202	0.569372	0.184632	0.716214	0.0199748	0.601584	0.524744	0.798452	0.339032	0.389059	NA	0.30592	0.514306	0.735649	0.314738	0.350549	0.291524	0.591686	0.567392	0.952132	0.557675	0.507828	0.0142163	0.138744
C3L-02708-T	CPTAC	TMT	Tumor	Brain	0.187511	0.185532	0.888969	0.853698	0.362786	0.136944	0.280907	0.0329314	0.0509268	0.131366	0.303401	0.348569	0.793774	0.22998	0.239338	0.639734	0.281447	0.368724	0.207666	NA	0.206046	0.518985	0.514486	0.244736	0.670686	0.0275328	0.535181	0.380781	0.717294	0.23088	0.467338	NA	0.326075	0.588447	0.717833	0.480835	0.337412	0.255534	0.573151	0.248335	0.96257	0.323556	0.549757	0.00809789	0.131006
C3N-02782-T	CPTAC	TMT	Tumor	Brain	0.104981	0.177647	0.885021	0.852526	0.230316	0.162292	0.231923	0.0405285	0.0515979	0.1223	0.248349	0.293519	0.805749	0.336369	0.20657	0.627031	0.244242	0.415819	0.14551	NA	0.357793	0.530262	0.544367	0.246206	0.6822	0.0560614	0.512408	0.363864	0.709873	0.226388	0.400821	0.00964114	0.274772	0.441885	0.722014	0.502589	0.394572	0.291198	0.474558	0.308873	0.956793	0.303339	0.429923	0.0221389	0.10998
C3N-02186-T	CPTAC	TMT	Tumor	Brain	0.153901	0.180503	0.867702	0.87288	0.271559	0.170684	0.268345	0.0419568	0.0524906	0.166577	0.291198	0.348152	0.80682	0.375112	0.15158	0.589359	0.263524	0.430994	0.167113	NA	0.338868	0.477236	0.552044	0.180861	0.725406	0.0501696	0.559721	0.395287	0.760221	0.240314	0.323157	0.00892698	0.328513	0.532941	0.681843	0.442421	0.363328	0.296376	0.5599	0.372433	0.958043	0.361721	0.46581	0.0185681	0.113551
C3N-01367-T	CPTAC	TMT	Tumor	Brain	0.113929	0.182143	0.881964	0.896607	0.284464	0.233393	0.216964	0.0517857	0.045	0.102143	0.260179	0.306786	0.794464	0.374286	0.267679	0.529286	0.208036	0.33125	0.18	NA	0.361964	0.478214	0.505357	0.220179	0.756786	0.0698214	0.501071	0.365179	0.802857	0.215179	0.3575	0.00482143	0.264107	0.3425	0.685536	0.4475	0.360893	0.271071	0.570536	0.237857	0.959107	0.318036	0.48125	0.0232143	0.0866071
C3L-01048-T	CPTAC	TMT	Tumor	Brain	0.1589	0.163185	0.888234	0.832173	0.181753	0.18586	0.271202	0.0480271	0.0435636	0.170148	0.283699	0.337261	0.824139	0.277272	0.131405	0.607034	0.231566	0.416533	0.167827	NA	0.330477	0.602571	0.534904	0.276201	0.685592	0.0432066	0.521693	0.286735	0.711837	0.192823	0.259954	0.00981968	0.41439	0.417425	0.670595	0.500446	0.347795	0.340832	0.542046	0.266202	0.947866	0.353865	0.430102	0.0191037	0.12587
C3L-01149-T	CPTAC	TMT	Tumor	Brain	0.126585	0.267988	0.891448	0.820389	0.204071	0.162114	0.302089	0.0469559	0.0501696	0.147831	0.334583	0.363328	0.703981	0.289234	0.153008	0.634172	0.386717	0.402071	0.16265	NA	0.324049	0.781646	0.499554	0.284235	0.726834	0.0489198	0.508659	0.372076	0.61864	0.249063	0.355294	0.0242814	0.249598	0.580075	0.726477	0.723442	0.3203	0.287627	0.575969	0.2396	0.971434	0.398679	0.561507	0.0208891	0.180146
GTEX-R55F-0011-R10A-SM-HAKXY-N	CPTAC	TMT	Healthy	Brain	0.164971	0.344938	0.849491	0.875915	0.249241	0.200857	0.280307	0.0401714	0.0392787	0.185681	0.321907	0.345117	0.743439	0.349759	0.155508	0.608284	0.300661	0.464917	0.168363	NA	0.206213	0.420639	0.563114	0.15158	0.696661	0.0571327	0.624531	0.506695	0.788966	0.361007	0.298518	0.00642742	0.240136	0.501696	0.735404	0.366185	0.362614	0.319229	0.622567	0.554187	0.955365	0.582217	0.499197	0.0266024	0.122478
C3L-03260-T	CPTAC	TMT	Tumor	Brain	0.125714	0.2	0.873214	0.877143	0.286607	0.1775	0.233571	0.0401786	0.0494643	0.135893	0.264643	0.310536	0.796071	0.307857	0.193214	0.606429	0.260714	0.399643	0.170357	NA	0.303036	0.514107	0.519286	0.222143	0.696607	0.0503571	0.544286	0.398571	0.740179	0.234107	0.346964	0.00821429	0.306071	0.511786	0.710357	0.497321	0.320357	0.263929	0.57625	0.416607	0.996786	0.376429	0.509643	0.0201786	0.120714
C3N-01192-T	CPTAC	TMT	Tumor	Brain	0.123371	0.181218	0.853955	0.877879	0.246742	0.149259	0.248706	0.049634	0.0440993	0.134262	0.294055	0.313337	0.790037	0.360293	0.218889	0.527227	0.206749	0.399572	0.160864	NA	0.324942	0.448491	0.501518	0.158007	0.705767	0.0528477	0.529727	0.378325	0.752901	0.246206	0.316908	0.00714158	0.376361	0.494912	0.673808	0.44617	0.381718	0.229423	0.505088	0.370827	0.956615	0.291555	0.472594	0.0232101	0.0878415
C3L-03407-T	CPTAC	TMT	Tumor	Brain	0.115515	0.153187	0.870737	0.856276	0.232101	0.20532	0.231566	0.0746295	0.0423139	0.138011	0.254419	0.321907	0.778611	0.348866	0.239779	0.618104	0.281378	0.383503	0.216926	NA	0.399214	0.373505	0.439386	0.171398	0.739154	0.0728441	0.499911	0.451169	0.770934	0.260489	0.412605	0.00732012	0.353687	0.434744	0.668095	0.423139	0.363507	0.283342	0.576326	0.286735	0.9584	0.359579	0.497947	0.0216033	0.108909
C3L-03387-T	CPTAC	TMT	Tumor	Brain	0.15342	0.218253	0.875335	0.906055	0.207001	0.189141	0.258082	0.0401857	0.0355421	0.145562	0.272191	0.296482	0.834613	0.25826	0.188248	0.595463	0.289695	0.408823	0.245222	NA	0.26987	0.45651	0.541168	0.190927	0.706555	0.0333988	0.494017	0.396499	0.749241	0.237364	0.362386	0.00893017	0.321307	0.480979	0.661725	0.430613	0.31327	0.325058	0.527237	0.472227	0.956421	0.387212	0.45401	0.0187533	0.131095
C3L-02970-T	CPTAC	TMT	Tumor	Brain	0.179501	0.228342	0.898752	0.833868	0.223173	0.173262	0.289127	0.0527629	NA	0.177718	0.303209	0.329768	0.811052	0.314082	0.293048	0.553476	0.413725	0.438324	0.147237	0.103209	0.308378	0.487879	0.527629	0.211943	0.737968	0.0433155	0.525134	0.418182	0.751337	0.2041	0.35205	0.0146168	0.33975	0.583422	0.706061	0.460963	0.384314	0.28164	0.541355	0.446346	0.961676	0.405526	0.564706	0.0224599	0.140998
C3L-01043-T	CPTAC	TMT	Tumor	Brain	0.157782	0.144411	0.874487	0.863969	0.251025	0.118025	0.245498	0.065074	NA	0.15172	0.269567	0.340702	0.82118	0.284543	0.259226	0.589945	0.272954	0.38563	0.164379	0.101979	0.335532	0.513282	0.518631	0.213229	0.71314	0.0461758	0.509003	0.380817	0.761633	0.250134	0.273132	0.0058834	0.325192	0.630237	0.644143	0.543412	0.334462	0.270993	0.538955	0.28276	0.94491	0.315743	0.516313	0.0246033	0.111606
C3L-01156-T	CPTAC	TMT	Tumor	Brain	0.160071	0.217112	0.86738	0.843494	0.228164	0.148663	0.275045	0.0522282	NA	0.161319	0.285561	0.29893	0.796257	0.267023	0.151159	0.581818	0.260071	0.383779	0.17861	0.127807	0.324955	0.498574	0.508734	0.272906	0.697861	0.027451	0.525134	0.437077	0.728699	0.220499	0.348841	0.00926916	0.294652	0.42549	0.71533	0.459715	0.363102	0.313369	0.534759	0.392692	0.951872	0.310873	0.490018	0.0238859	0.156506
C3N-02183-T	CPTAC	TMT	Tumor	Brain	0.130838	0.144029	0.869162	0.870588	0.267201	0.145276	0.235472	0.0581105	NA	0.146168	0.280036	0.362032	0.790731	0.36025	0.205704	0.609626	0.287522	0.399822	0.187701	0.182709	0.361676	0.440285	0.496613	0.180214	0.742781	0.0525847	0.490731	0.39893	0.791444	0.291979	0.400357	0.00819964	0.296435	0.546881	0.660784	0.426738	0.372727	0.24902	0.602317	0.340285	0.958289	0.4082	0.526916	0.0253119	0.119786
GTEX-QVJO-0011-R10A-SM-HAKXV-N	CPTAC	TMT	Healthy	Brain	0.185918	0.370053	0.830838	0.851159	0.231907	0.178075	0.286988	0.0547237	NA	0.181818	0.283244	0.35918	0.742781	0.298039	0.182888	0.586809	0.327094	0.437611	0.185205	0.252941	0.200178	0.433333	0.555971	0.202674	0.697683	0.0393939	0.626203	0.528342	0.775758	0.33779	0.313191	0.00374332	0.276471	0.542068	0.731729	0.364884	0.339037	0.298217	0.607843	0.572371	0.954902	0.546881	0.498752	0.0240642	0.144385
C3L-03681-T	CPTAC	TMT	Tumor	Brain	0.178966	0.206952	0.853832	0.856863	0.283779	0.166132	0.257932	0.0543672	NA	0.180214	0.300891	0.365954	0.841711	0.284492	0.294831	0.573084	0.247059	0.408021	0.163458	0.100891	0.33066	0.412478	0.500535	0.193761	0.731194	0.0750446	0.563636	0.334403	0.752406	0.195009	0.358289	0.00516934	0.362032	0.355971	0.676827	0.461854	0.351872	0.305169	0.50107	0.221747	0.960606	0.417291	0.552763	0.0279857	0.111408
C3L-01154-T	CPTAC	TMT	Tumor	Brain	0.16738	0.202317	0.885205	0.845811	0.181283	0.2082	0.253832	0.0506239	NA	0.135294	0.252228	0.306774	0.81836	0.250089	0.238859	0.591266	0.30713	0.376114	0.179857	0.0989305	0.315152	0.528342	0.478075	0.232086	0.682353	0.0392157	0.526203	0.257932	0.720677	0.178431	0.358289	0.0130125	0.279679	0.454367	0.66328	0.503743	0.319073	0.253476	0.503565	0.333868	0.956506	0.36738	0.477005	0.016934	0.119251
C3L-03728-T	CPTAC	TMT	Tumor	Brain	0.18164	0.206061	0.873975	0.867736	0.272371	0.191266	0.272727	0.0568627	NA	0.172727	0.27451	0.322638	0.795544	0.33066	0.198396	0.604991	0.286988	0.423529	0.261319	0.108913	0.377718	0.443137	0.497683	0.215865	0.727451	0.0447415	0.512834	0.443494	0.779679	0.247237	0.390553	0.00499109	0.337077	0.54795	0.663815	0.454902	0.368449	0.300535	0.550802	0.350802	0.952585	0.409626	0.535116	0.0224599	0.117647
C3N-01818-T	CPTAC	TMT	Tumor	Brain	0.17754	0.240285	0.845455	0.849376	0.258824	0.151337	0.271658	0.0532977	NA	0.154545	0.292513	0.301604	0.775223	0.254724	0.229412	0.572549	0.289483	0.413725	0.190018	0.112121	0.30107	0.435116	0.447237	0.2041	0.727807	0.0474153	0.563636	0.422103	0.761319	0.234403	0.385027	0.0103387	0.316578	0.557576	0.693761	0.449733	0.34902	0.287701	0.538146	0.496078	0.958467	0.361497	0.561676	0.0178253	0.115865
C3L-00674-T	CPTAC	TMT	Tumor	Brain	0.124933	0.169552	0.810994	0.930394	0.23416	0.113154	0.239515	0.0469391	NA	0.141174	0.283241	0.351419	0.808852	0.317152	0.212386	0.501339	0.236302	0.380867	0.168481	0.129216	0.307871	0.438872	0.541496	0.214349	0.724255	0.0369445	0.47653	0.35713	0.721399	0.318579	0.301624	0.00767446	0.354453	0.466893	0.692486	0.453329	0.31965	0.237016	0.541674	0.387649	0.943245	0.290023	0.491165	0.0192754	0.10655
C3N-03186-T	CPTAC	TMT	Tumor	Brain	0.141449	0.190032	0.850305	0.852098	0.286662	0.157763	0.260846	0.0442811	0.0493008	0.169416	0.281463	0.322158	0.770886	0.298853	0.170312	0.537827	0.244174	0.427035	0.206705	NA	0.331481	0.432951	0.473467	0.184475	0.704195	0.0523485	0.508247	0.411617	0.75242	0.253854	0.320366	NA	0.31427	0.355504	0.701327	0.456436	0.344926	0.241843	0.555934	0.440122	0.956077	0.360703	0.491036	NA	0.115274
C3N-02181-T	CPTAC	TMT	Tumor	Brain	0.171418	0.167294	0.86516	0.837188	0.225749	0.129998	0.253183	0.0407029	0.0399857	0.159943	0.271114	0.338354	0.812085	0.364712	0.178411	0.590999	0.332616	0.375829	0.15797	NA	0.348395	0.506724	0.485386	0.223956	0.755424	0.033172	0.540434	0.415815	0.778555	0.200287	0.30841	NA	0.318092	0.537206	0.679398	0.526627	0.408463	0.278824	0.579523	0.266451	0.954097	0.357361	0.550654	NA	0.116909
C3N-02784-T	CPTAC	TMT	Tumor	Brain	0.145239	0.139143	0.870898	0.825713	0.288865	0.138964	0.255514	0.044289	0.0523579	0.122109	0.280617	0.320782	0.792003	0.321499	0.265017	0.619509	0.313968	0.386408	0.209611	NA	0.368478	0.467276	0.450959	0.253721	0.743052	0.0833782	0.531827	0.504931	0.7669	0.231128	0.334768	NA	0.311278	0.467994	0.720638	0.514793	0.377443	0.274879	0.588488	0.240631	0.96378	0.498476	0.535772	NA	0.104357
C3N-01517-T	CPTAC	TMT	Tumor	Brain	0.144855	0.160093	0.886339	0.827895	0.239512	0.184475	0.310506	0.0430262	0.0521692	0.159018	0.291682	0.365902	0.820904	0.316422	0.195769	0.579598	0.174256	0.40839	0.228397	NA	0.346719	0.554858	0.473646	0.292757	0.712262	0.0326282	0.484762	0.373969	0.718179	0.194335	0.292937	NA	0.335246	0.323593	0.682503	0.558265	0.375941	0.313912	0.526174	0.252062	0.963966	0.32933	0.474184	NA	0.101112
C3L-02707-T	CPTAC	TMT	Tumor	Brain	0.152743	0.175869	0.858372	0.876479	0.269631	0.144496	0.273216	0.0430262	0.0536034	0.152564	0.286483	0.325385	0.799032	0.275905	0.184654	0.587487	0.267659	0.429724	0.219433	NA	0.333991	0.497311	0.476336	0.245608	0.706705	0.035138	0.485299	0.382574	0.699175	0.204912	0.317318	NA	0.301542	0.408569	0.676945	0.487092	0.30441	0.26228	0.484403	0.296701	0.999462	0.389028	0.522051	NA	0.117963
C3L-02955-T	CPTAC	TMT	Tumor	Brain	0.125314	0.184833	0.85891	0.922911	0.260846	0.167981	0.240409	0.05199	0.0421298	0.141449	0.265507	0.349408	0.78469	0.375403	0.158659	0.573144	0.260488	0.392793	0.207243	NA	0.320545	0.427214	0.539799	0.183578	0.731983	0.0358551	0.571531	0.406597	0.761563	0.282001	0.332198	NA	0.322876	0.508247	0.697024	0.463607	0.367874	0.263894	0.563105	0.357655	0.964324	0.413589	0.506095	NA	0.0960918
C3N-03182-T	CPTAC	TMT	Tumor	Brain	0.11635	0.143241	0.875403	0.790606	0.251345	0.17085	0.30208	0.048763	0.0665113	0.143958	0.296343	0.348871	0.764073	0.283614	0.286303	0.595554	0.336501	0.390642	0.174256	NA	0.36375	0.522768	0.505378	0.198279	0.731983	0.0700968	0.472392	0.480459	0.749373	0.195948	0.304231	NA	0.335963	0.36644	0.720509	0.564539	0.397275	0.280029	0.538186	0.330047	0.963428	0.364468	0.453926	NA	0.154894
C3L-03392-T	CPTAC	TMT	Tumor	Brain	0.179961	0.171895	0.868794	0.870228	0.222441	0.172074	0.243234	0.0466033	0.0494712	0.151282	0.269045	0.281233	0.827926	0.321921	0.175659	0.576268	0.221187	0.41943	0.217781	NA	0.314214	0.409392	0.461194	0.180678	0.754795	0.0415845	0.498118	0.26779	0.780068	0.166159	0.353827	NA	0.260799	0.406883	0.670909	0.507797	0.379638	0.284101	0.52375	0.288403	0.960566	0.301308	0.549202	NA	0.0890841
GTEX-P44H-0011-R10A-SM-HAKXX-N	CPTAC	TMT	Healthy	Brain	0.141807	0.386698	0.838652	0.838473	0.268376	0.206705	0.273037	0.0575475	0.0847974	0.192184	0.32915	0.332556	0.747759	0.301721	0.112944	0.58157	0.308534	0.486554	0.264432	NA	0.2673	0.395303	0.552169	0.114199	0.693976	0.0234851	0.609717	0.498745	0.768376	0.380065	0.340445	NA	0.264252	0.548763	0.731983	0.362316	0.342237	0.259053	0.583363	0.642524	0.953209	0.523127	0.526712	NA	0.145213
C3L-03405-T	CPTAC	TMT	Tumor	Brain	0.143779	0.19559	0.885443	0.839369	0.3019	0.12621	0.236106	0.0401578	0.0555755	0.124238	0.260129	0.330584	0.812657	0.284331	0.169236	0.581391	0.364288	0.399426	0.175332	NA	0.295805	0.527788	0.524202	0.304769	0.709573	0.0315525	0.541951	0.380423	0.679814	0.206884	0.272678	NA	0.35389	0.339548	0.698458	0.522051	0.31445	0.260308	0.508785	0.319828	0.989064	0.308175	0.497849	NA	0.141449
C3L-02465-T	CPTAC	TMT	Tumor	Brain	0.186931	0.114444	0.843064	0.938761	0.241207	0.187645	0.254597	0.0408856	0.0344581	0.100696	0.264239	0.30191	0.757722	0.341368	0.259239	0.469023	0.220318	0.414569	0.242278	0.164256	0.299589	0.413855	0.506695	0.215319	0.786467	0.0644528	0.524371	0.380646	0.779504	0.306195	0.41564	NA	0.419925	0.408141	0.707552	0.530084	0.330834	0.256918	0.534547	0.499732	0.956258	0.373148	0.591323	0.0216033	0.119264
C3N-03473-T	CPTAC	TMT	Tumor	Brain	0.191148	0.14635	0.887739	0.807068	0.31965	0.160807	0.26111	0.0398001	0.0751383	0.129216	0.270034	0.307514	0.741389	0.343209	0.186686	0.628235	0.319293	0.367303	0.160271	0.0965554	0.338033	0.532393	0.485276	0.238622	0.700875	0.0232019	0.583616	0.353561	0.690344	0.247367	0.497234	NA	0.25415	0.446368	0.689631	0.512939	0.374085	0.259325	0.564876	0.195431	0.965733	0.300375	0.623951	0.0199893	0.137605
C3L-01049-T	CPTAC	TMT	Tumor	Brain	0.149589	0.128883	0.87326	0.849161	0.199572	0.108711	0.253659	0.0510532	0.0564084	0.11728	0.273117	0.313281	0.77276	0.293288	0.231703	0.639414	0.312567	0.330418	0.1387	0.101214	0.39236	0.486255	0.496251	0.180828	0.692788	0.0330239	0.435916	0.412353	0.726883	0.279365	0.362728	NA	0.317387	0.747055	0.682078	0.529097	0.348268	0.212424	0.529275	0.192788	0.943592	0.370403	0.450732	0.0237415	0.105141
C3N-02185-T	CPTAC	TMT	Tumor	Brain	0.166339	0.163662	0.882027	0.845261	0.260039	0.16741	0.279136	0.0542566	0.0531858	0.148135	0.30091	0.33143	0.79279	0.316438	0.256648	0.502231	0.263787	0.370694	0.213279	0.0924505	0.311083	0.431733	0.508478	0.185615	0.723184	0.0269498	0.569159	0.359986	0.731215	0.197394	0.332322	NA	0.271462	0.536677	0.678922	0.449581	0.36766	0.256113	0.548278	0.414956	0.962699	0.31965	0.525254	0.0153489	0.11244
C3N-01851-T	CPTAC	TMT	Tumor	Brain	0.131001	0.171337	0.813314	0.919864	0.247011	0.151347	0.235588	0.0499732	0.0401571	0.127789	0.281635	0.315902	0.803141	0.353561	0.199714	0.550776	0.220239	0.385151	0.265037	0.134035	0.307157	0.41567	0.485454	0.18151	0.741924	0.0417633	0.514724	0.419954	0.765304	0.246832	0.388185	NA	0.395502	0.643048	0.668213	0.434232	0.337319	0.205069	0.552383	0.279136	0.956273	0.386936	0.520792	0.0178476	0.10423
C3N-01816-T	CPTAC	TMT	Tumor	Brain	0.127967	0.123684	0.862217	0.750491	0.390505	0.190077	0.255934	0.0522934	0.0610387	0.12886	0.285561	0.327146	0.757451	0.235945	0.198287	0.597537	0.207567	0.358379	0.198644	0.0963769	0.389256	0.484562	0.454399	0.237194	0.671426	0.0323041	0.514903	0.329466	0.675888	0.146529	0.405319	NA	0.324648	0.279493	0.68624	0.516152	0.408531	0.282884	0.501874	0.329288	0.961985	0.289666	0.538818	0.0257005	0.124041
C3N-01369-T	CPTAC	TMT	Tumor	Brain	0.12674	0.194038	0.859871	0.931989	0.25723	0.144413	0.274009	0.0498036	0.0398072	0.124598	0.261335	0.297929	0.782221	0.41503	0.184755	0.51678	0.219386	0.391467	0.21528	0.17226	0.342378	0.405569	0.464834	0.188504	0.776865	0.0637272	0.480186	0.389504	0.780436	0.265084	0.386469	NA	0.32774	0.554088	0.700286	0.479472	0.366298	0.221171	0.558194	0.298643	0.938236	0.296858	0.531239	0.0146376	0.0965727
C3L-02642-T	CPTAC	TMT	Tumor	Brain	0.160985	0.193111	0.835981	0.87239	0.329109	0.186686	0.235945	0.0505087	0.0606818	0.161342	0.268071	0.316438	0.785115	0.294664	0.295377	0.585758	0.216491	0.384258	0.260575	0.107978	0.251294	0.454042	0.470284	0.213636	0.717116	0.0274853	0.600393	0.419061	0.739782	0.24237	0.35124	NA	0.227021	0.36766	0.696948	0.465465	0.330894	0.280921	0.496877	0.481349	0.957166	0.342852	0.560057	0.0165983	0.120293
GTEX-RU72-0011-R10A-SM-HAKXS-N	CPTAC	TMT	Healthy	Brain	0.154203	0.377476	0.830269	0.849902	0.175442	0.132964	0.275924	0.0603248	0.0820989	0.182402	0.299482	0.373014	0.744244	0.324291	0.188649	0.599679	0.34892	0.444583	0.179904	0.145815	0.183473	0.383723	0.539711	0.126361	0.706764	0.0232019	0.677316	0.523827	0.792611	0.387649	0.295021	NA	0.253257	0.512226	0.733179	0.369266	0.391754	0.313047	0.566839	0.572372	0.95431	0.527396	0.51401	0.0208817	0.0988756
C3L-03390-T	CPTAC	TMT	Tumor	Brain	0.196467	0.178444	0.908815	0.791042	0.306745	0.221984	0.328872	0.0538901	0.0804782	0.141685	0.279086	0.374911	0.811028	0.297645	0.220557	0.599036	0.259101	0.400785	0.262134	NA	0.424697	0.575839	0.549786	0.248037	0.740364	0.0374732	0.540685	0.378123	0.699679	0.181834	0.253926	0.01606	0.244647	0.31192	0.714668	0.596717	0.395253	0.315489	0.5207	0.274268	0.954497	0.30853	0.54818	0.0148108	0.149536
C3N-03088-T	CPTAC	TMT	Tumor	Brain	0.137402	0.201463	0.854033	0.913633	0.263026	0.156138	0.267309	0.0596003	0.0640614	0.139365	0.261064	0.331549	0.794076	0.365453	0.186652	0.602605	0.284261	0.411849	0.200749	NA	0.323876	0.449143	0.478944	0.166667	0.711813	0.0321199	0.538544	0.417559	0.764632	0.288901	0.337259	0.00713776	0.317987	0.500357	0.663276	0.45753	0.345468	0.268023	0.581727	0.419879	0.954318	0.396681	0.510707	0.0210564	0.0951106
C3L-01155-T	CPTAC	TMT	Tumor	Brain	0.167737	0.191827	0.865989	0.811206	0.29354	0.173091	0.267131	0.0583512	0.051035	0.154354	0.269986	0.326909	0.788187	0.286759	0.20753	0.565667	0.218237	0.441649	0.18576	NA	0.312991	0.490721	0.483226	0.202355	0.691292	0.0287295	0.471984	0.426124	0.70753	0.205389	0.326196	0.00999286	0.339222	0.49197	0.665953	0.478051	0.329051	0.288901	0.491078	0.370807	0.9495	0.317095	0.468951	0.0167737	0.0774447
C3N-03070-T	CPTAC	TMT	Tumor	Brain	0.137402	0.142934	0.864739	0.841542	0.221271	0.112955	0.196467	0.0424697	0.0581727	0.0970735	0.234832	0.296574	0.809957	0.312277	0.172734	0.531228	0.200393	0.354211	0.189151	NA	0.283191	0.564597	0.521056	0.31192	0.672198	0.0273019	0.507495	0.294611	0.684868	0.206995	0.339936	0.0137402	0.32459	0.526053	0.69379	0.638651	0.296752	0.225375	0.583869	0.282298	0.948965	0.3096	0.546395	0.0189151	0.101535
C3L-01045-T	CPTAC	TMT	Tumor	Brain	0.172734	0.109208	0.893647	0.776767	0.21217	0.130799	0.265346	0.0654889	0.0578158	0.136688	0.279979	0.308351	0.7798	0.31531	0.222877	0.556924	0.26267	0.382405	0.221627	NA	0.297109	0.551927	0.528729	0.23626	0.674161	0.0294433	0.469129	0.286938	0.71788	0.185403	0.264989	0.0119557	0.327088	0.544968	0.669879	0.506959	0.314775	0.28783	0.557281	0.260528	0.951285	0.290685	0.452177	0.0183797	0.119736
C3L-00677-T	CPTAC	TMT	Tumor	Brain	0.124019	0.162919	0.875446	0.872234	0.251071	0.15596	0.25339	0.0544254	0.066738	0.13758	0.284797	0.313169	0.807281	0.341899	0.195931	0.530157	0.234297	0.340828	0.207709	NA	0.306567	0.494647	0.523376	0.211813	0.720021	0.0324768	0.496431	0.415061	0.733226	0.251784	0.344218	0.00785153	0.394183	0.506424	0.6995	0.527123	0.316024	0.215739	0.532477	0.346538	0.946824	0.291756	0.422912	0.0167737	0.136331
C3N-02255-T	CPTAC	TMT	Tumor	Brain	0.150428	0.201285	0.862241	0.830835	0.267844	0.16167	0.283369	0.0531763	0.0713776	0.118665	0.287473	0.354568	0.795325	0.284261	0.235724	0.556567	0.210029	0.398822	0.196467	NA	0.251784	0.524804	0.534618	0.23733	0.6697	0.0326552	0.552284	0.290864	0.695575	0.222163	0.319058	0.0103498	0.209315	0.656317	0.677373	0.525517	0.333869	0.247323	0.613847	0.387045	0.957709	0.359565	0.503034	0.0255175	0.114739
C3L-01061-T	CPTAC	TMT	Tumor	Brain	0.18469	0.200749	0.905246	0.870271	0.258565	0.12045	0.320128	0.0567452	0.079586	0.130264	0.326196	0.346181	0.801035	0.275161	0.22359	0.565132	0.21449	0.445039	0.179872	NA	0.375803	0.563704	0.491256	0.232512	0.719129	0.0267666	0.47359	0.266238	0.724304	0.221806	0.424518	0.0115989	0.427016	0.330121	0.703426	0.667202	0.380443	0.28551	0.531585	0.311742	0.961813	0.40364	0.459136	0.0217702	0.0985011
C3L-02041-T	CPTAC	TMT	Tumor	Brain	0.184154	0.177016	0.830835	0.862777	0.2798	0.174518	0.221984	0.0399714	0.0596003	0.137402	0.241256	0.298715	0.788544	0.336902	0.170949	0.563348	0.234654	0.398108	0.191649	NA	0.302998	0.459315	0.568522	0.223055	0.721449	0.0408637	0.536224	0.44611	0.775874	0.267309	0.387223	0.00499643	0.323162	0.549786	0.6904	0.479479	0.31656	0.257852	0.605282	0.301749	0.94843	0.398287	0.49768	0.0226624	0.101178
C3L-01046-T	CPTAC	TMT	Tumor	Brain	0.153997	0.113847	0.889722	0.837794	0.341006	0.147752	0.257495	0.0540685	0.0612063	0.131692	0.274447	0.324768	0.812991	0.313348	0.205211	0.581192	0.266238	0.458066	0.16399	NA	0.351535	0.45414	0.465203	0.210385	0.723233	0.038187	0.462348	0.51035	0.767131	0.255353	0.41167	0.0105282	0.315132	0.508565	0.687901	0.518558	0.431656	0.28783	0.534975	0.296395	0.932191	0.377231	0.476089	0.0173091	0.105103
C3N-01518-T	CPTAC	TMT	Tumor	Brain	0.167023	0.13779	0.855971	0.876471	0.302317	0.166845	0.25205	0.0672014	0.0409982	0.139037	0.272549	0.310517	0.801604	0.327986	0.194831	0.601961	0.259002	0.455971	0.213369	0.0903743	0.28984	0.461141	0.479857	0.196435	0.743672	0.0459893	0.530838	0.446346	0.775045	0.21123	0.324064	0.00766488	0.199643	0.4041	0.700178	0.541711	0.35508	0.245811	0.545811	0.328877	0.951515	0.358824	0.521747	0.0151515	0.103387
C3N-00662-T	CPTAC	TMT	Tumor	Brain	0.179323	0.206952	0.891444	0.82959	0.291087	0.183779	0.277362	0.0527629	0.0561497	0.140285	0.294118	0.367558	0.79287	0.301961	0.203387	0.628877	0.293761	0.433155	0.225847	0.0857398	0.334759	0.507487	0.483957	0.252763	0.721212	0.0327986	0.512656	0.409269	0.724421	0.221212	0.418004	0.0124777	0.290731	0.402674	0.691266	0.525668	0.417291	0.365775	0.529055	0.338324	0.960606	0.372014	0.451337	0.0237077	0.154545
C3L-03400-T	CPTAC	TMT	Tumor	Brain	0.143137	0.127986	0.889483	0.846168	0.201248	0.140998	0.26738	0.0693405	0.05918	0.116221	0.280927	0.345811	0.767201	0.320499	0.263815	0.556863	0.284135	0.386809	0.175401	0.0848485	0.344563	0.479501	0.44902	0.225134	0.727451	0.0427807	0.490196	0.417825	0.743672	0.23066	0.375223	0.00891266	0.232442	0.722816	0.668093	0.490374	0.365597	0.261676	0.552228	0.270945	0.945098	0.306239	0.481818	0.0203209	0.108913
C3N-01815-T	CPTAC	TMT	Tumor	Brain	0.139216	0.143137	0.870588	0.881996	0.220856	0.137968	0.257932	0.0679144	0.0515152	0.15615	0.290374	0.371658	0.785205	0.331373	0.224955	0.590196	0.264528	0.450802	0.186631	0.0841355	0.31836	0.471123	0.443316	0.221747	0.760784	0.0417112	0.525847	0.363458	0.813369	0.223886	0.405348	0.00909091	0.400357	0.503209	0.687879	0.495187	0.405169	0.313191	0.583066	0.335651	0.958111	0.382353	0.550089	0.0185383	0.103743
C3N-01856-T	CPTAC	TMT	Tumor	Brain	0.145633	0.135472	0.869875	0.925668	0.195009	0.148663	0.328877	0.0811052	0.0472371	0.166132	0.316399	0.385561	0.833333	0.37148	0.202139	0.574688	0.237077	0.41533	0.259893	0.120677	0.282531	0.494296	0.412299	0.189483	0.688948	0.0459893	0.535294	0.327451	0.731551	0.199465	0.285027	0.00962567	0.2041	0.402674	0.714795	0.537255	0.397683	0.257041	0.591266	0.265954	0.961854	0.422103	0.436007	0.0144385	0.102674
C3L-02704-T	CPTAC	TMT	Tumor	Brain	0.158645	0.157576	0.852406	0.889127	0.23975	0.209804	0.239037	0.0572193	0.0525847	0.14492	0.263636	0.342246	0.853654	0.304456	0.2041	0.580214	0.270588	0.426916	0.207487	0.0869875	0.336007	0.384492	0.480036	0.168984	0.72549	0.0376114	0.551159	0.320143	0.777184	0.206239	0.324421	0.00748663	0.262745	0.343137	0.650089	0.454011	0.324242	0.285383	0.523173	0.308378	0.960606	0.369519	0.528342	0.0226381	0.104278
GTEX-RN5K-0011-R10A-SM-HAKXU-N	CPTAC	TMT	Healthy	Brain	0.153476	0.383601	0.799465	0.893048	0.26328	0.165597	0.268271	0.0527629	0.0885918	0.123708	0.277362	0.33779	0.77041	0.370588	0.200178	0.582353	0.311408	0.454724	0.190553	0.154902	0.255437	0.393226	0.532442	0.170053	0.715152	0.0247772	0.645276	0.472014	0.755437	0.397683	0.270588	0.00695187	0.232977	0.513369	0.727807	0.409447	0.361141	0.301783	0.615686	0.542424	0.952406	0.567201	0.493405	0.0153298	0.100357
C3L-01887-T	CPTAC	TMT	Tumor	Brain	0.141533	0.233333	0.853119	0.876471	0.163458	0.160071	0.270766	0.0484848	0.0477718	0.148128	0.286631	0.343494	0.776649	0.272727	0.167736	0.569519	0.255971	0.413191	0.166132	0.106595	0.31426	0.491622	0.503209	0.222103	0.706061	0.0319073	0.546881	0.353298	0.7	0.276649	0.311052	0.011943	0.35918	0.432977	0.674866	0.497326	0.359537	0.265597	0.541711	0.455258	0.958645	0.440998	0.485205	0.0176471	0.120499
C3N-01857-T	CPTAC	TMT	Tumor	Brain	0.149046	0.213942	0.880193	0.827955	0.346942	0.171154	0.278659	0.0468889	0.0543769	0.143341	0.283116	0.35764	0.808344	0.317347	0.198253	0.558567	0.263327	0.357283	0.164557	0.0914602	0.272776	0.525584	0.506686	0.235336	0.63309	0.0249599	0.539312	0.372794	0.735782	0.26921	0.351756	0.00873596	0.322696	0.33571	0.688536	0.557497	0.383847	0.348012	0.56445	0.405063	0.959173	0.39704	0.585666	0.0183633	0.144589
C3N-01196-T	CPTAC	TMT	Tumor	Brain	0.160963	0.12246	0.898396	0.778431	0.22656	0.147594	0.286096	0.0477718	0.0475936	0.13672	0.315508	0.362389	0.741711	0.237255	0.222282	0.615508	0.285383	0.397861	0.145811	0.0793226	0.268093	0.593583	0.552585	0.286631	0.708021	0.0294118	0.522103	0.368627	0.682175	0.232799	0.379857	0.0199643	0.354724	0.333155	0.714973	0.616756	0.344563	0.286809	0.552941	0.302674	0.95508	0.28574	0.454902	0.016934	0.182888
GTEX-WVLH-0011-R10A-SM-HAKXZ-N	CPTAC	TMT	Healthy	Brain	0.175695	0.36403	0.840737	0.859697	0.285302	0.168653	0.272662	0.0478512	0.0467678	0.197183	0.282412	0.342001	0.719213	0.265619	0.133261	0.607981	0.293247	0.499278	0.204406	0.19303	0.179307	0.393283	0.538823	0.119357	0.689238	0.0148068	0.596966	0.526724	0.7658	0.343445	0.397436	0.00144456	0.24991	0.518779	0.741784	0.369989	0.390213	0.275009	0.575659	0.587757	0.956482	0.552185	0.516432	0.0238353	0.146804
C3N-01366-T	CPTAC	TMT	Tumor	Brain	0.141903	0.165373	0.903232	0.82885	0.25835	0.135584	0.239754	0.0460372	0.0702293	0.176747	0.289944	0.353313	0.878317	0.420473	0.168081	0.642896	0.316303	0.404586	0.192815	0.0740206	0.409821	0.463802	0.498646	0.187218	0.72143	0.0398989	0.539448	0.498827	0.733345	0.258169	0.484925	0.00397184	0.325329	0.47644	0.717277	0.518505	0.424264	0.25167	0.492147	0.219354	0.955768	0.34916	0.609677	0.0148041	0.119155
[truncated: 3,510 more rows]
[truncated: 428 more columns]

## Sheet: SuppFig13E_harmonized
samples	dataset	method	type	tissue_group	ABL1	ABL2	ADRM1	ALAD	ALG13	AMFR	ANAPC1	ANAPC10	ANAPC16	ANAPC4	ANAPC5	ANAPC7	ANKFY1	ANKRD13A	ANKZF1	ARIH1	ARIH2	ARMC8	ASB6	ASB9	ASCC2	ASH2L	ASPSCR1	ATF7IP	ATG3	ATG4A	ATG4B	ATG5	ATG7	ATXN3	AUP1	AURKB	BAG1	BAG2	BAG6	BAZ1B	BIRC6	BRAP	BRCC3	CALCOCO1	CAND1	CAND2	CBL	CBLB	CBLL1
[truncated: 4,134 more rows]
[truncated: 428 more columns]

[truncated: 7 more sheets: SuppFig13F, SuppFig14B, Fig2C_downset_genes, Fig2D_upset_genes, Fig4A_pQTL_with_correction, Fig3B_pancan, Fig3C_percan]
