# Supplementary material for: Pan-cancer proteogenomic interrogation of the Ubiquitin Proteasome System
Source: bioRxiv. 2026 May 10:2026.03.23.713741. Originally published 2026 Mar 26. Preprint. [Version 2] doi: 10.64898/2026.03.23.713741 (PMC13041857; doi:10.64898/2026.03.23.713741)
Supplement: Supplement 4 [file media-4.xlsx]

## Sheet: README
TAB	DESCRIPTION
CPTAC_TRIM28_dep	Pancan tumor high vs low dep-gsea
CPTAC_TRIM28_C6	Pancan tumor high vs low dep-gsea
CPTAC_TRIM28_CGP	Pancan tumor high vs low dep-gsea
CPTAC_TRIM28_CP-PID	Pancan tumor high vs low dep-gsea
CPTAC_TRIM28_CP-REACTOME	Pancan tumor high vs low dep-gsea
CPTAC_TRIM28_GO-BP	Pancan tumor high vs low dep-gsea
CPTAC_TRIM28_GO-CC	Pancan tumor high vs low dep-gsea
CPTAC_TRIM28_GO-MF	Pancan tumor high vs low dep-gsea
CPTAC_TRIM28_H	Pancan tumor high vs low dep-gsea
CPTAC_TRIM28_TFT-GTRD	Pancan tumor high vs low dep-gsea
CPTAC_UBR5_dep	Pancan tumor high vs low dep-gsea
CPTAC_UBR5_C6	Pancan tumor high vs low dep-gsea
CPTAC_UBR5_CGP	Pancan tumor high vs low dep-gsea
CPTAC_UBR5_CP-PID	Pancan tumor high vs low dep-gsea
CPTAC_UBR5_CP-REACTOME	Pancan tumor high vs low dep-gsea
CPTAC_UBR5_GO-BP	Pancan tumor high vs low dep-gsea
CPTAC_UBR5_GO-CC	Pancan tumor high vs low dep-gsea
CPTAC_UBR5_GO-MF	Pancan tumor high vs low dep-gsea
CPTAC_UBR5_H	Pancan tumor high vs low dep-gsea
CPTAC_UBR5_TFT-GTRD	Pancan tumor high vs low dep-gsea
CPTAC_TRIM28_GBM_dep	Percan tumor high vs low dep-gsea
CPTAC_TRIM28_GBM_C6	Percan tumor high vs low dep-gsea
CPTAC_TRIM28_GBM_CGP	Percan tumor high vs low dep-gsea
CPTAC_TRIM28_GBM_CP-PID	Percan tumor high vs low dep-gsea
CPTAC_TRIM28_GBM_CP-REACTOME	Percan tumor high vs low dep-gsea
CPTAC_TRIM28_GBM_GO-BP	Percan tumor high vs low dep-gsea
CPTAC_TRIM28_GBM_GO-CC	Percan tumor high vs low dep-gsea
CPTAC_TRIM28_GBM_GO-MF	Percan tumor high vs low dep-gsea
CPTAC_TRIM28_GBM_H	Percan tumor high vs low dep-gsea
CPTAC_TRIM28_GBM_TFT-GTRD	Percan tumor high vs low dep-gsea
CPTAC_TRIM28_HNSCC_dep	Percan tumor high vs low dep-gsea
CPTAC_TRIM28_HNSCC_C6	Percan tumor high vs low dep-gsea
CPTAC_TRIM28_HNSCC_CGP	Percan tumor high vs low dep-gsea
CPTAC_TRIM28_HNSCC_CP-PID	Percan tumor high vs low dep-gsea
CPTAC_TRIM28_HNSCC_CP-REACTOME	Percan tumor high vs low dep-gsea
CPTAC_TRIM28_HNSCC_GO-BP	Percan tumor high vs low dep-gsea
CPTAC_TRIM28_HNSCC_GO-CC	Percan tumor high vs low dep-gsea
CPTAC_TRIM28_HNSCC_GO-MF	Percan tumor high vs low dep-gsea
CPTAC_TRIM28_HNSCC_H	Percan tumor high vs low dep-gsea
CPTAC_TRIM28_HNSCC_TFT-GTRD	Percan tumor high vs low dep-gsea
TRIM28-GBM-drug-sensitivity	PRISM drug sensitivity correlation
TRIM28-HNSCC-drug-sensitivity	PRISM drug sensitivity correlation

## Sheet: CPTAC_TRIM28_dep
gene	logFC	AveExpr	t	P.Value	adj.P.Val	B	logP.adj	signed_logP
RNF185	0.543293	24.9584	4.57586	5.91854685962476e-06	0.0122441	3.63251	1.91207	1.91207
THRAP3	0.205831	27.2532	4.54955	6.67703727312336e-06	0.0122441	3.52505	1.91207	1.91207
MAX	0.255076	24.0541	4.48834	8.81948232743931e-06	0.0122441	3.27721	1.91207	1.91207
MICAL2	0.484595	22.1884	4.47084	9.54420551230105e-06	0.0122441	3.20693	1.91207	1.91207
TMEM199	0.414504	24.196	4.41324	1.23538797718469e-05	0.0122441	2.97743	1.91207	1.91207
PYCR2	0.333004	24.573	4.3938	1.34696575425446e-05	0.0122441	2.90058	1.91207	1.91207
TIMP3	0.552088	24.6717	4.38535	1.39841270529104e-05	0.0122441	2.86727	1.91207	1.91207
ARPC1B	0.253787	27.0154	4.33175	1.77125799804196e-05	0.0124971	2.65737	1.90319	1.90319
MRPL47	0.1885	24.2633	4.32367	1.83511244530335e-05	0.0124971	2.62593	1.90319	1.90319
PAF1	0.277695	24.8525	4.28232	2.1977238240874e-05	0.0134698	2.46596	1.87064	1.87064
HNRNPA1	0.727463	25.9509	4.2487	2.54205421349402e-05	0.0141639	2.33692	1.84882	1.84882
MRPL52	0.273189	22.3384	4.2111	2.98801895040198e-05	0.0152613	2.19373	1.81641	1.81641
HECTD1	0.398026	25.469	4.16125	3.69526985609485e-05	0.0152997	2.00569	1.81532	1.81532
INTS13	0.207176	24.0308	4.15131	3.85405666454585e-05	0.0152997	1.96847	1.81532	1.81532
FBLN2	0.601976	26.9507	4.1352	4.12562098551518e-05	0.0152997	1.90826	1.81532	1.81532
RPS21	0.194294	28.2022	4.10875	4.61105585325128e-05	0.0152997	1.80993	1.81532	1.81532
RPL32	0.299874	28.1913	4.09812	4.8209831405569e-05	0.0152997	1.77059	1.81532	1.81532
BZW2	0.227192	25.7343	4.09185	4.94912150827633e-05	0.0152997	1.74741	1.81532	1.81532
NCAM1	-0.801111	23.7704	-4.08036	5.19222102276616e-05	0.0152997	1.70506	1.81532	-1.81532
KRT19	1.04078	29.2954	4.07265	5.36190484095085e-05	0.0152997	1.67666	1.81532	1.81532
RBMX	0.205583	27.9759	4.0688	5.44840791157923e-05	0.0152997	1.66253	1.81532	1.81532
IRS1	0.598455	23.2717	4.06689	5.49181487905571e-05	0.0152997	1.65553	1.81532	1.81532
RPS11	0.197771	28.3869	4.04798	5.94034017668888e-05	0.0157125	1.58623	1.80375	1.80375
SHC1	0.176361	24.0333	4.03949	6.1527204323717e-05	0.0157125	1.55523	1.80375	1.80375
CPOX	0.214921	24.8645	4.00398	7.12176448265881e-05	0.017015	1.42623	1.76917	1.76917
MBD2	0.234873	24.0018	4.00071	7.21798235979691e-05	0.017015	1.4144	1.76917	1.76917
N4BP1	0.237179	23.9554	3.97251	8.1001845291233e-05	0.0172608	1.31278	1.76294	1.76294
LMO7	0.408595	25.869	3.95401	8.73354024499336e-05	0.0172608	1.24648	1.76294	1.76294
RPS29	0.242949	27.2133	3.94608	9.019165470733e-05	0.0172608	1.21814	1.76294	1.76294
RPL35	0.529177	25.4489	3.93906	9.27912452325492e-05	0.0172608	1.19313	1.76294	1.76294
TXNDC5	0.274265	28.428	3.9359	9.39871508169337e-05	0.0172608	1.18185	1.76294	1.76294
EXOSC1	0.218944	23.6866	3.92429	9.85003812420738e-05	0.0172608	1.14058	1.76294	1.76294
TSPYL5	0.581467	22.8925	3.91901	0.00010062	0.0172608	1.12184	1.76294	1.76294
GCN1	0.186868	26.7308	3.91831	0.000100902	0.0172608	1.11938	1.76294	1.76294
SEC24D	0.26993	25.9956	3.91772	0.000101143	0.0172608	1.11728	1.76294	1.76294
UTP23	0.360635	22.3845	3.91696	0.000101454	0.0172608	1.11458	1.76294	1.76294
SFRP4	0.6851	23.648	3.91032	0.000104201	0.0172608	1.09108	1.76294	1.76294
LTBP2	0.552788	26.1867	3.89578	0.000110471	0.0178177	1.03969	1.74915	1.74915
STK24	0.138741	25.0659	3.87646	0.000119349	0.0182163	0.971737	1.73954	1.73954
CUX1	0.26406	25.3657	3.87196	0.000121513	0.0182163	0.955942	1.73954	1.73954
PTBP3	0.257201	25.8706	3.86681	0.000124031	0.0182163	0.937919	1.73954	1.73954
SRSF2	0.218132	27.9276	3.84037	0.000137775	0.0182163	0.845612	1.73954	1.73954
P3H1	0.224443	25.2681	3.83884	0.000138611	0.0182163	0.840303	1.73954	1.73954
MAPK13	0.482461	24.0561	3.83631	0.000140009	0.0182163	0.831493	1.73954	1.73954
P3H3	0.398898	23.8753	3.83617	0.000140083	0.0182163	0.831028	1.73954	1.73954
RAI14	0.262652	25.7126	3.83613	0.00014011	0.0182163	0.830857	1.73954	1.73954
RPL26L1	0.514917	23.172	3.82363	0.000147205	0.0182163	0.787495	1.73954	1.73954
POLDIP2	0.116268	24.3483	3.82116	0.000148647	0.0182163	0.778937	1.73954	1.73954
CRYAB	-0.559501	27.705	-3.8172	0.000150985	0.0182163	0.765242	1.73954	-1.73954
CTHRC1	0.572474	24.6746	3.81413	0.000152826	0.0182163	0.754609	1.73954	1.73954
PSTPIP2	0.309902	24.1296	3.81084	0.000154819	0.0182163	0.743239	1.73954	1.73954
KRT8	0.876261	30.0768	3.80758	0.000156813	0.0182163	0.732009	1.73954	1.73954
TOE1	0.270011	23.1881	3.80643	0.000157524	0.0182163	0.728043	1.73954	1.73954
CEBPB	0.324868	23.6785	3.79844	0.000162553	0.0184121	0.700478	1.7349	1.7349
PTPRK	0.221848	23.3692	3.79428	0.000165225	0.0184121	0.686175	1.7349	1.7349
PARP9	0.226755	25.292	3.7866	0.000170273	0.0185552	0.659784	1.73153	1.73153
NOL6	0.213047	24.0547	3.78024	0.000174564	0.0185552	0.637965	1.73153	1.73153
MFAP5	0.492673	25.1751	3.7729	0.000179639	0.0185552	0.612842	1.73153	1.73153
TMA16	0.191905	24.0523	3.7681	0.000183036	0.0185552	0.596424	1.73153	1.73153
POLB	0.263669	24.0435	3.76744	0.000183509	0.0185552	0.594164	1.73153	1.73153
PDCD10	0.215182	25.5112	3.76582	0.000184674	0.0185552	0.588616	1.73153	1.73153
AGPAT5	-0.409502	24.8835	-3.75189	0.000194958	0.0192726	0.541136	1.71506	-1.71506
IARS2	0.154158	26.3714	3.7433	0.000201568	0.0194346	0.511934	1.71142	1.71142
EFEMP2	0.372743	25.2893	3.73758	0.000206089	0.0194346	0.492506	1.71142	1.71142
OARD1	0.178429	23.9966	3.7352	0.000207995	0.0194346	0.484448	1.71142	1.71142
ZBTB7B	0.458722	22.3345	3.73361	0.000209282	0.0194346	0.479049	1.71142	1.71142
PRKCD	0.216204	25.0108	3.72632	0.00021526	0.0196914	0.454392	1.70572	1.70572
DAPK3	0.207534	23.7796	3.72226	0.000218662	0.0197085	0.440666	1.70535	1.70535
SERPINB7	0.531534	21.784	3.71226	0.000227255	0.0198711	0.406932	1.70178	1.70178
COLGALT1	0.17699	25.9234	3.70256	0.000235899	0.0198711	0.374271	1.70178	1.70178
RAB11FIP1	0.50536	24.7786	3.69608	0.000241836	0.0198711	0.352529	1.70178	1.70178
SP1	0.241616	24.2037	3.69606	0.000241862	0.0198711	0.352436	1.70178	1.70178
TTC17	0.331607	22.2684	3.69452	0.000243294	0.0198711	0.347273	1.70178	1.70178
RCN3	0.359673	25.8554	3.69241	0.000245272	0.0198711	0.340193	1.70178	1.70178
RPS3	0.15649	28.8565	3.69216	0.000245501	0.0198711	0.339378	1.70178	1.70178
FUBP1	0.205901	27.8278	3.6912	0.000246403	0.0198711	0.336169	1.70178	1.70178
DSG2	0.622058	25.4223	3.67681	0.000260358	0.0199758	0.288004	1.6995	1.6995
CNN2	0.371243	27.7459	3.67528	0.000261882	0.0199758	0.282903	1.6995	1.6995
SELENOM	0.257198	24.0834	3.67497	0.000262188	0.0199758	0.281882	1.6995	1.6995
SF3B1	0.14506	26.6897	3.67029	0.000266914	0.0199758	0.266268	1.6995	1.6995
SEC61B	0.241841	26.1143	3.66761	0.00026966	0.0199758	0.257323	1.6995	1.6995
SND1	0.17317	28.0068	3.66718	0.000270098	0.0199758	0.255905	1.6995	1.6995
NFKB2	0.172929	24.8234	3.66617	0.000271143	0.0199758	0.252531	1.6995	1.6995
NDRG2	-0.330165	25.5707	-3.66173	0.000275762	0.0199758	0.237771	1.6995	-1.6995
STK26	0.429527	23.6715	3.66007	0.000277515	0.0199758	0.232235	1.6995	1.6995
KIF16B	0.319945	23.0198	3.65745	0.000280294	0.0199758	0.223532	1.6995	1.6995
RPL37A	0.228068	27.4383	3.65397	0.000284028	0.0200093	0.211968	1.69877	1.69877
HBD	-0.37793	29.3842	-3.64673	0.000291938	0.020274	0.187976	1.69306	-1.69306
LRRC59	0.200798	27.4366	3.64331	0.000295747	0.020274	0.176656	1.69306	1.69306
RBM8A	0.231394	26.9164	3.64157	0.000297709	0.020274	0.170882	1.69306	1.69306
PPP1CA	0.184859	26.4944	3.63267	0.000307915	0.0207092	0.141454	1.68384	1.68384
MTPAP	0.250998	24.1043	3.6289	0.000312327	0.0207092	0.129034	1.68384	1.68384
MYL4	-0.305195	21.8428	-3.6272	0.000314336	0.0207092	0.123437	1.68384	-1.68384
DNAJC8	0.181864	26.7052	3.61916	0.000324027	0.0207092	0.0969383	1.68384	1.68384
DHX33	0.29696	21.4765	3.61914	0.000324045	0.0207092	0.0968906	1.68384	1.68384
KRT18	0.695106	29.3811	3.61887	0.000324373	0.0207092	0.0960088	1.68384	1.68384
RPS2	0.148553	28.6851	3.61437	0.000329925	0.0207451	0.0812002	1.68308	1.68308
KHNYN	0.202608	22.8082	3.61115	0.000333944	0.0207451	0.0706372	1.68308	1.68308
LSR	0.544199	23.914	3.60797	0.00033796	0.0207451	0.060209	1.68308	1.68308
RPL30	0.19735	28.121	3.60757	0.000338475	0.0207451	0.0588809	1.68308	1.68308
PRUNE2	-0.663451	21.6509	-3.59893	0.000349634	0.0212169	0.03059	1.67332	-1.67332
NPNT	0.4604	23.366	3.59547	0.000354202	0.0212833	0.019271	1.67196	1.67196
CFL2	-0.277177	25.8914	-3.58987	0.000361717	0.0215239	0.000963876	1.66708	-1.66708
HPGDS	0.386047	22.335	3.57392	0.000383926	0.0226258	-0.0509716	1.6454	1.6454
TBC1D10C	0.457195	21.1767	3.56821	0.000392188	0.0228926	-0.0695235	1.64031	1.64031
VRK2	0.347734	22.2546	3.56076	0.000403215	0.0231564	-0.0936776	1.63533	1.63533
IDE	0.254591	25.59	3.56006	0.000404264	0.0231564	-0.095941	1.63533	1.63533
PBRM1	0.219169	24.6386	3.55017	0.000419387	0.0235017	-0.127924	1.6289	1.6289
TAF15	0.332489	28.0008	3.54855	0.00042192	0.0235017	-0.133167	1.6289	1.6289
CKB	-0.456001	27.6153	-3.54669	0.000424843	0.0235017	-0.13918	1.6289	-1.6289
RAD9A	0.31537	21.6445	3.54549	0.000426726	0.0235017	-0.14303	1.6289	1.6289
NOL10	0.252057	23.536	3.5394	0.000436455	0.0235017	-0.162654	1.6289	1.6289
TMEM165	0.307936	24.5171	3.5394	0.000436462	0.0235017	-0.162668	1.6289	1.6289
HMGB3	0.402789	26.1981	3.53653	0.000441129	0.0235017	-0.171925	1.6289	1.6289
ZDHHC3	0.314428	21.6075	3.53503	0.000443581	0.0235017	-0.176748	1.6289	1.6289
CPSF6	0.197405	26.4293	3.5339	0.000445425	0.0235017	-0.18036	1.6289	1.6289
CAPN5	-0.385926	23.6545	-3.52972	0.000452367	0.0235017	-0.193816	1.6289	-1.6289
KIFBP	0.384704	25.0574	3.52965	0.000452472	0.0235017	-0.194018	1.6289	1.6289
GOLGA4	0.268526	25.2019	3.5203	0.000468343	0.0241216	-0.224012	1.61759	1.61759
HDAC1	0.185858	25.8407	3.51606	0.000475715	0.0242552	-0.237597	1.61519	1.61519
MYO1C	0.266639	27.0061	3.51427	0.000478852	0.0242552	-0.243313	1.61519	1.61519
BANF1	0.215526	27.5533	3.50837	0.000489354	0.024584	-0.262181	1.60935	1.60935
ADAR	0.196965	27.0246	3.50484	0.000495733	0.0246819	-0.273442	1.60762	1.60762
L1CAM	-0.627327	21.8865	-3.50286	0.000499357	0.0246819	-0.279773	1.60762	-1.60762
ZBTB7A	0.223343	22.7062	3.5004	0.000503883	0.0247064	-0.287618	1.60719	1.60719
NCBP3	0.159032	24.1077	3.49245	0.000518769	0.0250702	-0.312924	1.60084	1.60084
CPSF1	0.214497	25.4589	3.49207	0.000519483	0.0250702	-0.31412	1.60084	1.60084
LDHD	-0.265282	22.5926	-3.48091	0.000541117	0.0259102	-0.349572	1.58653	-1.58653
SMARCD2	0.249748	24.4274	3.4772	0.00054848	0.0259663	-0.361313	1.58559	1.58559
SF3B2	0.160208	27.2127	3.47606	0.000550761	0.0259663	-0.364917	1.58559	1.58559
TOR1AIP2	0.205776	24.6659	3.47281	0.000557321	0.026075	-0.375201	1.58378	1.58378
INTS3	0.186458	24.4968	3.46883	0.000565461	0.0260797	-0.387793	1.5837	1.5837
UBR5	0.207351	23.9879	3.46734	0.000568526	0.0260797	-0.392488	1.5837	1.5837
ADH1B	0.761322	26.2067	3.4622	0.000579243	0.0260797	-0.408703	1.5837	1.5837
ARRDC1	0.237962	22.2831	3.4622	0.000579245	0.0260797	-0.408705	1.5837	1.5837
ACTR2	0.113195	28.0247	3.46097	0.000581846	0.0260797	-0.412594	1.5837	1.5837
PCOLCE	0.360027	26.0192	3.45805	0.000588054	0.0260797	-0.421808	1.5837	1.5837
ALDH1L1	-0.561432	23.874	-3.45673	0.000590862	0.0260797	-0.425943	1.5837	-1.5837
CRISPLD2	0.592298	21.4911	3.45645	0.000591464	0.0260797	-0.426827	1.5837	1.5837
ISG20L2	0.306358	23.0043	3.45275	0.000599452	0.0262431	-0.43847	1.58098	1.58098
RPL10	0.141269	26.4771	3.44786	0.000610177	0.0265188	-0.453861	1.57645	1.57645
TPRN	0.286805	22.2395	3.44425	0.000618195	0.0265188	-0.465189	1.57645	1.57645
UBTF	0.145064	26.108	3.44401	0.000618729	0.0265188	-0.465938	1.57645	1.57645
HMCN1	0.606584	24.1053	3.44106	0.000625373	0.0266174	-0.475203	1.57483	1.57483
SMC3	0.11923	26.3553	3.43478	0.000639719	0.0267462	-0.494879	1.57274	1.57274
MED8	0.165104	23.6504	3.43387	0.000641817	0.0267462	-0.497719	1.57274	1.57274
AOC3	0.682099	25.3274	3.4338	0.000641982	0.0267462	-0.497941	1.57274	1.57274
MBNL1	0.320961	25.8764	3.43213	0.000645853	0.0267462	-0.503155	1.57274	1.57274
FRYL	-0.249418	24.8234	-3.42796	0.000655642	0.0268889	-0.5162	1.57043	-1.57043
SNF8	0.145261	25.0273	3.42599	0.000660298	0.0268889	-0.522337	1.57043	1.57043
TBC1D2	0.294001	23.642	3.42508	0.000662462	0.0268889	-0.525174	1.57043	1.57043
SVEP1	0.379608	22.0838	3.42154	0.000670964	0.0270548	-0.53623	1.56775	1.56775
GTF3C4	0.229263	24.3083	3.41408	0.000689204	0.0275621	-0.55948	1.55969	1.55969
WRNIP1	0.179132	24.2387	3.41273	0.000692538	0.0275621	-0.563663	1.55969	1.55969
MTERF4	0.497464	22.0225	3.40982	0.000699815	0.027672	-0.572722	1.55796	1.55796
SLC4A1AP	0.156875	24.1825	3.40714	0.000706578	0.0277604	-0.581056	1.55657	1.55657
CCDC9	0.224068	24.8284	3.40382	0.000715015	0.0279129	-0.591341	1.55419	1.55419
ZC3H14	0.140464	24.7571	3.40051	0.000723537	0.0279447	-0.601606	1.5537	1.5537
HNRNPM	0.151844	29.3524	3.39997	0.000724947	0.0279447	-0.603292	1.5537	1.5537
EXOSC5	0.204788	24.07	3.39669	0.000733509	0.028098	-0.613464	1.55132	1.55132
FUT8	0.202656	22.8627	3.39419	0.000740088	0.0281739	-0.621198	1.55015	1.55015
HOOK2	0.613197	24.8002	3.38511	0.000764449	0.0289217	-0.649243	1.53878	1.53878
SMARCB1	0.181999	24.4231	3.38025	0.000777824	0.0291531	-0.664259	1.53532	1.53532
MMP2	0.347917	24.8612	3.37943	0.00078008	0.0291531	-0.666766	1.53532	1.53532
NUP153	0.149308	25.2442	3.37203	0.000800897	0.0297182	-0.68956	1.52698	1.52698
STX3	0.231112	23.6911	3.36923	0.000808905	0.0297182	-0.698171	1.52698	1.52698
DUS1L	0.352823	21.8758	3.36893	0.000809747	0.0297182	-0.69907	1.52698	1.52698
PRRC2C	0.131171	25.2059	3.36498	0.000821179	0.0299584	-0.711201	1.52348	1.52348
DENND4C	-0.286569	24.7534	-3.35744	0.000843437	0.0304998	-0.734336	1.5157	-1.5157
MDK	0.510557	24.5275	3.35659	0.000845971	0.0304998	-0.736931	1.5157	1.5157
PTPN6	0.249753	26.4027	3.34935	0.000867923	0.0309871	-0.759085	1.50882	1.50882
THUMPD3	0.269818	24.843	3.3488	0.000869601	0.0309871	-0.760756	1.50882	1.50882
PAWR	0.255641	24.5759	3.34522	0.00088067	0.0310688	-0.771691	1.50768	1.50768
AUP1	0.237798	24.7479	3.34313	0.000887202	0.0310688	-0.77808	1.50768	1.50768
RAB34	0.175938	24.3802	3.34088	0.000894244	0.0310688	-0.784914	1.50768	1.50768
CD36	0.381947	23.5929	3.339	0.000900194	0.0310688	-0.790647	1.50768	1.50768
CNBP	0.231539	27.9578	3.33781	0.00090399	0.0310688	-0.794284	1.50768	1.50768
SDF2L1	0.233213	25.6071	3.33596	0.00090991	0.0310688	-0.799925	1.50768	1.50768
ERBB2	0.33311	23.8907	3.33573	0.000910633	0.0310688	-0.800611	1.50768	1.50768
ZC3H4	0.198033	25.0064	3.33517	0.000912446	0.0310688	-0.802331	1.50768	1.50768
PHF5A	0.183558	26.3292	3.33302	0.000919363	0.0311313	-0.808856	1.5068	1.5068
SH3BP1	0.244445	24.07	3.32572	0.000943281	0.0316095	-0.831048	1.50018	1.50018
ZNF687	0.238967	23.564	3.32556	0.000943797	0.0316095	-0.83152	1.50018	1.50018
HIRA	0.209067	22.2973	3.31882	0.000966397	0.0321905	-0.851961	1.49227	1.49227
TMCC3	-0.388398	22.3084	-3.31676	0.000973396	0.0322483	-0.858193	1.49149	-1.49149
RPS26	0.175891	27.6698	3.31391	0.000983175	0.0323972	-0.866826	1.48949	1.48949
TBL3	0.188684	24.5886	3.30227	0.00102402	0.0332753	-0.901963	1.47788	1.47788
POSTN	0.401847	29.4271	3.30192	0.00102526	0.0332753	-0.90301	1.47788	1.47788
CLIC6	0.541993	24.3985	3.29945	0.00103414	0.0332753	-0.910454	1.47788	1.47788
RNASEH2A	0.168033	23.7018	3.29608	0.00104638	0.0332753	-0.920612	1.47788	1.47788
SULF1	0.445047	23.9684	3.29522	0.00104951	0.0332753	-0.923189	1.47788	1.47788
THBS2	0.633831	26.0677	3.29492	0.00105062	0.0332753	-0.924097	1.47788	1.47788
TCEA3	0.360951	23.1606	3.29357	0.00105557	0.0332753	-0.928156	1.47788	1.47788
UTP6	0.195168	23.2602	3.29309	0.00105734	0.0332753	-0.929599	1.47788	1.47788
NADSYN1	0.211073	23.8141	3.29273	0.00105868	0.0332753	-0.930696	1.47788	1.47788
SAMD1	0.218692	22.5598	3.28568	0.00108498	0.033413	-0.951865	1.47609	1.47609
ATXN2L	0.123294	25.7337	3.28528	0.00108649	0.033413	-0.953065	1.47609	1.47609
NCS1	-0.319569	21.9511	-3.28399	0.00109139	0.033413	-0.956941	1.47609	-1.47609
MTREX	0.124674	25.3132	3.28305	0.00109494	0.033413	-0.959744	1.47609	1.47609
RPL21	0.176079	28.2712	3.28285	0.00109569	0.033413	-0.960337	1.47609	1.47609
RBM39	0.145386	26.4077	3.28215	0.00109837	0.033413	-0.962439	1.47609	1.47609
ANK2	-0.372002	24.105	-3.2814	0.00110123	0.033413	-0.964682	1.47609	-1.47609
PYGO2	0.411327	21.35	3.27764	0.00111569	0.0336851	-0.975936	1.47256	1.47256
AKAP1	0.262926	24.6257	3.27575	0.00112303	0.0337406	-0.981592	1.47185	1.47185
COPA	0.126634	27.5846	3.27275	0.00113478	0.0338258	-0.990561	1.47075	1.47075
ITGA1	0.307151	25.5216	3.27221	0.00113691	0.0338258	-0.992179	1.47075	1.47075
TCIRG1	0.208604	24.252	3.26861	0.00115118	0.0340849	-1.00293	1.46744	1.46744
CGAS	0.328886	22.0558	3.26472	0.00116678	0.0340907	-1.01454	1.46736	1.46736
SH3D19	0.236636	23.7392	3.26442	0.00116801	0.0340907	-1.01544	1.46736	1.46736
RPL11	0.289242	29.31	3.26434	0.00116835	0.0340907	-1.01569	1.46736	1.46736
CES1	0.446243	25.8867	3.26303	0.00117362	0.0340907	-1.01957	1.46736	1.46736
RPS15A	0.178055	27.4129	3.26126	0.00118083	0.0341213	-1.02485	1.46697	1.46697
CORO2A	0.406477	24.2445	3.25754	0.0011961	0.0341213	-1.03592	1.46697	1.46697
PHF6	0.283851	25.6441	3.25739	0.00119675	0.0341213	-1.03639	1.46697	1.46697
ASPH	0.22222	26.3227	3.25734	0.00119695	0.0341213	-1.03653	1.46697	1.46697
H6PD	0.181536	25.6142	3.25217	0.00121847	0.0344157	-1.05189	1.46324	1.46324
AEBP1	0.337837	26.5847	3.25129	0.0012222	0.0344157	-1.05452	1.46324	1.46324
CBFB	0.170847	25.091	3.25083	0.00122412	0.0344157	-1.05587	1.46324	1.46324
HDLBP	0.184919	27.4527	3.24806	0.00123586	0.0344927	-1.06409	1.46227	1.46227
RPL34	0.283857	27.429	3.24753	0.00123811	0.0344927	-1.06566	1.46227	1.46227
ITGB5	0.187876	24.093	3.24464	0.0012505	0.0346367	-1.07424	1.46046	1.46046
SUPT6H	0.16991	24.7318	3.2437	0.00125458	0.0346367	-1.07704	1.46046	1.46046
PDLIM1	0.227938	27.5703	3.2408	0.00126715	0.0348267	-1.08562	1.45809	1.45809
GTF3C2	0.195721	23.6707	3.23087	0.00131108	0.0354134	-1.11496	1.45083	1.45083
PTPN1	0.166407	25.9496	3.23005	0.0013148	0.0354134	-1.1174	1.45083	1.45083
DNAJC1	0.272238	24.0448	3.22929	0.00131823	0.0354134	-1.11964	1.45083	1.45083
CBLB	0.284685	21.4994	3.22709	0.00132822	0.0354134	-1.12614	1.45083	1.45083
CCDC80	0.437721	22.7924	3.22692	0.00132896	0.0354134	-1.12662	1.45083	1.45083
LMCD1	0.300652	26.3149	3.22583	0.00133396	0.0354134	-1.12985	1.45083	1.45083
RPS27L	0.192592	25.9587	3.22568	0.00133461	0.0354134	-1.13027	1.45083	1.45083
TFB2M	0.226725	22.7681	3.22566	0.00133472	0.0354134	-1.13034	1.45083	1.45083
RBM25	0.193532	26.2548	3.22144	0.00135414	0.0356063	-1.14277	1.44847	1.44847
MRPL45	0.128981	24.2574	3.22125	0.00135504	0.0356063	-1.14334	1.44847	1.44847
RPL5	0.117386	28.5593	3.21956	0.0013629	0.0356063	-1.14831	1.44847	1.44847
PRSS23	0.297356	22.423	3.21906	0.00136523	0.0356063	-1.14979	1.44847	1.44847
RPL28	0.201106	27.9948	3.21718	0.00137402	0.0356686	-1.15531	1.44771	1.44771
TMED3	0.300805	24.3529	3.21506	0.00138401	0.0356686	-1.16154	1.44771	1.44771
PYGM	-0.408774	23.0447	-3.21282	0.00139465	0.0356686	-1.16813	1.44771	-1.44771
COMP	0.613178	24.6312	3.2124	0.00139662	0.0356686	-1.16934	1.44771	1.44771
FAP	0.428294	23.6854	3.21238	0.00139671	0.0356686	-1.1694	1.44771	1.44771
RAB43	0.241949	23.5454	3.20837	0.00141598	0.0360106	-1.18118	1.44357	1.44357
GFPT1	0.207648	26.8618	3.20557	0.00142956	0.0361722	-1.18938	1.44162	1.44162
REL	0.241343	23.7377	3.20463	0.00143414	0.0361722	-1.19214	1.44162	1.44162
CLIC1	0.113713	29.0313	3.19946	0.0014596	0.0364242	-1.20726	1.43861	1.43861
SELENOW	-0.208447	24.0149	-3.19848	0.00146449	0.0364242	-1.21014	1.43861	-1.43861
CNPY2	0.37329	23.933	3.19688	0.00147249	0.0364242	-1.21482	1.43861	1.43861
SAFB	0.145586	26.6269	3.19555	0.00147912	0.0364242	-1.21868	1.43861	1.43861
COIL	0.222118	23.1494	3.19307	0.00149168	0.0364242	-1.22595	1.43861	1.43861
POLR1A	0.226283	24.2714	3.19267	0.00149367	0.0364242	-1.22709	1.43861	1.43861
F11R	0.269726	25.3473	3.19138	0.00150024	0.0364242	-1.23086	1.43861	1.43861
FMR1	0.144639	25.1774	3.18952	0.00150975	0.0364242	-1.2363	1.43861	1.43861
PLAU	0.377033	22.4235	3.18844	0.00151529	0.0364242	-1.23944	1.43861	1.43861
KRT17	1.00137	26.1764	3.18373	0.00153969	0.0364242	-1.25316	1.43861	1.43861
SCPEP1	0.265112	26.2634	3.18192	0.00154914	0.0364242	-1.25842	1.43861	1.43861
AP1G2	0.23525	23.7298	3.1815	0.00155138	0.0364242	-1.25966	1.43861	1.43861
CKAP4	0.192117	27.7722	3.18096	0.00155419	0.0364242	-1.26122	1.43861	1.43861
ITPR3	0.310253	25.0736	3.18068	0.00155568	0.0364242	-1.26204	1.43861	1.43861
HNRNPF	0.177968	27.9663	3.17946	0.00156212	0.0364242	-1.26558	1.43861	1.43861
VIRMA	0.238935	23.8808	3.17916	0.00156368	0.0364242	-1.26644	1.43861	1.43861
NOP14	0.173457	23.9744	3.17895	0.0015648	0.0364242	-1.26706	1.43861	1.43861
PODN	0.452011	23.844	3.17764	0.00157176	0.0364242	-1.27087	1.43861	1.43861
PLPP3	-0.432617	22.5496	-3.17709	0.00157466	0.0364242	-1.27246	1.43861	-1.43861
MAP1LC3A	-0.48596	22.0417	-3.17674	0.00157656	0.0364242	-1.27349	1.43861	-1.43861
COPB1	0.129959	27.582	3.17631	0.00157885	0.0364242	-1.27473	1.43861	1.43861
GNL3	0.214025	24.9196	3.17616	0.00157967	0.0364242	-1.27518	1.43861	1.43861
MDC1	0.227167	24.6893	3.17453	0.00158837	0.0364242	-1.2799	1.43861	1.43861
BAZ2A	0.250479	22.4541	3.17309	0.00159615	0.0364242	-1.28409	1.43861	1.43861
BET1L	0.202345	22.8468	3.17283	0.00159754	0.0364242	-1.28484	1.43861	1.43861
GPX8	0.249028	23.853	3.17112	0.00160681	0.0364242	-1.28981	1.43861	1.43861
PCSK9	0.421548	20.8642	3.1705	0.00161013	0.0364242	-1.29158	1.43861	1.43861
ARMC5	0.65926	23.9317	3.17043	0.00161053	0.0364242	-1.2918	1.43861	1.43861
MBNL2	0.165845	22.8497	3.16724	0.00162798	0.0366834	-1.30104	1.43553	1.43553
CLEC3B	0.274302	26.1118	3.16496	0.00164056	0.0368316	-1.30765	1.43378	1.43378
RNASEH2B	0.30494	24.4036	3.16145	0.00166008	0.0371336	-1.3178	1.43023	1.43023
MPHOSPH8	0.124951	23.9283	3.15658	0.00168753	0.0376105	-1.33188	1.42469	1.42469
MZB1	0.604543	26.4704	3.15436	0.00170013	0.0376442	-1.33826	1.4243	1.4243
RPS5	0.136478	28.9766	3.15415	0.00170133	0.0376442	-1.33886	1.4243	1.4243
ALG5	0.186566	24.3031	3.15279	0.00170917	0.0376767	-1.34281	1.42393	1.42393
ZMYM2	0.156436	23.3054	3.15176	0.00171509	0.0376767	-1.34577	1.42393	1.42393
RPL12	0.120497	28.6754	3.14231	0.00177033	0.038555	-1.37296	1.41392	1.41392
ZAP70	0.385014	22.4813	3.14198	0.00177229	0.038555	-1.37391	1.41392	1.41392
PLOD1	0.212605	25.5373	3.1417	0.00177395	0.038555	-1.37471	1.41392	1.41392
NUP93	0.110239	26.1446	3.13716	0.00180116	0.0390082	-1.38776	1.40884	1.40884
EML4	0.181502	26.632	3.13589	0.00180882	0.0390361	-1.3914	1.40853	1.40853
CAPZA1	0.146793	27.7128	3.13256	0.00182911	0.0393356	-1.40096	1.40521	1.40521
TP53INP2	-0.387584	20.3702	-3.12983	0.00184587	0.039557	-1.40878	1.40278	-1.40278
SMCHD1	0.147317	25.2998	3.12853	0.00185388	0.0395903	-1.41249	1.40241	1.40241
ZFC3H1	0.479876	22.0341	3.12638	0.00186724	0.0397372	-1.41864	1.4008	1.4008
MAN2C1	0.279192	25.8813	3.12455	0.0018787	0.0398427	-1.42388	1.39965	1.39965
PRRC1	0.185664	26.9322	3.12161	0.00189717	0.0399635	-1.43227	1.39834	1.39834
KDM2A	0.190281	23.301	3.11974	0.00190905	0.0399635	-1.43761	1.39834	1.39834
ZFAND1	0.221774	23.2344	3.11947	0.00191077	0.0399635	-1.43839	1.39834	1.39834
CD46	0.269519	25.3105	3.11863	0.00191611	0.0399635	-1.44078	1.39834	1.39834
LLGL2	0.326284	24.0805	3.11763	0.0019225	0.0399635	-1.44363	1.39834	1.39834
TEX10	0.272206	24.7928	3.11748	0.00192352	0.0399635	-1.44408	1.39834	1.39834
TCF20	0.229115	23.372	3.11457	0.00194223	0.0401329	-1.45237	1.3965	1.3965
GOLPH3	0.197156	25.8343	3.11333	0.00195022	0.0401329	-1.45589	1.3965	1.3965
IDUA	0.207653	23.9199	3.11317	0.00195131	0.0401329	-1.45637	1.3965	1.3965
VPS4B	0.160346	26.1843	3.11168	0.00196098	0.0401969	-1.4606	1.39581	1.39581
NFATC2IP	0.23152	22.3717	3.1097	0.00197393	0.0403275	-1.46624	1.3944	1.3944
HSPA12A	-0.322111	24.6064	-3.10542	0.00200219	0.0406653	-1.4784	1.39078	-1.39078
EPPK1	0.52055	26.899	3.10519	0.00200374	0.0406653	-1.47907	1.39078	1.39078
TRMT6	0.183315	24.1342	3.09912	0.00204448	0.0413552	-1.4963	1.38347	1.38347
TPM4	0.181331	29.944	3.09737	0.00205636	0.0414587	-1.50126	1.38238	1.38238
LMF2	-0.237556	25.5592	-3.09611	0.00206498	0.041496	-1.50484	1.38199	-1.38199
KIAA1522	0.254927	24.2551	3.0924	0.00209049	0.0417298	-1.51534	1.37955	1.37955
SDC1	0.411529	23.6245	3.09168	0.00209547	0.0417298	-1.51737	1.37955	1.37955
PPIC	0.273055	24.8875	3.09127	0.00209832	0.0417298	-1.51854	1.37955	1.37955
CDH1	0.4074	25.7716	3.09037	0.00210456	0.0417298	-1.52108	1.37955	1.37955
FBLN1	0.359241	28.2624	3.08949	0.00211066	0.0417298	-1.52355	1.37955	1.37955
EBNA1BP2	0.156517	24.8293	3.08594	0.00213558	0.0419984	-1.53359	1.37677	1.37677
INTS2	0.193605	23.2033	3.08561	0.00213795	0.0419984	-1.53454	1.37677	1.37677
DNAJC21	0.160641	22.764	3.08293	0.0021569	0.0420328	-1.54209	1.37641	1.37641
LMNA	0.167935	30.1932	3.08276	0.00215811	0.0420328	-1.54257	1.37641	1.37641
HMGB2	0.24652	28.1301	3.08193	0.00216404	0.0420328	-1.54492	1.37641	1.37641
ZFPL1	0.201555	24.3676	3.0815	0.00216714	0.0420328	-1.54614	1.37641	1.37641
UIMC1	0.197442	23.3899	3.07866	0.00218749	0.0422937	-1.55413	1.37372	1.37372
SERF2	0.203632	24.9062	3.07704	0.00219919	0.0423863	-1.55869	1.37277	1.37277
RALY	0.146303	27.9143	3.07534	0.0022116	0.0424733	-1.5635	1.37188	1.37188
FNDC3B	0.207117	23.9187	3.07452	0.00221756	0.0424733	-1.5658	1.37188	1.37188
CDKN2C	-0.230115	23.8532	-3.07168	0.00223842	0.0427391	-1.5738	1.36917	-1.36917
PTK7	0.202941	25.2341	3.06992	0.00225139	0.0428533	-1.57874	1.36802	1.36802
HMGA1	0.252262	28.0222	3.06842	0.0022625	0.0429315	-1.58295	1.36722	1.36722
CARM1	0.14092	25.9767	3.067	0.00227313	0.0429562	-1.58695	1.36697	1.36697
PRKCSH	0.141543	28.4732	3.06577	0.00228229	0.0429562	-1.59039	1.36697	1.36697
PDIA5	0.188214	26.0724	3.06543	0.00228483	0.0429562	-1.59134	1.36697	1.36697
FMOD	0.3277	25.6201	3.06204	0.00231043	0.0433046	-1.60086	1.36347	1.36347
XRN1	0.182148	24.1791	3.06096	0.00231864	0.043326	-1.60389	1.36325	1.36325
NUP98	0.123389	25.4753	3.05935	0.00233093	0.0434232	-1.60841	1.36228	1.36228
ELF1	0.191302	23.4358	3.05705	0.00234854	0.0436188	-1.61484	1.36033	1.36033
EIF2B5	0.141306	24.5641	3.05416	0.00237086	0.0438178	-1.62292	1.35835	1.35835
CASP10	0.233207	23.1986	3.05382	0.00237355	0.0438178	-1.62389	1.35835	1.35835
STK39	-0.20257	24.8237	-3.05176	0.00238957	0.043981	-1.62963	1.35674	-1.35674
PPP4R2	0.134673	24.7374	3.05051	0.00239942	0.04403	-1.63314	1.35625	1.35625
IKBKG	0.132351	24.7902	3.047	0.00242708	0.0443093	-1.64293	1.35351	1.35351
RBM47	0.220745	24.3334	3.04675	0.00242909	0.0443093	-1.64364	1.35351	1.35351
BTAF1	0.157648	24.0432	3.04483	0.00244438	0.0444558	-1.64899	1.35207	1.35207
RPL35A	0.118038	28.566	3.04317	0.00245766	0.0445651	-1.65362	1.35101	1.35101
XAB2	0.14477	24.4969	3.04141	0.00247179	0.0446405	-1.65851	1.35027	1.35027
RNF169	0.198584	21.9433	3.03927	0.00248909	0.0446405	-1.66446	1.35027	1.35027
OAS3	0.21273	25.8345	3.03834	0.00249671	0.0446405	-1.66707	1.35027	1.35027
THSD4	0.434806	23.9948	3.03814	0.00249831	0.0446405	-1.66762	1.35027	1.35027
NT5DC1	0.24416	25.6102	3.03725	0.00250557	0.0446405	-1.67009	1.35027	1.35027
MYO1D	0.228264	26.1296	3.03664	0.00251052	0.0446405	-1.67178	1.35027	1.35027
ARAP1	0.170882	24.6151	3.03568	0.00251844	0.0446405	-1.67447	1.35027	1.35027
STK17B	0.253004	22.4881	3.03548	0.00252009	0.0446405	-1.67502	1.35027	1.35027
PYCARD	0.209948	26.2807	3.03456	0.00252763	0.0446451	-1.67757	1.35023	1.35023
PDGFRB	0.279838	25.2901	3.03222	0.00254692	0.0448566	-1.68406	1.34817	1.34817
PCNP	0.173745	26.5944	3.03088	0.00255813	0.0449249	-1.68781	1.34751	1.34751
USO1	0.131038	27.2402	3.0294	0.0025704	0.0450114	-1.69189	1.34668	1.34668
MTA2	0.104278	25.6034	3.02664	0.00259359	0.045288	-1.69955	1.34402	1.34402
DHX16	0.231825	25.1672	3.02556	0.00260272	0.0453184	-1.70255	1.34373	1.34373
POLR1B	0.146088	23.3488	3.02362	0.00261922	0.0453961	-1.70793	1.34298	1.34298
WDR70	0.153179	23.6012	3.02329	0.002622	0.0453961	-1.70884	1.34298	1.34298
DNMBP	0.204951	23.5926	3.02066	0.0026445	0.0456299	-1.71613	1.34075	1.34075
PHIP	0.193865	24.0286	3.01931	0.00265613	0.0456299	-1.71987	1.34075	1.34075
LIMD2	0.317452	23.4225	3.01911	0.00265784	0.0456299	-1.72042	1.34075	1.34075
FAM20B	0.174382	22.0456	3.0164	0.0026813	0.0459041	-1.72791	1.33815	1.33815
LRRFIP1	0.200894	26.4579	3.01508	0.00269278	0.0459723	-1.73155	1.3375	1.3375
SNRPG	0.197958	27.5057	3.01409	0.00270145	0.0459922	-1.73429	1.33732	1.33732
EIF3F	0.176424	26.7428	3.00894	0.00274685	0.0465208	-1.74849	1.33235	1.33235
ARF6	0.145038	26.0232	3.0088	0.00274813	0.0465208	-1.74889	1.33235	1.33235
BAG1	0.170515	24.742	3.00799	0.00275527	0.0465208	-1.7511	1.33235	1.33235
SART1	0.133075	25.4556	3.00681	0.00276579	0.0465325	-1.75435	1.33224	1.33224
VAMP8	0.25935	26.0567	3.00622	0.00277114	0.0465325	-1.756	1.33224	1.33224
PRPF19	0.131508	27.6497	3.00517	0.00278055	0.0465629	-1.75889	1.33196	1.33196
DPF2	0.175508	24.2387	3.00386	0.00279236	0.0466332	-1.7625	1.3313	1.3313
COX17	0.292168	25.8786	3.00263	0.00280345	0.0466911	-1.76587	1.33077	1.33077
LEMD3	0.183396	24.366	3.00108	0.00281753	0.0467228	-1.77014	1.33047	1.33047
DTX3L	0.177446	25.6712	3.00074	0.0028206	0.0467228	-1.77107	1.33047	1.33047
CARD19	0.136677	23.0034	2.99945	0.00283241	0.0467921	-1.77463	1.32983	1.32983
FGF2	-0.343033	22.3251	-2.99729	0.00285216	0.0469917	-1.78055	1.32798	-1.32798
CRELD2	0.257417	25.3211	2.99499	0.00287339	0.0472047	-1.78686	1.32601	1.32601
TARS2	0.175236	24.6039	2.99422	0.0028805	0.0472047	-1.78896	1.32601	1.32601
FLNC	-0.29636	26.5545	-2.99269	0.00289481	0.0473127	-1.79318	1.32502	-1.32502
SERPINH1	0.175064	29.2761	2.98855	0.00293357	0.0478188	-1.80451	1.3204	1.3204
SMARCA5	0.13905	25.66	2.98629	0.002955	0.0480403	-1.8107	1.31839	1.31839
FKBP7	0.297737	24.6536	2.98481	0.00296913	0.0481423	-1.81476	1.31747	1.31747
SRP68	0.144206	26.629	2.9833	0.00298351	0.04824	-1.81888	1.31659	1.31659
OCLN	0.458394	22.8017	2.98253	0.0029909	0.04824	-1.82098	1.31659	1.31659
EMG1	0.204532	23.9338	2.97848	0.00303005	0.0487433	-1.83205	1.31209	1.31209
FHL3	0.210355	25.7487	2.97727	0.00304188	0.0488055	-1.83536	1.31153	1.31153
RBBP6	0.170683	24.0916	2.97429	0.00307107	0.048977	-1.84349	1.31001	1.31001
CDKN2AIP	0.133265	24.5854	2.97348	0.00307905	0.048977	-1.8457	1.31001	1.31001
JAM3	-0.368736	21.9181	-2.97331	0.00308067	0.048977	-1.84615	1.31001	-1.31001
CCDC61	0.241407	21.4189	2.97126	0.00310098	0.048977	-1.85173	1.31001	1.31001
TPPP	-0.518758	24.4614	-2.97071	0.00310649	0.048977	-1.85324	1.31001	-1.31001
SNRNP200	0.119344	26.684	2.97059	0.00310769	0.048977	-1.85357	1.31001	1.31001
TMEM87B	0.211129	23.0393	2.97051	0.00310851	0.048977	-1.8538	1.31001	1.31001
COG3	0.126721	24.4316	2.96795	0.00313405	0.0491615	-1.86076	1.30837	1.30837
GNAO1	-0.546701	23.2247	-2.96718	0.00314179	0.0491615	-1.86285	1.30837	-1.30837
UCHL5	0.14534	25.4513	2.96693	0.00314428	0.0491615	-1.86353	1.30837	1.30837
S100A16	0.235135	27.0356	2.96401	0.0031738	0.0494115	-1.87147	1.30617	1.30617
YTHDF2	0.182216	25.1937	2.96375	0.0031764	0.0494115	-1.87217	1.30617	1.30617
SLC25A46	-0.271756	22.9484	-2.96076	0.00320694	0.0497034	-1.8803	1.30361	-1.30361
IL16	0.284787	25.175	2.96032	0.00321138	0.0497034	-1.88148	1.30361	1.30361
EIF2A	0.137478	25.5699	2.95907	0.00322427	0.0497772	-1.88489	1.30297	1.30297
RBM15	0.120775	24.5138	2.95624	0.00325347	0.0498088	-1.89255	1.30269	1.30269
MFAP2	0.43534	25.359	2.95437	0.0032729	0.0498088	-1.89761	1.30269	1.30269
LRBA	0.15659	25.9532	2.95392	0.00327767	0.0498088	-1.89885	1.30269	1.30269
RPL15	0.17981	28.4929	2.95359	0.00328104	0.0498088	-1.89972	1.30269	1.30269
SNRPC	0.149611	26.3128	2.95319	0.00328531	0.0498088	-1.90083	1.30269	1.30269
PPL	0.250971	27.327	2.95313	0.00328591	0.0498088	-1.90098	1.30269	1.30269
DDX60L	0.227017	21.0907	2.9529	0.00328831	0.0498088	-1.9016	1.30269	1.30269
DDX5	0.141452	27.3321	2.95261	0.00329133	0.0498088	-1.90238	1.30269	1.30269
CAMK2G	-0.169859	24.6764	-2.95094	0.00330884	0.0499504	-1.90689	1.30146	-1.30146
VARS1	0.119904	26.7664	2.94809	0.00333905	0.0502827	-1.91461	1.29858	1.29858
FHL2	0.335016	26.7412	2.94686	0.00335219	0.0502851	-1.91795	1.29856	1.29856
NTHL1	0.189658	22.3293	2.94653	0.00335562	0.0502851	-1.91882	1.29856	1.29856
NOP56	0.122654	26.7213	2.94474	0.00337485	0.0504146	-1.92367	1.29744	1.29744
WBP11	0.130453	25.276	2.94397	0.0033831	0.0504146	-1.92574	1.29744	1.29744
DDX39A	0.175982	25.7271	2.94279	0.00339582	0.0504146	-1.92893	1.29744	1.29744
DDX46	0.148481	26.3445	2.94266	0.00339716	0.0504146	-1.92927	1.29744	1.29744
ANXA11	0.141622	27.5767	2.94013	0.00342464	0.0506995	-1.93611	1.295	1.295
RHBDF1	-0.293407	23.3103	-2.93825	0.00344507	0.050871	-1.94116	1.29353	-1.29353
FAM136A	0.191662	26.1173	2.93709	0.00345782	0.050871	-1.9443	1.29353	1.29353
EIF2S3	0.163673	26.0977	2.93677	0.00346135	0.050871	-1.94516	1.29353	1.29353
FLNB	0.222246	28.1283	2.93543	0.00347602	0.050871	-1.94875	1.29353	1.29353
THOC2	0.131231	25.1667	2.93528	0.00347772	0.050871	-1.94917	1.29353	1.29353
U2SURP	0.122665	25.6234	2.93451	0.00348622	0.0508739	-1.95124	1.2935	1.2935
SF3A3	0.135517	26.6039	2.93238	0.00350981	0.0510965	-1.95697	1.29161	1.29161
CSTF2	0.136259	25.0186	2.93117	0.00352324	0.0511372	-1.96021	1.29126	1.29126
P3H4	0.359673	22.7786	2.93063	0.00352929	0.0511372	-1.96167	1.29126	1.29126
SDF2	0.153286	25.6749	2.92752	0.0035642	0.0515213	-1.97002	1.28801	1.28801
EXOG	-0.25766	21.7081	-2.92605	0.00358083	0.051528	-1.97397	1.28796	-1.28796
UHRF2	0.436018	23.9331	2.92503	0.00359244	0.051528	-1.97671	1.28796	1.28796
CRTAP	0.166368	24.9423	2.92499	0.00359287	0.051528	-1.97682	1.28796	1.28796
CD55	0.345389	25.6028	2.92451	0.0035983	0.051528	-1.9781	1.28796	1.28796
STX11	0.284461	21.4143	2.92271	0.00361884	0.0517014	-1.98293	1.2865	1.2865
HSPA14	0.193731	24.5282	2.9201	0.00364883	0.0520086	-1.98993	1.28392	1.28392
MTRES1	-0.209386	22.932	-2.9189	0.00366264	0.0520746	-1.99314	1.28337	-1.28337
MAPK14	0.132153	25.0477	2.91822	0.00367046	0.0520746	-1.99494	1.28337	1.28337
PTPN2	0.230439	23.5956	2.91556	0.00370145	0.0523648	-2.00208	1.28096	1.28096
COPG1	0.12907	27.2995	2.915	0.003708	0.0523648	-2.00357	1.28096	1.28096
TCOF1	0.136512	26.1506	2.91421	0.00371725	0.0523747	-2.00569	1.28088	1.28088
YTHDC1	0.165134	24.8016	2.91339	0.0037268	0.0523888	-2.00786	1.28076	1.28076
RSU1	-0.267022	27.9541	-2.91212	0.0037418	0.0524794	-2.01127	1.28001	-1.28001
STAG1	0.198385	24.4439	2.90985	0.00376858	0.0527342	-2.01732	1.27791	1.27791
SPINT2	0.380754	23.0208	2.90897	0.00377911	0.0527611	-2.01968	1.27769	1.27769
SCAF11	0.218758	24.8478	2.90788	0.00379209	0.0528221	-2.02259	1.27718	1.27718
DMD	-0.242129	24.5028	-2.90403	0.00383824	0.0533437	-2.03284	1.27292	-1.27292
SUPT16H	0.191798	26.9378	2.89674	0.00392707	0.0540165	-2.05223	1.26747	1.26747
SEC23IP	0.149677	25.7908	2.89659	0.00392896	0.0540165	-2.05264	1.26747	1.26747
NUP54	0.176853	25.4454	2.89635	0.00393199	0.0540165	-2.05329	1.26747	1.26747
PES1	0.236711	25.4055	2.89597	0.00393662	0.0540165	-2.05429	1.26747	1.26747
LSM4	0.143959	26.0061	2.89589	0.0039376	0.0540165	-2.0545	1.26747	1.26747
CADM4	-0.400112	22.8752	-2.89143	0.00399302	0.0540165	-2.06634	1.26747	-1.26747
POLR2C	0.108219	24.9103	2.89112	0.00399692	0.0540165	-2.06717	1.26747	1.26747
H1-10	0.26478	26.4864	2.89062	0.00400324	0.0540165	-2.0685	1.26747	1.26747
RFC2	0.210985	24.3294	2.89032	0.00400693	0.0540165	-2.06929	1.26747	1.26747
KRI1	0.175316	24.1532	2.88975	0.00401416	0.0540165	-2.07081	1.26747	1.26747
SFN	0.592418	27.7617	2.88957	0.00401641	0.0540165	-2.07129	1.26747	1.26747
GOT2	-0.220647	26.9194	-2.88955	0.00401666	0.0540165	-2.07134	1.26747	-1.26747
FBLIM1	0.226101	25.6277	2.88932	0.00401948	0.0540165	-2.07193	1.26747	1.26747
FABP4	0.456863	26.5134	2.88931	0.00401957	0.0540165	-2.07195	1.26747	1.26747
RPS27	0.191981	26.7637	2.88874	0.00402677	0.0540165	-2.07347	1.26747	1.26747
SAP30L	0.232639	22.7662	2.88867	0.00402766	0.0540165	-2.07366	1.26747	1.26747
HSPA12B	0.179524	23.6686	2.88663	0.00405345	0.0542437	-2.07906	1.26565	1.26565
RPL27	0.149804	27.5309	2.88479	0.00407687	0.0543362	-2.08394	1.26491	1.26491
AKT1	0.194662	25.5695	2.88396	0.0040874	0.0543362	-2.08612	1.26491	1.26491
FKBP3	0.15851	27.2432	2.88355	0.00409269	0.0543362	-2.08722	1.26491	1.26491
DERL1	0.317738	24.3018	2.88331	0.00409583	0.0543362	-2.08787	1.26491	1.26491
RPS28	0.195658	28.6792	2.88075	0.0041287	0.054546	-2.09464	1.26324	1.26324
EDEM3	0.121712	22.6729	2.88069	0.00412944	0.054546	-2.09479	1.26324	1.26324
TRMT1L	0.336353	24.2844	2.87926	0.00414794	0.0546725	-2.09857	1.26223	1.26223
MAMDC2	0.434702	23.3821	2.87778	0.00416711	0.0548074	-2.10247	1.26116	1.26116
SYVN1	0.15212	24.6857	2.87603	0.0041899	0.0549044	-2.10709	1.26039	1.26039
MEPCE	0.145062	24.4479	2.87584	0.00419241	0.0549044	-2.1076	1.26039	1.26039
MGMT	0.223442	24.8712	2.87295	0.00423038	0.0550969	-2.11523	1.25887	1.25887
CASP8	0.185046	24.6499	2.87284	0.00423172	0.0550969	-2.11549	1.25887	1.25887
NOTCH3	0.227709	23.6779	2.87267	0.00423407	0.0550969	-2.11597	1.25887	1.25887
NCF4	0.236208	24.4012	2.86893	0.00428361	0.0556235	-2.12581	1.25474	1.25474
CACUL1	0.242446	22.5955	2.86729	0.00430557	0.0557903	-2.13013	1.25344	1.25344
DNAJC30	-0.244752	20.4926	-2.86487	0.00433801	0.0560921	-2.13648	1.2511	-1.2511
LDB1	0.181422	22.1539	2.86321	0.00436054	0.0562399	-2.14086	1.24996	1.24996
NBEAL2	0.224905	24.462	2.86209	0.00437565	0.0562399	-2.14379	1.24996	1.24996
EGFR	-0.42955	24.8122	-2.862	0.00437697	0.0562399	-2.14404	1.24996	-1.24996
MRPL24	0.116648	24.2652	2.86056	0.00439653	0.056373	-2.14781	1.24893	1.24893
RAC2	0.214971	25.6283	2.8594	0.00441238	0.0564536	-2.15086	1.24831	1.24831
BOP1	0.138978	25.1019	2.85863	0.00442291	0.0564536	-2.15287	1.24831	1.24831
STXBP2	0.270098	26.2544	2.85799	0.00443181	0.0564536	-2.15457	1.24831	1.24831
KIAA1217	0.184531	25.6492	2.85742	0.00443966	0.0564536	-2.15607	1.24831	1.24831
RPS3A	0.0746514	29.1312	2.85585	0.00446126	0.0566109	-2.16017	1.2471	1.2471
STAT3	0.15754	26.8327	2.8527	0.00450509	0.0570489	-2.16843	1.24375	1.24375
ATP6V0A1	-0.238137	24.8823	-2.85055	0.00453514	0.0572181	-2.17405	1.24247	-1.24247
RPL13A	0.172465	28.131	2.85028	0.00453886	0.0572181	-2.17475	1.24247	1.24247
CALHM5	0.287329	20.7998	2.84974	0.00454645	0.0572181	-2.17616	1.24247	1.24247
PDLIM5	0.446422	27.0242	2.84639	0.00459391	0.0576969	-2.18493	1.23885	1.23885
ACTR3	0.137878	28.1408	2.84295	0.00464304	0.0577531	-2.19392	1.23842	1.23842
XPO1	0.157392	27.2503	2.84274	0.00464604	0.0577531	-2.19447	1.23842	1.23842
ERCC3	0.257972	24.0978	2.84241	0.00465075	0.0577531	-2.19532	1.23842	1.23842
SRPX2	0.314856	23.6503	2.84143	0.00466491	0.0577531	-2.19789	1.23842	1.23842
EPB41L3	-0.237304	25.5666	-2.84138	0.00466559	0.0577531	-2.19801	1.23842	-1.23842
PTGIS	0.287802	24.3566	2.8408	0.00467391	0.0577531	-2.19952	1.23842	1.23842
PAPSS1	0.183787	25.7879	2.84063	0.00467638	0.0577531	-2.19996	1.23842	1.23842
CPSF4	0.148634	23.7289	2.8403	0.00468111	0.0577531	-2.20082	1.23842	1.23842
FAU	0.246433	26.0141	2.84016	0.00468319	0.0577531	-2.20119	1.23842	1.23842
FBL	0.112531	27.5416	2.8371	0.00472764	0.0581841	-2.20917	1.2352	1.2352
GPALPP1	0.195816	23.2346	2.83494	0.00475923	0.0584555	-2.21479	1.23317	1.23317
PDXDC1	0.203762	26.1062	2.83256	0.00479425	0.0587297	-2.22098	1.23114	1.23114
RPL9	0.153445	27.7772	2.83212	0.00480071	0.0587297	-2.22212	1.23114	1.23114
GATAD2B	0.143806	24.3127	2.83122	0.00481402	0.0587752	-2.22446	1.23081	1.23081
CDC123	0.187217	22.6671	2.82975	0.00483589	0.0589248	-2.22829	1.2297	1.2297
ANXA3	0.290903	27.3604	2.8244	0.00491612	0.0597835	-2.24217	1.22342	1.22342
PDCD4	0.228531	26.068	2.82278	0.00494068	0.0599632	-2.24638	1.22211	1.22211
RPL18	0.165443	27.5593	2.82169	0.00495725	0.0600454	-2.2492	1.22152	1.22152
ASPA	-0.456584	22.5002	-2.81888	0.00500012	0.0604453	-2.25647	1.21864	-1.21864
MTHFD1L	0.172235	24.374	2.816	0.00504456	0.0608625	-2.26393	1.21565	1.21565
MRPS28	-0.201078	24.1893	-2.81466	0.00506526	0.0609921	-2.26739	1.21473	-1.21473
REXO4	0.15657	22.7848	2.81261	0.00509722	0.0610427	-2.27269	1.21437	1.21437
PAIP1	0.130588	25.4338	2.81242	0.00510018	0.0610427	-2.27318	1.21437	1.21437
MGP	0.399216	23.9885	2.81196	0.00510739	0.0610427	-2.27437	1.21437	1.21437
LBH	0.213548	22.3006	2.81178	0.00511018	0.0610427	-2.27483	1.21437	1.21437
DCAF1	0.210663	24.3276	2.8112	0.00511926	0.0610427	-2.27633	1.21437	1.21437
RPL31	0.168888	28.14	2.81001	0.00513789	0.0611459	-2.27939	1.21363	1.21363
MBP	-0.543035	24.8148	-2.80901	0.00515364	0.0611634	-2.28197	1.21351	-1.21351
HSD3B7	-0.390883	22.7925	-2.80829	0.00516501	0.0611634	-2.28383	1.21351	-1.21351
PTGES	0.336841	24.1566	2.80802	0.0051693	0.0611634	-2.28453	1.21351	1.21351
LOX	0.289119	23.1201	2.80734	0.00518013	0.0611735	-2.2863	1.21344	1.21344
PTGES3	0.126031	28.6106	2.80618	0.0051984	0.0612543	-2.28926	1.21286	1.21286
ADAM9	-0.238512	23.9482	-2.80539	0.00521107	0.0612543	-2.29131	1.21286	-1.21286
BRD7	0.191525	23.1359	2.80499	0.00521739	0.0612543	-2.29234	1.21286	1.21286
PCDH1	-0.182141	23.2209	-2.80439	0.00522695	0.0612543	-2.29388	1.21286	-1.21286
DOCK9	0.184008	24.2624	2.80168	0.00527045	0.0616461	-2.30087	1.21009	1.21009
PALLD	0.235845	27.1628	2.79937	0.00530774	0.0619641	-2.30681	1.20786	1.20786
RPS16	0.132652	28.8575	2.79805	0.00532915	0.0620495	-2.3102	1.20726	1.20726
PTTG1IP	0.192603	24.3938	2.79742	0.00533945	0.0620495	-2.31183	1.20726	1.20726
TP53I11	0.231013	23.4153	2.79705	0.00534543	0.0620495	-2.31277	1.20726	1.20726
EHMT1	0.198329	23.5453	2.79253	0.00541963	0.0626814	-2.32438	1.20286	1.20286
RREB1	0.213328	23.3216	2.79248	0.00542032	0.0626814	-2.32449	1.20286	1.20286
RARRES2	0.278991	24.9624	2.79125	0.00544075	0.0627992	-2.32766	1.20205	1.20205
PML	0.199885	27.3385	2.7889	0.00547972	0.062802	-2.33367	1.20203	1.20203
RPL7A	0.127239	28.2141	2.78884	0.00548079	0.062802	-2.33383	1.20203	1.20203
SAP18	0.131101	26.9181	2.7888	0.00548142	0.062802	-2.33393	1.20203	1.20203
FKBP11	0.355906	24.7173	2.78877	0.00548198	0.062802	-2.33402	1.20203	1.20203
PARP1	0.174285	27.9306	2.78614	0.00552601	0.0631317	-2.34075	1.19975	1.19975
UBE2J1	0.183901	23.3739	2.78582	0.00553136	0.0631317	-2.34157	1.19975	1.19975
RBM42	0.133463	24.4813	2.78349	0.00557059	0.0634612	-2.34752	1.19749	1.19749
SELENOH	0.168074	24.8554	2.78214	0.00559349	0.0635535	-2.35097	1.19686	1.19686
ZMYND11	0.217962	23.2059	2.78153	0.00560381	0.0635535	-2.35252	1.19686	1.19686
HSPA5	0.0962057	29.8678	2.78118	0.00560979	0.0635535	-2.35342	1.19686	1.19686
CHL1	-0.316791	22.8132	-2.77955	0.00563763	0.063751	-2.35759	1.19551	-1.19551
SSR4	0.123509	26.2956	2.77839	0.00565752	0.0637607	-2.36055	1.19545	1.19545
NSUN5	0.213896	23.5955	2.7782	0.00566085	0.0637607	-2.36105	1.19545	1.19545
API5	0.105346	26.5415	2.77602	0.00569823	0.0637607	-2.36658	1.19545	1.19545
SVIL	0.214544	25.2481	2.77581	0.00570198	0.0637607	-2.36714	1.19545	1.19545
MRPL20	0.164302	23.5177	2.77575	0.00570294	0.0637607	-2.36728	1.19545	1.19545
CPSF7	0.134462	25.8672	2.77535	0.00570989	0.0637607	-2.36831	1.19545	1.19545
MYO5B	0.178238	23.8081	2.77527	0.00571131	0.0637607	-2.36851	1.19545	1.19545
LYPLA2	0.134527	26.6162	2.77432	0.0057277	0.0638274	-2.37093	1.19499	1.19499
AGPAT2	0.285414	22.7318	2.77317	0.00574768	0.0638737	-2.37386	1.19468	1.19468
SSH3	0.185462	25.0499	2.77288	0.0057527	0.0638737	-2.37459	1.19468	1.19468
RABL6	-0.129845	24.6645	-2.77214	0.00576567	0.0638986	-2.37648	1.19451	-1.19451
ARPC5	0.119274	28.411	2.77087	0.00578793	0.0638986	-2.37973	1.19451	1.19451
JUP	0.330673	27.3012	2.77059	0.00579284	0.0638986	-2.38044	1.19451	1.19451
HTRA1	0.272437	24.9657	2.77001	0.00580302	0.0638986	-2.38192	1.19451	1.19451
RSBN1L	0.249659	23.2182	2.76919	0.00581734	0.0638986	-2.38399	1.19451	1.19451
IL4I1	0.272012	25.4354	2.76918	0.00581749	0.0638986	-2.38401	1.19451	1.19451
CLIP2	-0.234612	24.5263	-2.76849	0.00582973	0.0639185	-2.38578	1.19437	-1.19437
SLC4A1	-0.319419	26.4677	-2.76595	0.00587464	0.0642959	-2.39223	1.19182	-1.19182
FGD5	0.32792	22.2375	2.76386	0.00591189	0.0645882	-2.39755	1.18985	1.18985
ARCN1	0.130141	27.6901	2.76155	0.00595327	0.0648959	-2.40341	1.18778	1.18778
MRPS2	0.204507	24.3647	2.76071	0.00596831	0.0648959	-2.40553	1.18778	1.18778
RMND5A	-0.248809	25.6335	-2.76052	0.00597182	0.0648959	-2.40603	1.18778	-1.18778
DNAJC5	-0.200094	25.5259	-2.75957	0.00598896	0.0649669	-2.40844	1.18731	-1.18731
PARP12	0.161896	24.0748	2.75885	0.00600187	0.064992	-2.41025	1.18714	1.18714
CORO1B	0.116977	27.622	2.75824	0.00601296	0.0649973	-2.4118	1.1871	1.1871
HSD17B7	0.196995	22.971	2.7567	0.00604088	0.0651811	-2.41569	1.18588	1.18588
NOP16	0.13808	23.9035	2.75613	0.00605124	0.0651811	-2.41713	1.18588	1.18588
RPL38	0.161512	26.977	2.75481	0.0060754	0.0653265	-2.42048	1.18491	1.18491
CMSS1	0.266264	23.0042	2.75337	0.00610188	0.0654963	-2.42414	1.18378	1.18378
PMM2	0.199764	26.0881	2.75155	0.00613531	0.0655287	-2.42873	1.18357	1.18357
TMED9	0.179351	25.746	2.75126	0.00614063	0.0655287	-2.42946	1.18357	1.18357
SLC39A7	0.276588	24.909	2.75029	0.00615861	0.0655287	-2.43191	1.18357	1.18357
GGA1	0.265443	26.2872	2.75014	0.0061614	0.0655287	-2.4323	1.18357	1.18357
RBM5	0.174675	23.9094	2.74993	0.00616524	0.0655287	-2.43282	1.18357	1.18357
GGA2	0.160109	23.8945	2.74973	0.00616904	0.0655287	-2.43334	1.18357	1.18357
ETNK1	-0.175205	21.8686	-2.74783	0.00620438	0.0656389	-2.43814	1.18284	-1.18284
ZDHHC20	0.128445	21.1686	2.74777	0.00620555	0.0656389	-2.43829	1.18284	1.18284
TUBB4A	-0.580427	22.2606	-2.74745	0.00621154	0.0656389	-2.4391	1.18284	-1.18284
EPSTI1	0.32868	22.308	2.74656	0.00622803	0.0656998	-2.44133	1.18244	1.18244
TAF10	0.195008	23.3635	2.7454	0.00624991	0.0658174	-2.44428	1.18166	1.18166
RBM17	0.132737	25.4247	2.74323	0.00629065	0.0659481	-2.44973	1.1808	1.1808
BIN1	-0.209355	25.7139	-2.74321	0.00629105	0.0659481	-2.44979	1.1808	-1.1808
ZDHHC13	0.225233	23.0864	2.74256	0.00630332	0.0659481	-2.45142	1.1808	1.1808
INTS12	0.145226	22.9068	2.74245	0.00630537	0.0659481	-2.4517	1.1808	1.1808
HGH1	0.109844	24.2725	2.74155	0.00632259	0.0660156	-2.45399	1.18035	1.18035
NELFCD	0.162322	24.2224	2.73863	0.00637816	0.0664515	-2.46133	1.1775	1.1775
PDS5B	0.114535	25.1515	2.73822	0.00638602	0.0664515	-2.46237	1.1775	1.1775
RFC4	0.271585	24.7161	2.73732	0.00640313	0.0665166	-2.46461	1.17707	1.17707
EIF3D	0.107165	26.4828	2.73643	0.00642034	0.0665825	-2.46687	1.17664	1.17664
CTBP2	0.15906	25.2521	2.73429	0.00646168	0.0667709	-2.47226	1.17541	1.17541
CAPRIN1	0.173035	27.1993	2.734	0.00646728	0.0667709	-2.47298	1.17541	1.17541
RSL24D1	0.244734	21.9037	2.73332	0.00648033	0.0667709	-2.47467	1.17541	1.17541
PTBP1	0.109483	29.2295	2.73269	0.00649254	0.0667709	-2.47625	1.17541	1.17541
PRPF8	0.130246	26.8765	2.73267	0.00649298	0.0667709	-2.47631	1.17541	1.17541
IGLV9-49	0.328394	23.2103	2.73149	0.00651605	0.0668528	-2.47929	1.17488	1.17488
TRIP10	0.137293	25.0441	2.73114	0.00652276	0.0668528	-2.48015	1.17488	1.17488
SYF2	0.161448	22.7402	2.7294	0.0065568	0.0670896	-2.48452	1.17334	1.17334
DNAJB1	0.12354	26.9113	2.72753	0.00659366	0.0673212	-2.48922	1.17185	1.17185
BCAT2	0.168299	25.3185	2.7263	0.00661786	0.0673212	-2.4923	1.17185	1.17185
ARL15	-0.213474	22.3376	-2.72568	0.00663021	0.0673212	-2.49386	1.17185	-1.17185
ATP2A3	0.35943	23.9997	2.72543	0.00663515	0.0673212	-2.49449	1.17185	1.17185
WDR46	0.135322	23.0929	2.724	0.00666342	0.0673212	-2.49805	1.17185	1.17185
RCC1L	0.192677	23.4763	2.72365	0.00667034	0.0673212	-2.49892	1.17185	1.17185
SIAE	-0.16725	24.4964	-2.7233	0.00667743	0.0673212	-2.49981	1.17185	-1.17185
DMTN	-0.292305	23.9076	-2.72288	0.0066857	0.0673212	-2.50085	1.17185	-1.17185
CHD2	0.200069	23.735	2.7224	0.00669544	0.0673212	-2.50207	1.17185	1.17185
GPHN	-0.169215	24.651	-2.72235	0.00669642	0.0673212	-2.5022	1.17185	-1.17185
CDCP1	0.350911	23.5179	2.72215	0.00670027	0.0673212	-2.50268	1.17185	1.17185
MX2	0.274766	24.8435	2.72067	0.00672997	0.067509	-2.50639	1.17064	1.17064
RIOX2	0.147871	23.0193	2.71749	0.00679401	0.0679833	-2.51433	1.1676	1.1676
BCL10	0.129324	23.7423	2.7172	0.00680001	0.0679833	-2.51507	1.1676	1.1676
RPL7	0.123641	28.149	2.71668	0.00681054	0.0679833	-2.51637	1.1676	1.1676
DRAP1	0.18451	25.2568	2.71255	0.00689481	0.0687127	-2.52668	1.16296	1.16296
ADD2	-0.32871	23.6852	-2.70856	0.00697696	0.0693528	-2.5366	1.15894	-1.15894
HNRNPA2B1	0.124998	30.4799	2.70785	0.00699175	0.0693528	-2.53838	1.15894	1.15894
CTNND1	0.0815937	27.432	2.70779	0.00699299	0.0693528	-2.53853	1.15894	1.15894
ACP5	0.409051	22.8907	2.70644	0.00702119	0.06952	-2.5419	1.15789	1.15789
ALDH18A1	0.162144	26.4754	2.70521	0.00704686	0.0696617	-2.54496	1.15701	1.15701
PLP2	0.210898	25.2679	2.70466	0.00705839	0.0696632	-2.54632	1.157	1.157
LANCL2	-0.225223	24.4659	-2.70337	0.00708531	0.0697736	-2.54951	1.15631	-1.15631
COL5A2	0.364303	25.5433	2.70304	0.00709234	0.0697736	-2.55034	1.15631	1.15631
RNF113A	0.179972	23.6015	2.70121	0.00713096	0.0700411	-2.55489	1.15465	1.15465
YTHDF3	0.125871	24.7613	2.70012	0.00715391	0.0701541	-2.55758	1.15395	1.15395
DOK3	0.189201	22.8988	2.69724	0.00721532	0.0706433	-2.56474	1.15093	1.15093
FADD	0.179216	24.7252	2.69553	0.00725205	0.0706962	-2.56899	1.1506	1.1506
ECSIT	0.127024	22.7869	2.69503	0.00726272	0.0706962	-2.57023	1.1506	1.1506
SMARCE1	0.1254	25.5199	2.69451	0.00727384	0.0706962	-2.57151	1.1506	1.1506
TRIM26	0.124495	23.9306	2.69424	0.00727975	0.0706962	-2.57219	1.1506	1.1506
CSPG4	-0.264487	24.2961	-2.69269	0.00731316	0.0706962	-2.57602	1.1506	-1.1506
CXCL12	0.297279	22.3482	2.69232	0.00732108	0.0706962	-2.57693	1.1506	1.1506
PPM1G	0.134057	26.3393	2.69232	0.0073212	0.0706962	-2.57694	1.1506	1.1506
TBC1D8B	0.266088	22.8371	2.69227	0.00732225	0.0706962	-2.57706	1.1506	1.1506
RPL18A	0.14666	27.992	2.69216	0.00732454	0.0706962	-2.57732	1.1506	1.1506
NCK1	0.124131	24.728	2.69149	0.00733921	0.0707264	-2.579	1.15042	1.15042
PATJ	0.267044	23.3882	2.68869	0.00740008	0.0711669	-2.58591	1.14772	1.14772
NUP35	0.103507	24.825	2.68832	0.00740814	0.0711669	-2.58682	1.14772	1.14772
GTPBP3	0.246916	21.7542	2.68753	0.00742556	0.0712226	-2.58879	1.14738	1.14738
DHCR24	0.351257	24.3388	2.68638	0.00745071	0.0713522	-2.59162	1.14659	1.14659
ATL2	0.226528	24.7758	2.68489	0.00748361	0.071494	-2.5953	1.14573	1.14573
PNN	0.130355	26.5198	2.68465	0.00748885	0.071494	-2.59589	1.14573	1.14573
P4HA2	0.232039	25.063	2.6826	0.00753437	0.0717951	-2.60096	1.14391	1.14391
ZNF185	0.309711	24.8636	2.68217	0.00754382	0.0717951	-2.60201	1.14391	1.14391
HEATR1	0.132225	24.3691	2.67913	0.00761184	0.0723301	-2.60952	1.14068	1.14068
RAE1	0.0940428	25.7691	2.67284	0.00775408	0.0734984	-2.625	1.13372	1.13372
SSRP1	0.156955	26.2013	2.67161	0.00778205	0.0734984	-2.62801	1.13372	1.13372
FOXP4	0.280866	21.8931	2.67156	0.00778322	0.0734984	-2.62814	1.13372	1.13372
CAP2	-0.236668	24.8325	-2.67125	0.00779024	0.0734984	-2.62889	1.13372	-1.13372
LIG1	0.209044	24.5225	2.67057	0.00780591	0.0734984	-2.63057	1.13372	1.13372
PLCH1	0.289414	22.6427	2.67038	0.00781029	0.0734984	-2.63104	1.13372	1.13372
CRYBG3	0.25873	23.8171	2.66943	0.00783218	0.0734984	-2.63338	1.13372	1.13372
SIGLEC1	0.30115	22.6609	2.66937	0.00783345	0.0734984	-2.63351	1.13372	1.13372
EPRS1	0.104101	27.4754	2.66896	0.00784285	0.0734984	-2.63452	1.13372	1.13372
EFTUD2	0.104425	26.5487	2.66845	0.0078547	0.0734984	-2.63578	1.13372	1.13372
EHBP1L1	0.153722	24.3266	2.66703	0.00788758	0.0734991	-2.63927	1.13372	1.13372
KNOP1	0.278433	21.8332	2.66699	0.00788834	0.0734991	-2.63935	1.13372	1.13372
KANK1	-0.309397	24.6529	-2.66626	0.00790528	0.0734991	-2.64114	1.13372	-1.13372
KCTD10	0.261547	22.9406	2.66613	0.00790823	0.0734991	-2.64145	1.13372	1.13372
LEMD2	0.129563	25.7155	2.66585	0.00791473	0.0734991	-2.64214	1.13372	1.13372
SF3B4	0.125179	25.4497	2.66416	0.00795416	0.0737535	-2.64629	1.13222	1.13222
RRP15	0.196992	24.0491	2.66357	0.00796792	0.0737695	-2.64774	1.13212	1.13212
FHOD1	0.134767	24.4578	2.66216	0.00800098	0.0739638	-2.6512	1.13098	1.13098
TRMT10C	0.135981	25.2081	2.6609	0.00803047	0.0741246	-2.65427	1.13004	1.13004
MOGS	0.120728	25.9223	2.65994	0.00805309	0.0742046	-2.65662	1.12957	1.12957
TBL1XR1	0.171856	25.9026	2.65916	0.00807165	0.0742046	-2.65854	1.12957	1.12957
GAR1	0.151822	25.8017	2.65875	0.00808121	0.0742046	-2.65953	1.12957	1.12957
MMP19	0.282531	20.9371	2.65848	0.00808756	0.0742046	-2.66019	1.12957	1.12957
ITGA2B	-0.248807	22.6343	-2.6542	0.00818959	0.0750284	-2.67066	1.12477	-1.12477
NSA2	0.234449	22.7384	2.65108	0.00826462	0.0755249	-2.67827	1.12191	1.12191
SNUPN	0.138797	22.8964	2.65092	0.00826843	0.0755249	-2.67866	1.12191	1.12191
KEAP1	0.169522	23.2777	2.64993	0.00829238	0.0756231	-2.68107	1.12135	1.12135
DDX27	0.15576	24.6901	2.64946	0.00830386	0.0756231	-2.68223	1.12135	1.12135
RPS12	0.138707	28.7535	2.64776	0.008345	0.075885	-2.68635	1.11984	1.11984
LARP4	0.14826	23.4788	2.6469	0.00836615	0.075952	-2.68847	1.11946	1.11946
DBR1	0.113212	24.4908	2.64623	0.00838252	0.075952	-2.6901	1.11946	1.11946
CLINT1	0.113507	26.2414	2.6456	0.00839787	0.075952	-2.69163	1.11946	1.11946
COQ3	-0.145969	23.2861	-2.64535	0.00840395	0.075952	-2.69223	1.11946	-1.11946
SPAG7	0.16368	23.9295	2.64493	0.00841432	0.075952	-2.69326	1.11946	1.11946
RPL3	0.113051	28.8437	2.64389	0.00843984	0.0759713	-2.69578	1.11935	1.11935
DCN	0.332536	29.3264	2.64362	0.00844642	0.0759713	-2.69644	1.11935	1.11935
SFT2D2	-0.241199	22.5564	-2.64333	0.00845365	0.0759713	-2.69715	1.11935	-1.11935
DDOST	0.148017	26.8917	2.63877	0.00856671	0.0768696	-2.70823	1.11425	1.11425
LGMN	0.190686	26.0923	2.63804	0.00858495	0.0768696	-2.71001	1.11425	1.11425
POLR1D	0.166323	23.8082	2.63721	0.00860553	0.0768696	-2.71201	1.11425	1.11425
MIF4GD	0.0896109	23.4814	2.63698	0.00861146	0.0768696	-2.71258	1.11425	1.11425
USP6NL	0.213056	22.8327	2.63678	0.00861632	0.0768696	-2.71305	1.11425	1.11425
MME	0.212729	25.2493	2.63567	0.00864429	0.0769122	-2.71575	1.114	1.114
IWS1	0.128819	24.6459	2.63511	0.00865838	0.0769122	-2.71711	1.114	1.114
DCTN6	0.125475	25.4364	2.63509	0.00865874	0.0769122	-2.71715	1.114	1.114
SNRPA1	0.134275	26.2947	2.63263	0.008721	0.0773531	-2.72312	1.11152	1.11152
LSM7	0.157352	26.0088	2.63125	0.00875595	0.0775509	-2.72646	1.11041	1.11041
RPS19	0.0964518	28.926	2.62964	0.00879691	0.0778012	-2.73035	1.10901	1.10901
CIB1	0.243754	24.1828	2.62542	0.00890526	0.078646	-2.74055	1.10432	1.10432
CLPX	0.100565	24.1126	2.62398	0.00894249	0.0788612	-2.74403	1.10314	1.10314
ERP29	0.138946	27.8739	2.62168	0.00900241	0.0792756	-2.74959	1.10086	1.10086
DNAJB2	-0.173065	24.3298	-2.62108	0.00901796	0.0792985	-2.75103	1.10073	-1.10073
FGFR1OP2	0.120892	22.6733	2.62015	0.00904223	0.0793363	-2.75327	1.10053	1.10053
DCAF7	0.148046	24.6565	2.61939	0.00906211	0.0793363	-2.7551	1.10053	1.10053
RIPK3	0.282278	22.4477	2.61906	0.00907077	0.0793363	-2.7559	1.10053	1.10053
C19orf53	0.253183	23.1763	2.61831	0.00909055	0.0793363	-2.75771	1.10053	1.10053
COPB2	0.108535	27.6446	2.61796	0.00909978	0.0793363	-2.75856	1.10053	1.10053
RPL13	0.138375	28.198	2.61719	0.00911997	0.0793363	-2.7604	1.10053	1.10053
CHPF2	0.214657	21.0289	2.61698	0.00912549	0.0793363	-2.76091	1.10053	1.10053
MIDEAS	0.15814	24.271	2.61697	0.00912581	0.0793363	-2.76093	1.10053	1.10053
TARS1	0.133326	27.3337	2.61383	0.00920913	0.0799472	-2.7685	1.0972	1.0972
QARS1	0.102808	26.4756	2.61314	0.00922741	0.0799926	-2.77016	1.09695	1.09695
BRD9	0.240616	22.5546	2.61065	0.00929399	0.0804003	-2.77614	1.09474	1.09474
RPLP0	0.128744	28.928	2.60963	0.00932145	0.0804003	-2.7786	1.09474	1.09474
SMARCC2	0.170304	26.361	2.60957	0.00932289	0.0804003	-2.77873	1.09474	1.09474
APBB2	0.209415	22.4751	2.60942	0.00932691	0.0804003	-2.77909	1.09474	1.09474
LAMB2	-0.185347	26.5387	-2.60855	0.00935039	0.0804895	-2.78118	1.09426	-1.09426
HCFC1	0.121137	26.0916	2.60573	0.00942685	0.0810339	-2.78796	1.09133	1.09133
MRPS27	0.106275	24.4588	2.60427	0.0094665	0.0811605	-2.79145	1.09066	1.09066
KDM5C	0.330319	21.6341	2.60421	0.00946807	0.0811605	-2.79159	1.09066	1.09066
NR2F6	0.282971	21.7944	2.60372	0.00948151	0.0811623	-2.79277	1.09065	1.09065
FAM114A1	0.134884	25.5333	2.60304	0.00950002	0.0812073	-2.79439	1.0904	1.0904
GNG7	-0.366536	22.8507	-2.60239	0.009518	0.0812477	-2.79597	1.09019	-1.09019
PPWD1	0.142592	24.2087	2.60081	0.00956128	0.0815036	-2.79974	1.08882	1.08882
RPS25	0.125119	28.2366	2.59622	0.0096883	0.0824499	-2.81072	1.08381	1.08381
DRG1	0.121618	25.4978	2.59583	0.00969919	0.0824499	-2.81166	1.08381	1.08381
BCAS2	0.137884	25.0372	2.59495	0.00972375	0.0825319	-2.81376	1.08338	1.08338
GTF2E1	0.164142	23.5036	2.59452	0.00973578	0.0825319	-2.81479	1.08338	1.08338
TUBA1C	0.24036	25.6921	2.59255	0.00979089	0.0828782	-2.81948	1.08156	1.08156
TUBB2B	-0.550663	21.6841	-2.59205	0.00980491	0.0828782	-2.82067	1.08156	-1.08156
MT-ND5	-0.262657	21.7042	-2.59143	0.00982242	0.0828782	-2.82215	1.08156	-1.08156
MARS1	0.0912582	26.318	2.59114	0.00983072	0.0828782	-2.82286	1.08156	1.08156
AP1S1	0.135831	24.2471	2.58949	0.00987722	0.0831559	-2.82678	1.08011	1.08011
ERP44	0.104562	27.5759	2.58825	0.00991246	0.0832245	-2.82974	1.07975	1.07975
ARFGEF2	0.128994	24.9321	2.58803	0.00991879	0.0832245	-2.83027	1.07975	1.07975
CPB2	0.201911	24.7739	2.58777	0.00992611	0.0832245	-2.83088	1.07975	1.07975
GOLPH3L	0.162315	24.3818	2.58633	0.00996698	0.0834243	-2.8343	1.07871	1.07871
ARHGAP1	0.108566	28.0368	2.58555	0.00998929	0.0834243	-2.83616	1.07871	1.07871
NAT10	0.13212	25.1794	2.5855	0.00999078	0.0834243	-2.83628	1.07871	1.07871
SEPTIN10	-0.141806	24.9308	-2.58485	0.0100095	0.0834668	-2.83784	1.07849	-1.07849
TRIM25	0.110618	26.7272	2.58415	0.0100294	0.0835196	-2.83949	1.07821	1.07821
CSTF1	0.123697	25.0068	2.5833	0.0100538	0.0836091	-2.84151	1.07775	1.07775
RPS13	0.147753	28.6505	2.58216	0.0100869	0.0836766	-2.84424	1.0774	1.0774
CCAR1	0.120868	25.9524	2.58207	0.0100892	0.0836766	-2.84443	1.0774	1.0774
ARHGEF1	0.121447	25.3088	2.58047	0.0101357	0.0839481	-2.84825	1.07599	1.07599
CTNNA1	0.118194	27.4919	2.57853	0.0101919	0.0842182	-2.85284	1.07459	1.07459
PARN	0.124931	24.2859	2.5784	0.0101958	0.0842182	-2.85316	1.07459	1.07459
EP300	0.279639	23.8557	2.57715	0.0102324	0.0842292	-2.85613	1.07454	1.07454
DENND2D	0.389577	22.7455	2.57672	0.010245	0.0842292	-2.85716	1.07454	1.07454
MRPL39	0.13212	24.3229	2.57567	0.0102756	0.0842292	-2.85964	1.07454	1.07454
SYS1	0.158496	21.5586	2.57536	0.0102847	0.0842292	-2.86037	1.07454	1.07454
DNAJB14	-0.170902	22.7817	-2.57524	0.0102884	0.0842292	-2.86067	1.07454	-1.07454
BCCIP	0.148608	24.6936	2.57514	0.0102912	0.0842292	-2.8609	1.07454	1.07454
SH3BGRL2	-0.191425	24.1089	-2.57507	0.0102933	0.0842292	-2.86107	1.07454	-1.07454
SEPTIN1	0.246408	23.3937	2.57341	0.010342	0.0843895	-2.86499	1.07371	1.07371
PGAM5	0.152213	25.6031	2.57339	0.0103428	0.0843895	-2.86505	1.07371	1.07371
AIP	0.138389	26.0884	2.57275	0.0103616	0.0843895	-2.86656	1.07371	1.07371
YY1	0.150305	24.7995	2.57253	0.010368	0.0843895	-2.86707	1.07371	1.07371
SCYL2	0.191582	25.0698	2.57204	0.0103827	0.0843971	-2.86825	1.07367	1.07367
GPSM3	0.165011	22.9333	2.57057	0.0104263	0.0846394	-2.87173	1.07243	1.07243
FAM50A	0.120327	24.6912	2.56867	0.0104828	0.0849177	-2.87621	1.071	1.071
NOA1	0.173282	23.6021	2.56849	0.0104883	0.0849177	-2.87665	1.071	1.071
SRP72	0.106134	26.4651	2.56574	0.0105707	0.0854403	-2.88315	1.06834	1.06834
DICER1	0.227705	23.6189	2.56541	0.0105807	0.0854403	-2.88393	1.06834	1.06834
TOMM34	0.158485	25.5897	2.56464	0.0106039	0.0854749	-2.88575	1.06816	1.06816
NOC2L	0.161514	24.9951	2.56431	0.0106138	0.0854749	-2.88652	1.06816	1.06816
TRAM1	0.186127	24.4385	2.56388	0.0106268	0.0854749	-2.88754	1.06816	1.06816
SRRM1	0.152161	25.4489	2.56316	0.0106486	0.0855	-2.88924	1.06803	1.06803
TPD52	0.249642	24.8054	2.56271	0.0106623	0.0855	-2.8903	1.06803	1.06803
ADAP1	-0.199118	23.0288	-2.56239	0.0106718	0.0855	-2.89104	1.06803	-1.06803
RPL29	0.215009	26.817	2.56029	0.0107356	0.0858992	-2.89599	1.06601	1.06601
CCDC186	0.263239	23.8243	2.55937	0.0107639	0.0860128	-2.89817	1.06544	1.06544
EMILIN1	0.26134	26.3364	2.55871	0.0107839	0.0860609	-2.89972	1.06519	1.06519
SF1	0.123163	26.7671	2.55787	0.0108098	0.0861549	-2.9017	1.06472	1.06472
SRSF7	0.124104	27.7466	2.55693	0.0108388	0.086211	-2.90392	1.06444	1.06444
SRPK1	0.200878	23.7846	2.55673	0.0108449	0.086211	-2.9044	1.06444	1.06444
TNFAIP8	0.179835	24.8814	2.55341	0.0109474	0.0869131	-2.9122	1.06091	1.06091
TNIP2	0.233944	21.9912	2.55294	0.010962	0.0869159	-2.9133	1.0609	1.0609
NEXN	0.306671	25.9712	2.55236	0.0109802	0.0869478	-2.91467	1.06074	1.06074
GOLGA2	0.115087	25.2929	2.54986	0.0110583	0.0874097	-2.92055	1.05844	1.05844
MYH10	0.134154	28.5067	2.54916	0.0110801	0.0874097	-2.92219	1.05844	1.05844
RASAL1	-0.234787	22.8953	-2.54912	0.0110813	0.0874097	-2.92227	1.05844	-1.05844
ISLR	0.272262	24.311	2.54855	0.0110993	0.0874387	-2.92361	1.0583	1.0583
HSPB8	-0.240958	24.7825	-2.54779	0.0111233	0.0875154	-2.92541	1.05792	-1.05792
SORL1	-0.190066	23.9279	-2.54578	0.0111866	0.087834	-2.93011	1.05634	-1.05634
ASH2L	0.148814	25.04	2.5456	0.0111924	0.087834	-2.93054	1.05634	1.05634
MANF	0.141547	27.219	2.54314	0.0112705	0.0883333	-2.9363	1.05388	1.05388
VKORC1L1	0.235003	23.8554	2.54228	0.011298	0.0884361	-2.93832	1.05337	1.05337
CPSF3	0.365906	25.7275	2.54073	0.0113476	0.0887114	-2.94196	1.05202	1.05202
GBF1	0.0977357	24.7013	2.53998	0.0113715	0.0887845	-2.94369	1.05166	1.05166
DNAJC9	0.161154	25.2275	2.53775	0.0114433	0.0892312	-2.94891	1.04948	1.04948
GNPNAT1	0.193738	24.7142	2.53688	0.0114714	0.0892661	-2.95094	1.04931	1.04931
SCRIB	0.111723	25.2417	2.53671	0.0114769	0.0892661	-2.95133	1.04931	1.04931
GSS	-0.137698	26.3516	-2.53432	0.0115547	0.0897578	-2.95693	1.04693	-1.04693
TMOD3	0.139298	26.6828	2.53264	0.0116094	0.0900288	-2.96084	1.04562	1.04562
ABCC1	0.221358	24.0809	2.53235	0.011619	0.0900288	-2.96153	1.04562	1.04562
CNNM4	0.173298	22.5105	2.53043	0.0116818	0.0903671	-2.96599	1.04399	1.04399
PPHLN1	0.098433	24.8437	2.52997	0.0116972	0.0903671	-2.96708	1.04399	1.04399
UBA7	0.153472	25.1486	2.52962	0.0117085	0.0903671	-2.96788	1.04399	1.04399
BRD1	0.240104	22.1425	2.52832	0.0117515	0.0903671	-2.97091	1.04399	1.04399
ARL6IP4	0.128858	24.4282	2.52825	0.0117537	0.0903671	-2.97107	1.04399	1.04399
POLR2A	0.11006	24.4815	2.52824	0.0117542	0.0903671	-2.97111	1.04399	1.04399
TRMT61A	0.162661	23.3385	2.52789	0.0117659	0.0903671	-2.97192	1.04399	1.04399
TUSC2	-0.292336	20.9663	-2.52658	0.0118093	0.0905869	-2.97497	1.04293	-1.04293
STXBP1	-0.357793	24.4641	-2.524	0.0118951	0.0911021	-2.98096	1.04047	-1.04047
ARHGAP5	-0.160836	24.213	-2.52331	0.0119183	0.0911021	-2.98258	1.04047	-1.04047
GTF3C1	0.150874	24.9368	2.52323	0.011921	0.0911021	-2.98277	1.04047	1.04047
LGALS8	0.130291	23.6648	2.52268	0.0119393	0.0911279	-2.98403	1.04035	1.04035
RABEP2	0.166771	24.837	2.52218	0.011956	0.0911424	-2.98519	1.04028	1.04028
NCBP1	0.105649	25.1691	2.5208	0.0120024	0.0913823	-2.98839	1.03914	1.03914
DAZAP1	0.157083	26.1734	2.52019	0.0120229	0.091425	-2.98981	1.03893	1.03893
PARD6B	0.28725	22.4276	2.51816	0.0120917	0.0918338	-2.99452	1.037	1.037
HERPUD1	0.228079	21.7472	2.5172	0.0121245	0.0919693	-2.99677	1.03636	1.03636
ZCCHC3	0.206726	21.8404	2.51592	0.0121679	0.0920061	-2.99972	1.03618	1.03618
PDLIM4	0.195023	26.002	2.51575	0.0121738	0.0920061	-3.00012	1.03618	1.03618
FAM120A	0.0927952	26.5341	2.51541	0.0121852	0.0920061	-3.0009	1.03618	1.03618
MARK2	0.106542	24.5972	2.51529	0.0121894	0.0920061	-3.00118	1.03618	1.03618
OASL	0.308874	22.4947	2.51369	0.0122441	0.092305	-3.00488	1.03477	1.03477
AKAP8	0.102444	24.6832	2.51324	0.0122595	0.092308	-3.00592	1.03476	1.03476
NSMCE3	0.14946	23.3948	2.51065	0.012349	0.0928672	-3.01193	1.03214	1.03214
PRNP	-0.26031	24.6439	-2.51015	0.0123662	0.092883	-3.01309	1.03206	-1.03206
NUP155	0.0920766	25.5162	2.50955	0.0123869	0.0929248	-3.01447	1.03187	1.03187
MYO6	0.158635	26.3708	2.50902	0.0124052	0.092948	-3.01569	1.03176	1.03176
IMPDH1	0.154264	24.1891	2.50599	0.0125109	0.0936259	-3.0227	1.0286	1.0286
TRIP13	0.263801	22.9371	2.50545	0.0125297	0.0936521	-3.02394	1.02848	1.02848
SYNJ2	0.160516	22.6292	2.50494	0.0125475	0.0936705	-3.02511	1.0284	1.0284
DOCK7	0.10124	25.0018	2.50394	0.0125827	0.0938193	-3.02743	1.02771	1.02771
CD40	0.264486	22.6192	2.50185	0.0126562	0.0942528	-3.03224	1.02571	1.02571
SUB1	0.168396	28.0806	2.50122	0.0126786	0.0943048	-3.0337	1.02547	1.02547
ARFIP1	0.121992	26.4929	2.49737	0.0128153	0.0951898	-3.04256	1.02141	1.02141
SPCS3	0.164704	26.0033	2.497	0.0128286	0.0951898	-3.04342	1.02141	1.02141
INTS14	0.159466	23.6172	2.49604	0.0128631	0.0952523	-3.04563	1.02112	1.02112
GLYR1	0.11849	24.8159	2.49574	0.0128738	0.0952523	-3.04632	1.02112	1.02112
PLEKHF1	0.211158	23.0998	2.49538	0.0128868	0.0952523	-3.04715	1.02112	1.02112
STARD10	0.286374	24.6282	2.49486	0.0129052	0.0952523	-3.04833	1.02112	1.02112
DGKA	0.153927	24.4807	2.4946	0.0129148	0.0952523	-3.04894	1.02112	1.02112
ATP6V0A2	0.270246	23.3027	2.49356	0.012952	0.0954122	-3.05132	1.0204	1.0204
RBBP5	0.263269	24.8941	2.49207	0.0130059	0.0956938	-3.05474	1.01912	1.01912
SPIN1	0.190029	23.0468	2.49106	0.0130425	0.0958483	-3.05707	1.01842	1.01842
GPC4	0.179141	23.8495	2.48667	0.0132025	0.096908	-3.06713	1.01364	1.01364
PRKG1	0.212608	24.5158	2.48623	0.0132188	0.0969116	-3.06815	1.01362	1.01362
SUSD2	0.267871	24.9228	2.48507	0.0132613	0.0971066	-3.07079	1.01275	1.01275
LNPK	-0.149536	24.6291	-2.48136	0.0133987	0.0979962	-3.0793	1.00879	-1.00879
RSF1	0.202165	24.7392	2.4781	0.0135202	0.0986922	-3.08674	1.00572	1.00572
SF3A1	0.0963474	26.6062	2.47735	0.0135483	0.0986922	-3.08845	1.00572	1.00572
SLC1A5	0.26382	23.8745	2.47686	0.0135668	0.0986922	-3.08958	1.00572	1.00572
EXOSC6	0.091449	24.4404	2.47639	0.0135844	0.0986922	-3.09065	1.00572	1.00572
SIK3	0.303365	21.5367	2.47615	0.0135933	0.0986922	-3.09119	1.00572	1.00572
PFDN2	0.113622	26.1388	2.47568	0.0136112	0.0986922	-3.09227	1.00572	1.00572
UBN2	0.220728	21.3909	2.47555	0.0136161	0.0986922	-3.09257	1.00572	1.00572
SURF1	0.113328	23.5218	2.47537	0.0136227	0.0986922	-3.09297	1.00572	1.00572
CRBN	-0.292882	25.018	-2.4749	0.0136406	0.0987051	-3.09405	1.00566	-1.00566
PEPD	-0.177909	26.7604	-2.47433	0.0136621	0.0987443	-3.09535	1.00549	-1.00549
NELFB	0.089255	24.8965	2.47312	0.0137078	0.0988634	-3.0981	1.00496	1.00496
STAT5B	-0.107309	23.2387	-2.473	0.0137122	0.0988634	-3.09836	1.00496	-1.00496
CASP6	0.164681	24.5609	2.47261	0.013727	0.0988634	-3.09925	1.00496	1.00496
PUS7	0.153304	23.925	2.46996	0.0138282	0.0994755	-3.10531	1.00228	1.00228
EIF3L	0.0891647	26.707	2.46939	0.0138497	0.0995132	-3.10659	1.00212	1.00212
DCLK1	-0.383996	24.0789	-2.46569	0.0139922	0.100384	-3.11502	0.998335	-0.998335
RAB8A	0.0956404	25.7669	2.46493	0.0140215	0.100384	-3.11675	0.998335	0.998335
OLFML3	0.24678	25.2378	2.46407	0.0140545	0.100384	-3.11868	0.998335	0.998335
TANK	0.12719	23.5938	2.46404	0.0140557	0.100384	-3.11875	0.998335	0.998335
CDK18	-0.210579	22.4876	-2.46379	0.0140656	0.100384	-3.11933	0.998335	-0.998335
RRBP1	0.153644	28.5929	2.4637	0.0140692	0.100384	-3.11954	0.998335	0.998335
BRD4	0.125785	24.4443	2.46054	0.0141922	0.101133	-3.12671	0.995107	0.995107
POLE4	0.226527	21.4032	2.46011	0.014209	0.101133	-3.12768	0.995107	0.995107
ARFGAP2	0.0987506	25.6484	2.45962	0.014228	0.101133	-3.12878	0.995107	0.995107
RNPS1	0.155984	25.5924	2.45925	0.0142425	0.101133	-3.12962	0.995107	0.995107
KHDRBS1	0.0870988	27.835	2.45889	0.0142566	0.101133	-3.13044	0.995107	0.995107
RHOC	0.160579	25.2874	2.45824	0.0142824	0.101159	-3.13193	0.994995	0.994995
NUCB2	0.198245	26.4918	2.45792	0.0142947	0.101159	-3.13263	0.994995	0.994995
SMC4	0.194437	24.6167	2.45753	0.0143102	0.101159	-3.13353	0.994995	0.994995
RCC1	0.141267	25.9704	2.45649	0.014351	0.101159	-3.13587	0.994995	0.994995
CRYL1	-0.235166	25.8439	-2.45601	0.01437	0.101159	-3.13696	0.994995	-0.994995
MPRIP	0.163376	25.4981	2.45585	0.0143764	0.101159	-3.13732	0.994995	0.994995
SNRNP70	0.122793	27.21	2.45561	0.0143858	0.101159	-3.13786	0.994995	0.994995
ANP32B	0.137232	27.8465	2.45545	0.0143924	0.101159	-3.13824	0.994995	0.994995
RPL23A	0.106145	28.1717	2.455	0.0144101	0.101168	-3.13925	0.994957	0.994957
PRELP	0.274824	28.5907	2.45185	0.0145356	0.101932	-3.14639	0.991689	0.991689
NELFE	0.100938	24.0799	2.45137	0.0145548	0.10195	-3.14747	0.991613	0.991613
DENND2B	0.113655	22.7046	2.45072	0.0145805	0.102013	-3.14892	0.991343	0.991343
ITSN2	0.128539	24.6142	2.44854	0.014668	0.102508	-3.15384	0.98924	0.98924
TXLNA	0.106183	25.8708	2.44638	0.0147554	0.103002	-3.15873	0.987154	0.987154
DLAT	-0.116354	26.5303	-2.44505	0.014809	0.103148	-3.16172	0.986539	-0.986539
LDLRAP1	0.221326	22.352	2.44503	0.01481	0.103148	-3.16177	0.986539	0.986539
SNTA1	-0.337782	22.1316	-2.44312	0.0148878	0.103572	-3.16608	0.984756	-0.984756
SPON1	0.26899	24.9462	2.44251	0.0149126	0.103628	-3.16745	0.984524	0.984524
BGN	0.222642	29.3421	2.44146	0.0149556	0.103733	-3.16981	0.984083	0.984083
ERBIN	-0.127374	24.3225	-2.44131	0.0149617	0.103733	-3.17015	0.984083	-0.984083
FLII	0.0798671	26.4596	2.43976	0.0150252	0.103976	-3.17363	0.983069	0.983069
CDK11B	0.121567	22.96	2.43963	0.0150306	0.103976	-3.17393	0.983069	0.983069
TRAF3IP3	0.259065	22.1182	2.43906	0.0150542	0.104015	-3.17521	0.982904	0.982904
BUB3	0.118206	26.7075	2.43866	0.0150706	0.104015	-3.17611	0.982904	0.982904
TUBB4B	0.20596	26.7684	2.43798	0.0150988	0.104015	-3.17765	0.982904	0.982904
SNCA	-0.286724	26.0101	-2.4369	0.0151434	0.104015	-3.18007	0.982904	-0.982904
PIGO	0.159887	22.5258	2.43676	0.0151491	0.104015	-3.18038	0.982904	0.982904
SELENOF	0.0966327	25.4218	2.43603	0.0151793	0.104015	-3.18202	0.982904	0.982904
ATP13A3	-0.295804	22.9914	-2.436	0.0151804	0.104015	-3.18208	0.982904	-0.982904
TRIR	0.125671	25.9164	2.43572	0.0151923	0.104015	-3.18272	0.982904	0.982904
NUFIP2	0.123543	24.8465	2.43547	0.0152027	0.104015	-3.18329	0.982904	0.982904
MPG	0.116951	23.5132	2.43539	0.015206	0.104015	-3.18346	0.982904	0.982904
ENY2	0.122495	25.2742	2.43391	0.0152676	0.104256	-3.18678	0.981898	0.981898
CRABP2	0.549784	26.0625	2.43372	0.0152753	0.104256	-3.1872	0.981898	0.981898
EPHB4	0.165554	22.4781	2.43247	0.0153275	0.104496	-3.19	0.980899	0.980899
LIMS2	0.339668	24.2099	2.43084	0.0153959	0.104636	-3.19366	0.980319	0.980319
PAPSS2	0.206388	25.4662	2.43003	0.0154299	0.104636	-3.19547	0.980319	0.980319
CENPC	0.152971	22.5955	2.42981	0.0154393	0.104636	-3.19597	0.980319	0.980319
UBLCP1	0.0876134	25.5617	2.42947	0.0154537	0.104636	-3.19674	0.980319	0.980319
TRIT1	0.189767	20.9566	2.42926	0.0154627	0.104636	-3.19721	0.980319	0.980319
ALDH1L2	0.276263	24.2728	2.42923	0.0154637	0.104636	-3.19727	0.980319	0.980319
APOL3	0.237785	23.9821	2.42914	0.0154675	0.104636	-3.19747	0.980319	0.980319
COL12A1	0.352136	27.3079	2.4279	0.0155198	0.104874	-3.20024	0.979331	0.979331
SMNDC1	0.153563	24.5035	2.427	0.015558	0.104975	-3.20226	0.978913	0.978913
ITPK1	-0.174469	23.6798	-2.42645	0.0155815	0.104975	-3.2035	0.978913	-0.978913
CISD2	0.147164	25.8668	2.42634	0.0155861	0.104975	-3.20374	0.978913	0.978913
PYCR1	0.276204	25.424	2.42583	0.0156078	0.105006	-3.20489	0.978786	0.978786
DDX23	0.100416	25.5256	2.42519	0.015635	0.105073	-3.20632	0.978507	0.978507
ARHGAP4	0.131289	24.2959	2.42387	0.0156911	0.105335	-3.20926	0.977428	0.977428
SERPINB9	0.155474	26.2323	2.4225	0.0157497	0.105559	-3.21232	0.976503	0.976503
PRPF40A	0.103568	25.7272	2.42229	0.015759	0.105559	-3.2128	0.976503	0.976503
PPP1R10	0.132723	24.3703	2.41986	0.0158634	0.106123	-3.21822	0.974191	0.974191
RCL1	0.136262	23.3409	2.41953	0.0158777	0.106123	-3.21896	0.974191	0.974191
C15orf48	0.449699	23.6562	2.41888	0.0159056	0.106146	-3.2204	0.974097	0.974097
PLS3	0.171349	27.9544	2.41865	0.0159158	0.106146	-3.22093	0.974097	0.974097
ADI1	0.186004	25.0093	2.41765	0.0159588	0.106317	-3.22314	0.973398	0.973398
ST14	0.219634	24.3006	2.41695	0.0159894	0.106383	-3.22471	0.973129	0.973129
NXF1	0.100121	24.6644	2.41663	0.0160034	0.106383	-3.22543	0.973129	0.973129
LEO1	0.127523	23.4424	2.41574	0.016042	0.106524	-3.22741	0.972554	0.972554
PGK2	0.350752	25.3266	2.41513	0.0160687	0.106586	-3.22877	0.972302	0.972302
EED	0.174842	22.9891	2.41378	0.0161277	0.106594	-3.23178	0.972266	0.972266
DCAF13	0.201826	23.9618	2.41344	0.0161422	0.106594	-3.23251	0.972266	0.972266
TTC27	0.116532	23.4014	2.41304	0.0161598	0.106594	-3.23341	0.972266	0.972266
RFC1	0.186973	25.2499	2.41299	0.0161619	0.106594	-3.23352	0.972266	0.972266
MED23	0.135412	23.1099	2.41258	0.0161803	0.106594	-3.23445	0.972266	0.972266
ATL1	-0.265191	23.3406	-2.41245	0.0161859	0.106594	-3.23473	0.972266	-0.972266
LIG3	0.147651	24.8535	2.41231	0.0161918	0.106594	-3.23503	0.972266	0.972266
RPRD2	0.148009	24.4344	2.4103	0.0162805	0.106988	-3.23951	0.970663	0.970663
JUNB	0.167492	22.8148	2.41016	0.0162865	0.106988	-3.23981	0.970663	0.970663
CDC5L	0.0935142	25.8251	2.40746	0.0164063	0.10766	-3.24582	0.967947	0.967947
NPM1	0.117895	29.8168	2.40564	0.0164871	0.10769	-3.24985	0.967824	0.967824
EWSR1	0.109139	26.6882	2.40544	0.0164961	0.10769	-3.2503	0.967824	0.967824
VRK1	0.148413	24.833	2.4054	0.016498	0.10769	-3.25039	0.967824	0.967824
INTS11	0.145021	23.2647	2.40523	0.0165055	0.10769	-3.25077	0.967824	0.967824
CPSF2	0.103736	24.5181	2.40474	0.0165273	0.10769	-3.25184	0.967824	0.967824
ZNF148	0.144951	23.5527	2.40424	0.0165496	0.10769	-3.25295	0.967824	0.967824
PRG2	0.552805	25.3837	2.4042	0.0165515	0.10769	-3.25304	0.967824	0.967824
GYPA	-0.315639	20.5215	-2.40413	0.0165549	0.10769	-3.25322	0.967824	-0.967824
SRSF3	0.119945	28.7184	2.4027	0.0166191	0.10769	-3.25638	0.967824	0.967824
ERH	0.140348	27.7527	2.40255	0.0166255	0.10769	-3.2567	0.967824	0.967824
RBM34	0.177024	23.0068	2.40248	0.0166286	0.10769	-3.25686	0.967824	0.967824
NPTN	-0.170322	25.8316	-2.40218	0.0166423	0.10769	-3.25753	0.967824	-0.967824
NCKIPSD	-0.194396	23.3722	-2.40189	0.0166555	0.10769	-3.25818	0.967824	-0.967824
THEMIS2	0.145467	23.5667	2.40104	0.0166935	0.10769	-3.26005	0.967824	0.967824
MCM5	0.18472	25.5719	2.40067	0.0167103	0.10769	-3.26087	0.967824	0.967824
UBL4A	0.120112	24.5416	2.40065	0.0167113	0.10769	-3.26092	0.967824	0.967824
PEX19	0.141204	24.5772	2.40013	0.0167345	0.10769	-3.26206	0.967824	0.967824
IGF2R	0.108708	25.735	2.39969	0.0167549	0.10769	-3.26305	0.967824	0.967824
CHD3	0.205484	23.735	2.39946	0.0167651	0.10769	-3.26355	0.967824	0.967824
CNP	-0.220685	26.8301	-2.39928	0.0167733	0.10769	-3.26395	0.967824	-0.967824
SCAMP3	0.134001	25.6364	2.39892	0.0167897	0.10769	-3.26475	0.967824	0.967824
GLA	0.210812	25.1635	2.39874	0.0167975	0.10769	-3.26513	0.967824	0.967824
RNPEP	0.124346	27.056	2.39753	0.0168527	0.107719	-3.26782	0.967707	0.967707
MVB12A	0.114934	23.428	2.39744	0.0168568	0.107719	-3.26802	0.967707	0.967707
SBNO1	0.107051	22.8943	2.39727	0.0168644	0.107719	-3.26839	0.967707	0.967707
THEM4	0.227727	21.824	2.39706	0.0168742	0.107719	-3.26887	0.967707	0.967707
HEATR5B	0.167774	24.5758	2.39601	0.0169218	0.107719	-3.27118	0.967707	0.967707
POLD1	0.171489	23.7507	2.39599	0.0169228	0.107719	-3.27122	0.967707	0.967707
MON2	0.199944	24.5888	2.39594	0.0169251	0.107719	-3.27133	0.967707	0.967707
MYO1B	0.171357	26.4655	2.39532	0.0169533	0.107787	-3.2727	0.967432	0.967432
INPP5A	-0.135572	22.1155	-2.39345	0.0170389	0.108218	-3.27682	0.965702	-0.965702
PACSIN3	0.184751	24.5119	2.39308	0.0170563	0.108218	-3.27766	0.965702	0.965702
EIF1B	-0.229421	22.3989	-2.39014	0.0171917	0.108947	-3.28413	0.962785	-0.962785
PHF14	0.135757	23.7057	2.38947	0.017223	0.108947	-3.28562	0.962785	0.962785
IGLC7	0.281409	24.2222	2.38939	0.0172265	0.108947	-3.28579	0.962785	0.962785
SHROOM3	0.259542	22.0635	2.38905	0.0172424	0.108947	-3.28654	0.962785	0.962785
FN3K	-0.165671	25.1532	-2.38774	0.0173032	0.109219	-3.28942	0.961703	-0.961703
ANGPTL2	0.20764	23.7118	2.38665	0.0173538	0.109425	-3.29181	0.960882	0.960882
GTF2F2	0.101104	25.0882	2.38368	0.017493	0.11019	-3.29835	0.957859	0.957859
CALR	0.110257	30.6083	2.38323	0.0175144	0.110211	-3.29935	0.957774	0.957774
MRPL3	0.123115	24.256	2.38227	0.0175594	0.110325	-3.30145	0.957326	0.957326
LUC7L2	0.147851	24.1583	2.38187	0.0175785	0.110325	-3.30234	0.957326	0.957326
SUPT4H1	0.225627	22.9121	2.3817	0.0175865	0.110325	-3.30271	0.957326	0.957326
STK3	0.148271	24.2831	2.38025	0.0176549	0.110603	-3.30588	0.956234	0.956234
NME3	0.134478	25.613	2.38	0.0176669	0.110603	-3.30644	0.956234	0.956234
RABAC1	0.115192	23.5162	2.37951	0.01769	0.110635	-3.30751	0.956108	0.956108
TIMP1	0.244691	25.7086	2.3765	0.0178334	0.111337	-3.31411	0.953361	0.953361
PARD3	0.139014	24.0545	2.3764	0.0178386	0.111337	-3.31435	0.953361	0.953361
GYG1	0.103248	26.2555	2.3748	0.0179151	0.111627	-3.31785	0.952229	0.952229
CHEK2	0.202595	22.7424	2.37452	0.0179284	0.111627	-3.31846	0.952229	0.952229
DHX36	0.126848	24.2164	2.37388	0.0179593	0.111627	-3.31987	0.952229	0.952229
TPD52L2	0.0909867	27.2762	2.37381	0.0179626	0.111627	-3.32002	0.952229	0.952229
PQBP1	0.109866	24.486	2.37325	0.0179897	0.111627	-3.32125	0.952229	0.952229
HSF1	0.148759	24.2834	2.37315	0.0179944	0.111627	-3.32146	0.952229	0.952229
CTDP1	0.113231	24.0145	2.37225	0.0180376	0.111754	-3.32342	0.951738	0.951738
UBE4B	0.133243	24.1688	2.37197	0.0180513	0.111754	-3.32404	0.951738	0.951738
EIF3E	0.0977521	26.3517	2.37142	0.018078	0.111807	-3.32525	0.951533	0.951533
EXOC6	0.136409	23.4526	2.37044	0.0181256	0.111966	-3.3274	0.950916	0.950916
NUCKS1	0.189715	28.2871	2.37013	0.0181403	0.111966	-3.32806	0.950916	0.950916
GNL2	0.123996	23.3225	2.36886	0.0182021	0.112139	-3.33084	0.950242	0.950242
CAPG	0.158944	28.6841	2.3688	0.018205	0.112139	-3.33097	0.950242	0.950242
LENG8	0.165446	22.5232	2.36809	0.0182395	0.112239	-3.33252	0.949857	0.949857
RFC3	0.178297	24.0335	2.36744	0.0182713	0.112322	-3.33394	0.949535	0.949535
TOR1AIP1	0.0954981	26.1059	2.36631	0.0183267	0.11255	-3.33642	0.948656	0.948656
HLA-DRB5	0.214423	25.4635	2.36525	0.0183789	0.112716	-3.33874	0.948013	0.948013
COL6A3	0.248924	28.6611	2.36501	0.0183907	0.112716	-3.33926	0.948013	0.948013
TTC39A	0.298567	21.941	2.36398	0.0184411	0.112913	-3.3415	0.947257	0.947257
UBAC2	0.170472	23.105	2.36331	0.0184742	0.113002	-3.34296	0.946912	0.946912
LSP1	0.202341	27.0477	2.36146	0.0185658	0.113449	-3.347	0.945198	0.945198
SAFB2	0.157909	25.6613	2.36096	0.0185905	0.113487	-3.34809	0.945054	0.945054
TEFM	-0.169629	21.8314	-2.35994	0.0186408	0.11358	-3.3503	0.9447	-0.9447
RTN4IP1	-0.093514	23.2702	-2.35991	0.0186427	0.11358	-3.35038	0.9447	-0.9447
YARS1	0.0994964	27.018	2.35838	0.0187188	0.11393	-3.3537	0.943362	0.943362
YIPF3	0.130103	23.3336	2.35733	0.0187713	0.114036	-3.35599	0.94296	0.94296
SPATA5L1	0.144978	23.838	2.35696	0.0187897	0.114036	-3.35679	0.94296	0.94296
CARNMT1	0.250398	21.915	2.35682	0.0187966	0.114036	-3.35709	0.94296	0.94296
HMCES	0.180318	23.7447	2.35654	0.0188106	0.114036	-3.3577	0.94296	0.94296
MPC2	-0.190845	23.445	-2.35571	0.0188522	0.114147	-3.3595	0.942537	-0.942537
LLPH	0.177998	21.7861	2.35543	0.0188661	0.114147	-3.3601	0.942537	0.942537
PAPOLA	0.115466	23.8402	2.35476	0.0189	0.114239	-3.36157	0.942185	0.942185
DOCK11	0.180721	24.2332	2.35391	0.0189427	0.114338	-3.36341	0.94181	0.94181
PDLIM7	0.234696	27.2444	2.35363	0.0189568	0.114338	-3.36402	0.94181	0.94181
CWC22	0.106253	23.6096	2.35273	0.0190022	0.114338	-3.36597	0.94181	0.94181
FDFT1	0.232309	23.3883	2.35271	0.0190035	0.114338	-3.36602	0.94181	0.94181
ITGA7	-0.28178	23.0783	-2.35259	0.0190097	0.114338	-3.36629	0.94181	-0.94181
OLFML1	0.290321	25.0134	2.35088	0.0190963	0.114646	-3.37	0.940641	0.940641
XIAP	0.0766355	23.4856	2.35061	0.0191098	0.114646	-3.37058	0.940641	0.940641
DCTPP1	0.18573	25.5434	2.34956	0.0191633	0.114646	-3.37286	0.940641	0.940641
PRPF38A	0.128738	23.8755	2.34917	0.019183	0.114646	-3.3737	0.940641	0.940641
SRSF1	0.222592	26.6294	2.3491	0.0191867	0.114646	-3.37385	0.940641	0.940641
GNAI1	-0.215445	23.4505	-2.34857	0.0192139	0.114646	-3.37501	0.940641	-0.940641
LNPEP	0.0963325	24.5165	2.34845	0.01922	0.114646	-3.37527	0.940641	0.940641
SYPL1	-0.174436	24.8765	-2.34834	0.0192254	0.114646	-3.3755	0.940641	-0.940641
USP39	0.0966336	25.5611	2.34811	0.0192372	0.114646	-3.376	0.940641	0.940641
BCHE	-0.219249	22.4645	-2.3479	0.019248	0.114646	-3.37645	0.940641	-0.940641
MRM3	0.116092	23.0101	2.34659	0.019315	0.114861	-3.37929	0.939826	0.939826
MRPL17	0.119541	24.2942	2.34646	0.0193216	0.114861	-3.37957	0.939826	0.939826
KMT2B	0.174105	22.1829	2.34563	0.0193641	0.115002	-3.38136	0.939293	0.939293
SUMF1	0.182322	23.0071	2.34418	0.0194389	0.115335	-3.3845	0.93804	0.93804
MAPKAPK2	0.117333	24.8834	2.33968	0.0196721	0.116512	-3.39422	0.93363	0.93363
MRPL21	0.140377	23.7517	2.33927	0.0196936	0.116512	-3.39512	0.93363	0.93363
ZNF622	0.123571	24.1304	2.33926	0.0196943	0.116512	-3.39514	0.93363	0.93363
UPF1	0.0891535	26.2749	2.33815	0.0197523	0.116528	-3.39754	0.933572	0.933572
PPP6R2	0.411426	26.8535	2.33814	0.0197524	0.116528	-3.39754	0.933572	0.933572
RPL36	0.156808	25.9908	2.33811	0.019754	0.116528	-3.39761	0.933572	0.933572
TSTD1	0.203115	26.6704	2.3374	0.0197912	0.116635	-3.39915	0.933171	0.933171
MUC1	0.503595	24.5331	2.33661	0.0198328	0.116768	-3.40085	0.932677	0.932677
EEPD1	-0.17912	21.8435	-2.33468	0.0199344	0.117254	-3.40502	0.930874	-0.930874
TMED4	0.134226	25.5102	2.33336	0.0200039	0.11734	-3.40785	0.930555	0.930555
MOB3A	-0.122195	22.718	-2.3333	0.0200074	0.11734	-3.40799	0.930555	-0.930555
GNG5	0.122218	26.9721	2.33328	0.0200084	0.11734	-3.40804	0.930555	0.930555
SLFN5	0.217385	25.1571	2.33271	0.0200384	0.11734	-3.40926	0.930555	0.930555
TOP1	0.125538	26.5432	2.33227	0.0200616	0.11734	-3.4102	0.930555	0.930555
FEN1	0.136662	25.7877	2.33223	0.020064	0.11734	-3.4103	0.930555	0.930555
DNAJC13	0.0899339	25.125	2.33116	0.0201204	0.117454	-3.41258	0.930134	0.930134
ATP5IF1	0.138119	28.0269	2.33063	0.0201489	0.117454	-3.41374	0.930134	0.930134
PDIA4	0.11653	29.0767	2.33039	0.0201614	0.117454	-3.41424	0.930134	0.930134
RPN1	0.123024	28.563	2.33006	0.020179	0.117454	-3.41495	0.930134	0.930134
PPCS	0.138969	25.8383	2.33006	0.0201792	0.117454	-3.41496	0.930134	0.930134
FKBP9	0.125344	26.3826	2.32627	0.0203821	0.118522	-3.42311	0.926201	0.926201
ME3	-0.184499	23.7428	-2.32491	0.0204552	0.118525	-3.42602	0.926191	-0.926191
IRF2BPL	0.185021	24.4357	2.32486	0.0204579	0.118525	-3.42613	0.926191	0.926191
CTCF	0.103545	24.0293	2.3248	0.020461	0.118525	-3.42625	0.926191	0.926191
NCDN	-0.218292	23.9924	-2.32457	0.0204738	0.118525	-3.42676	0.926191	-0.926191
WDR4	0.181185	22.9282	2.32446	0.0204793	0.118525	-3.42698	0.926191	0.926191
MAPKAPK3	0.141905	23.6484	2.32126	0.0206527	0.11938	-3.43384	0.92307	0.92307
SQLE	0.242163	22.005	2.32102	0.020666	0.11938	-3.43436	0.92307	0.92307
MSL1	0.194009	22.4869	2.31988	0.0207278	0.119624	-3.43679	0.922181	0.922181
TMF1	0.114111	24.2911	2.31869	0.0207929	0.119822	-3.43934	0.921462	0.921462
TTYH3	-0.1782	22.7209	-2.3182	0.0208198	0.119822	-3.4404	0.921462	-0.921462
NUMB	0.11912	24.593	2.31818	0.0208208	0.119822	-3.44044	0.921462	0.921462
TRIP6	0.138612	25.7015	2.317	0.0208855	0.120082	-3.44296	0.920524	0.920524
RPS8	0.10882	27.9122	2.31507	0.0209918	0.12058	-3.44709	0.918724	0.918724
NFIC	0.119447	24.4529	2.31362	0.021072	0.120854	-3.45019	0.917739	0.917739
THOC3	0.121964	24.6639	2.31262	0.0211272	0.120854	-3.45231	0.917739	0.917739
STK38L	0.0860983	24.4444	2.31245	0.021137	0.120854	-3.45269	0.917739	0.917739
MACROH2A2	0.290823	27.0818	2.31224	0.0211486	0.120854	-3.45314	0.917739	0.917739
S100A4	0.173215	29.2558	2.3121	0.021156	0.120854	-3.45342	0.917739	0.917739
KCNAB2	-0.118839	24.1653	-2.31207	0.0211578	0.120854	-3.45349	0.917739	-0.917739
CDK9	0.146975	24.062	2.31171	0.021178	0.120856	-3.45427	0.91773	0.91773
SLC8A1	-0.431469	21.467	-2.31112	0.0212106	0.12093	-3.45552	0.917466	-0.917466
HK3	0.212195	24.788	2.31043	0.0212491	0.121037	-3.45699	0.917082	0.917082
CHERP	0.0834771	25.5491	2.31008	0.0212689	0.121037	-3.45775	0.91708	0.91708
UTP14A	0.123236	23.1466	2.30904	0.0213271	0.121175	-3.45997	0.916587	0.916587
TACC2	0.242153	24.0769	2.30893	0.0213327	0.121175	-3.46018	0.916587	0.916587
RPS23	0.101778	28.2572	2.30785	0.0213934	0.121265	-3.46249	0.916263	0.916263
RAB6A	0.105979	25.4574	2.30776	0.0213985	0.121265	-3.46269	0.916263	0.916263
CDK1	0.239206	24.07	2.30759	0.0214079	0.121265	-3.46305	0.916263	0.916263
NPLOC4	0.116733	26.1377	2.30544	0.0215292	0.121814	-3.46764	0.914304	0.914304
XPNPEP3	0.167953	23.013	2.30517	0.0215445	0.121814	-3.46821	0.914304	0.914304
EIF6	0.135398	26.2203	2.30361	0.0216324	0.122198	-3.47152	0.912935	0.912935
RUFY3	-0.267553	23.7652	-2.30256	0.0216921	0.122423	-3.47376	0.912138	-0.912138
ADNP	0.115162	24.8492	2.30021	0.0218255	0.122988	-3.47874	0.910136	0.910136
MYBBP1A	0.126567	25.7367	2.30009	0.0218325	0.122988	-3.479	0.910136	0.910136
MRGBP	0.150841	21.6139	2.29962	0.0218592	0.123026	-3.47999	0.910004	0.910004
MAPRE2	-0.190234	25.0635	-2.29887	0.021902	0.123154	-3.48158	0.909553	-0.909553
RANBP2	0.0794488	25.8463	2.29805	0.021949	0.123304	-3.48332	0.909021	0.909021
HID1	0.283856	23.8565	2.29617	0.022057	0.123607	-3.48731	0.907957	0.907957
UTP4	0.114805	23.6435	2.29602	0.0220659	0.123607	-3.48764	0.907957	0.907957
SLC12A9	-0.194962	23.6696	-2.29555	0.0220932	0.123607	-3.48864	0.907957	-0.907957
RPL8	0.148369	28.071	2.2954	0.0221015	0.123607	-3.48894	0.907957	0.907957
HLA-DRA	0.162424	26.52	2.29536	0.0221036	0.123607	-3.48902	0.907957	0.907957
ZFR	0.125177	25.404	2.29501	0.022124	0.123608	-3.48977	0.907954	0.907954
MRPL35	0.173912	21.8606	2.29372	0.022199	0.123847	-3.49252	0.907115	0.907115
RSRC2	0.142475	23.8737	2.29357	0.0222072	0.123847	-3.49282	0.907115	0.907115
TUBA4A	-0.15824	27.3977	-2.29322	0.022228	0.12385	-3.49358	0.907103	-0.907103
FAM32A	0.171039	22.4544	2.29264	0.0222612	0.123922	-3.49479	0.90685	0.90685
ACBD3	0.125613	25.8632	2.29125	0.0223422	0.124015	-3.49773	0.906527	0.906527
PSMC3	0.112221	27.2479	2.29114	0.0223487	0.124015	-3.49797	0.906527	0.906527
DDX24	0.193638	25.4149	2.29095	0.0223596	0.124015	-3.49837	0.906527	0.906527
CAMK1	-0.196198	23.6999	-2.29047	0.0223876	0.124015	-3.49938	0.906527	-0.906527
S100P	0.454142	26.0681	2.29042	0.0223904	0.124015	-3.49948	0.906527	0.906527
CD2BP2	0.145759	24.6656	2.29009	0.02241	0.124015	-3.50019	0.906527	0.906527
SRRM2	0.0874105	25.9869	2.28993	0.0224193	0.124015	-3.50053	0.906527	0.906527
TOX4	0.137529	23.1577	2.28783	0.0225422	0.1245	-3.50497	0.904831	0.904831
RBM12B	0.10187	24.7981	2.28759	0.022556	0.1245	-3.50546	0.904831	0.904831
CREBBP	0.135055	22.9363	2.28739	0.022568	0.1245	-3.50589	0.904831	0.904831
CD4	0.163992	21.646	2.28585	0.0226589	0.124889	-3.50915	0.903476	0.903476
MTUS1	0.37451	22.4106	2.28387	0.0227757	0.12542	-3.51332	0.901634	0.901634
HK2	0.162485	25.4289	2.28344	0.0228014	0.125449	-3.51424	0.901534	0.901534
RELA	0.11852	25.9991	2.282	0.0228864	0.125757	-3.51726	0.900467	0.900467
SRSF10	0.104053	26.6386	2.28151	0.0229156	0.125757	-3.51829	0.900467	0.900467
RPS24	0.11034	27.3063	2.28145	0.0229191	0.125757	-3.51841	0.900467	0.900467
SNIP1	0.166884	22.3716	2.28065	0.0229672	0.125909	-3.52011	0.899944	0.899944
CDK12	0.31807	24.0914	2.27923	0.0230519	0.12626	-3.5231	0.898734	0.898734
SP100	0.149133	25.1019	2.27779	0.023138	0.126601	-3.52612	0.897563	0.897563
DCAKD	-0.169746	23.2663	-2.27747	0.0231573	0.126601	-3.52679	0.897563	-0.897563
IK	0.113899	25.1625	2.27716	0.0231761	0.126601	-3.52745	0.897563	0.897563
UGDH	0.19098	27.4399	2.27641	0.023221	0.126733	-3.52902	0.897109	0.897109
CDC73	0.114569	24.8007	2.27505	0.0233035	0.127008	-3.53189	0.896169	0.896169
CYBRD1	0.177285	23.9847	2.27487	0.0233142	0.127008	-3.53227	0.896169	0.896169
NUP214	0.0850033	25.3091	2.27453	0.0233346	0.127008	-3.53297	0.896169	0.896169
TASOR	0.0981655	23.5964	2.27404	0.0233645	0.127008	-3.53401	0.896169	0.896169
DDX39B	0.10034	27.986	2.27387	0.0233749	0.127008	-3.53437	0.896169	0.896169
HSPA2	-0.186113	26.3046	-2.27345	0.0234003	0.127033	-3.53525	0.896083	-0.896083
CDH2	-0.488247	21.6265	-2.27218	0.0234773	0.127338	-3.53791	0.895041	-0.895041
GLCE	0.173171	23.0837	2.2716	0.0235126	0.127371	-3.53913	0.89493	0.89493
HTATSF1	0.111505	25.8525	2.2714	0.0235248	0.127371	-3.53955	0.89493	0.89493
POLR2E	0.121263	25.2575	2.27092	0.0235538	0.127415	-3.54055	0.89478	0.89478
TP53RK	0.132843	23.5467	2.26932	0.0236515	0.127821	-3.5439	0.893397	0.893397
MED30	0.188625	22.1648	2.26901	0.0236706	0.127821	-3.54455	0.893397	0.893397
NT5DC3	-0.175143	23.2777	-2.26846	0.0237042	0.12789	-3.5457	0.893163	-0.893163
NOP2	0.14551	24.6792	2.26746	0.0237659	0.128071	-3.54781	0.89255	0.89255
SRP54	0.135237	26.0942	2.26705	0.0237907	0.128071	-3.54865	0.89255	0.89255
BAK1	0.149099	22.2859	2.26683	0.0238047	0.128071	-3.54913	0.89255	0.89255
PITHD1	-0.157594	25.285	-2.26656	0.0238213	0.128071	-3.54969	0.89255	-0.89255
AACS	0.186947	24.3716	2.26573	0.0238726	0.128176	-3.55143	0.892193	0.892193
EIF2B4	0.150587	24.7449	2.26552	0.0238853	0.128176	-3.55186	0.892193	0.892193
EXOSC9	0.108816	23.8712	2.26522	0.0239036	0.128176	-3.55248	0.892193	0.892193
ALKBH5	0.173457	23.7105	2.26455	0.0239452	0.128287	-3.55389	0.891817	0.891817
ACAD9	0.0840629	25.423	2.26417	0.0239685	0.128299	-3.55468	0.891775	0.891775
CBLL1	0.162945	22.6704	2.26371	0.023997	0.128331	-3.55564	0.891668	0.891668
PRKCI	0.127299	24.1365	2.2634	0.0240163	0.128331	-3.55629	0.891668	0.891668
PRRC2A	0.0991896	24.5761	2.26258	0.0240676	0.128493	-3.55802	0.891119	0.891119
BCLAF1	0.0859842	27.044	2.26188	0.0241111	0.128613	-3.55948	0.890714	0.890714
CD2AP	0.1076	26.0163	2.26099	0.0241665	0.128797	-3.56134	0.890094	0.890094
HMGN4	0.196985	26.5111	2.25931	0.0242713	0.12921	-3.56484	0.888705	0.888705
ZNF451	0.229401	23.0584	2.25879	0.0243041	0.12921	-3.56593	0.888705	0.888705
RAPGEF2	-0.187259	22.5213	-2.25874	0.0243072	0.12921	-3.56603	0.888705	-0.888705
AGAP1	-0.180592	22.8577	-2.25827	0.0243364	0.129253	-3.567	0.88856	-0.88856
CDH13	-0.211932	24.5955	-2.25683	0.024427	0.129622	-3.57001	0.887322	-0.887322
KMT2A	0.214557	22.0759	2.25539	0.0245178	0.129984	-3.57301	0.886109	0.886109
KAT7	0.146041	23.3655	2.25507	0.0245377	0.129984	-3.57367	0.886109	0.886109
MFAP1	0.0937591	25.2216	2.25457	0.0245695	0.130015	-3.57471	0.886007	0.886007
TSPAN13	0.283793	22.9046	2.25431	0.0245859	0.130015	-3.57526	0.886007	0.886007
KIF13A	0.146879	23.0689	2.24902	0.0249231	0.13168	-3.58627	0.88048	0.88048
PCYT1A	0.167942	26.0683	2.24869	0.0249438	0.13168	-3.58694	0.88048	0.88048
BZW1	0.102891	27.2192	2.24748	0.0250218	0.131978	-3.58946	0.879499	0.879499
DDX56	0.121448	23.7431	2.24652	0.0250835	0.13219	-3.59145	0.878801	0.878801
CAND2	-0.217268	21.8489	-2.2458	0.0251299	0.132321	-3.59294	0.878373	-0.878373
PTRH2	0.154825	24.607	2.2446	0.0252077	0.132578	-3.59544	0.877529	0.877529
MTMR14	0.11458	22.5311	2.24417	0.0252353	0.132578	-3.59633	0.877529	0.877529
CFHR2	0.239416	24.0699	2.244	0.0252462	0.132578	-3.59667	0.877529	0.877529
TUBGCP3	-0.170883	24.1985	-2.24371	0.0252653	0.132578	-3.59728	0.877529	-0.877529
ENPEP	-0.300516	23.7013	-2.24128	0.0254232	0.133292	-3.60231	0.875196	-0.875196
SMU1	0.108815	25.9691	2.24042	0.0254792	0.133385	-3.60409	0.874893	0.874893
ILF2	0.107774	27.7119	2.24034	0.0254844	0.133385	-3.60426	0.874893	0.874893
PRKCB	-0.194093	24.1739	-2.2395	0.0255393	0.133558	-3.606	0.874329	-0.874329
HOOK1	0.186582	24.0156	2.23889	0.0255793	0.133653	-3.60726	0.87402	0.87402
SS18	0.203738	22.9836	2.2384	0.0256109	0.133705	-3.60826	0.873853	0.873853
SIN3A	0.101807	24.5354	2.23761	0.0256633	0.133864	-3.60991	0.873336	0.873336
SMARCC1	0.153701	24.5636	2.2372	0.0256899	0.133889	-3.61074	0.873255	0.873255
NOP58	0.109068	26.5558	2.23665	0.0257259	0.133889	-3.61187	0.873254	0.873254
NUP205	0.0666147	25.4213	2.23654	0.0257336	0.133889	-3.61212	0.873254	0.873254
ERLEC1	0.12393	24.6448	2.23417	0.02589	0.134588	-3.617	0.870993	0.870993
DAP3	0.120816	24.1612	2.23177	0.0260492	0.135301	-3.62195	0.868698	0.868698
TPR	0.0645201	27.0639	2.23092	0.026106	0.135368	-3.62371	0.868484	0.868484
SCAF4	0.113332	24.8948	2.23092	0.0261062	0.135368	-3.62372	0.868484	0.868484
RPL4	0.133198	28.1384	2.23041	0.0261398	0.135427	-3.62475	0.868293	0.868293
POR	0.145293	26.6023	2.22973	0.0261853	0.135549	-3.62616	0.867904	0.867904
RASA2	0.190629	24.0482	2.22909	0.0262282	0.135656	-3.62748	0.86756	0.86756
MBD1	0.0951123	23.73	2.22849	0.0262682	0.135682	-3.6287	0.867477	0.867477
LAGE3	0.178545	23.7479	2.22835	0.0262775	0.135682	-3.62899	0.867477	0.867477
FGA	-0.154745	30.2401	-2.22651	0.0264015	0.136208	-3.63279	0.865798	-0.865798
MRPL44	0.098916	24.4374	2.22612	0.0264275	0.136227	-3.63358	0.865736	0.865736
WIZ	0.115748	23.594	2.22557	0.0264649	0.136305	-3.63472	0.865488	0.865488
MISP	0.399013	23.7166	2.22469	0.0265244	0.136461	-3.63653	0.864992	0.864992
CHDH	-0.200212	24.5442	-2.22446	0.0265396	0.136461	-3.63699	0.864992	-0.864992
COPG2	0.1301	25.0547	2.2235	0.026605	0.136682	-3.63898	0.864288	0.864288
KDM1A	0.118681	24.8762	2.22247	0.0266744	0.136918	-3.64108	0.863541	0.863541
MSTO1	0.265497	24.3921	2.22205	0.0267029	0.136918	-3.64194	0.863541	0.863541
TRAPPC11	-0.0899885	23.5674	-2.22184	0.0267178	0.136918	-3.64239	0.863541	-0.863541
HLA-DQA1	0.29793	21.758	2.22086	0.0267842	0.137143	-3.64439	0.862826	0.862826
PSMC1	0.0938392	26.9631	2.21988	0.0268512	0.137281	-3.6464	0.862391	0.862391
JTB	0.139391	21.0672	2.21981	0.0268558	0.137281	-3.64654	0.862391	0.862391
METAP1	0.11128	25.6984	2.21904	0.0269088	0.137298	-3.64813	0.862337	0.862337
NSUN2	0.143159	25.9806	2.21884	0.0269226	0.137298	-3.64854	0.862337	0.862337
DPT	0.260857	27.0121	2.21878	0.0269264	0.137298	-3.64866	0.862337	0.862337
GTF3C5	0.101798	24.0292	2.21767	0.0270024	0.137571	-3.65093	0.861473	0.861473
NCOA5	0.0976222	25.2304	2.21692	0.0270542	0.137681	-3.65247	0.861127	0.861127
NCOR2	0.13618	24.0399	2.21671	0.0270689	0.137681	-3.65291	0.861127	0.861127
MMP14	0.134171	24.7063	2.216	0.0271176	0.137814	-3.65436	0.860706	0.860706
ZMYM3	0.201503	23.3894	2.21544	0.0271563	0.137876	-3.65551	0.860511	0.860511
RPL10A	0.0929216	28.8444	2.21517	0.0271748	0.137876	-3.65606	0.860511	0.860511
G3BP1	0.101348	27.0777	2.21205	0.0273911	0.138729	-3.66244	0.857833	0.857833
CYB5R2	0.207993	24.2637	2.21199	0.0273947	0.138729	-3.66255	0.857833	0.857833
SF3A2	0.104743	26.5716	2.21176	0.0274108	0.138729	-3.66302	0.857833	0.857833
ASAP2	-0.11973	23.6395	-2.21103	0.0274619	0.138873	-3.66452	0.857382	-0.857382
ABCB6	-0.35809	23.4186	-2.21066	0.0274875	0.138888	-3.66527	0.857336	-0.857336
ILKAP	0.0985075	24.9457	2.21025	0.0275165	0.13892	-3.66612	0.857236	0.857236
TPBG	0.22352	22.4979	2.20896	0.0276062	0.139195	-3.66874	0.856377	0.856377
MAP2K3	0.0709426	24.3961	2.20882	0.0276164	0.139195	-3.66903	0.856377	0.856377
CDC42EP4	-0.188439	24.4268	-2.20825	0.0276562	0.139281	-3.67019	0.856108	-0.856108
MYL9	0.206715	27.3655	2.20754	0.027706	0.13932	-3.67164	0.855986	0.855986
GYPC	-0.182033	21.3535	-2.20728	0.0277244	0.13932	-3.67218	0.855986	-0.855986
ANKRD10	0.217126	21.3485	2.20717	0.0277322	0.13932	-3.6724	0.855986	0.855986
DHX29	0.0895689	24.7542	2.20639	0.0277867	0.139431	-3.67398	0.855642	0.855642
WDR43	0.0905373	24.8126	2.20621	0.0277997	0.139431	-3.67436	0.855642	0.855642
TOR1B	0.141654	23.2305	2.20484	0.0278963	0.139724	-3.67715	0.85473	0.85473
DHX9	0.0884827	28.0526	2.20454	0.027917	0.139724	-3.67775	0.85473	0.85473
GMPPA	0.105518	25.762	2.20421	0.0279407	0.139724	-3.67843	0.85473	0.85473
PSMD10	0.127733	26.4494	2.20367	0.0279789	0.139724	-3.67953	0.85473	0.85473
MRPL9	0.0923744	24.4756	2.20359	0.0279842	0.139724	-3.67968	0.85473	0.85473
COL3A1	0.3521	26.6748	2.20274	0.028045	0.139724	-3.68143	0.85473	0.85473
SASH3	0.155455	23.9383	2.20271	0.0280468	0.139724	-3.68148	0.85473	0.85473
MRC1	0.218453	24.4243	2.20262	0.0280534	0.139724	-3.68167	0.85473	0.85473
AHNAK	0.130875	29.4265	2.20248	0.0280633	0.139724	-3.68195	0.85473	0.85473
RNASEH2C	0.124119	23.0439	2.20137	0.0281422	0.140003	-3.68421	0.853863	0.853863
GXYLT1	0.120259	22.12	2.20013	0.0282307	0.140329	-3.68674	0.852852	0.852852
C11orf98	0.164089	22.6944	2.19931	0.0282888	0.140504	-3.68839	0.852312	0.852312
DDA1	0.173816	23.7772	2.19855	0.0283432	0.14066	-3.68993	0.851829	0.851829
NGDN	0.133511	22.691	2.19785	0.0283935	0.140716	-3.69136	0.851657	0.851657
SLC35A2	0.185643	21.1121	2.19775	0.0284003	0.140716	-3.69155	0.851657	0.851657
HNRNPA3	0.239252	28.8343	2.19678	0.0284703	0.140882	-3.69353	0.851144	0.851144
WTAP	0.100157	24.0665	2.19665	0.0284798	0.140882	-3.6938	0.851144	0.851144
CTTN	0.122792	28.2418	2.1939	0.0286781	0.141647	-3.69938	0.848792	0.848792
PPM1B	-0.174819	21.9521	-2.19386	0.0286807	0.141647	-3.69945	0.848792	-0.848792
MAGED2	0.145685	25.8935	2.19223	0.0287993	0.142118	-3.70277	0.84735	0.84735
RCOR3	0.203408	22.9842	2.19039	0.028933	0.142663	-3.70649	0.845689	0.845689
MSH6	0.158102	24.7362	2.18943	0.0290026	0.142688	-3.70842	0.845613	0.845613
PPA1	0.143625	28.3122	2.18934	0.0290092	0.142688	-3.7086	0.845613	0.845613
PI4KA	0.093623	24.6169	2.18926	0.029015	0.142688	-3.70876	0.845613	0.845613
FIP1L1	0.121716	24.4475	2.18894	0.0290388	0.142688	-3.70942	0.845613	0.845613
INTS4	0.115626	23.5233	2.18858	0.0290649	0.142688	-3.71015	0.845613	0.845613
FBP2	0.294145	24.4726	2.18786	0.0291176	0.142688	-3.7116	0.845613	0.845613
CALD1	0.152457	28.9257	2.18751	0.0291437	0.142688	-3.71232	0.845613	0.845613
THBS1	0.314149	27.8664	2.18721	0.0291653	0.142688	-3.71291	0.845613	0.845613
PHF8	0.189722	22.521	2.18719	0.0291665	0.142688	-3.71295	0.845613	0.845613
DHX37	0.160904	22.9964	2.18714	0.0291708	0.142688	-3.71307	0.845613	0.845613
RPA2	0.231762	26.5041	2.18545	0.029295	0.143181	-3.71648	0.844114	0.844114
EPB42	-0.2038	24.9011	-2.18455	0.0293612	0.143244	-3.71829	0.843925	-0.843925
WARS2	0.112272	23.7724	2.18436	0.0293749	0.143244	-3.71866	0.843925	0.843925
SPON2	0.307235	21.5889	2.18432	0.0293779	0.143244	-3.71875	0.843925	0.843925
ZC3H18	0.0936405	25.1373	2.18344	0.0294435	0.143316	-3.72054	0.843706	0.843706
ANG	0.229476	25.6011	2.18316	0.0294638	0.143316	-3.72109	0.843706	0.843706
NOB1	0.105463	23.3962	2.18292	0.0294817	0.143316	-3.72158	0.843706	0.843706
POLR2G	0.0963354	23.5158	2.18286	0.0294862	0.143316	-3.7217	0.843706	0.843706
RCC2	0.121219	27.1741	2.18056	0.0296571	0.144032	-3.72634	0.841541	0.841541
BTF3	0.10073	26.3977	2.17876	0.0297912	0.144493	-3.72996	0.840154	0.840154
ACYP2	-0.211764	23.7874	-2.17866	0.0297991	0.144493	-3.73017	0.840154	-0.840154
HMGN2	0.186928	27.3853	2.17767	0.0298726	0.144593	-3.73215	0.839851	0.839851
MRPL22	0.103569	23.7276	2.17755	0.0298817	0.144593	-3.7324	0.839851	0.839851
MTO1	0.141619	21.8422	2.17736	0.0298958	0.144593	-3.73277	0.839851	0.839851
POLE3	0.171852	23.2842	2.17712	0.0299143	0.144593	-3.73327	0.839851	0.839851
ZNRD2	0.239106	25.8792	2.17401	0.0301483	0.145589	-3.73952	0.836871	0.836871
PTDSS2	-0.205744	21.704	-2.17375	0.0301677	0.145589	-3.74004	0.836871	-0.836871
CYP27A1	0.159745	24.1185	2.17339	0.0301953	0.145607	-3.74077	0.836817	0.836817
TRIP11	0.131204	25.1858	2.17276	0.0302426	0.145721	-3.74202	0.836479	0.836479
MMS19	-0.173722	24.7135	-2.17211	0.0302922	0.145749	-3.74334	0.836394	-0.836394
PPID	0.088528	25.8411	2.17206	0.030296	0.145749	-3.74344	0.836394	0.836394
RBM14	0.11077	26.9034	2.17156	0.0303339	0.145817	-3.74444	0.836193	0.836193
CNPY3	0.120221	25.8296	2.17117	0.0303637	0.145845	-3.74523	0.836107	0.836107
NUMA1	0.294204	26.9507	2.17026	0.0304322	0.145943	-3.74704	0.835818	0.835818
NOL8	0.125949	23.0752	2.16995	0.0304559	0.145943	-3.74766	0.835818	0.835818
S100A11	0.147746	30.6625	2.16971	0.0304746	0.145943	-3.74815	0.835818	0.835818
ARAF	0.0741325	23.5066	2.16965	0.0304791	0.145943	-3.74827	0.835818	0.835818
FCGBP	-0.332425	25.547	-2.16875	0.0305477	0.146157	-3.75007	0.835181	-0.835181
FBP1	0.268657	26.8913	2.16752	0.030642	0.146427	-3.75254	0.834379	0.834379
RBM15B	0.24739	23.237	2.16714	0.030671	0.146427	-3.7533	0.834379	0.834379
COPZ2	0.222896	23.9033	2.16707	0.0306759	0.146427	-3.75343	0.834379	0.834379
STAT6	0.132406	25.2161	2.16666	0.0307079	0.146466	-3.75427	0.834263	0.834263
NOL11	0.178057	24.7279	2.16555	0.030793	0.146758	-3.75649	0.833399	0.833399
PPM1H	-0.283852	23.4992	-2.16361	0.0309427	0.146946	-3.76037	0.832843	-0.832843
MED1	0.146906	23.4497	2.16355	0.0309473	0.146946	-3.76049	0.832843	0.832843
NXN	0.160192	24.3109	2.16341	0.0309576	0.146946	-3.76076	0.832843	0.832843
GNA11	-0.115084	24.4033	-2.16333	0.0309641	0.146946	-3.76092	0.832843	-0.832843
PDCD6IP	0.0846122	27.8462	2.16331	0.0309653	0.146946	-3.76095	0.832843	0.832843
RNF2	0.206541	22.8547	2.16312	0.03098	0.146946	-3.76134	0.832843	0.832843
DDX52	0.134315	23.5253	2.16284	0.0310021	0.146946	-3.76191	0.832843	0.832843
MTURN	-0.227407	22.6479	-2.16243	0.0310337	0.146946	-3.76272	0.832843	-0.832843
MYOF	0.145018	26.7353	2.16224	0.0310483	0.146946	-3.7631	0.832843	0.832843
SUCLA2	-0.0941444	26.7881	-2.16183	0.0310801	0.146951	-3.76392	0.832827	-0.832827
ITIH5	-0.171053	23.7943	-2.16161	0.0310973	0.146951	-3.76436	0.832827	-0.832827
ZNF800	0.124957	21.2537	2.15888	0.0313095	0.14784	-3.76981	0.830209	0.830209
NDUFV3	0.0916276	24.8941	2.15844	0.0313439	0.147888	-3.77069	0.830067	0.830067
NSMCE2	0.190982	22.2404	2.15775	0.0313982	0.14803	-3.77208	0.829649	0.829649
DERPC	0.1407	23.3637	2.15726	0.0314365	0.148059	-3.77305	0.829564	0.829564
IGHG3	0.168839	28.8536	2.15705	0.0314527	0.148059	-3.77346	0.829564	0.829564
RPS6KA3	0.130286	25.3	2.15558	0.0315677	0.148487	-3.77639	0.828312	0.828312
LSM14B	0.12904	24.1717	2.15476	0.0316324	0.14861	-3.77802	0.827953	0.827953
SEC16A	0.114162	25.5724	2.15449	0.0316534	0.14861	-3.77856	0.827953	0.827953
MGME1	0.141191	22.8523	2.15408	0.0316856	0.14861	-3.77937	0.827953	0.827953
HEXA	0.122691	26.4488	2.1538	0.0317082	0.14861	-3.77994	0.827953	0.827953
DIS3	0.204709	25.664	2.15224	0.031831	0.14861	-3.78304	0.827953	0.827953
ATG5	0.0904847	24.1591	2.1522	0.0318346	0.14861	-3.78312	0.827953	0.827953
BAZ1B	0.17561	25.5521	2.15196	0.0318534	0.14861	-3.7836	0.827953	0.827953
RPS18	0.0926664	28.2144	2.15179	0.0318672	0.14861	-3.78394	0.827953	0.827953
NANS	0.138488	27.5741	2.15148	0.0318911	0.14861	-3.78454	0.827953	0.827953
CARD16	0.155762	22.9438	2.15141	0.0318967	0.14861	-3.78468	0.827953	0.827953
METTL17	0.129431	21.9222	2.1514	0.0318976	0.14861	-3.78471	0.827953	0.827953
MRPL58	0.0987492	24.361	2.15119	0.0319145	0.14861	-3.78513	0.827953	0.827953
TERF2IP	0.151424	24.3123	2.15114	0.0319183	0.14861	-3.78523	0.827953	0.827953
PRKD1	-0.290355	21.9625	-2.1506	0.0319617	0.14861	-3.78631	0.827953	-0.827953
NUP58	0.0866755	25.0888	2.15025	0.0319889	0.14861	-3.78699	0.827953	0.827953
RPS7	0.0820208	28.8338	2.15018	0.0319947	0.14861	-3.78714	0.827953	0.827953
PYM1	0.116787	25.1929	2.15004	0.032006	0.14861	-3.78742	0.827953	0.827953
CSTF3	0.119756	24.7777	2.14949	0.0320497	0.1487	-3.78851	0.827689	0.827689
C11orf58	0.152163	26.8098	2.14819	0.0321529	0.149066	-3.79108	0.826622	0.826622
MRPL48	0.0973231	24.104	2.14763	0.0321976	0.149127	-3.7922	0.826443	0.826443
MRPS9	0.0775843	24.5576	2.14732	0.0322227	0.149127	-3.79282	0.826443	0.826443
C9orf78	0.126146	23.9793	2.14712	0.0322391	0.149127	-3.79323	0.826443	0.826443
KIFC3	-0.240246	21.9609	-2.1463	0.0323047	0.149271	-3.79485	0.826024	-0.826024
MRM1	0.162796	21.7171	2.14591	0.0323359	0.149271	-3.79562	0.826024	0.826024
PPIH	0.106233	25.599	2.14581	0.0323435	0.149271	-3.79581	0.826024	0.826024
INTS7	0.173918	23.6578	2.14551	0.0323677	0.149271	-3.79641	0.826024	0.826024
SYNM	-0.264062	25.5563	-2.14512	0.0323988	0.149302	-3.79718	0.825934	-0.825934
SCFD1	0.0935913	26.2945	2.1439	0.032497	0.149643	-3.7996	0.824945	0.824945
COQ8A	-0.148566	23.8444	-2.14222	0.0326325	0.150132	-3.80292	0.823527	-0.823527
SLC16A1	-0.300062	24.2907	-2.14193	0.0326563	0.150132	-3.80351	0.823527	-0.823527
BOD1L1	0.179714	24.4402	2.14168	0.0326768	0.150132	-3.80401	0.823527	0.823527
HDAC3	0.135661	23.1207	2.1413	0.0327071	0.150159	-3.80475	0.823449	0.823449
PPP2R1B	0.152227	23.4932	2.14084	0.0327445	0.150218	-3.80566	0.823279	0.823279
MLXIP	0.1947	21.0703	2.14023	0.0327944	0.150224	-3.80688	0.823259	0.823259
IRF9	0.148917	24.1585	2.14022	0.032795	0.150224	-3.80689	0.823259	0.823259
IARS1	0.0822111	26.5613	2.13912	0.0328842	0.150521	-3.80907	0.822403	0.822403
EHD4	0.0993422	26.0895	2.13686	0.0330689	0.15115	-3.81354	0.820593	0.820593
BIRC6	0.10146	24.283	2.13683	0.0330709	0.15115	-3.81359	0.820593	0.820593
EPB41	-0.160178	25.531	-2.13537	0.0331909	0.151585	-3.81648	0.819344	-0.819344
BSDC1	-0.158001	24.472	-2.134	0.0333031	0.151984	-3.81918	0.818201	-0.818201
RING1	0.138008	24.3139	2.13277	0.0334042	0.152325	-3.8216	0.817229	0.817229
INTS9	0.188989	23.3509	2.13228	0.0334446	0.152325	-3.82256	0.817229	0.817229
COL16A1	0.278573	23.3163	2.13185	0.0334802	0.152325	-3.82341	0.817229	0.817229
S100A13	0.158258	27.9937	2.13179	0.0334855	0.152325	-3.82354	0.817229	0.817229
LSM6	0.126439	26.6726	2.13153	0.0335066	0.152325	-3.82404	0.817229	0.817229
PECAM1	0.146034	25.146	2.13129	0.0335269	0.152325	-3.82452	0.817229	0.817229
SNX1	0.0726993	26.2557	2.13084	0.0335638	0.15238	-3.8254	0.817073	0.817073
ATP2C1	0.133343	24.3863	2.12973	0.0336559	0.152582	-3.82759	0.816496	0.816496
MYD88	0.128073	23.8089	2.1297	0.0336582	0.152582	-3.82765	0.816496	0.816496
ZMIZ2	0.277012	21.4886	2.12797	0.0338027	0.153124	-3.83107	0.814957	0.814957
COL6A2	0.246548	27.6675	2.12328	0.0341955	0.154552	-3.84028	0.810924	0.810924
SSH1	0.162755	25.0886	2.12325	0.0341976	0.154552	-3.84033	0.810924	0.810924
MYO1G	0.20795	24.7606	2.12312	0.0342082	0.154552	-3.84058	0.810924	0.810924
ARL8A	-0.148709	24.1177	-2.12277	0.034238	0.154552	-3.84127	0.810924	-0.810924
PSMC6	0.0822507	27.0111	2.1227	0.0342441	0.154552	-3.84142	0.810924	0.810924
NOM1	0.147163	22.6685	2.12212	0.0342929	0.154658	-3.84255	0.810626	0.810626
CREB1	0.1091	23.3078	2.12117	0.0343734	0.154908	-3.84442	0.809926	0.809926
SYNGR2	0.169739	25.3956	2.12041	0.0344375	0.155083	-3.84591	0.809437	0.809437
MYO5C	0.201093	23.3511	2.11989	0.0344815	0.155167	-3.84693	0.809202	0.809202
PUF60	0.110394	26.6386	2.11748	0.0346864	0.155974	-3.85165	0.806947	0.806947
NCF2	0.203409	25.168	2.11695	0.0347319	0.155999	-3.85269	0.806878	0.806878
CLP1	0.111938	23.1	2.11682	0.0347428	0.155999	-3.85295	0.806878	0.806878
SEC24B	0.0769741	24.8955	2.115	0.0348984	0.156583	-3.85651	0.805255	0.805255
PNPLA4	0.189006	21.0268	2.11355	0.0350223	0.156978	-3.85933	0.804162	0.804162
EEF1B2	0.0879697	28.2234	2.11294	0.0350748	0.156978	-3.86053	0.804162	0.804162
DHX32	0.136653	22.2808	2.11291	0.0350773	0.156978	-3.86058	0.804162	0.804162
ALDH4A1	-0.20905	26.2306	-2.11265	0.0351	0.156978	-3.8611	0.804162	-0.804162
VAV2	0.183531	24.745	2.11248	0.0351144	0.156978	-3.86143	0.804162	0.804162
RPS14	0.099213	28.0861	2.11026	0.0353062	0.15772	-3.86576	0.802114	0.802114
TIMM10	0.156278	25.6252	2.1091	0.0354064	0.158053	-3.86802	0.801199	0.801199
IFI16	0.132148	26.8929	2.10736	0.0355577	0.158612	-3.87142	0.799664	0.799664
FNBP1L	0.133614	25.4827	2.10684	0.0356027	0.158697	-3.87242	0.79943	0.79943
DNM1	-0.257716	24.16	-2.10559	0.0357122	0.15907	-3.87487	0.798412	-0.798412
IFNGR1	0.188838	21.6027	2.10262	0.0359725	0.159999	-3.88065	0.795884	0.795884
FBN1	0.344696	26.7028	2.10261	0.0359729	0.159999	-3.88066	0.795884	0.795884
ALDH7A1	-0.183745	26.9979	-2.10181	0.0360432	0.160195	-3.88221	0.795352	-0.795352
RAD23B	0.100521	27.7236	2.10111	0.036105	0.160353	-3.88358	0.794922	0.794922
GABPB1	0.112041	23.882	2.09995	0.0362071	0.160627	-3.88582	0.79418	0.79418
PEX11B	0.236288	22.8876	2.09981	0.0362199	0.160627	-3.8861	0.79418	0.79418
NT5C	0.117028	25.4882	2.09938	0.0362576	0.160627	-3.88693	0.79418	0.79418
MRPL28	0.144054	23.7634	2.09923	0.0362715	0.160627	-3.88724	0.79418	0.79418
TPM2	0.213337	29.1945	2.09814	0.0363677	0.160937	-3.88934	0.793344	0.793344
NUP62	0.0768839	25.4127	2.09755	0.0364199	0.161052	-3.89048	0.793035	0.793035
TXNIP	0.136851	23.0519	2.09657	0.0365068	0.16132	-3.89238	0.792313	0.792313
HMGXB4	0.187645	22.3179	2.09601	0.0365574	0.161427	-3.89348	0.792024	0.792024
NELFA	0.112179	24.3721	2.09561	0.0365924	0.161465	-3.89424	0.791922	0.791922
IGHV5-51	0.181774	25.0099	2.09491	0.0366549	0.161624	-3.8956	0.791494	0.791494
SAMD9	0.159261	24.1886	2.09439	0.0367019	0.161702	-3.89662	0.791284	0.791284
GALNS	0.129037	24.3082	2.09413	0.0367253	0.161702	-3.89713	0.791284	0.791284
BRPF1	0.132676	22.0446	2.09304	0.0368222	0.161723	-3.89922	0.791229	0.791229
SEC31A	0.116884	27.3758	2.09284	0.0368409	0.161723	-3.89962	0.791229	0.791229
ARPC5L	0.0989849	26.3745	2.0926	0.0368622	0.161723	-3.90008	0.791229	0.791229
TSPAN9	0.160426	22.0444	2.09258	0.0368634	0.161723	-3.90011	0.791229	0.791229
CTH	-0.152864	23.5438	-2.09247	0.0368736	0.161723	-3.90033	0.791229	-0.791229
KIF21A	-0.182312	24.0247	-2.09231	0.0368883	0.161723	-3.90065	0.791229	-0.791229
PLCD1	-0.152803	24.4877	-2.0916	0.0369517	0.16181	-3.90201	0.790996	-0.790996
NEU1	0.126132	23.4284	2.0915	0.0369609	0.16181	-3.90221	0.790996	0.790996
LCP2	0.131476	24.2363	2.09043	0.0370573	0.162116	-3.90428	0.790174	0.790174
MRPS18A	0.125398	23.9482	2.08951	0.0371399	0.162361	-3.90605	0.789518	0.789518
CAMKK2	-0.13172	23.0544	-2.08875	0.0372089	0.162538	-3.90752	0.789046	-0.789046
NUP133	0.0794493	25.0209	2.08843	0.0372378	0.162538	-3.90814	0.789046	0.789046
ARHGEF10	-0.109806	23.015	-2.08819	0.0372598	0.162538	-3.90861	0.789046	-0.789046
METTL16	0.102548	23.2616	2.08782	0.037293	0.162567	-3.90932	0.788969	0.788969
SLC25A10	0.198607	22.6053	2.08713	0.0373553	0.162722	-3.91064	0.788553	0.788553
DCK	0.111102	24.5327	2.08655	0.0374083	0.162838	-3.91177	0.788245	0.788245
NONO	0.0899841	28.5842	2.08532	0.0375202	0.163108	-3.91414	0.787525	0.787525
USF2	0.141404	22.7744	2.08528	0.0375236	0.163108	-3.91422	0.787525	0.787525
PDCD11	0.110847	24.819	2.08437	0.037607	0.163282	-3.91598	0.787063	0.787063
GTF2H1	0.137024	22.7197	2.08426	0.0376169	0.163282	-3.91619	0.787063	0.787063
HSP90B1	0.0911138	30.1994	2.08317	0.0377165	0.163593	-3.91829	0.786236	0.786236
RHPN2	-0.228647	22.9682	-2.08289	0.0377419	0.163593	-3.91882	0.786236	-0.786236
MAP7D1	-0.132346	25.0533	-2.08097	0.0379185	0.164242	-3.92253	0.784516	-0.784516
DEK	0.103447	26.9175	2.08001	0.038007	0.16449	-3.92438	0.783861	0.783861
RPP25L	0.176787	21.9934	2.07967	0.038038	0.16449	-3.92503	0.783861	0.783861
RCOR1	0.09985	23.4117	2.07947	0.0380562	0.16449	-3.92541	0.783861	0.783861
SEC24C	0.10742	25.9587	2.07917	0.0380841	0.164494	-3.92599	0.783849	0.783849
IGHG4	0.183225	27.7607	2.07841	0.0381545	0.164555	-3.92745	0.783688	0.783688
PPP1R8	0.108813	24.6553	2.07835	0.0381594	0.164555	-3.92756	0.783688	0.783688
FIS1	-0.134752	26.6098	-2.07781	0.0382101	0.164555	-3.92861	0.783688	-0.783688
C2CD2	0.213052	21.8164	2.07777	0.0382131	0.164555	-3.92867	0.783688	0.783688
AGPS	-0.0914562	25.4093	-2.07742	0.0382462	0.164555	-3.92936	0.783688	-0.783688
MAPK1	-0.122805	26.9884	-2.07726	0.038261	0.164555	-3.92967	0.783688	-0.783688
PRKCA	-0.180382	25.1864	-2.07665	0.0383174	0.164555	-3.93083	0.783688	-0.783688
ABCF1	0.104318	25.9876	2.07649	0.0383319	0.164555	-3.93113	0.783688	0.783688
EIF4B	0.0999369	27.4013	2.07617	0.0383615	0.164555	-3.93175	0.783688	0.783688
NASP	0.138747	26.8269	2.07612	0.0383667	0.164555	-3.93186	0.783688	0.783688
ACP3	0.272266	21.7578	2.07492	0.0384781	0.164846	-3.93416	0.782922	0.782922
NHP2	0.0953908	25.7155	2.07481	0.0384882	0.164846	-3.93436	0.782922	0.782922
RAVER1	0.0798624	24.8282	2.07365	0.0385964	0.165194	-3.93659	0.782006	0.782006
LRPPRC	0.0990172	27.0518	2.07234	0.0387191	0.16539	-3.93911	0.78149	0.78149
ZC3H13	0.126833	24.5668	2.07233	0.0387202	0.16539	-3.93913	0.78149	0.78149
CDC27	0.127004	24.389	2.0722	0.0387316	0.16539	-3.93936	0.78149	0.78149
CDC40	0.10698	24.0723	2.07157	0.0387906	0.16539	-3.94057	0.78149	0.78149
DCUN1D5	0.142914	22.9691	2.0715	0.0387974	0.16539	-3.94071	0.78149	0.78149
MFF	-0.103934	24.2717	-2.07143	0.0388043	0.16539	-3.94085	0.78149	-0.78149
IGLV8-61	0.24138	24.8	2.06952	0.0389835	0.165881	-3.9445	0.780204	0.780204
TES	0.168336	27.2535	2.06929	0.039005	0.165881	-3.94494	0.780204	0.780204
CYP2S1	0.347911	22.7181	2.06905	0.0390275	0.165881	-3.9454	0.780204	0.780204
PCNA	0.149539	27.4331	2.06905	0.0390276	0.165881	-3.9454	0.780204	0.780204
EIF3I	0.0860611	26.894	2.06817	0.0391107	0.166119	-3.94709	0.779582	0.779582
HCCS	0.11166	24.4459	2.06528	0.0393839	0.167055	-3.9526	0.777141	0.777141
U2AF2	0.122544	27.2876	2.06499	0.039412	0.167055	-3.95317	0.777141	0.777141
CHAMP1	0.0948317	24.484	2.06498	0.0394128	0.167055	-3.95319	0.777141	0.777141
PTMA	0.13585	29.3865	2.06469	0.0394406	0.167057	-3.95374	0.777136	0.777136
ISOC2	-0.132995	25.2211	-2.06366	0.039538	0.167304	-3.9557	0.776495	-0.776495
WDFY4	0.217541	22.8175	2.0635	0.0395534	0.167304	-3.95601	0.776495	0.776495
TIMP2	0.194263	24.4276	2.06253	0.0396462	0.16758	-3.95786	0.775777	0.775777
GGPS1	0.141377	24.5105	2.0615	0.0397449	0.167882	-3.95983	0.774996	0.774996
SLC35B2	0.118092	23.6008	2.06111	0.0397821	0.167923	-3.96057	0.77489	0.77489
PLA2G2A	0.430426	23.5091	2.06066	0.0398249	0.167961	-3.96143	0.774791	0.774791
EIF2AK4	0.161737	23.6715	2.05994	0.0398941	0.167961	-3.9628	0.774791	0.774791
L3HYPDH	-0.17514	23.9376	-2.0597	0.0399171	0.167961	-3.96326	0.774791	-0.774791
PSMD12	0.0897215	26.7291	2.05951	0.039935	0.167961	-3.96361	0.774791	0.774791
ASPN	0.313766	27.2841	2.05924	0.039961	0.167961	-3.96413	0.774791	0.774791
GLE1	0.180609	23.1768	2.05894	0.0399903	0.167961	-3.96471	0.774791	0.774791
NIPSNAP3A	-0.208669	23.4441	-2.05883	0.0400006	0.167961	-3.96491	0.774791	-0.774791
DEF6	0.24333	24.2126	2.05842	0.0400404	0.167961	-3.9657	0.774791	0.774791
TATDN1	0.127808	25.0427	2.05784	0.0400963	0.167961	-3.9668	0.774791	0.774791
BRD3	0.134627	23.3083	2.05768	0.0401117	0.167961	-3.96711	0.774791	0.774791
GMIP	0.128012	23.4839	2.05754	0.0401255	0.167961	-3.96738	0.774791	0.774791
ARHGEF11	0.140784	23.475	2.05739	0.0401397	0.167961	-3.96766	0.774791	0.774791
PSAP	0.131635	29.1162	2.05731	0.0401474	0.167961	-3.96781	0.774791	0.774791
GSDMD	0.0995369	25.2911	2.05667	0.0402086	0.168103	-3.96902	0.774425	0.774425
MRE11	0.0840075	25.6251	2.05604	0.0402696	0.168243	-3.97022	0.774063	0.774063
RARS1	0.0720474	27.1023	2.05461	0.0404085	0.168708	-3.97294	0.772863	0.772863
PRPF39	0.154878	23.4202	2.05404	0.0404636	0.168823	-3.97402	0.772567	0.772567
HSDL2	-0.130642	26.4503	-2.05339	0.040527	0.168958	-3.97526	0.772222	-0.772222
FAM8A1	0.114848	21.9229	2.05293	0.0405716	0.168958	-3.97613	0.772222	0.772222
HYOU1	0.104091	27.6309	2.0528	0.0405848	0.168958	-3.97639	0.772222	0.772222
NPC2	0.154667	27.8947	2.05255	0.0406092	0.168958	-3.97687	0.772222	0.772222
PEA15	-0.212903	27.2778	-2.05226	0.0406375	0.168958	-3.97742	0.772222	-0.772222
CPPED1	-0.147301	25.4469	-2.05174	0.0406878	0.168958	-3.97839	0.772222	-0.772222
ARGLU1	0.11426	26.1526	2.05173	0.0406887	0.168958	-3.97841	0.772222	0.772222
SAE1	0.116622	26.8684	2.04848	0.0410068	0.170163	-3.98457	0.769135	0.769135
CD48	0.17229	22.026	2.04802	0.0410524	0.170237	-3.98545	0.768946	0.768946
DSN1	0.136635	23.1325	2.04721	0.0411319	0.170451	-3.98698	0.768399	0.768399
RANBP9	-0.134859	23.704	-2.04656	0.0411965	0.170494	-3.98822	0.768291	-0.768291
ARIH2	0.113741	23.2063	2.04646	0.0412063	0.170494	-3.98841	0.768291	0.768291
ZNF740	0.196784	21.9588	2.04626	0.0412256	0.170494	-3.98878	0.768291	0.768291
NCBP2	0.103987	24.8964	2.04584	0.0412678	0.170553	-3.98959	0.76814	0.76814
DDX17	0.0801981	27.6848	2.04508	0.0413429	0.170748	-3.99103	0.767643	0.767643
MCRIP1	0.112502	24.4175	2.04409	0.0414402	0.171035	-3.99289	0.766915	0.766915
MRPL32	0.124412	23.5773	2.04349	0.0415001	0.171167	-3.99403	0.76658	0.76658
PRKACB	-0.14687	24.5745	-2.04307	0.0415422	0.171226	-3.99483	0.766431	-0.766431
IDH3A	-0.0876744	26.812	-2.04262	0.0415861	0.171287	-3.99566	0.766277	-0.766277
PLGRKT	0.119613	24.7151	2.04182	0.041666	0.171287	-3.99718	0.766277	0.766277
ORC4	0.160367	22.7965	2.04166	0.0416822	0.171287	-3.99749	0.766277	0.766277
MLKL	0.202289	23.5577	2.04165	0.0416835	0.171287	-3.99751	0.766277	0.766277
ARHGAP18	0.143304	24.8402	2.04127	0.0417211	0.171287	-3.99822	0.766277	0.766277
ALG1	0.149079	23.9074	2.0412	0.0417281	0.171287	-3.99836	0.766277	0.766277
SDHB	0.0885165	27.0888	2.04095	0.0417527	0.171287	-3.99882	0.766277	0.766277
TOP2B	0.119143	25.8112	2.04034	0.0418138	0.171423	-3.99998	0.765932	0.765932
PDLIM3	0.156203	26.4965	2.03913	0.0419352	0.17164	-4.00227	0.765382	0.765382
CMC1	0.130269	23.3885	2.03898	0.0419496	0.17164	-4.00254	0.765382	0.765382
LPXN	0.136486	24.029	2.0388	0.0419675	0.17164	-4.00288	0.765382	0.765382
SEPTIN8	-0.157239	25.8265	-2.03869	0.0419788	0.17164	-4.00309	0.765382	-0.765382
STAG2	0.0864765	24.642	2.0372	0.0421289	0.172139	-4.00591	0.764122	0.764122
LSM12	0.0972924	24.91	2.0367	0.0421786	0.172227	-4.00684	0.763898	0.763898
NPM3	0.132108	23.7696	2.03426	0.0424254	0.173119	-4.01145	0.761655	0.761655
ABCD1	0.15635	22.7418	2.03357	0.0424944	0.173286	-4.01273	0.761237	0.761237
RRP1B	0.103574	23.5025	2.03279	0.0425736	0.173493	-4.0142	0.760718	0.760718
TMSB10	0.132553	28.1864	2.03241	0.0426125	0.173536	-4.01492	0.76061	0.76061
DHCR7	0.176836	24.625	2.03178	0.0426763	0.173654	-4.0161	0.760315	0.760315
TGFB1I1	0.181801	26.0016	2.03157	0.0426981	0.173654	-4.0165	0.760315	0.760315
STX2	-0.18362	21.1175	-2.03099	0.0427565	0.173776	-4.01758	0.76001	-0.76001
ANAPC16	0.156568	21.4015	2.02915	0.0429444	0.174424	-4.02104	0.758393	0.758393
RECQL	0.125416	27.1133	2.0285	0.0430107	0.174578	-4.02226	0.758011	0.758011
GANAB	0.0674198	28.7646	2.02766	0.0430966	0.17469	-4.02383	0.757731	0.757731
RPP14	0.128087	21.7553	2.02748	0.0431155	0.17469	-4.02418	0.757731	0.757731
PSMA7	0.0759533	27.9913	2.0274	0.0431239	0.17469	-4.02433	0.757731	0.757731
TIMM9	0.10963	25.6474	2.02661	0.0432045	0.174901	-4.02581	0.757208	0.757208
C5orf22	0.223422	22.2031	2.02628	0.043239	0.174925	-4.02644	0.757147	0.757147
INTS1	0.168762	24.0334	2.02516	0.0433534	0.175272	-4.02852	0.756287	0.756287
EIF5B	0.114962	26.3626	2.0246	0.0434119	0.175393	-4.02958	0.755988	0.755988
CAD	0.108062	26.0335	2.02348	0.0435273	0.175744	-4.03168	0.755121	0.755121
SEPTIN7	-0.126421	28.7801	-2.0223	0.0436492	0.17612	-4.03388	0.754192	-0.754192
DNASE2	0.146138	25.7195	2.0213	0.0437529	0.176345	-4.03575	0.753637	0.753637
MED28	0.151999	22.4776	2.02121	0.0437626	0.176345	-4.03593	0.753637	0.753637
ENO2	-0.26412	26.2874	-2.02074	0.0438114	0.176426	-4.03681	0.753438	-0.753438
NAT1	0.205957	23.6398	2.01849	0.0440455	0.177151	-4.04101	0.751657	0.751657
PARP10	0.103951	24.2146	2.01846	0.0440492	0.177151	-4.04107	0.751657	0.751657
ACAP2	0.128123	25.2853	2.01784	0.0441137	0.177254	-4.04223	0.751405	0.751405
GALE	0.129983	26.3039	2.01766	0.0441327	0.177254	-4.04256	0.751405	0.751405
SDC4	0.128373	23.6832	2.01696	0.0442058	0.177431	-4.04387	0.75097	0.75097
DNTTIP2	0.107477	24.2101	2.01651	0.0442523	0.177502	-4.0447	0.750798	0.750798
PBLD	-0.272519	23.7915	-2.0157	0.0443376	0.177727	-4.04621	0.750246	-0.750246
C1orf35	0.158504	23.2853	2.01498	0.0444137	0.177814	-4.04756	0.750035	0.750035
P4HB	0.0901948	30.2157	2.01494	0.0444172	0.177814	-4.04763	0.750035	0.750035
LENG9	0.26003	23.9717	2.01389	0.0445278	0.17814	-4.04959	0.749237	0.749237
BCS1L	-0.105955	23.4472	-2.01274	0.0446491	0.178385	-4.05173	0.748642	-0.748642
SQOR	0.119373	26.2407	2.01257	0.0446676	0.178385	-4.05205	0.748642	0.748642
SLAIN2	0.116407	24.1276	2.01249	0.0446763	0.178385	-4.05221	0.748642	0.748642
EEF1A1	0.0946576	30.4154	2.01126	0.0448063	0.178788	-4.05449	0.747663	0.747663
RIOX1	0.147665	23.195	2.01059	0.0448766	0.178908	-4.05573	0.747371	0.747371
NCOR1	0.12756	23.9648	2.01023	0.0449156	0.178908	-4.05641	0.747371	0.747371
RAB3D	0.146584	24.4234	2.01015	0.044924	0.178908	-4.05656	0.747371	0.747371
CLC	0.356409	25.3135	2.00979	0.0449618	0.178942	-4.05722	0.747287	0.747287
BRIX1	0.109183	24.7252	2.00862	0.0450865	0.179322	-4.0594	0.746366	0.746366
BCL7C	0.12434	22.8556	2.00799	0.045154	0.179474	-4.06058	0.745999	0.745999
RNF20	0.204325	25.504	2.00771	0.0451833	0.179474	-4.06109	0.745998	0.745998
RPL6	0.104337	28.1027	2.00664	0.0452978	0.179812	-4.06308	0.74518	0.74518
TBL2	0.0990008	25.3844	2.00472	0.0455033	0.180422	-4.06664	0.743712	0.743712
TMOD2	-0.22167	23.5528	-2.00466	0.0455101	0.180422	-4.06676	0.743712	-0.743712
SDAD1	0.111348	23.6716	2.00406	0.045574	0.180558	-4.06786	0.743384	0.743384
APEH	-0.0933746	26.7733	-2.00349	0.0456353	0.180631	-4.06892	0.743207	-0.743207
TINAGL1	-0.176926	25.4823	-2.00334	0.0456515	0.180631	-4.0692	0.743207	-0.743207
GCHFR	0.182639	22.295	2.00104	0.0458999	0.181496	-4.07347	0.741133	0.741133
RPS20	0.11981	27.8147	2.00075	0.0459308	0.181496	-4.074	0.741133	0.741133
HMGN1	0.133068	27.9323	2.00049	0.0459588	0.181496	-4.07448	0.741133	0.741133
SORT1	-0.181955	24.3979	-1.99902	0.0461182	0.181727	-4.0772	0.74058	-0.74058
PLCB1	-0.272269	23.0573	-1.99897	0.0461239	0.181727	-4.07729	0.74058	-0.74058
OGFR	0.082191	25.1772	1.99879	0.0461435	0.181727	-4.07763	0.74058	0.74058
BAG4	0.216799	22.3003	1.99875	0.0461478	0.181727	-4.0777	0.74058	0.74058
DOCK6	0.161772	23.7138	1.99838	0.0461878	0.181727	-4.07838	0.74058	0.74058
RXRB	0.136458	22.6976	1.99831	0.0461953	0.181727	-4.07851	0.74058	0.74058
UBA2	0.0984755	26.454	1.99746	0.0462883	0.181976	-4.08009	0.739985	0.739985
SNRPD2	0.0824751	27.821	1.99664	0.0463776	0.181997	-4.0816	0.739936	0.739936
UTP3	0.104013	23.2814	1.99642	0.0464019	0.181997	-4.08202	0.739936	0.739936
DOK2	0.206862	22.9355	1.99633	0.0464119	0.181997	-4.08219	0.739936	0.739936
TMEM119	0.224118	23.1313	1.99627	0.046418	0.181997	-4.08229	0.739936	0.739936
POLR3D	0.125012	22.4118	1.99605	0.046442	0.181997	-4.0827	0.739936	0.739936
CASP1	0.125317	25.5526	1.99571	0.0464794	0.182027	-4.08333	0.739864	0.739864
TAGLN2	0.105994	30.4644	1.99541	0.0465115	0.182036	-4.08387	0.739842	0.739842
CSNK2A2	-0.109376	25.1421	-1.99367	0.0467021	0.182666	-4.08708	0.738343	-0.738343
HSP90AB1	0.0945372	30.0567	1.99295	0.046782	0.182862	-4.08843	0.737877	0.737877
CASP4	0.15906	24.3422	1.99244	0.0468378	0.182963	-4.08936	0.737637	0.737637
RTF2	0.119959	24.5317	1.99081	0.0470168	0.183545	-4.09236	0.736257	0.736257
EEF1D	0.0860307	28.5771	1.99034	0.0470686	0.183631	-4.09322	0.736055	0.736055
VGLL4	0.172897	22.8364	1.98871	0.0472493	0.184146	-4.09623	0.734838	0.734838
WDR55	0.131505	23.1295	1.98845	0.0472784	0.184146	-4.09672	0.734838	0.734838
LMAN1	0.114683	27.3906	1.98826	0.0472989	0.184146	-4.09705	0.734838	0.734838
COG2	0.106773	24.472	1.98806	0.0473209	0.184146	-4.09742	0.734838	0.734838
RABGAP1L	0.0826293	23.6531	1.98727	0.0474094	0.184288	-4.09889	0.734503	0.734503
NLE1	0.134881	23.3498	1.9866	0.0474837	0.184288	-4.10012	0.734503	0.734503
GLRX3	0.0946473	26.2675	1.98656	0.0474879	0.184288	-4.10019	0.734503	0.734503
NSDHL	0.0990339	25.5178	1.98604	0.0475455	0.184288	-4.10114	0.734503	0.734503
SRPRA	0.0851444	25.6589	1.98603	0.0475474	0.184288	-4.10117	0.734503	0.734503
SUMO3	0.208288	25.2249	1.98597	0.0475533	0.184288	-4.10126	0.734503	0.734503
GALNT1	0.128298	23.3731	1.98584	0.0475679	0.184288	-4.10151	0.734503	0.734503
PARD3B	0.257801	21.5136	1.98539	0.0476178	0.184333	-4.10233	0.734397	0.734397
DMAP1	0.085407	23.3031	1.9852	0.0476397	0.184333	-4.10269	0.734397	0.734397
POM121C	0.166459	21.6015	1.98445	0.0477228	0.184538	-4.10406	0.733914	0.733914
RDH13	-0.116233	24.5425	-1.98403	0.0477697	0.184603	-4.10483	0.733761	-0.733761
MTG2	0.164999	20.9304	1.98349	0.0478309	0.184723	-4.10583	0.733479	0.733479
MRPL51	0.129018	21.8607	1.98186	0.0480134	0.185096	-4.10882	0.732603	0.732603
DUSP23	0.130656	25.1088	1.98178	0.0480224	0.185096	-4.10897	0.732603	0.732603
TXNL1	0.0996533	26.7793	1.98146	0.0480582	0.185096	-4.10955	0.732603	0.732603
MAVS	0.092234	25.2125	1.98131	0.0480747	0.185096	-4.10982	0.732603	0.732603
LACTB	0.11651	25.0696	1.98128	0.0480784	0.185096	-4.10988	0.732603	0.732603
TRUB1	0.128882	23.672	1.98041	0.0481769	0.185359	-4.11149	0.731987	0.731987
SUMO2	0.197857	27.13	1.97971	0.0482548	0.185542	-4.11275	0.731558	0.731558
TAF5L	0.174898	21.7505	1.97899	0.0483361	0.185738	-4.11407	0.731099	0.731099
GPX7	0.202839	24.5897	1.97853	0.0483883	0.185822	-4.11492	0.730903	0.730903
PPA2	0.0939793	26.9343	1.97772	0.0484797	0.185991	-4.1164	0.730508	0.730508
LXN	0.138357	25.8246	1.97761	0.048493	0.185991	-4.11661	0.730508	0.730508
UCK2	0.175238	22.8207	1.97689	0.0485739	0.186077	-4.11792	0.730306	0.730306
ATP5F1A	0.0643264	29.6118	1.97687	0.0485763	0.186077	-4.11796	0.730306	0.730306
ARFGAP3	0.116554	26.0934	1.9763	0.0486415	0.186184	-4.11901	0.730057	0.730057
NOLC1	0.117641	26.3508	1.97609	0.0486649	0.186184	-4.11939	0.730057	0.730057
ZC3HAV1	0.0812236	26.0662	1.97565	0.0487147	0.186235	-4.12019	0.72994	0.72994
PFKM	-0.143474	26.2011	-1.97532	0.0487526	0.186235	-4.1208	0.72994	-0.72994
SRSF11	0.118622	25.686	1.97517	0.0487692	0.186235	-4.12107	0.72994	0.72994
EEF2	0.099429	29.632	1.97463	0.0488308	0.186354	-4.12206	0.729662	0.729662
ADAM17	0.0979412	23.7165	1.97349	0.0489614	0.186736	-4.12415	0.728772	0.728772
CBX1	0.135918	25.2839	1.9729	0.049029	0.186867	-4.12523	0.728468	0.728468
MCM6	0.170079	25.5135	1.97265	0.0490567	0.186867	-4.12567	0.728468	0.728468
RPL23	0.123241	28.0197	1.97157	0.0491808	0.187042	-4.12765	0.728062	0.728062
MON1B	-0.0770243	22.7641	-1.97138	0.0492027	0.187042	-4.128	0.728062	-0.728062
HNRNPLL	0.0804999	25.4245	1.97132	0.0492093	0.187042	-4.1281	0.728062	0.728062
MT-CO2	-0.135304	27.7548	-1.9708	0.0492692	0.187042	-4.12906	0.728062	-0.728062
HNRNPR	0.0929726	27.5973	1.97067	0.0492839	0.187042	-4.12929	0.728062	0.728062
JPH2	-0.323739	21.2524	-1.97065	0.0492857	0.187042	-4.12932	0.728062	-0.728062
APEX1	0.100874	27.9606	1.96848	0.049536	0.187875	-4.13329	0.726131	0.726131
WDR5	0.0687685	24.7926	1.96592	0.049832	0.188881	-4.13795	0.723812	0.723812
ESYT1	0.0803755	26.302	1.96509	0.0499278	0.189127	-4.13945	0.723246	0.723246
COBLL1	0.315647	24.9394	1.9648	0.0499616	0.189138	-4.13998	0.723221	0.723221
SYK	0.0932203	25.1213	1.96411	0.0500421	0.189326	-4.14124	0.72279	0.72279
NVL	0.220251	22.6501	1.96289	0.0501835	0.189744	-4.14345	0.721833	0.721833
SETD2	0.184847	22.5003	1.962	0.0502877	0.190021	-4.14507	0.721199	0.721199
PPP6R1	0.125277	24.7476	1.96055	0.0504572	0.190544	-4.14771	0.720005	0.720005
UAP1	0.163639	25.0147	1.95976	0.0505494	0.190774	-4.14913	0.71948	0.71948
RICTOR	0.143125	23.4455	1.9581	0.0507451	0.191302	-4.15216	0.718281	0.718281
THOC7	0.0937542	24.7669	1.958	0.0507561	0.191302	-4.15232	0.718281	0.718281
UTP18	0.108781	24.1128	1.95768	0.0507941	0.191302	-4.15291	0.718281	0.718281
MPP7	0.155106	23.3617	1.95751	0.0508141	0.191302	-4.15322	0.718281	0.718281
PREPL	-0.146293	24.1079	-1.95651	0.0509318	0.191521	-4.15503	0.717783	-0.717783
GDI2	0.0847434	28.7499	1.95633	0.050953	0.191521	-4.15535	0.717783	0.717783
GUSB	-0.210476	23.9019	-1.95609	0.0509816	0.191521	-4.15579	0.717783	-0.717783
KTN1	0.0942318	27.3651	1.95596	0.0509973	0.191521	-4.15603	0.717783	0.717783
ACTR1A	-0.115162	26.693	-1.9552	0.0510871	0.191741	-4.15741	0.717285	-0.717285
DPP3	0.0983515	27.0815	1.9549	0.0511224	0.191756	-4.15795	0.717251	0.717251
NMT1	0.0759814	25.8987	1.95441	0.0511803	0.191856	-4.15883	0.717025	0.717025
PALM2AKAP2	0.15178	24.843	1.95401	0.0512283	0.191918	-4.15956	0.716884	0.716884
ZNF207	0.131509	26.3733	1.95363	0.0512736	0.191971	-4.16025	0.716765	0.716765
SCARB1	-0.193278	21.9594	-1.95235	0.0514255	0.192324	-4.16257	0.715966	-0.715966
IKBKB	0.108281	23.7445	1.9523	0.0514308	0.192324	-4.16265	0.715966	0.715966
ARID1A	0.0923679	24.1016	1.95192	0.0514764	0.192377	-4.16334	0.715846	0.715846
TYMP	0.176936	28.4118	1.95163	0.0515106	0.192388	-4.16386	0.715823	0.715823
C5orf24	0.122774	23.1977	1.94644	0.0521327	0.194399	-4.17323	0.711306	0.711306
CPNE1	0.11466	26.7037	1.94632	0.0521472	0.194399	-4.17345	0.711306	0.711306
ATP5MK	-0.138742	25.1719	-1.9463	0.0521493	0.194399	-4.17348	0.711306	-0.711306
LARP1B	0.191521	22.5098	1.94608	0.0521759	0.194399	-4.17388	0.711306	0.711306
RHOB	-0.198907	24.1331	-1.94473	0.0523379	0.194884	-4.1763	0.710224	-0.710224
INPP1	-0.120624	24.3131	-1.94407	0.0524183	0.195065	-4.1775	0.709821	-0.709821
TCERG1	0.0697203	25.6578	1.94301	0.0525466	0.195423	-4.17941	0.709023	0.709023
MCM7	0.184152	25.8345	1.94242	0.0526178	0.19557	-4.18046	0.708698	0.708698
PSMB10	0.131825	26.5314	1.94161	0.0527163	0.195817	-4.18192	0.708149	0.708149
AQR	0.0882029	24.0816	1.94002	0.0529092	0.196415	-4.18477	0.706826	0.706826
AK2	0.0997433	27.4154	1.9396	0.0529608	0.196487	-4.18553	0.706666	0.706666
CABIN1	0.165244	22.1511	1.93893	0.0530426	0.196671	-4.18674	0.706259	0.706259
URM1	-0.121685	22.6777	-1.93775	0.0531869	0.197088	-4.18886	0.705341	-0.705341
STT3B	0.139507	25.7114	1.937	0.0532784	0.197307	-4.19019	0.704857	0.704857
CST3	-0.157415	26.2466	-1.93632	0.0533622	0.197309	-4.19142	0.704853	-0.704853
LIMS1	0.126516	26.2946	1.93628	0.0533673	0.197309	-4.1915	0.704853	0.704853
SRRT	0.0885467	26.6922	1.93621	0.0533755	0.197309	-4.19161	0.704853	0.704853
LPA	0.227986	23.8423	1.93545	0.0534689	0.197419	-4.19298	0.704611	0.704611
ABI3BP	0.237388	24.4113	1.93545	0.0534696	0.197419	-4.19299	0.704611	0.704611
AATF	0.167851	23.4101	1.93368	0.0536865	0.1981	-4.19614	0.703115	0.703115
DDX58	0.131013	25.0822	1.93299	0.0537723	0.198298	-4.19739	0.702683	0.702683
ALDH6A1	-0.173735	26.6828	-1.93173	0.0539282	0.198506	-4.19964	0.702226	-0.702226
THUMPD1	0.116134	26.1736	1.93158	0.0539468	0.198506	-4.19991	0.702226	0.702226
MED18	0.117049	22.9537	1.93116	0.0539983	0.198506	-4.20066	0.702226	0.702226
SLC25A24	0.10905	26.5111	1.93096	0.0540235	0.198506	-4.20102	0.702226	0.702226
NUP107	0.0660599	25.0222	1.93084	0.0540387	0.198506	-4.20124	0.702226	0.702226
GPR108	0.227896	23.4847	1.93071	0.0540541	0.198506	-4.20146	0.702226	0.702226
SF3B6	0.118706	26.3047	1.9307	0.0540556	0.198506	-4.20148	0.702226	0.702226
NLRX1	-0.107227	23.2172	-1.92979	0.0541682	0.198801	-4.2031	0.701582	-0.701582
DLGAP4	0.0726747	25.2525	1.92905	0.054261	0.19894	-4.20444	0.701278	0.701278
DYNC1LI2	-0.126229	26.5483	-1.92897	0.0542711	0.19894	-4.20458	0.701278	-0.701278
EML2	0.13965	26.1114	1.92841	0.05434	0.198997	-4.20557	0.701153	0.701153
CIAPIN1	0.0839699	25.5671	1.92824	0.0543609	0.198997	-4.20587	0.701153	0.701153
RELCH	-0.134584	24.603	-1.92806	0.0543842	0.198997	-4.2062	0.701153	-0.701153
ACSS2	0.0888321	25.0531	1.92764	0.0544361	0.199069	-4.20695	0.700997	0.700997
SSC5D	0.209879	23.8433	1.92558	0.0546936	0.199891	-4.21062	0.699207	0.699207
HMG20A	0.0936528	23.7958	1.92528	0.0547316	0.199911	-4.21116	0.699164	0.699164
CCN1	0.21062	22.6712	1.92433	0.0548506	0.200174	-4.21285	0.698591	0.698591
RNF123	-0.106512	23.5592	-1.92418	0.0548691	0.200174	-4.21312	0.698591	-0.698591
DSC2	0.312424	24.5687	1.92296	0.0550225	0.200614	-4.21529	0.697638	0.697638
ALDOC	-0.185536	26.7699	-1.92262	0.0550654	0.200652	-4.21589	0.697557	-0.697557
JMJD1C	0.152115	23.0993	1.92144	0.0552149	0.200966	-4.218	0.696878	0.696878
AIMP2	0.0570052	26.4646	1.92122	0.0552425	0.200966	-4.21839	0.696878	0.696878
APOB	-0.124079	27.0372	-1.92107	0.055261	0.200966	-4.21865	0.696878	-0.696878
COL6A1	0.198133	28.2056	1.92073	0.0553044	0.200966	-4.21926	0.696878	0.696878
NAXE	0.106414	27.0142	1.92053	0.0553291	0.200966	-4.21961	0.696878	0.696878
PDF	-0.206908	22.9899	-1.92038	0.0553483	0.200966	-4.21988	0.696878	-0.696878
SCYL1	0.0910005	25.2332	1.91957	0.0554515	0.201214	-4.22133	0.696342	0.696342
SLC25A5	0.14983	27.6669	1.91932	0.0554824	0.201214	-4.22176	0.696342	0.696342
PPIG	0.0980099	25.4166	1.91881	0.0555472	0.20133	-4.22267	0.696091	0.696091
GMPS	0.109072	26.4628	1.91855	0.0555804	0.201331	-4.22314	0.696089	0.696089
FAM98A	0.0757208	24.4935	1.91704	0.0557727	0.201779	-4.22582	0.695124	0.695124
TMEM109	0.158387	25.9487	1.91689	0.0557915	0.201779	-4.22608	0.695124	0.695124
ARPP19	-0.135485	25.3035	-1.9168	0.0558028	0.201779	-4.22624	0.695124	-0.695124
PEX5	0.181334	22.7442	1.9162	0.0558796	0.2019	-4.22731	0.694864	0.694864
RRS1	0.134915	24.1084	1.91549	0.0559707	0.2019	-4.22858	0.694864	0.694864
ASPSCR1	0.0917456	24.3372	1.91536	0.0559862	0.2019	-4.22879	0.694864	0.694864
UPF2	0.171488	24.7721	1.9152	0.0560071	0.2019	-4.22908	0.694864	0.694864
CADM1	-0.18703	24.153	-1.91508	0.0560228	0.2019	-4.2293	0.694864	-0.694864
FBXO45	0.238172	22.1993	1.91455	0.05609	0.2019	-4.23023	0.694864	0.694864
DDX49	0.152253	22.0595	1.91416	0.0561398	0.2019	-4.23092	0.694864	0.694864
MAP4K5	0.109798	23.5167	1.91398	0.0561636	0.2019	-4.23125	0.694864	0.694864
RPF1	0.205026	22.3475	1.91397	0.0561641	0.2019	-4.23126	0.694864	0.694864
IQGAP1	0.0660878	28.388	1.91396	0.0561657	0.2019	-4.23128	0.694864	0.694864
DDX21	0.13451	25.8023	1.9131	0.0562766	0.202163	-4.23281	0.694299	0.694299
B4GALT7	0.183624	20.8944	1.91288	0.0563048	0.202163	-4.2332	0.694299	0.694299
NNMT	0.201042	27.3925	1.91242	0.0563631	0.202254	-4.23401	0.694103	0.694103
RNASE6	-0.185883	23.1158	-1.91201	0.0564166	0.202327	-4.23475	0.693946	-0.693946
NADK	0.103103	22.6849	1.91134	0.0565029	0.202518	-4.23593	0.693535	0.693535
NUDT21	0.0672771	26.6243	1.91061	0.0565968	0.202736	-4.23722	0.693069	0.693069
CTSZ	0.156089	27.4462	1.91031	0.0566347	0.202754	-4.23774	0.693031	0.693031
RBBP4	0.13348	26.1303	1.90935	0.0567594	0.203082	-4.23945	0.69233	0.69233
MIPEP	0.068346	24.6274	1.90791	0.0569458	0.203629	-4.242	0.69116	0.69116
ANAPC7	0.119896	24.274	1.90747	0.0570025	0.203643	-4.24277	0.691132	0.691132
UBA52	0.172969	26.9709	1.90737	0.0570159	0.203643	-4.24295	0.691132	0.691132
ADA2	0.148045	23.4176	1.90699	0.0570647	0.203652	-4.24362	0.691112	0.691112
IGHV6-1	0.254864	25.6294	1.90683	0.057085	0.203652	-4.24389	0.691112	0.691112
RTN1	-0.289132	23.918	-1.90589	0.0572073	0.20389	-4.24556	0.690603	-0.690603
MAGT1	0.132769	24.9058	1.90529	0.0572858	0.20389	-4.24662	0.690603	0.690603
STRN3	0.107799	24.474	1.90519	0.0572991	0.20389	-4.2468	0.690603	0.690603
ARHGEF10L	-0.123659	23.746	-1.90506	0.0573162	0.20389	-4.24703	0.690603	-0.690603
ZNF326	0.120446	24.7898	1.90499	0.0573242	0.20389	-4.24714	0.690603	0.690603
RIOK3	0.24462	24.2572	1.9046	0.0573757	0.20389	-4.24784	0.690603	0.690603
ANKLE2	0.147235	23.5071	1.90453	0.0573847	0.20389	-4.24796	0.690603	0.690603
ARFRP1	0.0924157	23.1234	1.90373	0.0574891	0.204143	-4.24937	0.690066	0.690066
BUD31	0.110355	25.3808	1.90345	0.0575253	0.204146	-4.24986	0.690058	0.690058
PCBD2	-0.100313	23.875	-1.90321	0.0575567	0.204146	-4.25028	0.690058	-0.690058
MRI1	0.121986	25.2813	1.90216	0.0576949	0.204443	-4.25214	0.689428	0.689428
PPP2R5A	0.108118	24.2864	1.90206	0.0577069	0.204443	-4.25231	0.689428	0.689428
CNTN1	-0.313545	22.3357	-1.90146	0.0577867	0.204607	-4.25338	0.68908	-0.68908
NDUFA2	-0.0856928	25.8013	-1.90076	0.0578782	0.204813	-4.25461	0.688643	-0.688643
MTFMT	0.154676	21.2105	1.89933	0.0580656	0.205357	-4.25711	0.68749	0.68749
WAPL	0.095817	24.4343	1.89862	0.0581594	0.20557	-4.25836	0.68704	0.68704
UBE2G2	0.0814866	23.9407	1.89798	0.0582444	0.205752	-4.2595	0.686655	0.686655
NAIP	0.210796	23.1031	1.89753	0.0583041	0.205844	-4.26029	0.686461	0.686461
GFUS	0.127153	26.3025	1.89612	0.0584902	0.206383	-4.26276	0.685327	0.685327
MAN1A1	0.147341	23.148	1.89569	0.0585477	0.206466	-4.26352	0.685151	0.685151
CDKN2AIPNL	0.177797	23.1571	1.89363	0.0588203	0.207309	-4.26713	0.683382	0.683382
GOPC	0.110191	24.8539	1.89248	0.0589739	0.207637	-4.26915	0.682695	0.682695
SYTL2	0.196888	23.4207	1.89242	0.0589816	0.207637	-4.26925	0.682695	0.682695
LAS1L	0.0937731	24.1673	1.89217	0.0590151	0.207637	-4.26969	0.682695	0.682695
PSME4	0.161601	23.1198	1.89177	0.0590695	0.207709	-4.2704	0.682545	0.682545
TTLL12	0.0979411	26.3117	1.89115	0.0591521	0.207743	-4.27149	0.682475	0.682475
FN1	0.172516	29.9812	1.89095	0.0591785	0.207743	-4.27183	0.682475	0.682475
EIF4A1	0.102751	27.9505	1.89093	0.0591807	0.207743	-4.27186	0.682475	0.682475
BPTF	0.103176	23.6584	1.88948	0.059375	0.208305	-4.2744	0.6813	0.6813
TMED10	0.0907817	27.5751	1.88893	0.0594496	0.208448	-4.27537	0.681003	0.681003
IGFBP4	0.206093	24.5966	1.88801	0.0595724	0.208625	-4.27697	0.680634	0.680634
SRSF9	0.110113	26.3489	1.88768	0.0596172	0.208625	-4.27755	0.680634	0.680634
AKAP13	0.0934841	24.7191	1.88757	0.0596324	0.208625	-4.27775	0.680634	0.680634
CAVIN3	0.19528	26.6588	1.88754	0.0596363	0.208625	-4.2778	0.680634	0.680634
ATP2B4	-0.158762	25.5927	-1.88699	0.0597103	0.208747	-4.27876	0.68038	-0.68038
ZRANB2	0.092458	26.2335	1.88647	0.0597811	0.208747	-4.27968	0.68038	0.68038
EIF3C	0.206281	23.6678	1.88628	0.0598058	0.208747	-4.28	0.68038	0.68038
EIF4G1	0.0900542	27.4344	1.88627	0.0598074	0.208747	-4.28002	0.68038	0.68038
FRMD8	0.132803	23.6006	1.88568	0.0598867	0.208905	-4.28104	0.680052	0.680052
SLC12A7	0.139199	24.0054	1.88459	0.0600352	0.209226	-4.28296	0.679385	0.679385
RPL27A	0.0976233	27.622	1.8845	0.060047	0.209226	-4.28311	0.679385	0.679385
PHRF1	0.148924	22.9016	1.88416	0.0600932	0.209268	-4.28371	0.679298	0.679298
SRF	0.222599	22.3339	1.88361	0.0601673	0.209407	-4.28466	0.679009	0.679009
NKRF	0.111864	23.8434	1.88304	0.0602452	0.209559	-4.28566	0.678694	0.678694
ABCF3	0.0995564	24.8829	1.88233	0.0603407	0.209772	-4.28689	0.678252	0.678252
XRCC5	0.0689727	28.6729	1.88187	0.0604044	0.209874	-4.28771	0.67804	0.67804
NFRKB	0.144148	22.3308	1.88121	0.0604938	0.210066	-4.28885	0.677645	0.677645
ARHGAP15	0.211995	22.0308	1.87915	0.0607746	0.210818	-4.29243	0.676091	0.676091
DCP1A	0.0940166	23.2936	1.87912	0.0607793	0.210818	-4.29249	0.676091	0.676091
L3MBTL3	0.150998	22.0177	1.87825	0.0608979	0.211111	-4.294	0.67549	0.67549
LSM3	0.145564	25.1785	1.87771	0.0609721	0.211248	-4.29494	0.675207	0.675207
SEC23A	0.0731923	26.5629	1.87707	0.0610594	0.211388	-4.29605	0.67492	0.67492
FKBPL	0.219017	21.4784	1.87678	0.0610993	0.211388	-4.29655	0.67492	0.67492
GBA2	-0.277743	21.924	-1.87658	0.0611277	0.211388	-4.29691	0.67492	-0.67492
TMEM263	0.129059	25.4418	1.87641	0.0611503	0.211388	-4.2972	0.67492	0.67492
MFN2	-0.132848	24.6385	-1.87603	0.0612032	0.211451	-4.29787	0.67479	-0.67479
NOL7	0.0755943	23.3709	1.87557	0.0612667	0.211551	-4.29867	0.674584	0.674584
SP3	0.137665	23.7157	1.8749	0.0613584	0.211749	-4.29983	0.674179	0.674179
DDX18	0.102437	25.4056	1.87425	0.0614479	0.211893	-4.30095	0.673883	0.673883
ITPKB	-0.156687	22.7182	-1.8741	0.0614695	0.211893	-4.30122	0.673883	-0.673883
MAPKAP1	0.127207	22.7339	1.87329	0.0615804	0.212003	-4.30262	0.673658	0.673658
LSM8	0.112354	26.5113	1.87311	0.0616058	0.212003	-4.30293	0.673658	0.673658
WAC	0.13527	23.5618	1.8729	0.0616348	0.212003	-4.3033	0.673658	0.673658
COG5	0.0909908	24.759	1.87287	0.0616397	0.212003	-4.30336	0.673658	0.673658
PNPT1	0.0910988	25.3534	1.87232	0.0617148	0.212074	-4.3043	0.673512	0.673512
ACTA1	0.356251	23.1471	1.8722	0.0617322	0.212074	-4.30452	0.673512	0.673512
FKBP1A	0.116869	26.6081	1.87197	0.0617642	0.212074	-4.30492	0.673512	0.673512
SPG7	-0.128482	23.4988	-1.87041	0.06198	0.212696	-4.30761	0.67224	-0.67224
STAU2	0.130911	23.4981	1.86943	0.0621172	0.212975	-4.30932	0.671671	0.671671
OTULIN	0.127903	24.3756	1.86928	0.0621376	0.212975	-4.30958	0.671671	0.671671
PLEKHF2	0.12737	24.2229	1.86908	0.0621656	0.212975	-4.30992	0.671671	0.671671
RBM45	0.156872	22.946	1.8688	0.0622048	0.21298	-4.31041	0.67166	0.67166
NAXD	-0.105177	25.1113	-1.86857	0.0622366	0.21298	-4.3108	0.67166	-0.67166
COX19	0.0952583	23.8891	1.86692	0.0624672	0.21365	-4.31366	0.670296	0.670296
D2HGDH	-0.169533	22.6321	-1.86653	0.0625221	0.213719	-4.31434	0.670157	-0.670157
BLOC1S3	0.0957048	23.8108	1.86545	0.0626732	0.214116	-4.3162	0.669351	0.669351
RPLP1	0.167951	27.3229	1.86499	0.0627375	0.214216	-4.31699	0.669147	0.669147
SCYL3	0.216828	22.6858	1.86449	0.0628073	0.214311	-4.31785	0.668955	0.668955
ATP11B	0.164184	22.5194	1.8643	0.0628352	0.214311	-4.3182	0.668955	0.668955
GFM1	0.0791541	25.2473	1.86239	0.0631034	0.215106	-4.32148	0.667348	0.667348
GSDME	-0.246442	24.5203	-1.86166	0.0632068	0.215282	-4.32275	0.666993	-0.666993
SPR	0.103077	25.817	1.86135	0.06325	0.215282	-4.32327	0.666993	0.666993
DMAC2	0.108725	22.1442	1.86106	0.0632911	0.215282	-4.32377	0.666993	0.666993
TIA1	0.127569	24.6042	1.86097	0.0633046	0.215282	-4.32394	0.666993	0.666993
DDX19B	-0.147902	22.7933	-1.86079	0.0633305	0.215282	-4.32425	0.666993	-0.666993
STRBP	0.154478	24.2302	1.86029	0.0634011	0.215402	-4.32511	0.66675	0.66675
CHRAC1	0.209196	22.1826	1.85982	0.0634677	0.215509	-4.32592	0.666535	0.666535
ANK1	-0.176698	25.6987	-1.85948	0.0635154	0.215551	-4.3265	0.666449	-0.666449
UBE3C	0.103007	24.2612	1.85903	0.0635789	0.215648	-4.32727	0.666255	0.666255
SUPT5H	0.0862805	25.5158	1.85857	0.0636451	0.215753	-4.32808	0.666044	0.666044
MRPL38	0.0870174	24.7728	1.85773	0.0637638	0.216027	-4.32951	0.665492	0.665492
RIPK1	0.074556	24.4327	1.8575	0.0637965	0.216027	-4.32991	0.665492	0.665492
DOK1	0.101825	23.4033	1.85703	0.063864	0.216136	-4.33072	0.665273	0.665273
CHD4	0.0701413	24.8589	1.85645	0.0639471	0.216183	-4.33173	0.665179	0.665179
TUFM	0.0758978	28.6327	1.85644	0.0639483	0.216183	-4.33174	0.665179	0.665179
LUM	0.187291	29.8295	1.85608	0.0639999	0.216185	-4.33236	0.665175	0.665175
RRP12	0.0989663	25.0843	1.85594	0.0640195	0.216185	-4.3326	0.665175	0.665175
YIPF5	0.105323	24.6075	1.85521	0.0641243	0.21642	-4.33386	0.664703	0.664703
GTF2E2	0.118825	23.4634	1.85407	0.0642869	0.216751	-4.33581	0.664039	0.664039
CD74	0.128068	26.0856	1.8538	0.0643258	0.216751	-4.33628	0.664039	0.664039
NUP88	0.0966355	24.9337	1.85345	0.0643752	0.216751	-4.33687	0.664039	0.664039
PCK2	0.123188	26.0776	1.85343	0.0643785	0.216751	-4.33691	0.664039	0.664039
COX7B	-0.145639	25.6181	-1.85329	0.0643993	0.216751	-4.33716	0.664039	-0.664039
PDAP1	0.0858164	27.0454	1.85195	0.0645914	0.21722	-4.33945	0.663101	0.663101
USP4	0.0769901	24.1859	1.85182	0.0646095	0.21722	-4.33967	0.663101	0.663101
RNASE4	0.175708	24.3432	1.85155	0.0646485	0.217225	-4.34013	0.663089	0.663089
ACTL6A	0.0878017	25.7709	1.85132	0.0646821	0.217225	-4.34053	0.663089	0.663089
TPM3	0.0983095	29.753	1.85041	0.0648132	0.21748	-4.34209	0.662582	0.662582
SFXN1	-0.0956634	26.4476	-1.8503	0.0648287	0.21748	-4.34228	0.662582	-0.662582
CD8A	0.167029	21.0931	1.84997	0.064877	0.217522	-4.34285	0.662496	0.662496
MAP3K4	-0.182204	22.6715	-1.84951	0.0649432	0.217625	-4.34364	0.66229	-0.66229
IPO4	0.110533	25.0117	1.84908	0.0650052	0.217714	-4.34437	0.662114	0.662114
SART3	0.111083	25.9641	1.84854	0.0650842	0.21786	-4.3453	0.661823	0.661823
LZTS2	0.162023	21.6537	1.8481	0.0651469	0.21795	-4.34605	0.661642	0.661642
RDX	-0.139004	26.8079	-1.84709	0.0652934	0.218074	-4.34778	0.661396	-0.661396
TRNT1	0.0881261	25.4289	1.84706	0.0652975	0.218074	-4.34782	0.661396	0.661396
ADD1	-0.115743	26.2291	-1.84691	0.0653199	0.218074	-4.34809	0.661396	-0.661396
WIPF1	0.133583	25.3132	1.8467	0.06535	0.218074	-4.34844	0.661396	0.661396
CFHR5	0.182638	23.7696	1.84652	0.0653761	0.218074	-4.34875	0.661396	0.661396
BRD2	0.0981936	23.4579	1.84638	0.0653973	0.218074	-4.349	0.661396	0.661396
HELZ2	0.160908	22.9412	1.84584	0.0654755	0.218216	-4.34992	0.661113	0.661113
CIRBP	0.153545	26.9714	1.84539	0.0655405	0.218314	-4.35068	0.660918	0.660918
SPCS1	0.122211	24.4127	1.84488	0.0656146	0.218442	-4.35155	0.660664	0.660664
NAALADL2	0.21408	21.4865	1.84464	0.0656507	0.218444	-4.35198	0.660661	0.660661
INTS6	0.102203	23.4973	1.84437	0.0656891	0.218453	-4.35243	0.660642	0.660642
RSBN1	0.133815	22.7741	1.84376	0.0657793	0.218634	-4.35348	0.660282	0.660282
PLAC9	0.259274	23.1186	1.8435	0.0658168	0.21864	-4.35392	0.66027	0.66027
MCEE	0.0995042	24.1696	1.84308	0.0658786	0.218727	-4.35464	0.660098	0.660098
ENDOD1	-0.140389	24.495	-1.84265	0.0659417	0.218818	-4.35538	0.659917	-0.659917
ALDH3B1	0.155668	22.6797	1.84171	0.0660786	0.219154	-4.35698	0.659251	0.659251
FLAD1	0.119708	24.5944	1.84134	0.0661322	0.219213	-4.3576	0.659134	0.659134
OPTN	0.0853421	25.3558	1.84042	0.0662686	0.219546	-4.35918	0.658474	0.658474
HBZ	-0.273408	23.9157	-1.83934	0.0664269	0.219759	-4.36102	0.658054	-0.658054
GSKIP	0.110148	22.8773	1.83922	0.0664438	0.219759	-4.36121	0.658054	0.658054
ROBO1	0.189389	22.1789	1.8391	0.0664621	0.219759	-4.36143	0.658054	0.658054
FBXO38	0.172	22.5186	1.839	0.0664762	0.219759	-4.36159	0.658054	0.658054
NES	-0.21868	26.5698	-1.83853	0.0665461	0.219871	-4.3624	0.657832	-0.657832
TUT7	0.112834	23.1094	1.83769	0.0666704	0.220163	-4.36383	0.657255	0.657255
MACROH2A1	0.0762358	28.0166	1.836	0.0669206	0.22087	-4.36671	0.655862	0.655862
CLEC11A	0.271413	23.7861	1.83512	0.0670506	0.22118	-4.3682	0.655254	0.655254
IFT122	-0.0945821	22.5757	-1.83408	0.0672046	0.221569	-4.36996	0.654491	-0.654491
ARHGAP27	0.0960119	23.3759	1.83248	0.0674439	0.222238	-4.37269	0.653181	0.653181
SET	0.149179	27.5538	1.83218	0.067488	0.222264	-4.3732	0.65313	0.65313
MT-ND1	-0.227707	21.2938	-1.83165	0.0675665	0.222284	-4.37409	0.653091	-0.653091
SLC39A11	0.132515	25.6813	1.83165	0.0675666	0.222284	-4.37409	0.653091	0.653091
EARS2	0.104461	24.5324	1.83094	0.0676734	0.22236	-4.3753	0.652943	0.652943
HDGF	0.136791	28.6248	1.83081	0.0676932	0.22236	-4.37553	0.652943	0.652943
LUC7L3	0.0825744	26.1398	1.83077	0.0676986	0.22236	-4.37559	0.652943	0.652943
STXBP6	-0.221009	22.8535	-1.82951	0.0678878	0.222771	-4.37773	0.652141	-0.652141
AHCTF1	-0.0852611	23.9369	-1.82927	0.0679235	0.222771	-4.37814	0.652141	-0.652141
AGAP3	-0.133047	23.3239	-1.82905	0.0679564	0.222771	-4.37851	0.652141	-0.652141
RBPMS	0.12807	23.7151	1.82897	0.067969	0.222771	-4.37865	0.652141	0.652141
GABPA	0.0924559	24.1228	1.82835	0.0680612	0.222954	-4.37969	0.651784	0.651784
NFKBIE	0.136775	23.3801	1.82662	0.0683215	0.223687	-4.38262	0.650359	0.650359
NTAN1	0.146438	22.6719	1.82508	0.0685542	0.224256	-4.38523	0.649256	0.649256
MYO19	0.208752	22.2434	1.82499	0.0685683	0.224256	-4.38539	0.649256	0.649256
PA2G4	0.0812189	28.1893	1.82395	0.0687255	0.224648	-4.38715	0.648497	0.648497
PLAUR	0.141821	22.798	1.82371	0.0687617	0.224648	-4.38755	0.648497	0.648497
EBAG9	0.200046	22.3301	1.82281	0.0688984	0.224975	-4.38907	0.647865	0.647865
MNAT1	0.154852	22.8384	1.82207	0.0690099	0.225219	-4.39031	0.647395	0.647395
CNOT7	0.111912	22.8146	1.82137	0.0691168	0.225448	-4.3915	0.646953	0.646953
RRP1	0.105081	24.0064	1.82111	0.0691559	0.225456	-4.39193	0.646939	0.646939
DCAF8	0.119396	24.1821	1.82072	0.0692164	0.225533	-4.3926	0.64679	0.64679
PGPEP1	-0.201976	21.8753	-1.82023	0.0692903	0.225654	-4.39342	0.646557	-0.646557
GOLGA5	0.115268	24.6487	1.81938	0.0694203	0.225796	-4.39486	0.646284	0.646284
AFTPH	-0.113898	24.2474	-1.81932	0.0694298	0.225796	-4.39496	0.646284	-0.646284
KHDC4	0.17862	22.9406	1.81922	0.0694444	0.225796	-4.39513	0.646284	0.646284
EPS15	0.0880177	25.2865	1.81891	0.0694911	0.225828	-4.39564	0.646223	0.646223
SNX21	-0.131793	21.6744	-1.81684	0.0698082	0.226642	-4.39913	0.64466	-0.64466
GAK	0.0800603	25.1402	1.81665	0.0698387	0.226642	-4.39947	0.64466	0.64466
MTX1	-0.124834	24.8791	-1.81627	0.0698966	0.226642	-4.4001	0.64466	-0.64466
GULP1	0.193608	23.9064	1.8162	0.0699067	0.226642	-4.40021	0.64466	0.64466
S100B	-0.398631	24.7426	-1.81607	0.0699265	0.226642	-4.40043	0.64466	-0.64466
IDI1	0.146824	24.6508	1.81583	0.0699639	0.226643	-4.40084	0.644658	0.644658
PDCL	-0.18819	22.6754	-1.81495	0.0700988	0.22696	-4.40231	0.64405	-0.64405
TRIM32	0.117252	23.1334	1.81427	0.0702035	0.227179	-4.40346	0.643632	0.643632
NMI	0.11178	25.3633	1.81364	0.0703009	0.227374	-4.40452	0.643259	0.643259
UTP20	0.123482	23.9197	1.81302	0.0703969	0.227452	-4.40556	0.643111	0.643111
CERS2	0.118358	24.6294	1.81293	0.070411	0.227452	-4.40572	0.643111	0.643111
ANXA2	0.0937188	30.6456	1.81228	0.0705109	0.227452	-4.4068	0.643111	0.643111
SNX9	0.105536	25.8751	1.81226	0.070515	0.227452	-4.40685	0.643111	0.643111
TSR1	0.110707	24.8327	1.8122	0.0705234	0.227452	-4.40694	0.643111	0.643111
SLC11A2	0.197685	22.2156	1.81199	0.0705557	0.227452	-4.40729	0.643111	0.643111
MRPL46	0.0990199	24.9056	1.81181	0.0705846	0.227452	-4.4076	0.643111	0.643111
CDV3	0.104976	26.8074	1.81144	0.0706406	0.227513	-4.40821	0.642995	0.642995
ATP5PD	-0.0887875	27.5216	-1.81106	0.0707	0.227584	-4.40885	0.642858	-0.642858
EXOC6B	-0.0778653	24.3332	-1.80989	0.0708816	0.227873	-4.41082	0.642307	-0.642307
TNKS1BP1	0.107611	26.4364	1.80977	0.0709	0.227873	-4.41102	0.642307	0.642307
EFNB2	-0.140032	22.2363	-1.80959	0.0709279	0.227873	-4.41132	0.642307	-0.642307
MAST2	0.136816	20.8468	1.80952	0.0709385	0.227873	-4.41143	0.642307	0.642307
BIN2	0.115844	24.8878	1.80824	0.0711382	0.228338	-4.41358	0.641422	0.641422
DDAH1	-0.219003	26.8275	-1.80812	0.0711578	0.228338	-4.41379	0.641422	-0.641422
HNRNPAB	0.103206	28.0516	1.80739	0.071271	0.228582	-4.41501	0.640958	0.640958
RANBP3	0.125809	25.5041	1.80607	0.0714772	0.229123	-4.41722	0.639931	0.639931
PCBP1	0.0583207	28.4689	1.80534	0.0715918	0.229371	-4.41845	0.639462	0.639462
ABCE1	0.0548073	26.2926	1.80456	0.0717143	0.22955	-4.41975	0.639124	0.639124
RBM22	0.0796974	25.3098	1.8045	0.0717225	0.22955	-4.41984	0.639124	0.639124
GNAS	-0.0877987	26.0719	-1.80422	0.0717676	0.229574	-4.42032	0.639077	-0.639077
CRYBG1	0.220949	24.6808	1.80343	0.0718908	0.229753	-4.42163	0.638739	0.638739
NIBAN2	0.0982214	27.0155	1.80319	0.0719281	0.229753	-4.42203	0.638739	0.638739
SCD5	-0.25955	22.3196	-1.80308	0.071946	0.229753	-4.42222	0.638739	-0.638739
ANKRD27	0.243896	22.627	1.80272	0.0720028	0.229753	-4.42282	0.638739	0.638739
NUP188	0.0709517	24.0456	1.8025	0.0720375	0.229753	-4.42319	0.638739	0.638739
DNTTIP1	0.113922	23.7102	1.80229	0.0720706	0.229753	-4.42354	0.638739	0.638739
POLR2B	0.0870312	25.2634	1.80219	0.072086	0.229753	-4.42371	0.638739	0.638739
NECAP1	-0.158682	24.4973	-1.8019	0.0721317	0.229779	-4.42419	0.638689	-0.638689
GTF2B	0.11267	24.6806	1.80138	0.0722145	0.229923	-4.42507	0.638417	0.638417
PSMD5	0.0853654	26.3133	1.80106	0.0722636	0.22996	-4.42559	0.638347	0.638347
EIF3A	0.0947628	27.8349	1.80043	0.0723637	0.230159	-4.42665	0.637971	0.637971
CA12	-0.211129	23.4459	-1.7996	0.0724949	0.230457	-4.42803	0.63741	-0.63741
TMEM167A	-0.212958	22.6633	-1.79902	0.0725869	0.23063	-4.429	0.637084	-0.637084
UNC45A	0.0869798	26.0249	1.79675	0.0729477	0.231656	-4.43279	0.635156	0.635156
PRPSAP1	0.0740963	24.7005	1.79572	0.0731117	0.231946	-4.4345	0.634614	0.634614
ATP6AP1	-0.124455	23.8433	-1.7957	0.0731145	0.231946	-4.43453	0.634614	-0.634614
BCAM	0.197067	25.644	1.79499	0.0732271	0.232119	-4.43571	0.634289	0.634289
UMPS	0.0849173	25.9368	1.79466	0.0732802	0.232119	-4.43626	0.634289	0.634289
CCAR2	0.0800114	26.6382	1.79444	0.0733151	0.232119	-4.43663	0.634289	0.634289
UQCC2	0.104668	24.0271	1.79419	0.0733549	0.232119	-4.43704	0.634289	0.634289
MIX23	0.0905647	25.5789	1.79417	0.0733586	0.232119	-4.43708	0.634289	0.634289
FCGR2B	0.194637	21.6777	1.79343	0.0734766	0.232373	-4.43831	0.633815	0.633815
ERCC2	0.100889	23.1714	1.79276	0.0735832	0.23259	-4.43941	0.63341	0.63341
LMAN2L	-0.102696	23.3487	-1.79229	0.0736586	0.232669	-4.44019	0.633262	-0.633262
GYS1	-0.137612	25.0032	-1.79214	0.0736841	0.232669	-4.44046	0.633262	-0.633262
LBP	0.227278	25.6862	1.78886	0.0742114	0.234092	-4.4459	0.630613	0.630613
NUDT19	0.0713055	23.7307	1.7887	0.0742373	0.234092	-4.44617	0.630613	0.630613
SRSF4	0.0872194	26.5842	1.78827	0.074306	0.234092	-4.44687	0.630613	0.630613
GORASP2	0.0996257	26.6413	1.78817	0.0743221	0.234092	-4.44704	0.630613	0.630613
PSEN1	-0.136103	22.5893	-1.78815	0.074326	0.234092	-4.44708	0.630613	-0.630613
PTPN7	0.158029	22.2495	1.78741	0.0744446	0.234346	-4.44829	0.630143	0.630143
VAV1	0.136255	24.087	1.78675	0.0745517	0.234562	-4.44939	0.629742	0.629742
LAMP2	-0.0970849	26.2432	-1.78623	0.0746354	0.234602	-4.45025	0.629668	-0.629668
ECHDC3	0.298904	23.8549	1.7862	0.0746413	0.234602	-4.45031	0.629668	0.629668
ICAM3	0.205702	23.4313	1.78596	0.0746792	0.234602	-4.45069	0.629668	0.629668
HAAO	-0.158827	24.3019	-1.78557	0.0747424	0.234612	-4.45134	0.62965	-0.62965
NBN	0.0876926	24.4911	1.78547	0.0747588	0.234612	-4.45151	0.62965	0.62965
LTV1	0.0979757	22.6084	1.78499	0.0748366	0.234625	-4.4523	0.629626	0.629626
ABRACL	0.182776	26.0134	1.78498	0.0748395	0.234625	-4.45233	0.629626	0.629626
MRC2	0.125124	25.1688	1.78425	0.0749578	0.234875	-4.45353	0.629163	0.629163
ALG13	0.115214	23.6249	1.7839	0.0750137	0.234931	-4.4541	0.62906	0.62906
ATP5PB	-0.0999633	27.1409	-1.78233	0.0752697	0.235612	-4.4567	0.627803	-0.627803
LRRC40	-0.0759077	24.9837	-1.78138	0.0754249	0.235977	-4.45827	0.62713	-0.62713
CYFIP2	-0.144652	23.4232	-1.78105	0.075479	0.236026	-4.45881	0.62704	-0.62704
JUND	0.120677	21.9952	1.78031	0.0755998	0.236055	-4.46003	0.626987	0.626987
BCL2L13	-0.097186	24.8165	-1.78022	0.0756152	0.236055	-4.46019	0.626987	-0.626987
REEP3	0.0877126	23.4417	1.78015	0.0756261	0.236055	-4.4603	0.626987	0.626987
SIRPA	-0.236069	22.584	-1.78006	0.0756422	0.236055	-4.46046	0.626987	-0.626987
EXOC4	0.0636056	25.4925	1.77851	0.0758956	0.236725	-4.46301	0.625757	0.625757
RARS2	0.108696	23.0365	1.77771	0.0760279	0.236782	-4.46433	0.625651	0.625651
RIN3	0.194647	22.9156	1.7777	0.0760293	0.236782	-4.46435	0.625651	0.625651
CAST	0.119833	27.7281	1.77769	0.07603	0.236782	-4.46435	0.625651	0.625651
SLC25A13	-0.12477	25.2183	-1.77741	0.0760769	0.236808	-4.46482	0.625603	-0.625603
SNX18	0.0752915	24.9302	1.77535	0.0764162	0.237744	-4.46821	0.623891	0.623891
EXOSC8	0.0872957	24.1729	1.77393	0.0766515	0.238355	-4.47055	0.622776	0.622776
PGLYRP1	0.192836	22.9405	1.77359	0.0767079	0.238409	-4.47111	0.622677	0.622677
NUDCD3	-0.114293	25.4458	-1.77303	0.0767999	0.238488	-4.47203	0.622533	-0.622533
RPS6	0.0923043	28.4637	1.77297	0.0768112	0.238488	-4.47214	0.622533	0.622533
TMEM9B	-0.152994	22.7209	-1.77222	0.0769346	0.23875	-4.47336	0.622056	-0.622056
SERPINF1	0.172381	27.8256	1.77183	0.0770005	0.238834	-4.47401	0.621904	0.621904
TRA2A	0.113251	24.7833	1.77157	0.0770433	0.238846	-4.47443	0.621882	0.621882
PTK2	0.117237	25.5601	1.77062	0.0772007	0.239213	-4.47599	0.621215	0.621215
WDR13	-0.0982499	23.8001	-1.76971	0.0773528	0.239541	-4.47748	0.620621	-0.620621
OGN	0.222724	28.2096	1.76952	0.0773846	0.239541	-4.4778	0.620621	0.620621
HLA-DPB1	0.136416	24.9273	1.769	0.0774714	0.239688	-4.47865	0.620353	0.620353
SIN3B	0.23169	22.7739	1.76847	0.0775598	0.239769	-4.47952	0.620208	0.620208
TMX4	-0.138395	23.7805	-1.76838	0.0775756	0.239769	-4.47967	0.620208	-0.620208
HPS6	0.0926276	22.3114	1.76779	0.0776746	0.239953	-4.48064	0.619873	0.619873
MICAL1	0.0731487	24.7627	1.76699	0.0778086	0.240246	-4.48195	0.619343	0.619343
TTC19	-0.147794	23.5875	-1.76604	0.0779669	0.240614	-4.4835	0.618679	-0.618679
NTPCR	0.10971	25.25	1.76515	0.0781172	0.240956	-4.48496	0.618062	0.618062
ISOC1	0.133601	25.7396	1.76464	0.0782028	0.240978	-4.48579	0.618023	0.618023
EIF4E2	0.0830979	24.3064	1.76464	0.0782028	0.240978	-4.48579	0.618023	0.618023
KATNA1	0.199115	22.1361	1.76422	0.0782733	0.241074	-4.48648	0.61785	0.61785
COL1A1	0.292851	29.5527	1.7634	0.0784118	0.241379	-4.48782	0.6173	0.6173
SLC37A4	-0.197359	21.7009	-1.7631	0.0784628	0.241379	-4.48831	0.6173	-0.6173
RECQL5	-0.212957	23.5449	-1.76293	0.0784907	0.241379	-4.48858	0.6173	-0.6173
SLC4A7	-0.112198	22.4341	-1.76266	0.0785361	0.241391	-4.48902	0.61728	-0.61728
ILF3	0.0728976	28.3026	1.76221	0.0786128	0.241391	-4.48977	0.61728	0.61728
KAT8	0.109503	23.2223	1.76187	0.0786702	0.241391	-4.49032	0.61728	0.61728
P4HA1	0.141156	26.6819	1.76186	0.0786713	0.241391	-4.49033	0.61728	0.61728
EIF2B3	0.0696809	24.8967	1.76175	0.0786912	0.241391	-4.49052	0.61728	0.61728
FBXO22	-0.135739	24.2534	-1.76093	0.0788298	0.241695	-4.49186	0.616733	-0.616733
[truncated: 4,130 more rows]

## Sheet: CPTAC_TRIM28_C6
pathway	pval	padj	ES	NES	size	leading_edge_genes
P53_DN.V1_DN	1.5998286501387456e-7	3e-5	-0.46285	-2.11543	73	CRYAB|L1CAM|HSPA12A|EPB41L3|CHL1|KANK1|BCHE|KCNAB2|HSPA2|ARHGEF10|GSDME|S100B|CA12|CYFIP2|ACADS|VIM|S100A1|HMOX1|FGB|NID1|GLS|PLXNC1|MGLL|NCALD|MYO5A|SPART
KRAS.KIDNEY_UP.V1_UP	8.764420918072795e-7	8e-5	-0.72882	-2.6954	24	CRYAB|ANK2|EPB41L3|ASPA|TUBB4A|SORL1|PLCB1|RTN1|TMOD1|A2M|TRIM2|SORBS1|CAB39L|GATM
GCNP_SHH_UP_EARLY.V1_UP	4.3e-4	0.0263	0.53001	1.49563	82	SHC1|RBM39|GNL3|VPS4B|RBBP6|NTHL1|CD55|MAPK14|XPO1|DCAF1|PDS5B|ATL2|ARHGEF1|MCM5|LUC7L2|SRSF1|FEN1|CD2BP2|SRSF10|MRPL9|MSH6|FIP1L1|INTS7|GTF2H1|GGPS1|MRE11|TOP2B|STAG2|MCM6|NVL|NUP107|FBXO45|STRN3|MAN1A1|TIA1|LUC7L3
E2F3_UP.V1_UP	0.00276	0.12541	-0.47102	-1.80166	28	CDKN2C|TPPP|EPB41L3|HSPA2|SYNM|ENO2|TMOD2|DDAH1|PDXP|PIN1|EEF1A2
ERBB2_UP.V1_UP	0.00388	0.14138	-0.31757	-1.43027	69	CAPN5|PCDH1|LAMB2|SEPTIN10|HSPA2|ALDH4A1|ENO2|ALDOC|PGPEP1|SCAMP4|GUCY1B1|SERPINA1|ABCC3|VWA1|PTPRE|MAPRE3|CXADR|CDS2|ANKMY2|MPI|PDE4D|MXRA7
MTOR_UP.V1_DN	0.00649	0.18684	0.51488	1.42489	61	MAX|EXOSC1|EFEMP2|AOC3|PRSS23|PDIA5|DNMBP|PHIP|MFAP2|NTHL1|P3H4|H1-10|NCF4|PTGIS|HTRA1|SYF2|MIF4GD|CLPX|TNIP2|OLFML3
ESC_V6.5_UP_EARLY.V1_DN	0.00719	0.18684	0.50935	1.41455	64	FBLN2|MAPK13|PCOLCE|AEBP1|CCDC80|FAP|PLAU|FHL2|SFN|ANXA3|MGP|LOX|HTRA1|BGN|JUNB|S100A4|COL3A1|AHNAK|CALD1|COL16A1|TIMP2|TGFB1I1|CCN1|B4GALT7|ACTA1|ANXA2|LBP|SERPINF1|COL1A1|CAVIN1|ZFP36L1
RB_P107_DN.V1_UP	0.0084	0.191	0.50057	1.39364	67	FBLN2|PCOLCE|H1-10|RFC2|SRPX2|PML|LIG1|DNAJC9|NELFE|BGN|MCM5|POLD1|RFC3|FEN1|S100A4|RPA2|HMGN2|COL16A1|COL6A2|FBN1|PCNA|PTMA|TMEM119|MCM6|MCM7|COL6A1|SERPINF1|COL1A1|MCM2|FBLN5|FKBP10|PRIM2|RFC5|MFGE8
YAP1_DN	0.0133	0.23153	0.67486	1.51477	13	TIMP3|RCC1L|PIGO|MYO1B|DOCK11
EIF4E_DN	0.01439	0.23153	0.49804	1.38007	62	LMO7|PRRC2C|PLAU|FNDC3B|CASP10|PHIP|LRBA|CD55|SVIL|CLINT1|CCAR1|DENND2D|TPD52|MYH10|UBA7|SIK3|CWC22|RANBP2|TRIP11|C2CD2|SQOR|UPF2|IQGAP1|STRBP
KRAS.AMP.LUNG_UP.V1_DN	0.01521	0.23153	-0.39416	-1.52249	29	CHL1|CAMK1|PPM1H|EPB41|ALDH4A1|DNM1|PGPEP1
GCNP_SHH_UP_LATE.V1_UP	0.01527	0.23153	0.46542	1.32146	93	MBD2|COIL|COPB1|GNL3|LLGL2|VPS4B|EIF2A|NOP56|DDX39A|XPO1|DCAF1|YTHDF3|LIG1|TMOD3|TRIP13|SMC4|SERPINB9|NXF1|NPM1|MCM5|SRSF1|USP39|MUC1|CDK1|SRSF10|METAP1|TOP2B|SQOR|CASP4|MCM6|STRN3|PSME4|LUC7L3|ABCE1|EIF3A|TIMM8A|DDX3X|HNRNPU|MCM4|SLTM|TM9SF3|DIDO1|PCNT|UFD1|RRM2|PFDN6|PBDC1|MRPL18|TARDBP|ARIH1|MDN1|SDC2|NECTIN2|CUL4A
PTEN_DN.V1_UP	0.02862	0.40069	-0.34628	-1.41943	39	HSPA12A|JAM3|GNAO1|TUBB2B|EEF1A2|JAG1|VCAM1|MMRN2|PSPH|TMLHE
CSR_LATE_UP.V1_UP	0.03447	0.43487	0.45091	1.27838	90	TIMP3|LTBP2|SERPINB7|KRT18|KIFBP|CRISPLD2|CBFB|PDLIM5|DRAP1|CXCL12|SNRPA1|ARHGEF1|TOMM34|NOC2L|TRIP13|POLD1|TIMP1|CHEK2|YIPF3|DCTPP1|FEN1|CDK1|PSMC3|EXOSC9|TSPAN13|ILF2|POLE3|TPM2|UTP18|CIAPIN1|FKBP1A|NUP88|ACTL6A|PA2G4|UMPS|DNAJB11|MAZ|HERC4|HMGB1|MCM3|NDC1|HAUS2|IMP4|NUDCD1|JPT1|RRM2
JAK2_DN.V1_UP	0.03994	0.43487	-0.38719	-1.4446	25	HSPA12A|DMD|CSPG4|FN3K|SLC8A1
CTIP_DN.V1_UP	0.04043	0.43487	-0.43058	-1.49461	19	ASPA|GNG7|CAMK1|APOB|TUBB1|S100A1
BMI1_DN.V1_UP	0.04062	0.43487	0.49631	1.33675	45	TIMP3|P3H3|MFAP5|CRISPLD2|ASPH|FAP|KRT17|FLNB|SRPX2|ANXA3|CDCP1|SLC1A5
LTE2_UP.V1_UP	0.04937	0.4812	-0.25785	-1.19655	83	MBP|SEPTIN10|SORL1|ALDH4A1|CYFIP2|FBXL18|NIPSNAP2|RAB29|SERPINA1|ATP6V1H|ABCC3|ASRGL1|MICAL3|AKAP12|MARCKS|DPYSL2|EPB41L1|ANKMY2|GLTP|MYO5A
PGF_UP.V1_UP	0.05024	0.4812	0.43224	1.23581	107	PDCD10|SMC3|ZC3H14|SULF1|MTREX|EIF2S3|THOC2|SCAF11|FABP4|ATP2A3|CRYBG3|LARP4|BCAS2|LGALS8|MARK2|NUP155|NUCB2|SMC4|ITSN2|PAPOLA|STK38L|TASOR|BCLAF1|CD2AP|ZNF451|DHX29|TRIP11|PPID|CREB1|CDC27|RECQL|DNASE2|NAT1|PPIG|RRS1|UPF2|MIPEP|SP3|STAU2|MAST2|ABCE1|IREB2
PDGF_UP.V1_DN	0.05523	0.48654	0.52595	1.34467	29	TIMP3|RAD9A|ZBTB7A|ASPH|DNMBP|KIAA1217|DCAF1
IL15_UP.V1_UP	0.05614	0.48654	0.47752	1.2995	50	IRS1|RAB11FIP1|ZBTB7A|LLGL2|PMM2|CXCL12|TNFAIP8|CNNM4|SLC1A5|PUS7|JUNB|LSP1|HK2|NOP2|UTP3|PTPN7|SH2D4A|RGCC|PNO1|PYCR3
DCA_UP.V1_DN	0.06499	0.53765	0.47726	1.29188	47	RAB11FIP1|TCIRG1|PES1|CPB2|CNNM4|TXLNA|DCAF13|MED23|PEX19|CHEK2|YIPF3|NUMB|POR|RBM14|NOL8|NUP62|GSDMD|CMC1
CSR_EARLY_UP.V1_UP	0.07684	0.60802	0.44097	1.23692	74	DHX33|CRISPLD2|CBFB|PTPN1|HMGA1|NUP54|ACTR3|NOP16|PLCH1|TRMT10C|SRP72|RNPS1|GNL2|TOP1|UGDH|ILF2|MAP2K3|POLE3|ZNF800|DIS3|EHD4|BRPF1|DNTTIP2|UTP3|VGLL4|UAP1|DDX21|EIF4A1
MTOR_UP.N4.V1_DN	0.08145	0.61764	0.48147	1.28297	41	CUX1|REL|MPHOSPH8|RPS28|TRMT1L|MEPCE|PDCD4|SYF2|MME|RCOR3|TPM2|TXNIP|MRE11|BIN2|TRA2A|FBLN5|GALNT7|EOGT
ATF2_UP.V1_DN	0.08915	0.63928	0.4437	1.23511	66	FBLN2|SFRP4|RAB11FIP1|SP1|SVEP1|COMP|FMOD|PPP4R2|MYO1D|PPL|SPINT2|STXBP2|PTGIS|JUP|CXCL12|DENND2D|TPD52|SERPINB9|CYBRD1|MRPL44|NUP58|PLA2G2A|PDLIM3|HMG20A|ADA2|RNASE4
ATF2_S_UP.V1_DN	0.09209	0.63928	0.44655	1.2374	62	FBLN2|SFRP4|KRT8|SERPINB7|ADH1B|SVEP1|COMP|FMOD|MYO1D|PPL|SPINT2|STXBP2|PTGIS|JUP|TPD52|PARD6B
CAHOY_NEURONAL	0.09549	0.63928	-0.47239	-1.38207	11	DMTN|STXBP1|SLC8A1|ENO2
CRX_DN.V1_DN	0.09835	0.63928	0.47186	1.26129	42	RAI14|CEBPB|PCOLCE|H6PD|S100A16|LDB1|CRYBG3|PYCR1|JUNB|TIMP1|COL16A1|DHX32|TAGLN2|LXN|RNASE4|ANXA2

## Sheet: CPTAC_TRIM28_CGP
pathway	pval	padj	ES	NES	size	leading_edge_genes
PUJANA_ATM_PCC_NETWORK	2.24761e-18	5.49991e-15	0.49628	1.49838	731	MAX|ARPC1B|HNRNPA1|RBMX|MBD2|CUX1|SRSF2|TOE1|PDCD10|OARD1|PRKCD|FUBP1|SF3B1|RBM8A|KHNYN|RPL30|RAD9A|HDAC1|ADAR|SMARCD2|ACTR2|ISG20L2|SMC3|MBNL1|HNRNPM|SMARCB1|NUP153|PRRC2C|PTPN6|CD36|CNBP|ZC3H4|HIRA|RPL21|RPL11|RPS15A|CBFB|RPL34|PTPN1|RPL5|COMP|REL|SAFB|AP1G2|HNRNPF|NOP14|BAZ2A|RNASEH2B|CAPZA1|SMCHD1|TCF20|VPS4B|NFATC2IP|FBLN1|HMGB2|ELF1|EIF2B5|CASP10|IKBKG|BTAF1|STK17B|DHX16|PHIP|LRRFIP1|EIF3F|…
PUJANA_BRCA1_PCC_NETWORK	3.59114e-16	4.39375e-13	0.47086	1.42595	981	MAX|HNRNPA1|RBMX|MBD2|RPL35|STK24|PTBP3|SRSF2|TOE1|POLB|PDCD10|IARS2|OARD1|FUBP1|SF3B1|SEC61B|RPL30|HMGB3|HDAC1|SMARCD2|UBR5|ACTR2|ISG20L2|UBTF|SMC3|MBNL1|HNRNPM|SMARCB1|NUP153|PRRC2C|CNBP|ZC3H4|HIRA|TBL3|RNASEH2A|ATXN2L|MTREX|RPL21|RPL11|RPS15A|CBFB|GTF3C2|PTPN1|RPL5|COMP|REL|SAFB|AP1G2|HNRNPF|NOP14|COPB1|RNASEH2B|RPS5|RPL12|NUP93|CAPZA1|TCF20|NFATC2IP|FBLN1|EBNA1BP2|HMGB2|RALY|HMGA1|CARM1|ELF1|…
KONIGORSKI_INCREASED_SUBCUTANEOUS_ADIPOSE_TISSUE_TOTAL_RATIO_UP	1.41722e-09	1.06603e-06	-0.61968	-2.6353	47	CKB|LDHD|ALDH1L1|PYGM|CDKN2C|COQ8A|ALDH6A1|APOB|GYS1|GPT2|SPTB|GLUL|RIDA|COQ9|PDK2|PPP1R14A|ACAT1|BCKDHB|TMEM120A|UQCRC2|AZGP1|PCYT2|STBD1
CAIRO_HEPATOBLASTOMA_CLASSES_UP	1.74258e-09	1.06603e-06	0.48169	1.44094	418	RPS21|BZW2|KRT19|GCN1|SRSF2|TMA16|RPS3|RPL37A|LRRC59|HMGB3|CPSF6|CPSF1|SMARCB1|NUP153|RNASEH2A|UTP6|RPL11|HDLBP|GTF3C2|RPL5|RPL28|CLIC1|COIL|AP1G2|GNL3|NUP93|HMGB2|HMGA1|EIF3F|EMG1|SNRNP200|RPL15|VARS1|NOP56|DDX39A|FAM136A|U2SURP|P3H4|SUPT16H|SEC23IP|LSM4|RFC2|BOP1|FBL|PDCD4|RPL18|RPS16|PARP1|NOP16|RFC4|CAPRIN1|WDR46|ALDH18A1|RPL18A|HEATR1|SSRP1|LIG1|EPRS1|DDX27|DDOST|QARS1|RPLP0|MRPS27|NR2F6|NAT…
PUJANA_CHEK2_PCC_NETWORK	5.10894e-09	2.29326e-06	0.46565	1.39777	502	RBMX|STK24|SRSF2|TOE1|PDCD10|IARS2|FUBP1|RAD9A|HMGB3|CPSF6|HDAC1|ISG20L2|SMC3|HNRNPM|SMARCB1|NUP153|PRRC2C|CNBP|HIRA|RNASEH2A|CBFB|HNRNPF|NOP14|RNASEH2B|CAPZA1|TCF20|NFATC2IP|FBLN1|HMGB2|SNRPG|PRPF19|SMARCA5|RBBP6|SNRNP200|SNRPC|NOP56|DDX39A|DDX46|PTPN2|LSM4|RPL27|BOP1|XPO1|ERCC3|CPSF4|FBL|CDC123|PARP1|NOP16|RFC4|HNRNPA2B1|NCK1|PNN|SSRP1|LIG1|NSA2|LARP4|SNRPA1|LSM7|CLPX|DCAF7|GTF2E1|YY1|SRP72|DNA…
MARTENS_TRETINOIN_RESPONSE_DN	5.62304e-09	2.29326e-06	0.48344	1.44426	388	HNRNPA1|RPL32|RBMX|RPL35|TOE1|CEBPB|EFEMP2|RPS3|RPL37A|RPL30|HMGB3|RPL10|HNRNPM|THUMPD3|CNBP|ATXN2L|RPL21|RPL11|AEBP1|RPL34|RPL5|CNPY2|HNRNPF|GNL3|RPS5|SMCHD1|MAN2C1|HMGA1|COX17|CDKN2AIP|UCHL5|RPL15|DDX5|NOP56|FAM136A|EIF2S3|RPS27|RPL27|MEPCE|RPL13A|RPL9|PDCD4|RPL18|REXO4|RPL31|RPS16|RPL7A|SAP18|HSPA5|CORO1B|NOP16|RFC4|RPL7|DRAP1|HNRNPA2B1|DOK3|FADD|RPL18A|PNN|TRMT10C|KEAP1|RPS12|RPL3|MIF4GD|RPS1…
LEE_BMP2_TARGETS_DN	7.03935e-09	2.46075e-06	0.46335	1.39277	542	TMEM199|RBMX|EXOSC1|FUBP1|LRRC59|DHX33|NOL10|CPSF6|HDAC1|ISG20L2|SMC3|MED8|FUT8|NUP153|THUMPD3|SDF2L1|PHF5A|TBL3|CLIC6|UTP6|MTREX|POLR1A|GNL3|RPL12|NUP93|SMCHD1|NFATC2IP|TRMT6|EBNA1BP2|INTS2|DNAJC21|BTAF1|POLR1B|CRELD2|TARS2|SMARCA5|UCHL5|NOP56|DDX39A|FAM136A|CSTF2|HSPA14|TCOF1|SEC23IP|NUP54|FKBP3|BOP1|XPO1|MTHFD1L|PARP1|HSPA5|MRPL20|MRPS2|HSD17B7|NOP16|ZDHHC13|DNAJB1|WDR46|RCC1L|NUP35|PNN|P4HA2|…
PULVER_FOREY_CELLCYCLE_ENRICHED_TFS_S2	1.44078e-08	3.71765e-06	0.55117	1.60701	159	MAX|MBD2|CUX1|TOE1|CEBPB|SP1|TAF15|HDAC1|ZBTB7A|UBTF|SMC3|ZC3H4|RBM39|CBFB|GTF3C2|RBM25|SAFB|ELF1|MTA2|DPF2|RBM15|GATAD2B|RREB1|PML|PTBP1|CHD2|SMARCE1|FOXP4|TBL1XR1|BRD9|SMARCC2|HCFC1|TRIM25|EP300|YY1|SRSF7|POLR2A|RBBP5|BRD4|SNRNP70|JUNB|CDC5L|ZNF148|SRSF3|RBM34|SRSF1|CTCF|NFIC|ADNP|RELA|BCLAF1|KAT7|SIN3A|KDM1A|FIP1L1|PHF8|POLR2G|STAT6|RNF2|HDAC3|CREB1|GABPB1|HMGXB4|NONO|USF2|RCOR1|ZNF740|NCOR1|C…
FEVR_CTNNB1_TARGETS_DN	1.46674e-08	3.71765e-06	0.49688	1.47722	306	RPL32|SRSF2|TMA16|POLB|SP1|SF3B1|VRK2|IDE|HMGB3|SMC3|CES1|CBFB|TFB2M|RPL12|TRMT6|HMGB2|POLR1B|EIF3F|ARF6|SMARCA5|UCHL5|EIF2A|DDX5|NOP56|FAM136A|EIF2S3|U2SURP|SF3A3|RFC2|FKBP3|XPO1|FBL|CMSS1|HGH1|PDS5B|RFC4|CTBP2|CAPRIN1|PNN|SSRP1|LIG1|RRP15|MOGS|LARP4|RPL3|CLPX|DRG1|BCAS2|SRRM1|SRSF7|GNPNAT1|NUP155|TRIP13|RSF1|EIF3L|PRELP|EPHB4|PAPSS2|EED|RFC1|ZNF148|SRSF3|ERH|MCM5|POLD1|MRPL3|CHEK2|DHX36|PQBP1|H…
PULVER_FOREY_CELLCYCLE_ENRICHED_TFS_G2_M	1.51927e-08	3.71765e-06	0.57128	1.65611	138	MAX|MBD2|CUX1|TOE1|CEBPB|SP1|HDAC1|ZBTB7A|UBTF|SMC3|GTF3C2|RBM25|SAFB|ELF1|MTA2|DPF2|SMARCA5|STAG1|GATAD2B|PML|PTBP1|CHD2|SMARCE1|TBL1XR1|BRD9|SMARCC2|HCFC1|NR2F6|TRIM25|EP300|YY1|POLR2A|RBBP5|BRD4|JUNB|CDC5L|ZNF148|SRSF3|RBM34|CTCF|NFIC|RELA|SNIP1|BCLAF1|KAT7|SIN3A|KDM1A|ZMYM3|FIP1L1|PHF8|POLR2G|STAT6|RNF2|CREB1|GABPB1|HMGXB4|NONO|USF2|RCOR1|ZNF740|NCOR1|CBX1|HNRNPLL|HMG20A|SRF|NKRF|XRCC5|NFRKB|…
JIANG_MELANOMA_TRM8_CD4	5.71532e-08	1e-05	0.50641	1.49861	249	ARPC1B|HNRNPA1|RPS21|RPL32|RBMX|RPS29|RPL35|RPS3|RPL37A|RPS2|RPL30|RPL10|MBNL1|CNBP|RPS26|RPL21|RPL11|RPS15A|RPL34|RPL5|RPL28|RPS5|RPL12|ZAP70|EML4|RPL35A|LRRFIP1|DDX5|RPS27|RPL27|RPS28|RPS3A|RPL13A|FAU|RPL9|PDCD4|RPL18|RPL31|PTGES3|RPS16|RPL7A|CORO1B|RPL38|DNAJB1|RPL7|HNRNPA2B1|PLP2|RPL18A|RPS12|RPL3|RPS19|CIB1|RPL13|RPLP0|RPS25|RPS13|ARHGEF1|DENND2D|GPSM3|RPL29|SF1|SRSF7|TNFAIP8|RPL23A|TRAF3IP3…
PULVER_FOREY_CELLCYCLE_ENRICHED_TFS_G2	1.01207e-07	2e-05	0.55174	1.60476	149	MAX|MBD2|CUX1|TOE1|CEBPB|SP1|TAF15|HDAC1|ZBTB7A|UBTF|SMC3|RBM39|CBFB|GTF3C2|RBM25|SAFB|ELF1|MTA2|DPF2|SMARCA5|GATAD2B|RREB1|PML|PTBP1|CHD2|SMARCE1|TBL1XR1|BRD9|SMARCC2|HCFC1|NR2F6|TRIM25|EP300|YY1|POLR2A|RBBP5|BRD4|JUNB|CDC5L|ZNF148|SRSF3|CTCF|NFIC|ADNP|RELA|BCLAF1|KAT7|SIN3A|KDM1A|FIP1L1|PHF8|POLR2G|STAT6|RNF2|IRF9|CREB1|GABPB1|HMGXB4|NONO|USF2|RCOR1|ZNF740|NCOR1|CBX1|HNRNPLL|HMG20A|SRF|NKRF|XRC…
FISCHER_DREAM_TARGETS	1.05391e-07	2e-05	0.46847	1.40197	425	THRAP3|HNRNPA1|SRSF2|TOE1|OARD1|SP1|RBM8A|PBRM1|RAD9A|HMGB3|SMC3|EXOSC5|NUP153|RNASEH2A|GTF3C2|HNRNPF|GNL3|MDC1|RNASEH2B|NUP93|SMCHD1|NFATC2IP|HMGB2|NUP98|STK17B|SMARCA5|FKBP7|EMG1|RBBP6|UCHL5|WBP11|DDX39A|DDX46|TCOF1|STAG1|SUPT16H|NUP54|LSM4|RFC2|DCAF1|PTGES3|CMSS1|PDS5B|RFC4|PTBP1|WDR46|HNRNPA2B1|NUP35|GTPBP3|PNN|HEATR1|SSRP1|KNOP1|TARS1|HCFC1|TUBA1C|MARS1|SRRM1|SRSF7|DNAJC9|NCBP1|NUP155|TRIP13…
MODY_HIPPOCAMPUS_POSTNATAL	2.35389e-07	4e-05	-0.68792	-2.63278	29	PYGM|BIN1|STXBP1|ENO2|RHOB|ATP6AP1|ATP6V1B2|SIRT3|EEF1A2|MDH1|NDUFS2|VDAC1|LDHB|ATP6V1E1
DODD_NASOPHARYNGEAL_CARCINOMA_UP	2.85946e-07	5e-05	0.43233	1.30472	712	MICAL2|HNRNPA1|INTS13|RPS21|BZW2|RBMX|CPOX|SRSF2|RAI14|TMA16|COLGALT1|FUBP1|DSG2|SF3B1|SND1|RPL37A|MTPAP|DHX33|RPL30|NPNT|VRK2|CPSF6|ADAR|TOR1AIP2|CRISPLD2|ISG20L2|GTF3C4|HNRNPM|EXOSC5|PRRC2C|PAWR|PHF5A|POSTN|RNASEH2A|SULF1|THBS2|UTP6|ITGA1|RPS15A|TFB2M|CNPY2|POLR1A|PLAU|CKAP4|HMGB2|FNDC3B|RPL35A|OAS3|POLR1B|SNRPG|FKBP7|UCHL5|RBM15|DDX60L|NOP56|WBP11|DDX39A|U2SURP|SF3A3|HSPA14|NUP54|DERL1|MRPL24|…
DANG_BOUND_BY_MYC	4.98089e-07	8e-05	0.43732	1.31707	623	THRAP3|PYCR2|HNRNPA1|RPS21|RPL32|RPS29|SRSF2|P3H1|POLB|PDCD10|SEC61B|STK26|RBM8A|LSR|CPSF1|RPL10|MBNL1|GTF3C4|HOOK2|NUP153|PTPN6|SDF2L1|ERBB2|RPS26|RBM39|AKAP1|TCIRG1|H6PD|PTPN1|RPS27L|RPL5|CNPY2|GNL3|RPS5|ALG5|CAPZA1|GOLPH3|TRMT6|LMNA|ZFPL1|HMGA1|PRKCSH|PYCARD|PCNP|USO1|POLR1B|SRP68|RPL15|DDX5|NTHL1|EIF2S3|U2SURP|SDF2|HSPA14|SUPT16H|NUP54|RFC2|RPL27|RAC2|RPL13A|ACTR3|RPL9|RPL18|RPL31|PTGES3|RPS1…
HSIAO_HOUSEKEEPING_GENES	9.15535e-07	0.00013	0.47134	1.40219	318	HNRNPA1|RPS21|RPL32|RPS11|RPS29|RPL35|RPS3|SEC61B|RPL37A|RPS2|HDAC1|SF3B2|PTPN6|RPS26|RPL21|COPA|RPL11|RPS15A|RPL34|PDLIM1|RPL28|CLIC1|HNRNPF|RPS5|RPL12|CAPZA1|FMOD|RPL35A|EIF3F|DDX5|ANXA11|RPS27|RPL27|RPS28|RPS3A|STAT3|RPL13A|XPO1|FBL|RPL18|MGP|RPL31|RPS16|RPL7A|PARP1|HTRA1|RPL38|RPL7|PLP2|RPL18A|RPL3|RPS19|RPL13|QARS1|RPLP0|RPS25|ARHGAP1|RPL29|SF1|SURF1|MPRIP|SNRNP70|ANP32B|JUNB|NPM1|ERH|EIF3E|…
ACEVEDO_LIVER_TUMOR_VS_NORMAL_ADJACENT_TISSUE_UP	9.83985e-07	0.00013	0.44138	1.32607	528	TMEM199|PYCR2|RPS21|BZW2|SEC24D|PTBP3|SRSF2|RPL26L1|IARS2|SEC61B|PPP1CA|RPL30|KIFBP|GOLGA4|SMC3|TBC1D2|SLC4A1AP|EXOSC5|NUP153|PRRC2C|SDF2L1|RNASEH2A|COPA|SH3D19|CES1|RPS15A|GTF3C2|PTPN1|TFB2M|CKAP4|MDC1|RPS5|ZFAND1|PPIC|LMNA|HMGB2|RPL35A|DHX16|FAM20B|EIF3F|TARS2|SERPINH1|UCHL5|EIF2A|RPL15|SNRPC|PPL|DDX46|CSTF2|SDF2|HSPA14|LSM4|POLR2C|FABP4|SAP30L|TRMT1L|MRPL24|XPO1|PAPSS1|PTTG1IP|FKBP11|PARP1|COR…
JOHANSSON_BRAIN_CANCER_EARLY_VS_LATE_DN	1.0813e-06	0.00014	-0.68875	-2.53432	26	CRYAB|NDRG2|CAMK2G|NCDN|PFKM|CST3|ALDOC|GNAS|ITM2B|PYGB|ATP1B1|QDPR|MAT2B|ACOT7
BILANGES_SERUM_AND_RAPAMYCIN_SENSITIVE_GENES	1.2926e-06	0.00016	0.62857	1.74339	61	RPL32|RPS3|RPL30|RPL10|RPL21|RPL5|RPL28|RPS5|EIF3F|RBBP6|RPL15|RPS3A|RPL13A|FAU|RPL18|RPS16|RPL7A|RPL7|RPL18A|RPS19|RPL13|QARS1|RPS25|RPS13|RPL29|EIF3L|RPS8|RPS23|RPL8|RPS24|RPL4|RPS7|EEF1B2|RPS14|EIF4B|EEF1A1|RPL6|EEF2|RPL23|UBA52|RPL27A
MUELLER_PLURINET	2.21867e-06	0.00026	0.50786	1.48704	183	MBD2|SRSF2|TOE1|SP1|FUBP1|RAD9A|HDAC1|NUP153|STX3|PTPN6|COIL|GNL3|EPPK1|HMGA1|VAMP8|SNRPC|NTHL1|NOP56|FAM136A|HSPA14|TCOF1|LSM4|RFC2|FKBP3|STXBP2|FBL|ANXA3|PARP1|RFC4|CTBP2|DHCR24|PNN|GAR1|POLR1D|LSM7|BCCIP|NOC2L|DAZAP1|TRIP13|CASP6|SMNDC1|NPM1|EWSR1|SRSF3|MCM5|POLD1|CHEK2|RFC3|DCTPP1|SRSF1|MRM3|FEN1|CDK1|MYBBP1A|BAK1|EXOSC9|KAT7|SMARCC1|NOP58|MSH6|RPA2|PPID|RBM14|FBP1|LSM6|PCNA|PTMA|MRE11|BRIX1|…
ANASTASSIOU_MULTICANCER_INVASIVENESS_SIGNATURE	3.04831e-06	0.00034	0.68108	1.80833	38	TIMP3|SFRP4|MFAP5|RCN3|PCOLCE|CRISPLD2|MMP2|POSTN|SULF1|THBS2|AEBP1|COMP|FAP|PLAU|PDGFRB|LOX|COL5A2|DCN|BGN|COL6A3|COL3A1|COPZ2|COL6A2|FBN1|ASPN
WELCH_GATA1_TARGETS	3.31284e-06	0.00035	-0.8009	-2.62367	16	HBD|SLC4A1|DMTN|GYPA|ANK1|HBZ
JISON_SICKLE_CELL_DISEASE_DN	3.42703e-06	0.00035	0.55511	1.59704	113	SRSF2|RPL30|PRRC2C|ATXN2L|RPL21|RPL11|RPL5|AP1G2|ITPR3|EIF3F|RBBP6|SNRNP200|DDX5|RPS28|RPL13A|ERCC3|FBL|RFC4|EIF3D|RPL7|RPL13|RPLP0|RPS13|BRD1|DGKA|SNRNP70|ANP32B|RPL23A|TRAF3IP3|NPM1|EIF3E|SAFB2|MSL1|RPS24|BCLAF1|RPL4|RPL10A|BTF3|RPS7|EEF1B2|TXNIP|NONO|EIF4B|PTMA|TOP2B|GANAB|EEF1A1|RPL6|RPS20|EEF2|COBLL1|SETD2|SRRT|EIF4A1|TMED10|RPLP1|CIRBP|SET|TRIM32|RPS6|RPL19|GPATCH8
YAMASHITA_LIVER_CANCER_WITH_EPCAM_UP	3.78087e-06	0.00037	0.69414	1.82958	36	HNRNPA1|CPOX|RPL35|RPS3|DSG2|MDK|RPL28|FMOD|EIF3F|RPS3A|RPL13A|RPL9|RPL31|RPL7A|RPS12|RPLP0|RPL29|SRPK1|RPL23A|MRPL3|RPS24|POLR2E
HOUNKPE_HOUSEKEEPING_GENES	3.90578e-06	0.00037	0.41697	1.26143	895	THRAP3|MAX|PAF1|HNRNPA1|MBD2|STK24|SRSF2|SP1|SF3B1|SEC61B|SND1|LRRC59|RBM8A|DNAJC8|TMEM165|KIFBP|GOLGA4|BANF1|SF3B2|ACTR2|SNF8|WRNIP1|SLC4A1AP|HNRNPM|SMARCB1|NUP153|CNBP|PHF5A|COPA|HDLBP|SUPT6H|DNAJC1|RBM25|NOP14|BET1L|KDM2A|GOLPH3|NFATC2IP|EBNA1BP2|ZFPL1|RALY|PRKCSH|RPL35A|FAM20B|BAG1|SART1|PRPF19|COX17|SMARCA5|COG3|RPL15|SF3A3|COPG1|YTHDC1|LSM4|POLR2C|AKT1|DERL1|MEPCE|LDB1|MRPL24|STAT3|FBL|GATA…
VERHAAK_GLIOBLASTOMA_MESENCHYMAL	5.84485e-06	0.00053	0.5291	1.53296	136	ARPC1B|SHC1|SEC24D|LTBP2|MAPK13|CEBPB|EFEMP2|COLGALT1|RAB11FIP1|CNN2|PTPN6|TCIRG1|CLIC1|PLAU|SCPEP1|FNDC3B|RBM47|LRRFIP1|FHL2|CASP8|NCF4|RAC2|STXBP2|SRPX2|LOX|CDCP1|DOK3|P4HA2|FHOD1|TNFAIP8|PLS3|ST14|THEMIS2|TIMP1|S100A4|HK3|CD4|SP100|CYBRD1|CD2AP|THBS1|S100A11|COPZ2|STAT6|MYOF|HEXA|S100A13|SYNGR2|NCF2|LCP2|ACP3|TES|NPC2|SQOR|CASP1|CASP4|RABGAP1L|UAP1|TYMP|DSC2|IQGAP1|CTSZ|MAN1A1|WIPF1|ALDH3B1|PL…
TIEN_INTESTINE_PROBIOTICS_24HR_DN	6.60373e-06	0.00058	0.52961	1.53605	139	RPS11|CEBPB|TTC17|RPS3|RPL37A|RPS2|SDF2L1|RPL34|RPL5|GFPT1|MBNL2|RPL12|LRRFIP1|THOC2|CD55|RPS27|RPS3A|RPL13A|PDCD4|HSPA5|ATL2|RPL3|RPS19|RPL13|RPLP0|TRAM1|MANF|HERPUD1|FAM120A|SLC1A5|TANK|NUCB2|RPL23A|EPHB4|CDC5L|CALR|PDIA4|RPS23|ACBD3|S100P|RPS24|HOOK1|RPL4|MSTO1|RPS18|RPS7|CREB1|RPS14|HSP90B1|EIF4B|TES|HYOU1|P4HB|EEF1A1|NCOR1|EEF2|RPL23|RPL27A|COG5|PCK2|ALDH3B1|GOLGA5|RPS6|PABPC1|VASP|DNAJC10|W…
WELCSH_BRCA1_TARGETS_DN	6.96131e-06	0.00059	0.55578	1.59191	102	SF3B2|HDLBP|GTF3C2|SAFB|CKAP4|EMG1|ANXA11|SF3A3|TCOF1|H1-10|BOP1|CDC123|AGPAT2|SLC39A7|DHCR24|RAE1|SSRP1|MOGS|SNRPA1|HCFC1|KDM5C|SRPK1|MANF|SCRIB|SLC1A5|RCC1|SNRNP70|UBL4A|POLD1|NME3|HSF1|EIF3E|FDFT1|NUP214|PRRC2A|PDCD11|HSP90B1|SEC24C|RARS1|RRP1B|CAD|DNTTIP2|NSDHL|NOLC1|SRSF11|APEX1|NMT1|AIMP2|XRCC5|CHD4|BRD2
LI_AMPLIFIED_IN_LUNG_CANCER	1e-05	0.00088	0.52929	1.52946	126	RPS21|RPL35|RPL37A|RPS2|RPL30|MDK|ERBB2|POSTN|THBS2|RPL28|PLAU|CKAP4|RPS5|CD46|CDH1|SPINT2|SFN|RPS27|RPL27|RPL31|RPS16|HSPA5|SSR4|JUP|RPL38|RPL7|PLP2|DDOST|RPL13|RPL23A|DENND2B|BGN|CRABP2|CALR|TIMP1|MUC1|TOP1|RPL8|S100P|UGDH|JTB|RPL10A|RPS7|SYNGR2|GALNS|HSP90B1|HYOU1|P4HB|RPS20|SNRPD2|EEF1D|SUMO2|GFUS|EIF3C|RPL27A|TUFM|HDGF
STEINER_ERYTHROCYTE_MEMBRANE_GENES	2e-05	0.00193	-0.82843	-2.45527	12	SLC4A1|DMTN|ADD2|EPB42|EPB41|ANK1|ADD1|SPTB|TMOD1
CHIANG_LIVER_CANCER_SUBCLASS_PROLIFERATION_DN	3e-05	0.00193	-0.41403	-1.81433	59	LDHD|ALDH1L1|ACYP2|CTH|RHOB|ALDH6A1|HAAO|GPT2|COL18A1|CES2|MLYCD|ABAT|EHHADH|AASS|ABCA8|HIBADH|PNPO|ALDH5A1|AZGP1|BTD|LONP2|SYTL4|MTHFD1|GAMT
NABA_MATRISOME_METASTATIC_COLORECTAL_LIVER_METASTASIS	3e-05	0.002	0.75848	1.85273	21	LTBP2|EFEMP2|HMCN1|THBS2|COMP|PLOD1|HTRA1|HCFC1|GPC4|ST14|TIMP1
CHNG_MULTIPLE_MYELOMA_HYPERPLOID_UP	3e-05	0.00247	0.62866	1.70638	47	HNRNPA1|RPL32|RPL35|RPS3|RPL21|RPL28|RPL35A|RPL15|RPL13A|FBL|RPL18|RPS16|RPL7A|RSL24D1|RPS19|QARS1|RPS13|RPL29|UBA7|SNRNP70|NPM1|RPL36|RPS23|RPL4|EEF1B2|RPS14|NCBP2|EEF2|UBA52|RPL27A|RPLP1|RPS6|RPLP2|IMP3
BLALOCK_ALZHEIMERS_DISEASE_UP	5e-05	0.00336	0.40694	1.23019	828	MAX|ARPC1B|HNRNPA1|SHC1|N4BP1|SFRP4|LTBP2|CUX1|PTBP3|PTPRK|EFEMP2|DAPK3|RPL37A|RBM8A|VRK2|PBRM1|TAF15|HMGB3|GOLGA4|HDAC1|MYO1C|CPSF1|ADH1B|TBC1D2|CCDC9|HNRNPM|MMP2|PAWR|ZC3H4|RNASEH2A|AKAP1|ITGA1|AEBP1|CBFB|ITGB5|GTF3C2|CBLB|RPL5|RPL28|CLIC1|CKAP4|NOP14|COPB1|BAZ2A|MPHOSPH8|ZMYM2|PLOD1|KDM2A|LLGL2|TCF20|FBLN1|LMNA|ZFPL1|RALY|CARM1|NUP98|EIF2B5|ARAP1|PDGFRB|POLR1B|LRRFIP1|BAG1|SART1|RBBP6|RBM15|NO…
GARY_CD5_TARGETS_DN	5e-05	0.00361	0.45621	1.35557	300	MAX|RBMX|SRSF2|FUBP1|RBM8A|IDE|PBRM1|HNRNPM|SDF2L1|RBM25|CNPY2|FMR1|EBNA1BP2|INTS2|SERF2|EMG1|UCHL5|SNRPC|NOP56|DDX46|CSTF2|STAG1|SEC23IP|RFC2|PALLD|SAP18|HSPA5|API5|MRPL20|YTHDF3|PNN|HEATR1|RRP15|TRMT10C|GAR1|DDX27|LARP4|USP6NL|PPWD1|DRG1|CCAR1|BCCIP|TNFAIP8|MANF|DNAJC9|NCBP1|TANK|RCL1|ADI1|NXF1|SRSF3|PQBP1|GNL2|RFC3|PAPOLA|DCTPP1|SRSF1|FEN1|MRPL35|PSMC3|SRSF10|CDK12|UGDH|NOP2|EIF2B4|BCLAF1|ZNF4…
VERHAAK_GLIOBLASTOMA_NEURAL	6e-05	0.00363	-0.42224	-1.8515	58	NDRG2|SELENOW|CAMK2G|EPB41L3|MBP|CRBN|CRYL1|GNAI1|ACYP2|ATP5PB|ATP5MG|MAT2B|TTC1|MDH1|ADD3
LEE_TARGETS_OF_PTCH1_AND_SUFU_DN	6e-05	0.00363	-0.58088	-2.19445	28	NCAM1|ALDH1L1|DCLK1|CNP|SLC8A1|MAPRE2|PREPL|ATP1B1|CAMK2D|MAPRE3
VALK_AML_CLUSTER_7	6e-05	0.00403	-0.80861	-2.39655	12	MYL4|EPB41|ANK1|HBZ|SPTB|RAP1GAP|CLCN3
SCHUETZ_BREAST_CANCER_DUCTAL_INVASIVE_UP	7e-05	0.00424	0.48146	1.40901	180	MICAL2|TIMP3|FBLN2|MFAP5|EFEMP2|HPGDS|CRISPLD2|MMP2|POSTN|SULF1|THBS2|AEBP1|LMCD1|COMP|FAP|PLAU|PPIC|PDGFRB|SERPINH1|MFAP2|CD55|SRPX2|LOX|PALLD|RARRES2|FKBP11|HTRA1|COL5A2|DCN|MME|ISLR|OLFML3|SPON1|BGN|PLS3|ANGPTL2|COL6A3|OLFML1|S100A4|HLA-DRA|HLA-DQA1|MYL9|COL3A1|CALD1|SPON2|COPZ2|COL16A1|PECAM1|COL6A2|IFI16|FBN1|LCP2|ASPN|LPXN|TGFB1I1|CASP1|GPX7|CCN1|COL6A1|NNMT|FN1|CAVIN3|SEC23A|LUM|CD74|WIPF1…
MCBRYAN_PUBERTAL_BREAST_4_5WK_UP	8e-05	0.00456	0.5301	1.51759	101	KRT19|KRT8|PTPRK|NFKB2|RPL37A|KRT18|MDK|PAWR|THBS2|RPL5|TMED3|SDC1|CDH1|OCLN|PALLD|HTRA1|CDCP1|PATJ|PDLIM4|STARD10|SPON1|ST14|SHROOM3|TIMP1|CAPG|FEN1|ATP5IF1|TPBG|WDR43|FIP1L1|CALD1|THBS1|SPON2|NXN|COL16A1|ATP2C1
NABA_MATRISOME_HGSOC_OMENTAL_METASTASIS	0.0001	0.00558	0.59107	1.62657	54	FBLN2|SFRP4|LTBP2|P3H1|CTHRC1|EFEMP2|NPNT|PCOLCE|THBS2|AEBP1|COMP|CLEC3B|SDC1|FBLN1|FMOD|MGP|SPON1|TIMP1|THBS1|S100A11|COL16A1|S100A13|TIMP2|LMAN1
NABA_MATRISOME	0.00011	0.00618	0.45766	1.35504	257	TIMP3|FBLN2|SFRP4|LTBP2|P3H1|P3H3|CTHRC1|MFAP5|EFEMP2|SERPINB7|NPNT|PCOLCE|CRISPLD2|HMCN1|SVEP1|MMP2|MDK|POSTN|SULF1|THBS2|AEBP1|COMP|PLAU|PODN|CLEC3B|PLOD1|SDC1|FBLN1|FMOD|THSD4|FAM20B|CRELD2|SERPINH1|S100A16|IL16|MFAP2|ANXA11|SRPX2|ANXA3|MGP|LOX|HTRA1|COL5A2|CXCL12|P4HA2|MMP19|DCN|HCFC1|EMILIN1|LGALS8|INTS14|GPC4|PRELP|SPON1|BGN|COL12A1|SERPINB9|ST14|PRG2|ANGPTL2|TIMP1|COL6A3|MUC1|S100A4|S100P|…
BENPORATH_ES_CORE_NINE_CORRELATED	0.00011	0.00618	0.64512	1.70036	36	CEBPB|HMGB3|MED8|CBFB|GTF3C2|TCF20|HMGB2|HMGA1|SSRP1|TRIP13|EED|CALR|HSF1|MYBBP1A|ILF2|KDM1A|MLXIP|DEK|VGLL4|SRF|SUPT5H|NFKBIE|NMI|ILF3|POLR1E|HTATIP2
OSMAN_BLADDER_CANCER_DN	0.00013	0.00697	0.46275	1.36467	223	RPS21|RPL32|RPS11|RPL35|RPS3|MTERF4|HNRNPM|RPL34|RPL28|SAFB|RPS5|RPL12|SERF2|RPL35A|SART1|DPF2|SNRNP200|RPL15|EIF2S3|RPS27|AKT1|RPS3A|STAT3|RPL13A|FAU|FBL|CDC123|PDCD4|LBH|RPS16|PML|RPL7A|SSR4|RPL38|GGA2|CHD2|RPL18A|ATL2|RPL3|COPB2|RPL13|RPLP0|SMARCC2|RPS25|MARS1|RPS13|SYS1|RPL29|PPHLN1|DGKA|SF3A1|SIK3|SURF1|ARFGAP2|MPRIP|RPL23A|RPL36|TOX4|RPS24|SNIP1|CDK12|HMGN4|SIN3A|SMARCC1|RPL4|RPL10A|DIS3|RP…
RODRIGUES_THYROID_CARCINOMA_ANAPLASTIC_UP	0.00018	0.00947	0.43427	1.29745	389	MICAL2|MRPL47|HECTD1|PTBP3|CTHRC1|DSG2|SF3B1|TOR1AIP2|ACTR2|SMC3|MED8|MBNL1|RBM39|COPA|CBFB|SUPT6H|GFPT1|PLAU|GPX8|MBNL2|TRMT6|TPM4|XRN1|BTAF1|STK17B|USO1|PHIP|SERPINH1|RBBP6|NOP56|DDX39A|THOC2|U2SURP|MAPK14|STAG1|SUPT16H|MTHFD1L|API5|CMSS1|ZDHHC20|CAPRIN1|PLP2|PNN|RAE1|EPRS1|TBL1XR1|DDX27|MME|FGFR1OP2|TARS1|PPWD1|ARFGEF2|SCYL2|SRPK1|CPSF3|TMOD3|LGALS8|NCBP1|IMPDH1|RSF1|SLC1A5|TANK|SMC4|RCC1|BUB3…
FOURNIER_ACINAR_DEVELOPMENT_LATE_2	0.00019	0.01009	0.4754	1.38994	175	TXNDC5|GCN1|RAI14|COLGALT1|MBNL1|NUP153|RNASEH2A|ITGB5|RBM25|GFPT1|UCHL5|WBP11|FLNB|P3H4|SUPT16H|AKT1|PTGES3|PALLD|CDCP1|LARP4|SNRPA1|NOC2L|SRRM1|SRPK1|MANF|DNAJC9|IMPDH1|TRIP13|SMC4|RCC1|PRPF40A|VRK1|MRPL3|RFC3|PDLIM7|MRPL17|FEN1|SQLE|CDK1|MRPL35|SRSF10|DDX39B|NUP205|MSH6|POLE3|HSP90B1|NASP|SAE1|EIF5B|CAD|GALE|UCK2|NOLC1|SRSF11|MCM6|UAP1|MCM7|AQR|NUP107|TTLL12|FN1|PLAUR|CNOT7|IDI1|NUP188|SRSF4|E…
YAO_TEMPORAL_RESPONSE_TO_PROGESTERONE_CLUSTER_14	0.00021	0.01047	0.50688	1.4595	115	SEC61B|SND1|BANF1|RAB34|HDLBP|PRRC1|EBNA1BP2|CARM1|EIF2B5|SERPINH1|VARS1|P3H4|PES1|FBL|FKBP11|MRPL20|NOP16|SLC39A7|GGA1|EFTUD2|MME|SNRPA1|TPD52|GNPNAT1|TANK|DCTPP1|SRSF1|PDIA4|RPN1|METAP1|NSUN2|HNRNPA3|PPA1|NHP2|RARS1|PDLIM3|APEX1|TCERG1|PSME4|EIF4G1|ACTA1|IPO4|GOLGA5|UQCC2|GORASP2|PSMD6|SEC61A1|HTRA2|VCL|SEC13|TCEA1|SYNCRIP|DDX41|MRPL12|PABPC4|IRAK1|NUBP1|RCN1|SSR3
WONG_EMBRYONIC_STEM_CELL_CORE	0.00022	0.01076	0.46277	1.36613	231	HNRNPA1|MAPK13|RPS3|HDAC1|BANF1|RAB34|PHF5A|GNL3|RPS5|EBNA1BP2|HMGB2|SERPINH1|NTHL1|WBP11|FAM136A|EIF2S3|HSPA14|TCOF1|LSM4|RPS27|XPO1|FBL|RPS16|PARP1|MRPS2|PPM1G|RPS12|SNRPA1|RPS19|ERP29|RPL13|CTNNA1|MRPL39|YY1|TRIP13|EIF3L|RNPS1|SMC4|RCC1|BUB3|CRABP2|VRK1|MCM5|POLD1|CHEK2|RFC3|PDIA4|SQLE|TRIP6|RPS8|THOC3|RPS23|CDK1|EIF6|SRSF10|UGDH|NOP2|SS18|DAP3|RPL10A|G3BP1|DHX9|RPA2|RCC2|BTF3|IARS1|RAD23B|NON…
DANG_MYC_TARGETS_UP	0.00022	0.01076	0.52262	1.4897	92	HNRNPA1|RPL32|SRSF2|RPL10|AKAP1|RPL5|GNL3|RPS5|HMGA1|DDX5|RFC2|RPL27|RPL9|RPS16|RIOX2|HNRNPA2B1|RPL3|RPS19|RPL13|RPS13|SRSF7|NUP155|RCC1|PYCR1|NPM1|SRSF1|TOP1|PPID|IRF9|EIF4B|PCNA|PTMA|CAD|RPS20|APEX1|AIMP2|EIF4A1|EIF3C|RPL27A|DDX18|PA2G4|NBN|EXOSC8|RPL19
ONDER_CDH1_TARGETS_1_DN	0.00023	0.01089	0.53987	1.53137	84	MAX|SRSF2|KRT8|TOE1|MFAP5|HNRNPM|PRRC2C|CBFB|MPHOSPH8|EML4|NUP98|CASP8|LARP4|SCYL2|LGALS8|NCBP1|SUB1|SRSF3|TOR1AIP1|FEN1|UTP14A|SP100|BCLAF1|SMARCC1|G3BP1|CYB5R2|DHX9|WTAP|DDX52|PPP2R1B|MYO5C|CDC27|HCCS|RIOX1|DSC2|RRS1|EIF4G1|DDX18|UTP20|UMPS|ALG13|ILF3|PNO1|IMP3|SERPINB1|DDX3X|SYNCRIP|HNRNPU|HMGCS1|MCM4|SFPQ
MARSON_BOUND_BY_E2F4_UNSTIMULATED	0.00029	0.01378	0.44429	1.32096	310	RBMX|SHC1|TOE1|OARD1|HMGB3|NCBP3|INTS3|SMC3|NUP153|CGAS|CLIC1|MDC1|RNASEH2B|NFATC2IP|TRMT6|ZFPL1|PRPF19|WBP11|HSPA14|FKBP3|RPS3A|PML|CMSS1|INTS12|RFC4|HNRNPA2B1|FADD|FHOD1|DBR1|RPL3|DDOST|IWS1|DCAF7|PPWD1|CSTF1|DNAJC9|POLR2A|RAB8A|POLE4|SMC4|TXLNA|ENY2|VRK1|MCM5|PEX19|SCAMP3|CHEK2|DHX36|NUCKS1|PRPF38A|SRSF1|FEN1|CDK1|CD2BP2|SRSF10|MFAP1|NOP58|RPL4|MSH6|FIP1L1|RPA2|MTO1|POLE3|NOL8|CSTF3|PPIH|INTS7…
BERENJENO_TRANSFORMED_BY_RHOA_UP	0.0003	0.01378	0.43883	1.30519	315	RPL32|RBMX|LRRC59|NPNT|HMGB3|BANF1|PHF5A|TBL3|RNASEH2A|PDLIM1|NUP93|EBNA1BP2|DNAJC21|HMGB2|LRRFIP1|COX17|EMG1|UCHL5|VARS1|FAM136A|FLNB|SF3A3|CSTF2|HSPA14|NUP54|LSM4|BOP1|XPO1|FBL|ANXA3|PTGES3|HTRA1|NOP16|RFC4|SSRP1|LIG1|GAR1|SNRPA1|CIB1|DNAJC9|NCBP1|TRIP13|RNPS1|SMC4|RCC1|BUB3|RCL1|EED|TTC27|VRK1|MCM5|POLD1|TIMP1|CAPG|RFC3|DCTPP1|SRSF1|FEN1|CDK1|EIF6|UTP4|HK2|POLR2E|NOP2|SS18|NOP58|NSUN2|WDR43|RN…
BOYAULT_LIVER_CANCER_SUBCLASS_G1_UP	0.00031	0.01393	0.56274	1.55915	60	MAPK13|RBM8A|ADAR|HOOK2|PRRC2C|F11R|LLGL2|IDUA|LMNA|SPINT2|EDEM3|PDCD4|PAIP1|MGP|RPS19|RPLP0|DNAJC9|DENND2B|EPHB4|ST14|SMARCC1|TPR|AHNAK|MYO5C|NUP133|BRD3
NABA_CORE_MATRISOME	0.00032	0.01412	0.51372	1.47529	108	FBLN2|LTBP2|CTHRC1|MFAP5|EFEMP2|NPNT|PCOLCE|CRISPLD2|HMCN1|SVEP1|POSTN|THBS2|AEBP1|COMP|PODN|FBLN1|FMOD|THSD4|CRELD2|MFAP2|SRPX2|MGP|COL5A2|DCN|EMILIN1|INTS14|PRELP|SPON1|BGN|COL12A1|PRG2|COL6A3|MFAP1|DPT|COL3A1|THBS1|SPON2|COL16A1|COL6A2|FBN1|ASPN|ABI3BP|CCN1|COL6A1|FN1|IGFBP4|LUM|OGN|COL1A1|HAPLN3|FBLN5|COL5A3
BENPORATH_MYC_MAX_TARGETS	0.00036	0.01553	0.41798	1.25388	482	THRAP3|PYCR2|HNRNPA1|RPS21|RPL32|RPS29|RPL35|SRSF2|P3H1|PDCD10|SEC61B|STK26|LSR|RAD9A|ZDHHC3|CPSF1|MBNL1|GTF3C4|HOOK2|NUP153|PTPN6|SDF2L1|RPS26|RBM39|H6PD|PTPN1|RPS27L|RPL5|CNPY2|COIL|RPS5|CAPZA1|TRMT6|ZFPL1|PRKCSH|PCNP|USO1|POLR1B|SRP68|RPL15|DDX5|EIF2S3|SDF2|HSPA14|SUPT16H|NUP54|RPL27|RAC2|ACTR3|RPL9|RPL18|RPL31|PTGES3|SAP18|FKBP11|HSD17B7|PMM2|SLC39A7|RSL24D1|WDR46|ALDH18A1|EFTUD2|KEAP1|POLR1D…
LEE_LIVER_CANCER_SURVIVAL_DN	0.00037	0.01553	0.50119	1.44313	115	HNRNPA1|BZW2|KRT19|RPL35|PTBP3|RPS3|DSG2|CLIC1|ITPR3|RPS5|RPL12|HMGB2|SNRPG|SERPINH1|NOP56|RPL27|RPS3A|ACTR3|FBL|RPL9|ANXA3|RPL31|RPL38|RBM17|CTBP2|PLP2|KHDRBS1|BUB3|NPM1|PDLIM7|DCTPP1|CD2AP|MSH6|RCC2|RPS18|RPS7|DEK|TES|PCNA|PTMA|NCBP2|ARHGAP18|HMGN1|UBA2|SUMO2|LXN|MCM6|MCM7|LSM8|ACTL6A|SET|RPS6|MCM2|VCP|VCL|SUZ12|PFDN4|NDC1|CBX3|DYNLL1|TPRKB|CCDC6|RAB32|RPSA|JPT1|MTHFD2|TMSB4X|SNRPB2|LAMB1|PBX1|…
BOYAULT_LIVER_CANCER_SUBCLASS_G123_DN	0.00037	0.01553	-0.55682	-2.00815	24	DMD|GOT2|ASPA|FGA|RIDA|MLYCD|MSRA|ITIH4|EPHX2|ACAA2|MTHFD1
MISHRA_CARCINOMA_ASSOCIATED_FIBROBLAST_DN	0.00039	0.01569	0.76704	1.73797	14	KRT19|KRT8|KRT18|CD55|SPINT2|RARRES2|JUP
HOLLERN_EMT_BREAST_TUMOR_DN	0.00039	0.01569	0.6127	1.62677	38	DSG2|LSR|IDE|LLGL2|EPPK1|CDH1|OCLN|LRBA|SPINT2|MYO5B|JUP|CDCP1|PATJ|ZNF185|DENND2D|STARD10|ST14|SHROOM3
VECCHI_GASTRIC_CANCER_EARLY_DN	0.00039	0.01569	-0.34465	-1.62353	84	NCAM1|CFL2|PLPP3|GNAO1|DMD|ASPA|GNG7|HSPB8|ERBIN|BCHE|ITIH5|SYNM|PRKACB|PBLD|ALDH6A1|NLRX1|CNTN1|GLUL|ABAT|GMPR|ABCA8|ADIPOQ|APOA1|FHL1
PUJANA_BRCA2_PCC_NETWORK	0.00042	0.01646	0.45529	1.34226	220	FUBP1|CPSF6|CPSF1|UBR5|SMC3|RNASEH2A|RNASEH2B|ZAP70|NUP93|NFATC2IP|HMGB2|RALY|BTAF1|SNRNP200|DDX39A|DDX46|LSM4|XPO1|CPSF4|RFC4|NCK1|PNN|RAE1|SSRP1|LIG1|CLINT1|SNRPA1|HCFC1|BCAS2|CSTF1|SRPK1|DNAJC9|ABCC1|RBBP5|CASP6|SMC4|BUB3|CENPC|DDX23|LIG3|SRSF3|MCM5|POLD1|CHEK2|RFC3|FDFT1|TOP1|FEN1|CTCF|CDK1|SRSF10|DDX39B|EXOSC9|CD2AP|HMGN4|NUP205|KDM1A|METAP1|MRPL9|POLR2G|HDAC3|HMGXB4|NELFA|DEK|NASP|CDC27|PCN…
PULVER_FOREY_CELLCYCLE_ENRICHED_TFS_S1	0.00049	0.01887	0.59445	1.59901	43	THRAP3|MAX|TOE1|SP1|HDAC1|ZBTB7A|UBTF|SAFB|ELF1|PML|CHD2|YY1|POLR2A|RBBP5|SIN3A|FIP1L1|PHF8|POLR2G|RNF2|GABPB1|HMGXB4|NONO|HNRNPLL|SUPT5H|POLR2B|MAZ|HNRNPK|GTF2F1|CTBP1|E2F4|NRF1
DESERT_PERIPORTAL_HEPATOCELLULAR_CARCINOMA_SUBCLASS_UP	0.00049	0.01892	-0.37681	-1.6523	58	NDRG2|ASPA|SORL1|CTH|PBLD|CYFIP2|SLC37A4|RIDA|LRRC20|ABAT|EHHADH|ABCA8|APOA1|AZGP1|PON1|ITIH4|EPHX2|CD14|BDH2|ATRN|ALDH2
JIANG_MELANOMA_TRM6_CD8	0.00052	0.01952	0.51506	1.47527	102	ARPC1B|RPS11|PPP1CA|RPS2|RPL10|PHF5A|RPS26|PDLIM1|RPS27L|RPL28|CLIC1|HMGB2|PYCARD|EIF3F|RAC2|RPL31|RPL7A|ARPC5|CORO1B|EPSTI1|RPL7|PLP2|RPS12|POLR1D|RPLP0|RPL29|LSP1|BAK1|RPL4|RPL10A|BTF3|MRPL58|MYO1G|EEF1B2|EIF3I|NPC2|CD48|RPS20|EEF2|NUDT21|ANXA2|ABRACL|PGLYRP1|EIF4E2|PDLIM2|FLOT1|MYL6|RPS10|RACK1|EIF3H|MRPS16|RBM3|RPL24
MEISSNER_BRAIN_HCP_WITH_H3K27ME3	0.00057	0.02069	0.73501	1.73361	17	KRT19|LTBP2|KRT18|MMP2|AEBP1|PCSK9|NOTCH3|ATP2A3|CDCP1
REN_ALVEOLAR_RHABDOMYOSARCOMA_UP	0.00057	0.02069	-0.53596	-1.95805	25	NCAM1|AGPAT5|NDRG2|BIN1|TUBB2B|NES|GNAS|CYFIP2|TMOD1|SIRT2
LI_WILMS_TUMOR_VS_FETAL_KIDNEY_1_DN	0.00058	0.02069	0.51785	1.47236	88	GCN1|RNASEH2A|GTF3C2|BTAF1|BOP1|PARP1|SSRP1|SNRPA1|MARS1|SRPK1|DNAJC9|TRIP13|SMC4|BUB3|CRABP2|DDX23|PRPF40A|LIG3|YARS1|FEN1|CDK1|RSRC2|ILF2|SS18|NUP205|MSH6|POLE3|DDX52|BAZ1B|MLXIP|IARS1|NASP|PCNA|NCBP2|UCK2|NOLC1|MCM6|ESYT1|TCERG1|ANKLE2|XRCC5|TIA1|NUP188|MCM2|PRRC2B|CKAP5|BAZ1A|PRIM2|RFC5
PULVER_FOREY_CELLCYCLE_ENRICHED_TFS_M	0.00059	0.02069	0.61153	1.61825	37	MAX|SP1|HDAC1|ZBTB7A|ELF1|MTA2|DPF2|SMARCA5|SMARCE1|POLR2A|ZNF148|NFIC|ADNP|KDM1A|ZMYM3|PHF8|POLR2G|RNF2|GABPB1|RCOR1|ZNF740|CHD4|HDGF|PCBP1|MAZ
IRITANI_MAD1_TARGETS_DN	0.00059	0.02069	0.60254	1.60843	40	RPL5|RPL12|FBL|RPL18|GGA2|RPL13|CPSF3|NPM1|POLD1|DCTPP1|CDK1|MYBBP1A|RPL10A|PPA1|RAD23B|RARS1|CAD|EEF2|MCM6|APEX1
ABE_INNER_EAR	0.00061	0.02107	0.6778	1.70279	25	RPL32|RPS11|RPL35|SELENOM|RPL21|RPL28|RPS5|MGP|C19orf53|ISLR
ULE_SPLICING_VIA_NOVA2	0.00062	0.02107	-0.50933	-1.90131	27	CAMK2G|EPB41L3|CHL1|GPHN|NCDN|EPB41|STX2|CADM1|RAP1GAP|IDH3B|ATP2B1|SPTAN1
ANDERSEN_LIVER_CANCER_KRT19_UP	0.00068	0.02291	0.67588	1.69797	25	RPL35A|RPS3A|RPL13A|RPL9|RPS12|RPL3|RPS25|KHDRBS1|NOP58|RPL10A|RPS18|NCF2|RPS14|TES|ARHGAP18|APEX1|RPL27A
ACEVEDO_LIVER_CANCER_UP	0.00072	0.02377	0.41006	1.23337	569	TMEM199|PYCR2|BZW2|RBMX|PTBP3|IARS2|OARD1|LRRC59|KIFBP|GOLGA4|SMC3|TBC1D2|SLC4A1AP|NUP153|PRRC2C|RNASEH2A|COPA|SH3D19|CES1|GTF3C2|CBLB|TFB2M|F11R|MDC1|CLEC3B|PRRC1|ZFAND1|CD46|PPIC|HMGB2|UIMC1|FNDC3B|RBM47|BTAF1|PDGFRB|DHX16|PHIP|SERPINH1|UCHL5|YTHDF2|SNRPC|PPL|CSTF2|SDF2|HSPA14|SEC23IP|FABP4|SAP30L|DERL1|TRMT1L|RAC2|RPL13A|ACTR3|XPO1|PAPSS1|MGP|PTGES3|PALLD|PTTG1IP|RPL7A|FKBP11|PARP1|ARPC5|CMSS1…
JIANG_MELANOMA_TRM7_CD8	0.00079	0.02563	0.57814	1.56571	46	MRPL52|RPS29|RPL35|FUBP1|TBC1D10C|ZBTB7A|MBNL1|IL16|RPL15|RPS28|PDCD4|RPL38|ARHGEF1|TNFAIP8|CHD3|IRF2BPL|SRRM2|SP100|SASH3|HSP90B1|HMGN1|UBA52|CD74|CIRBP|PTPN7
ZHAN_EARLY_DIFFERENTIATION_GENES_DN	0.00082	0.02639	0.7217	1.68049	16	REL|ELF1|SNRPC|CSTF2|RAE1|LIG1|ITSN2|EED
JIANG_MELANOMA_TRM9_CD8	0.00088	0.02809	0.43041	1.27967	307	ARPC1B|HNRNPA1|RPS21|RPS29|RPL35|SRSF2|RPS3|RPL37A|RBM8A|PPP1CA|TBC1D10C|ACTR2|MBNL1|PRRC2C|PTPN6|CNBP|SH3BP1|RPL21|ITGA1|RPS15A|CBLB|RPL28|REL|CLIC1|HNRNPF|ZAP70|CAPZA1|ELF1|STK17B|LRRFIP1|ARF6|DDX5|ANXA11|RPS27|RPL27|RAC2|STAT3|ACTR3|PDCD4|PTGES3|RPS16|RPL38|DRAP1|HNRNPA2B1|ACP5|RPS12|RPS19|CIB1|FGFR1OP2|RPL13|ARHGEF1|DENND2D|SRSF7|NSMCE3|PLEKHF1|RNPS1|KHDRBS1|RHOC|BUB3|TRIR|NPM1|GYG1|DHX36|CAP…
LIANG_SILENCED_BY_METHYLATION_UP	0.00099	0.03114	0.78493	1.72109	12	TIMP3|KRT19|KRT8|MFAP5|KRT17|ANXA3|LGMN
ZHAN_MULTIPLE_MYELOMA_CD1_VS_CD2_DN	0.00104	0.0323	-0.55791	-1.97497	22	PLPP3|PRKCB|PRKCA|ENO2|SORT1|STXBP6|SBF2|LAMA5
HOLLEMAN_ASPARAGINASE_RESISTANCE_B_ALL_UP	0.00109	0.03324	0.66494	1.64754	23	RPS3|RPL11|RPL5|RPS5|TPM4|RPL13A|FBL|RPL7A|EIF3D|RPL3|RPLP0|EIF3L|RPL4|EEF1B2|RPL6
DELASERNA_MYOD_TARGETS_UP	0.00114	0.03449	-0.42456	-1.7525	41	AGPAT5|MYL4|CFL2|TMCC3|BIN1|HSPB8|DCAKD|KIFC3|RHOB|GYS1
MOOTHA_VOXPHOS	0.00118	0.03507	-0.36146	-1.63358	64	BCS1L|NDUFA2|COX7B|ATP5PD|ATP5PB|NDUFS8|COX7A1|ATP5MG|COX11|UQCR10|NDUFB3|ATP5ME|NDUFS7|NDUFS2|NDUFA9|UQCRC2|NDUFA13|NDUFA3
VERHAAK_GLIOBLASTOMA_CLASSICAL	0.00126	0.03703	-0.36188	-1.56262	55	EGFR|CLIP2|LAMB2|GNG7|PEPD|SNTA1|ITGA7|CDH2|NES|GNAS|SCAMP4|CDK6|SLC12A4|ADGRG1|CC2D1A|SARS2|JAG1|DAG1
WANG_CISPLATIN_RESPONSE_AND_XPC_UP	0.00129	0.03749	0.51872	1.47235	85	KRT8|KRT18|VRK2|RNASEH2A|THBS2|AP1G2|MDC1|NUP93|CDH1|HMGB2|ANXA3|MGP|HSPA5|HNRNPA2B1|LIG1|HCFC1|MANF|TRIP13|SMC4|PYCR1|ARHGAP4|PGK2|IGF2R|POLD1|FEN1|RPN1|CDK1|ILF2|SMARCC1|MSH6|THBS1|INTS9|DCK|HSP90B1|NPC2|GALE
WOO_LIVER_CANCER_RECURRENCE_DN	0.00132	0.03771	-0.4189	-1.72914	41	ALDH1L1|PLPP3|GOT2|CRYL1|GLUL|ECI1|SUOX|GLUD1|AASS|QDPR|APOC3|PC|ACY1|PCYT2|EPHX2
WAKABAYASHI_ADIPOGENESIS_PPARG_RXRA_BOUND_WITH_H4K20ME1_MARK	0.00134	0.03771	-0.31131	-1.46601	82	TMCC3|SLC25A46|PRNP|MPC2|PPM1B|COQ8A|HSDL2|PLCB1|SORT1|ALDH6A1|SFXN1|AFTPH|BCL2L13|PEX3|GCSH|SELENOI|ADIPOQ|QDPR|REEP5|MOCS2
IVANOVSKA_MIR106B_TARGETS	0.00134	0.03771	-0.44076	-1.75331	33	CFL2|TUSC2|MAPK1|MFN2|TMEM9B|DAZAP2|MAPRE3
LEIN_NEURON_MARKERS	0.0016	0.0444	-0.57692	-1.94142	18	ADD2|TUBA4A|RTN1|CYFIP2|PRKAR1B|MADD|MYO5A|MAP2K1|UCHL1
MARKEY_RB1_ACUTE_LOF_UP	0.00163	0.04483	0.48592	1.40131	120	RBMX|LMO7|SRSF2|FUBP1|HMGB3|BANF1|SMC3|FBLN1|HMGB2|SERF2|PRPF19|LSM4|XPO1|PTGIS|PTGES3|PARP1|ZMYND11|ARCN1|RFC4|DNAJC9|TRIP13|ANP32B|RCL1|RFC1|CPSF2|MCM5|NUCKS1|COL6A3|DCTPP1|CDK1|NOP58|LAGE3|HMGN2|DEK|NASP|PCNA|PTMA|MRE11|SAE1|HMGN1|HNRNPR|MCM7|RBBP4|LSM3|WAC|SET|LUC7L3|ILF3|NAA10|TIMM8A|DNPH1|RFC5|OTUD4|MCM4|MCM3|SFPQ|PABPC4
AMIT_EGF_RESPONSE_40_HELA	0.00165	0.04489	0.77503	1.66693	11	CEBPB|UBR5|MBNL1|MBNL2|CDKN2AIP|ATL2|JUNB|UBE4B
FIGAROL_EGFR_TKI_DRUG_TOLERANT_CELL_DN	0.00176	0.04728	0.4565	1.33566	179	MAPK13|HMGB3|SMC3|HNRNPM|SH3BP1|RNASEH2A|HNRNPF|MDC1|EML4|SDC1|LMNA|HMGB2|HMGA1|NTHL1|CSTF2|HSPA14|RFC2|CPSF4|PARP1|RFC4|HNRNPA2B1|PLP2|DHCR24|SSRP1|LIG1|SNRPA1|DNAJC9|DAZAP1|TRIP13|SMC4|ANP32B|TUBB4B|CRABP2|VRK1|MCM5|CHEK2|RFC3|HMCES|FDFT1|DCTPP1|FEN1|WDR4|THOC3|CDK1|HK2|EXOSC9|HOOK1|NUP205|DHX9|HNRNPA3|MSH6|RBM14|FBP1|NUP62|SLC25A10|DCK|DEK|NASP|PCNA|GLE1|MLKL|GALE|UCK2|MCM6|UTP18|MCM7|NUP107|G…
TONG_INTERACT_WITH_PTTG1	0.00179	0.04755	0.61636	1.60197	32	ARPC1B|RPL26L1|RPL30|RPS26|RPL31|RSL24D1|CTNND1|C19orf53|ARL6IP4|LLPH|UTP4|NOB1|HMGN2|PYM1|NHP2|ZNF740|WDR5
PECE_MAMMARY_STEM_CELL_UP	0.00181	0.04758	0.50317	1.43326	91	RPS29|KRT8|RPS3|RPS2|RPS26|RPL28|F11R|KRT17|RPL35A|RPL15|RPS28|RPL13A|FAU|MGP|RPS16|RPL7A|RPL18A|RPS12|RPS19|RPL13|RPS25|MARS1|RPS13|RPL23A|TUBB4B|RPL8|DDX24|RPL10A|RPS18|RPS7|EHD4|RPS14|PTMA|TMSB10|RPS20|EEF1D|UBA52|RPL27A|RPLP1
CHIANG_LIVER_CANCER_SUBCLASS_CTNNB1_UP	0.0019	0.04946	-0.41344	-1.71755	43	ALDH1L1|GPHN|CAP2|GNAI1|ASAP2|SLC16A1|CPPED1|HSDL2|GLUL|CDK6|WASHC3|PTPRG|HIBADH
FLOTHO_PEDIATRIC_ALL_THERAPY_RESPONSE_UP	0.00207	0.0534	0.58903	1.5639	38	RPL37A|RPL5|RPS5|RPL27|RPS28|RPL13A|FAU|RPS16|EIF3D|RSL24D1|RPL7|RPS19|RPLP0|EIF3L|EIF4B|RPL6|RPS20|EEF2|AKAP13
RODWELL_AGING_KIDNEY_NO_BLOOD_UP	0.0021	0.05355	0.47768	1.37904	123	RPL35|TXNDC5|CTHRC1|RAB34|ITGA1|AEBP1|RPS27L|TMED3|CKAP4|ITPR3|GPX8|RPL12|RPL35A|CRELD2|SERPINH1|VARS1|RPL27|MTHFD1L|SSR4|POLR1D|RPS25|ARHGAP1|ISLR|POLE4|SPON1|TIMP1|COL6A3|PDIA4|RPN1|TPBG|COL3A1|MRC1|MYOF|FBN1|TIMP2|P4HB|DPP3|ABI3BP|AATF|NNMT|SYTL2|FN1|LUM|ANXA2|COL1A1|UBE2Z|CAVIN1|PRUNE1|AIDA|MFGE8|RPS10|GPNMB
BERENJENO_TRANSFORMED_BY_RHOA_FOREVER_DN	0.00216	0.05431	0.72608	1.66698	15	NPNT|POSTN|CCDC80|LRRFIP1|FLNB|ANXA3|MGP
PULVER_FOREY_PERTURB_ATTRITION_M_EG1	0.0022	0.05431	0.41041	1.22792	422	MAX|RPS29|ZBTB7B|SP1|CPSF6|SF3B2|MBNL1|SNF8|DUS1L|UTP6|ATXN2L|RPS15A|AEBP1|SUPT6H|GTF3C2|FMR1|KRT17|AP1G2|BET1L|PCSK9|RPL12|CAPZA1|TRMT6|SDC1|EIF2B5|RNF169|NT5DC1|POLR1B|VAMP8|DPF2|SRP68|VARS1|HSPA14|COPG1|TCOF1|TRMT1L|CASP8|MRPL24|SAP18|EIF3D|CTBP2|TRIP10|BCAT2|SSRP1|EPRS1|RPS19|TARS1|RPLP0|SYS1|TOMM34|RPL29|CPSF3|DAZAP1|INTS14|RSF1|SLC1A5|NELFB|PRPF40A|POLD1|SUPT4H1|PARD3|CHEK2|DHX36|FDFT1|ZNF6…
OISHI_CHOLANGIOMA_STEM_CELL_LIKE_DN	0.0022	0.05431	0.47608	1.3748	124	SEC24D|EFEMP2|PRKCD|RCN3|CNN2|ZDHHC3|AOC3|FUT8|THBS2|AEBP1|FAP|MFAP2|STX11|PTGIS|PALLD|ATP2A3|MX2|COL5A2|CIB1|EMILIN1|PDLIM4|DGKA|NUCB2|BGN|PAPSS2|INTS11|ANGPTL2|TIMP1|LSP1|MUC1|HK2|TSPAN13|MISP|NCOR2|MMP14|MYL9|COL3A1|ANG|MLXIP|MYD88|COL6A2|IFNGR1|FBN1|TPM2|PDLIM3|TGFB1I1|SYK|ABI3BP|SYTL2|CAVIN3|PCK2|CRYBG1|SERPINB1|VASP|SDF4|FKBP10|ZFP36L1|ECM1|MUC5B|ICAM2|EFEMP1|ECE1|TAGLN|RPS6KA1
TURASHVILI_BREAST_DUCTAL_CARCINOMA_VS_DUCTAL_NORMAL_DN	0.00222	0.05431	-0.34501	-1.51286	58	CRYAB|NDRG2|EGFR|CHL1|TUBB2B|RAPGEF2|TRAPPC11|SYNM|SERPINA1|MICAL3|TRIM2|MET|SAA1|GATM|CCDC9B|DST|MID1|APOD|PTX3
SHEPARD_CRASH_AND_BURN_MUTANT_UP	0.00228	0.0546	0.49359	1.42264	117	MRPL52|CEBPB|NOL6|TMA16|VRK2|MMP2|RPS27L|KRT17|SERPINH1|PES1|CASP8|BOP1|FBL|WDR46|EPRS1|GAR1|MARS1|MANF|IMPDH1|STARD10|JUNB|ZNF622|ATP5IF1|EIF6|MYBBP1A|UTP4|PTRH2|NSUN2|MRPL22|NOL8|TXNIP|MRPS18A|PDLIM3|DNTTIP2|UTP3|NLE1|CCN1|RRS1|DDX49|FN1|SLC12A7|NOL7|TSR1|MIX23|MMP9|RGCC|POLR1E|IMP3|MRPS26|SEC23B|EIF4E|ELOVL1|HTRA2|NIP7|ANKRD22|PWP1
TIEN_INTESTINE_PROBIOTICS_6HR_UP	0.00229	0.0546	0.59701	1.57357	36	RPS11|RPL37A|RPS2|RPL5|RPS27|RPS3A|RPS19|RPL13|RPLP0|FAM120A|RPL23A|CDC5L|RPS23|RPS24|RPL4|RPS7|RPS14|EEF1A1|RPL23|RPL27A|ALDH3B1|RPS6
DIRMEIER_LMP1_RESPONSE_LATE_DN	0.0023	0.0546	0.67261	1.63326	20	RPS11|RPS5|FAU|TAF10|RPS19|RPLP0|RPL29|DENND2B|TXNIP|PSAP
ZHAN_MULTIPLE_MYELOMA_CD2_UP	0.00232	0.0546	-0.57715	-1.90281	17	PLPP3|SLC8A1|SORT1|ITPKB|MARCKS
KYNG_RESPONSE_TO_H2O2	0.00237	0.05474	0.57137	1.53694	43	HNRNPA1|CUX1|PPP1CA|ZBTB7A|RPL21|AEBP1|RPL5|PRKCSH|SERPINH1|RPL31|RPL7A|UBE2J1|SLC39A7|DNAJB1
WEST_ADRENOCORTICAL_TUMOR_MARKERS_DN	0.00237	0.05474	0.78881	1.66363	10	MFAP5|ADH1B|FBLN1|RARRES2|DCN|SPON1|LSP1
PUJANA_XPRSS_INT_NETWORK	0.0024	0.05499	0.49247	1.41057	102	FUBP1|SMC3|RNASEH2B|NFATC2IP|HMGB2|DDX39A|DDX46|XPO1|CPSF4|RFC4|NCK1|PNN|SNRPA1|DNAJC9|SMC4|BUB3|CENPC|SRSF3|MCM5|CHEK2|RFC3|TOP1|CTCF|CDK1|SRSF10|DDX39B|HMGN4|METAP1|SEC31A|DEK|NASP|PCNA|MRE11|RECQL|CAD|HMGN1|SRSF11|MCM6|TCERG1|AATF|RBBP4|ATP11B|POLR2B|EXOSC8|KATNA1|ILF3|MCM2|DNMT1|SUZ12|MCM4|EIF3H|PRKDC|CBX3
MODY_HIPPOCAMPUS_PRENATAL	0.00244	0.05529	0.62393	1.59442	28	RPL30|RPL34|RPL12|LSM4|RPS27|RPL13A|RPL9|EFTUD2|RPL13|RPL23A|RPS8|RPL8|BTF3|RPS18|PCNA
RODWELL_AGING_KIDNEY_DN	0.0025	0.05615	-0.33962	-1.48826	59	GOT2|SLC4A1|KANK1|GNG7|DLAT|CTH|COX7B|GNAS|CIZ1|PALM|RTN4|AASS
NABA_ECM_GLYCOPROTEINS	0.00256	0.0568	0.51897	1.4625	76	FBLN2|LTBP2|CTHRC1|MFAP5|EFEMP2|NPNT|PCOLCE|CRISPLD2|HMCN1|SVEP1|POSTN|THBS2|AEBP1|COMP|FBLN1|THSD4|CRELD2|MFAP2|SRPX2|MGP|EMILIN1|INTS14|SPON1|MFAP1|DPT|THBS1|SPON2|FBN1|ABI3BP|CCN1|FN1|IGFBP4
JIANG_MELANOMA_TRM3_CD8	0.0026	0.0568	0.4209	1.2501	293	HNRNPA1|MRPL52|SEC61B|RBM8A|PPP1CA|BANF1|RPS26|CBLB|RPS27L|CLIC1|TPM4|LMNA|HMGB2|RALY|PPP4R2|SNRPG|COX17|SNRPC|CDC123|SAP18|HSPA5|ARPC5|EPSTI1|DRAP1|HNRNPA2B1|ACP5|PLP2|PPM1G|AIP|HERPUD1|OASL|SUB1|TANK|SMC4|ANP32B|MPG|NPM1|EWSR1|SRSF3|ERH|MCM5|CALR|RABAC1|NUCKS1|HLA-DRB5|LSP1|PAPOLA|GNG5|ATP5IF1|S100A4|EIF6|HLA-DRA|PSMC3|CD2BP2|SP100|BZW1|ILF2|HLA-DQA1|MAP2K3|HNRNPA3|POLR2G|HMGN2|S100A11|CARD16|I…
SPIELMAN_LYMPHOBLAST_EUROPEAN_VS_ASIAN_UP	0.0026	0.0568	0.41998	1.24965	320	HNRNPA1|CEBPB|RPL37A|DNAJC8|TAF15|HMGB3|HDAC1|BANF1|SMARCD2|DUS1L|PTPN6|AUP1|RBM39|TCIRG1|RPS27L|SAFB|ZMYM2|SERF2|RALY|SART1|DPF2|SNRNP200|COPG1|TCOF1|LSM4|SFN|FKBP3|RPS28|TRMT1L|LDB1|STXBP2|FAU|PAIP1|RREB1|PARP1|SLC39A7|ZDHHC13|BCAT2|HNRNPA2B1|DHCR24|KDM5C|RPS25|ARHGAP1|EP300|GOLGA2|GTF3C1|DAZAP1|IMPDH1|RAB8A|CDK11B|NPM1|VRK1|ERH|GTF2F2|STK3|PQBP1|GNL2|RPL36|ATP5IF1|RPN1|RPS8|RPS23|CD2BP2|HK2|PR…
MIKKELSEN_MEF_LCP_WITH_H3K4ME3	0.00264	0.05717	0.53519	1.47967	58	DAPK3|PCOLCE|CCDC9|POSTN|RAB43|ZMYM2|ARAP1|PDGFRB|MMP19|GPSM3|EMILIN1|SERPINB9|ANGPTL2|CAPG|LSP1|OLFML1|COL3A1|ASPN|ARHGEF11|CASP4|COL6A1|NNMT|LUM|TNKS1BP1|SERPINF1|OGN|ELOVL1|AMPD3
RAMALHO_STEMNESS_UP	0.0027	0.05798	0.4683	1.3568	136	IARS2|ZC3H14|SH3D19|MRPL45|PPIC|TARS2|SNRPC|CRTAP|PTPN2|SEC23IP|XPO1|FKBP11|ARCN1|MRPS2|CTBP2|NUP35|EPRS1|DICER1|CENPC|RCL1|PLS3|MED23|LIG3|SRSF3|GNL2|CWC22|DCTPP1|MRPL17|FKBP9|TRIP6|UTP4|RSRC2|NOP58|WDR43|CTTN|PPA1|PPP2R1B|IARS1|RAD23B|PSMD12|GANAB|RPP14|WDR55|LAS1L|XRCC5|SEC23A|FBXO38|UTP20|PRPSAP1|UMPS|RARS2|FCF1|SMAD2|PRPF6|RSL1D1
AIGNER_ZEB1_TARGETS	0.00274	0.05838	0.71722	1.62507	14	F11R|EPPK1|CDH1|OCLN|PPL|SFN|PATJ|SHROOM3|MUC1
ABRAMSON_INTERACT_WITH_AIRE	0.00281	0.05896	0.58599	1.55067	37	GCN1|SRSF2|SMC3|NUP93|DDX5|NOP56|SUPT16H|XPO1|PARP1|EFTUD2|POLR2A|SRSF3|MCM5|SRSF1|MYBBP1A|RANBP2|MSH6|NASP|PCNA|DDX17|MCM6|POLR2B|MCM2|PABPC1
ANDERSEN_CHOLANGIOCARCINOMA_CLASS2	0.00282	0.05896	0.59568	1.56501	35	KRT19|CTHRC1|CORO2A|KRT17|CD55|SFN|ANXA3|CDCP1|COL12A1|C15orf48|ST14|CAPG|COL6A3|S100P|HK2|MISP|CYP2S1|ALDH3B1|ARHGAP27|PLAUR|USP54|ANKRD22
VECCHI_GASTRIC_CANCER_EARLY_UP	0.0029	0.06013	0.44956	1.31251	165	RPS21|FUBP1|KRT18|HMGB3|WRNIP1|NUP93|EML4|EPPK1|TRMT6|EBNA1BP2|INTS2|HMGA1|VARS1|NOP56|MTHFD1L|RBM42|NSUN5|JUP|NOP16|TMED9|NELFCD|SMARCE1|EFTUD2|FAM50A|SCRIB|NUP155|TRIP13|PFDN2|PUS7|SMC4|BUB3|DCAF13|NPM1|MCM5|STK3|RFC3|FEN1|RPN1|THOC3|CDK1|UTP4|RPL8|CDK12|ANKRD10|POLR2G|S100A11|MYOF|NUP58|CSTF3|NASP|PTMA|NCBP2|PSMA7|DPP3|MCM7|AATF|SCYL1|RRS1|MIPEP|NTPCR|MCM2|JPT2|HUS1|PDP1|HMGB1|PFDN4|MCM4|PITPN…
ROYLANCE_BREAST_CANCER_16Q_COPY_NUMBER_UP	0.00323	0.06633	-0.49152	-1.75715	23	GOT2|TUBB4A|KIFC3|CSNK2A2|GPT2|COQ9|ADGRG1|CPNE2|RSPRY1|CNOT1|CMIP
OHM_METHYLATED_IN_ADULT_CANCERS	0.00352	0.07171	0.75265	1.6188	11	TIMP3|SFRP4|CDH1|PYCARD|MGMT
FLECHNER_BIOPSY_KIDNEY_TRANSPLANT_OK_VS_DONOR_DN	0.00365	0.0732	-0.64021	-1.95802	13	RHBDF1|CADM4|GSS
PUJANA_BREAST_CANCER_LIT_INT_NETWORK	0.00365	0.0732	0.52568	1.458	61	SP1|RAD9A|HDAC1|MDC1|FHL2|RFC2|AKT1|RFC4|EP300|BCCIP|NELFB|RFC1|JUNB|NPM1|CHEK2|CDK1|CREBBP|RELA|MAP2K3|DHX9|MSH6|RPA2|MED1|MRE11|PEX5|RBBP4|NMI|NBN
LIEN_BREAST_CARCINOMA_METAPLASTIC_VS_DUCTAL_DN	0.00381	0.07536	0.61049	1.56637	29	KRT19|KRT18|ERBB2|EPPK1|CDH1|SPINT2|DHCR24|TPD52|TTC39A|TSTD1|HID1|MYO5C|NAT1
JECHLINGER_EPITHELIAL_TO_MESENCHYMAL_TRANSITION_DN	0.00382	0.07536	0.65007	1.58792	21	TIMP3|ITGB5|CDH1|VAMP8|JUP|CTNND1|ARHGEF1|NUMB|FBP2|THBS1
HAMAI_APOPTOSIS_VIA_TRAIL_DN	0.00393	0.07692	0.5021	1.41755	78	TIMP3|SHC1|NOL6|RCN3|KRT18|SMARCD2|MDK|ERBB2|SH3BP1|FBLN1|LIMD2|SERPINH1|H1-10|MEPCE|GTPBP3|FHOD1|EMILIN1|IMPDH1|SLC1A5|PYCR1|PACSIN3|SPON2|TXNIP|RPP25L|DEF6|TAGLN2|NLE1|TYMP|COL6A1|PCK2|PLAUR|ECHDC3|ICAM3|SERPINB1|VASP
HARRIS_BRAIN_CANCER_PROGENITORS	0.00413	0.08009	0.71928	1.60776	13	SRPX2|MGP|BGN|PAPSS2|CAPG|S100A4|COL6A2|CASP4|COL6A1
MEBARKI_HCC_PROGENITOR_WNT_UP	0.00416	0.08009	0.52485	1.45573	61	CTHRC1|PSTPIP2|CRISPLD2|HMCN1|MMP2|THBS2|CCDC80|PRSS23|FAP|TPM4|FHL2|TCOF1|FBLIM1|SRPX2|CDCP1|COL5A2|P4HA2|DCN|CHPF2|OLFML3|PDLIM7|DPT|COL3A1|NXN|FBN1|PDLIM3|CCN1|FN1|LUM|PLAUR|MRC2|COL1A1|RGCC
RICKMAN_TUMOR_DIFFERENTIATED_WELL_VS_POORLY_UP	0.00431	0.08218	0.47371	1.36286	113	IARS2|OARD1|FUBP1|RBM39|RPL5|GFPT1|EML4|SMCHD1|RPL35A|SNRNP200|H1-10|RPS27|XPO1|FBL|GATAD2B|PDCD4|PARP1|SRSF7|ZCCHC3|EIF3L|SMC4|TRAF3IP3|SRSF3|SHROOM3|NUCKS1|SRSF1|NCOA5|MSH6|RPS7|ATP2C1|NONO|NASP|ZNF740|NCBP2|DDX17|NCOR1|EEF1D|UCK2|ATP5F1A|RPL23|HNRNPLL|SRRT|ROBO1|EARS2|LUC7L3|POLR2B|TRA2B|SEPHS1|HNRNPU|MCM3|IRF2BP2|SFPQ|CHCHD6|ANP32A
PUJANA_BRCA_CENTERED_NETWORK	0.00433	0.08218	0.50064	1.41342	78	SMC3|RNASEH2B|HMGB2|DDX39A|DDX46|XPO1|CPSF4|RFC4|NCK1|SNRPA1|SMC4|BUB3|MCM5|CHEK2|RFC3|TOP1|CDK1|DDX39B|METAP1|SEC31A|DEK|NASP|PCNA|MRE11|RECQL|CAD|SRSF11|MCM6|TCERG1|AATF|RBBP4|POLR2B|KATNA1|MCM2|DNMT1|SUZ12|MCM4|EIF3H|PRKDC|LMNB1|MED20|SMC1A
SENGUPTA_NASOPHARYNGEAL_CARCINOMA_WITH_LMP1_UP	0.0046	0.08658	0.44699	1.30364	160	THRAP3|LMO7|SF3B1|SMC3|MBNL1|POSTN|SULF1|RBM39|RBM25|REL|MBNL2|ZMYM2|SMCHD1|DNAJC21|FNDC3B|NT5DC1|USO1|EIF3F|FABP4|ANXA3|IGLV9-49|EPRS1|TBL1XR1|NEXN|FAM120A|MYO6|SPIN1|PAPOLA|TOP1|SQLE|BCLAF1|TPR|HLA-DQA1|DHX9|GXYLT1|BOD1L1|HSP90B1|NASP|DDX17|ARHGAP18|HSP90AB1|GALNT1|PPA2|C5orf24|LIMS1|DSC2|PPIG|FAM98A|IQGAP1|RBBP4|PSME4|EIF4G1|CHD4|RNASE4|SART3|TRNT1|LUC7L3|ILF3|CDKAL1|LYPLA1|OAS1|GALNT7|PDP1|SY…
NABA_MATRISOME_PRIMARY_METASTATIC_COLORECTAL_TUMOR	0.00474	0.08851	0.56054	1.5041	42	LTBP2|P3H1|EFEMP2|HMCN1|SVEP1|MMP2|THBS2|PLOD1|FMOD|S100A16|HTRA1|HCFC1|INTS14|GPC4|ST14|TIMP1
GINESTIER_BREAST_CANCER_ZNF217_AMPLIFIED_DN	0.0051	0.09453	0.44359	1.29552	167	ZBTB7B|TTC17|DHX33|TAF15|PHF5A|SH3BP1|HIRA|ATXN2L|LMNA|LIMD2|RBBP6|VARS1|THOC2|TCOF1|RPL18|CPSF7|GGA1|PTBP1|CTNND1|PPM1G|LEMD2|MOGS|HCFC1|SF1|BRD1|DAZAP1|MARK2|RNPS1|RCC1|SNRNP70|CALR|PQBP1|LENG8|SAFB2|PPP6R2|SRRM2|NUP214|DDX39B|PRRC2A|MSTO1|SPON2|RBM14|NOL8|RBM15B|LSM14B|BAZ1B|ZMIZ2|TPM2|NUP62|ARPC5L|U2AF2|ARHGEF11|NPM3|INTS1|SRRT|ABCF3|FKBP1A|DCAF8|KHDC4|RANBP3|CCAR2|UQCC2|ERCC2|ILF3|KAT8|ARHGE…
RICKMAN_METASTASIS_DN	0.0052	0.09571	0.45916	1.32981	134	ZBTB7B|DAPK3|ZBTB7A|TBC1D2|PDLIM1|KRT17|ZAP70|EPPK1|TPM4|SDC1|LMNA|CARM1|S100A16|SFN|STXBP2|ACTR3|PML|ARPC5|JUP|CDCP1|EHBP1L1|KEAP1|TNFAIP8|STARD10|TRIR|RBM34|CAPG|MAPKAPK2|MUC1|MTUS1|POLR2E|BAK1|DDA1|S100A11|PPP2R1B|MYD88|MYO1G|IFI16|LCP2|DOK2|CASP1|TAGLN2
MORI_EMU_MYC_LYMPHOMA_BY_ONSET_TIME_UP	0.00547	0.09895	0.51494	1.43042	62	RBMX|SRSF2|SMARCD2|SMARCB1|HMGA1|FAM20B|FKBP3|SSRP1|LIG1|EFTUD2|ERH|RFC3|CDK9|CDK1|CBLL1|RNF2|LSM6|MRPS18A|DCK|U2AF2|SUMO2|CBX1|MCM7|SF3B6|RBBP4|STRBP|ILF3|COX5A|PRIM2|SEPHS1|SUZ12|SMPD4|DDX47
VANTVEER_BREAST_CANCER_BRCA1_UP	0.00547	0.09895	0.65199	1.58319	20	VRK2|EML4|UCHL5|THEMIS2|PACSIN3|TRIP6|WDR43|RRP1B|DNTTIP2|EEF1D|RRP1|SLC11A2
BLALOCK_ALZHEIMERS_DISEASE_INCIPIENT_UP	0.0055	0.09895	0.43622	1.28072	196	ARPC1B|PTBP3|EFEMP2|RBM8A|PBRM1|HMGB3|GOLGA4|CPSF1|RNASEH2A|ITGA1|CLIC1|ZMYM2|NUP98|POLR1B|RBBP6|THOC2|TCOF1|SFN|TRMT1L|PTGIS|PML|SSH3|SYF2|CHD2|DCN|RPL13|QARS1|SMARCC2|EP300|GPSM3|DICER1|TPD52|ISLR|BRD1|OASL|RBBP5|CASP6|ARFGAP2|ANP32B|BGN|FLII|PRPF40A|CDC5L|EWSR1|ANGPTL2|NUCKS1|MRM3|NFIC|S100A4|TASOR|MFAP1|SMARCC1|CNPY3|NUMA1|MED1|SSH1|FBN1|NT5C|NONO|GTF2H1|STAG2|EIF5B|RXRB|NSDHL|KTN1|ARID1A|PPI…
WANG_TUMOR_INVASIVENESS_UP	0.0057	0.10106	0.41418	1.2299	290	PAF1|RPS21|RPL32|KRT19|RPS11|RPS29|RPL35|RPS3|CNN2|SEC61B|RPL30|POSTN|RNASEH2A|RPL21|RPS15A|HDLBP|RPL34|RPL28|AP1G2|RPS5|PLOD1|TEX10|HMGB2|RALY|BAG1|CRELD2|DDX5|RPL27|FKBP3|RPL13A|FAU|BRD7|RPS16|SAP18|HSPA5|ARPC5|RPL7|HNRNPA2B1|RPL18A|PNN|POLR1D|RPLP0|SRSF7|ASH2L|DAZAP1|SUB1|BRD4|NELFE|TUBB4B|TRIR|ENY2|CRABP2|RFC1|NPM1|CPSF2|SRSF3|SHROOM3|CTDP1|NUCKS1|RPN1|FKBP9|CTCF|RPS8|RPL8|TPR|CALD1|RPA2|RPS7…
KINSEY_TARGETS_OF_EWSR1_FLII_FUSION_UP	0.0057	0.10106	0.38771	1.16841	648	TIMP3|CUX1|PTBP3|SRSF2|CEBPB|RCN3|FUBP1|DHX33|RPS2|PBRM1|HMGB3|UBR5|ACTR2|ISG20L2|SMC3|MED8|NUP153|THUMPD3|PAWR|PHF5A|RNASEH2A|CES1|GFPT1|SAFB|COIL|ITPR3|HNRNPF|MDC1|TRMT6|HMGB2|CDKN2AIP|UCHL5|EIF2A|NOP56|WBP11|DDX39A|STAG1|LSM4|RFC2|EDEM3|BOP1|GPALPP1|LBH|BRD7|PARP1|ARPC5|GGA2|PDS5B|RFC4|PTBP1|DNAJB1|PLP2|NUP35|ATL2|SSRP1|LIG1|LEMD2|LARP4|DBR1|USP6NL|SNRPA1|APBB2|CSTF1|MRPL39|BCCIP|SRP72|DICER1|…
SANSOM_APC_TARGETS_REQUIRE_MYC	0.00581	0.10178	0.4719	1.3558	110	EXOSC1|RAI14|NFKB2|HIRA|RNASEH2A|POLR1A|SNRPG|VARS1|NOP56|LDB1|NBEAL2|FBL|RPL31|NSUN5|GTPBP3|KNOP1|FHOD1|GAR1|RPS13|GNPNAT1|TRMT61A|RABEP2|TTC27|WDR4|MYBBP1A|CREBBP|TP53RK|SMARCC1|RNASEH2C|RCC2|NOL8|ZNF800|BOD1L1|NELFA|NASP|NHP2|SLC35B2|CAD|NOLC1|MCM7|AQR|DDX49
MEISSNER_NPC_HCP_WITH_H3K4ME2_AND_H3K27ME3	0.00582	0.10178	0.59705	1.53189	29	LTBP2|RAB11FIP1|STX3|PODN|CDH1|OCLN|STXBP2|AGPAT2|P4HA2|PARD6B
TOYOTA_TARGETS_OF_MIR34B_AND_MIR34C	0.006	0.10412	0.4367	1.28091	191	UTP23|COLGALT1|NOL10|CPSF6|CCDC9|SAMD1|MPHOSPH8|PRPF19|NOP56|STAG1|RFC2|SAP30L|PDXDC1|DCAF1|API5|RBM17|RCC1L|PATJ|LIG1|ERP29|PARN|BCCIP|SF1|TRMT61A|TRIP13|SNRNP70|ANP32B|RFC3|PPP6R2|TMED4|FEN1|MSL1|STK38L|SRSF10|DDX39B|HMGN4|KAT7|HOOK1|SCAF4|DHX9|HNRNPA3|FIP1L1|CNPY3|ARAF|NUP58|C2CD2|ABCF1|ZC3H13|MRE11|MLKL|MED28|NCOR1|RAB3D|TAGLN2|MTG2|RPL23|SETD2|ARID1A|TMEM109|UPF2|DDX21|RBBP4|ANAPC7|ANKLE2|ST…
PULVER_FOREY_PERTURB_ACCUMULATION_LG1	0.0061	0.10511	0.38382	1.15833	712	THRAP3|PAF1|N4BP1|TOE1|TMA16|IARS2|RAB11FIP1|SP1|SELENOM|SEC61B|RPL37A|PPP1CA|DNAJC8|RPL30|PBRM1|HMGB3|CPSF6|ZBTB7A|INTS3|ACTR2|GTF3C4|HNRNPM|TBL3|ATXN2L|MTREX|AKAP1|SUPT6H|GTF3C2|GFPT1|FMR1|SMCHD1|CD46|LLGL2|TEX10|INTS2|EIF2B5|RNF169|MYO1D|SNRPG|EIF3F|SRP68|RPL15|VARS1|WBP11|FAM136A|EIF2S3|U2SURP|HSPA14|NUP54|LSM4|POLR2C|TRMT1L|LDB1|MRPL24|XPO1|ERCC3|RPL9|ANXA3|PTGES3|HSPA5|MRPS2|SLC39A7|TAF10|R…
GENTILE_UV_RESPONSE_CLUSTER_D8	0.0063	0.10788	0.677	1.5764	16	IRS1|STK24|MAPK14|PARP1|YY1|SQLE|HMGN4|PPID|RBM15B
GRADE_COLON_AND_RECTAL_CANCER_UP	0.0065	0.11044	0.43404	1.27478	198	HNRNPA1|SRSF2|CNBP|ITGB5|PLAU|MDC1|ZFAND1|CD46|HMGB2|NOP56|DDX39A|RFC2|FBL|SAP18|HNRNPA2B1|SSRP1|EPRS1|EFTUD2|DDX27|POLR1D|DCAF7|TARS1|DRG1|MARS1|CSTF1|SRP72|VKORC1L1|PFDN2|RCC1|NPM1|MCM5|GTF2F2|MRPL3|TIMP1|EIF3E|FDFT1|SRSF1|MRPL17|THOC3|CDK1|EIF6|MRGBP|DDX39B|DAP3|DHX9|MRPL9|MAGED2|PPA1|NOB1|NOL8|NSMCE2|INTS7|NONO|ABCF1|EIF4B|PCNA|ALG1|RTF2|MCM7|EIF4A1|PNPT1|MACROH2A1|SET|PA2G4|NMI|DNTTIP1|MCM2|…
SANSOM_APC_MYC_TARGETS	0.0066	0.11143	0.45512	1.31834	135	EXOSC1|SRSF2|COLGALT1|NFKB2|PRRC2C|HIRA|SH3D19|FMR1|TRMT6|SDC1|IKBKG|DNMBP|PRPF19|VARS1|LDB1|NBEAL2|DOCK9|ATP2A3|GTPBP3|DHCR24|ATL2|FHOD1|GTF3C1|TXLNA|TTC27|LIG3|WDR4|NFIC|MYBBP1A|CREBBP|TP53RK|SMARCC1|NOL8|NELFA|ACP3|NHP2|SLC35B2|INTS1|BCL7C|OGFR|HSP90AB1|MCM7|LIMS1|DDX49|EIF4G1|MRPL38|SART3
KUNINGER_IGF1_VS_PDGFB_TARGETS_UP	0.00728	0.12197	-0.49113	-1.71413	21	NCAM1|MYL4|PYGM|DCLK1|ATP2B4|GPT2
BERGER_PLATELET_HYPERREACTIVITY_PRESS_DOWN	0.00741	0.12317	0.45877	1.32302	120	PTBP3|IDE|MTREX|PHF6|MBNL2|XRN1|ELF1|CDKN2AIP|U2SURP|EDEM3|TRMT1L|PAIP1|PDS5B|PLCH1|RRP15|DCTN6|TNFAIP8|PPHLN1|NCBP1|ATP6V0A2|TANK|ENY2|VRK1|XIAP|ZFR|RBM12B|ZNF451|SMU1|PSMD10|LSM14B|SCFD1|CREB1|GABPB1|NCBP2|ACAP2|BAG4|GLRX3|GPX7|COBLL1|SLC25A24|CNOT7|NMI|RGCC|ZNF706|BAG2|APOOL
PULVER_FOREY_PERTURB_ATTRITION_G1_S	0.0075	0.12317	0.40938	1.21787	318	THRAP3|TMEM199|TOE1|FUBP1|IDE|CPSF6|BANF1|INTS3|ACTR2|HNRNPM|AKAP1|SUPT6H|GTF3C2|COIL|AP1G2|TEX10|INTS2|UIMC1|CARM1|NUP98|EIF2B5|RBM15|VARS1|FAM136A|U2SURP|NUP54|RFC2|XPO1|RPL18|PMM2|RBM17|PDS5B|RFC4|NUP35|SSRP1|EPRS1|RPS12|BCAS2|GTF2E1|ERP44|CPSF3|GTF3C1|GLYR1|RBBP5|SLC1A5|EXOSC6|PFDN2|SNRNP70|NELFE|BUB3|PIGO|TRIT1|THEMIS2|MCM5|EIF3E|GNL2|UBAC2|CTCF|THOC3|ADNP|CREBBP|MED30|SIN3A|TPR|JTB|PPA1|NUM…
LEE_LIVER_CANCER_SURVIVAL_UP	0.0075	0.12317	-0.31041	-1.416	71	NDRG2|ALDH1L1|CRYL1|CAND2|COQ8A|ALDH4A1|KHK|ACADS|PCCB|CES2|EHHADH|PKLR|NDUFS2|APOC3|MSRA|PC
BILD_E2F3_ONCOGENIC_SIGNATURE	0.00772	0.12373	-0.31714	-1.42829	63	PLPP3|CDKN2C|TPPP|STXBP1|NCKIPSD|SYNM|CAMKK2|ENO2|TMOD2|RDH13|DDAH1|GNAS|CIZ1|PIN1|AK4|EEF1A2|RAVER2|DPY19L1|AP1S2|ALDH5A1
ASTON_MAJOR_DEPRESSIVE_DISORDER_DN	0.00773	0.12373	-0.29758	-1.38297	79	CRYAB|JAM3|CADM4|ASPA|BIN1|CAP2|CDK18|CNP|HSPA2|ARHGEF10|DYNC1LI2|RDX|PSEN1|LAMP2|KIF2A|MTMR2|ABCA8|PDK2
NIKOLSKY_BREAST_CANCER_8Q23_Q24_AMPLICON	0.00773	0.12373	0.5257	1.44667	54	UTP23|CPSF1|EPPK1|DERL1|BOP1|HGH1|SCRIB|ENY2|HSF1|SQLE|RPL8|MED30|NSMCE2|PUF60|TATDN1|GSDMD|PARP10|EEF1D|GFUS|CHRAC1|EBAG9|PTK2|PYCR3|LRATD2|EIF3H|DEPTOR|NAPRT|NUDCD1|COMMD5|MRPL13|EXOSC4
DORN_ADENOVIRUS_INFECTION_12HR_UP	0.00774	0.12373	0.72702	1.56368	11	KRT19|FUBP1|NFKB2|MFAP2|JUNB|SRSF1
FOROUTAN_TGFB_EMT_UP	0.00787	0.12413	0.49216	1.38608	75	MICAL2|PTPRK|MMP2|POSTN|LMCD1|TPM4|MFAP2|LBH|LOX|PALLD|HTRA1|COL5A2|APBB2|FAM114A1|JUNB|COL6A3|PDLIM7|MYL9|COL3A1|MAGED2|CALD1|THBS1|NCF2|FBN1|TIMP2|TGFB1I1|TAGLN2|ANKLE2|FN1|LUM|PLAUR|MRC2|COL1A1|MMP9
LUI_THYROID_CANCER_CLUSTER_3	0.00794	0.12413	0.62249	1.53169	22	RPS2|RPL21|RPS5|EIF3F|FBL|RPL18|RPL18A|RPS12|RPL10A|HSP90AB1|ATP5F1A
DUTERTRE_ESTRADIOL_RESPONSE_24HR_UP	0.00795	0.12413	0.48544	1.37787	85	COLGALT1|EXOSC5|RNASEH2A|SULF1|LSM4|RFC2|MGP|RFC4|CXCL12|LIG1|TRIP13|COL12A1|VRK1|MCM5|GLA|POLD1|RFC3|FEN1|CDK1|NASP|PCNA|MRE11|DSN1|MCM6|MCM7|NUP107|MAN1A1|IGFBP4|MYO19|MCM2|TPD52L1|NUP85|DNMT1|RFC5|H1-2|MCM4|MCM3|IMPA2|DEPTOR|LMNB1|SLC27A2|EXOSC2|RRM2|FKBP4|DDX10|BRI3BP|KNTC1|NCAPH|DARS2
HUMMERICH_SKIN_CANCER_PROGRESSION_UP	0.00797	0.12413	0.53553	1.46052	49	KRT19|IDE|THBS2|PRKCSH|PYCARD|CASP8|STAT3|HSPA5|BCL10|COL5A2|RHOC|CRABP2|JUNB|COL6A3|MMP14|NCF2|ARIH2|DOK2|CASP1|COL1A1|MMP9|SERPINB1|HLA-DQB1
CHICAS_RB1_TARGETS_GROWING	0.00802	0.12413	0.47047	1.34757	102	LTBP2|PCOLCE|SMC3|POSTN|RNASEH2A|SULF1|CCDC80|FAP|FBLN1|LMNA|THSD4|SUPT16H|ANXA3|RFC4|CXCL12|DHCR24|SSRP1|TBL1XR1|DCN|TNFAIP8|DNAJC9|CASP6|OLFML3|SMC4|BGN|ALDH1L2|SMARCC1|TPR|COL3A1|MSH6|IFI16|DEK|NASP|LXN|MCM6|MCM7|PPIG|GMPS|LUM|PCK2|NMI|CRYBG1|EXOSC8|MCM2|CAVIN1|HERC4|MCM4|MCM3|IMPA2
FUJII_YBX1_TARGETS_DN	0.00824	0.12604	0.48415	1.37505	86	TIMP3|TAF15|HMGB3|MBNL1|FUT8|RNASEH2A|HDLBP|NOP56|PTGES|RFC4|SSRP1|LIG1|TRIP13|PRPF40A|PPP1R10|VRK1|MCM5|UBE4B|RFC3|FEN1|RAD23B|NUP62|NCBP2|CBX1|MCM6|MCM7|PTK2|IREB2|MCM2|TIMM8A|BAG2|RFC5|SLC25A19|MCM4|MCM3|PRKDC|RECK|LMNB1|RRM2|HNRNPL|GPX3
FLECHNER_PBL_KIDNEY_TRANSPLANT_REJECTED_VS_OK_DN	0.0084	0.12604	0.56476	1.49948	38	RPS2|RPL11|RPL28|CD46|MAPK14|TRAF3IP3|ZNF148|SRSF3|SAFB2|CTCF|IK|MYD88|TES|MCM7|RIOK3|GTF2B|SYNCRIP|PCBP2
WESTON_VEGFA_TARGETS_6HR	0.0084	0.12604	0.63043	1.53994	21	KRT18|MMP2|POSTN|FAP|FHL3|MGP|BGN|COL6A3|FBP1|SDC4|COL6A1|NNMT|SP3
SU_TESTIS	0.00843	0.12604	0.63833	1.55003	20	IDE|COIL|DCAF1|RFC4|BRD1|NUP155|TMF1|CDK1
LEIN_OLIGODENDROCYTE_MARKERS	0.00844	0.12604	-0.38	-1.51159	33	CRYAB|MBP|CNP|ARHGEF10|QDPR|GLTP|QKI|GATM|SLC44A1|PCYT2|APOD|CD81
BLUM_RESPONSE_TO_SALIRASIB_DN	0.0085	0.12604	0.4379	1.27848	165	IRS1|SRSF2|HMGB3|HDAC1|HNRNPM|RNASEH2A|CBFB|GTF3C2|PRSS23|SDC1|LMNA|PDGFRB|NTHL1|DDX39A|HSPA14|RFC2|FKBP3|PARP1|RFC4|HNRNPA2B1|SMARCE1|DHCR24|LIG1|DBR1|SNRPA1|SRSF7|TRIP13|SMC4|TUBB4B|CRABP2|DDX23|PLS3|JUNB|EWSR1|VRK1|SRSF3|MCM5|POLD1|RFC3|SRSF1|FEN1|CDK1|SRSF10|DHX9|MSH6|RBM14|SLC25A10|DCK|DEK|NASP|PCNA|MRE11|TOP2B|GALNT1|CBX1|MCM6|HNRNPR|SRRT|NUP107|MIPEP|TIA1|MACROH2A1|COL1A1|MCM2|TNS3|TRA2B|D…
CARRILLOREIXACH_HEPATOBLASTOMA_VS_NORMAL_UP	0.0085	0.12604	0.41405	1.22721	270	HNRNPA1|RPS11|MAPK13|CTHRC1|RPS3|RPL37A|RPS2|NPNT|RPL10|MDK|RAB34|SH3BP1|RPL5|RPL28|TMED3|COMP|CLIC1|CKAP4|RPS5|RPL12|NUP93|HMGB2|PTK7|RPL35A|MYO1D|PDGFRB|SNRNP200|MFAP2|CRTAP|RPS27|HSPA12B|RPL27|NOTCH3|LDB1|RPS3A|RPL13A|PAPSS1|RPL9|RPL31|RPL7A|ZDHHC20|RPL7|RPL18A|P4HA2|HEATR1|RPS12|RPL3|RPS19|DCAF7|RPL13|RPLP0|MYH10|TRIP13|SLC1A5|EIF3L|RPL23A|NPM1|CHD3|EIF3E|SQLE|RPS8|RPS23|RPL8|AACS|ILF2|SMARCC…
TURASHVILI_BREAST_LOBULAR_CARCINOMA_VS_DUCTAL_NORMAL_UP	0.00856	0.1262	0.56951	1.49624	35	MICAL2|CTHRC1|POSTN|SULF1|THBS2|AEBP1|COMP|GPX8|SMCHD1|LOX|COL5A2|BGN|COL12A1|COL6A3|COL3A1|FBN1|ASPN|FN1|WIPF1|COL1A1
LUI_TARGETS_OF_PAX8_PPARG_FUSION	0.00862	0.12625	0.60903	1.51898	24	RPS2|RPL21|RPS5|FBL|RPL18|RPL18A|RPS12|SRSF3|SDC4|HSP90AB1|ATP5F1A
MODY_HIPPOCAMPUS_NEONATAL	0.00892	0.12994	-0.47004	-1.66393	22	NCAM1|L1CAM|CHL1|TUBB2B|CDH2
STEGER_ADIPOGENESIS_DN	0.00901	0.1304	0.66786	1.55511	16	TIMP3|MMP2|POSTN|THBS2|LOX|OLFML3|DPT|MAGED2|TIMP2|RNASE4|OGN|PDLIM2
FOROUTAN_INTEGRATED_TGFB_EMT_UP	0.00911	0.1304	0.53301	1.45044	48	PTPRK|MMP2|POSTN|LMCD1|MFAP2|LOX|HTRA1|COL5A2|JUNB|COL6A3|PDLIM7|MYL9|COL3A1|CALD1|THBS1|NCF2|FBN1|TIMP2|TGFB1I1|FN1|LUM|MRC2|COL1A1
KAUFFMANN_DNA_REPAIR_GENES	0.00911	0.1304	0.46494	1.33289	104	MBD2|POLB|RAD9A|SMC3|WRNIP1|HMGB2|XAB2|NTHL1|SUPT16H|RFC2|MGMT|ERCC3|PARP1|RFC4|SSRP1|LIG1|CIB1|POLE4|SMC4|MPG|RFC1|LIG3|POLD1|CHEK2|RFC3|TOP1|FEN1|MBD1|MSH6|RPA2|POLE3|RAD23B|GTF2H1|PCNA|MRE11|TOP2B|APEX1|RBBP4|XRCC5|MNAT1|ERCC2|NBN|CCNH|WDR33|RFC5|HUS1|HMGB1|PRKDC|APTX|RRM2|TDP1|SMC1A|MSH3|UBE2L3|TOP3B|RIF1|PARP4|XRCC6|XRCC4|MBD3|XRCC1|POLD2|POLG2|RPA3|ABL1
CHIANG_LIVER_CANCER_SUBCLASS_PROLIFERATION_UP	0.00923	0.13129	0.51191	1.41832	60	MAPK13|PRKCD|SELENOM|TMED3|CKAP4|HMGB2|P3H4|RFC4|CTBP2|PLP2|ABCC1|TRIP13|SYNJ2|SLC1A5|SMC4|FEN1|CDK1|S100P|HK2
KIM_WT1_TARGETS_12HR_DN	0.00961	0.13595	0.45744	1.31636	114	SRSF2|RPS2|ASPH|TFB2M|RBM25|GNL3|ZAP70|YTHDF2|NOP56|LSM4|NOP16|CTBP2|RIOX2|PNN|APBB2|CTNNA1|SRSF7|MANF|HERPUD1|PFDN2|ZNF148|GTF2F2|FEN1|MYBBP1A|CALD1|THBS1|RBM14|SSH1|SYNGR2|SDHB|OGFR|CASP4|NSDHL|NOLC1|PALM2AKAP2|CCN1|PPIG|RRS1|MAP4K5|NNMT|NADK|ARFRP1|DDX18|CDV3|HNRNPAB|PTPN7|RPS6|TRA2B|ZFP36L1|NFKB1|SYNCRIP|POLR2D|CBX3|MAN2A1|ANP32A|JPT1|MRPL13|PLOD2|SFSWAP|LAMB1|MCL1
BENPORATH_ES_1	0.0097	0.13643	0.43416	1.27031	179	PYCR2|INTS13|KRT8|FUBP1|DSG2|LSR|HMGB3|EXOSC5|ERBB2|ITPR3|GNL3|HMGA1|USO1|NTHL1|NOP56|PTPN2|BOP1|RARRES2|PARP1|NOP16|RFC4|RCC1L|PNN|EPRS1|RRP15|MARS1|CCAR1|SRSF7|LGALS8|GPC4|PUS7|BUB3|TUBB4B|CRABP2|PRPF40A|NPM1|THEMIS2|MCM5|CHEK2|RFC3|SRSF1|FEN1|CDK1|RPS24|EXOSC9|KAT7|G3BP1|MSH6|RCC2|NOL11|MGME1|PPP2R1B|DEK|NASP|CYP2S1|MRE11|NPM3|BRIX1|RABGAP1L|NOLC1|MCM6|MCM7|NUP107|DDX21|NUDT21|ADA2|TTLL12|DDX1…
KOKKINAKIS_METHIONINE_DEPRIVATION_48HR_UP	0.00981	0.13714	0.50152	1.39932	66	TIMP3|SHC1|POLB|MMP2|ERBB2|PLAU|CDH1|PDGFRB|MGMT|DCN|MARS1|CASP6|TANK|BGN|IGF2R|TIMP1|FDFT1|FEN1|CDK1|CREBBP|POLR2E|MYD88|IFNGR1|RAD23B|TIMP2|CASP1|LUM|PLAUR|IDI1|UMPS
REN_BOUND_BY_E2F	0.00996	0.13852	0.57035	1.48789	33	HMGB3|RFC2|RFC4|CSTF1|SMC4|BUB3|MCM5|POLD1|SUPT4H1|RFC3|FEN1|CDK1|PCNA|MCM6|BRD2|UMPS|PRIM2|HMGB1|MCM3|PRKDC
PULVER_FOREY_PERTURB_ACCUMULATION_M_EG1	0.0101	0.13917	0.43587	1.27222	163	AUP1|RBM39|NUP93|CARM1|DHX16|DDX5|U2SURP|H1-10|FKBP3|PMM2|GGA1|NELFCD|RCC1L|RNF113A|SF3B4|DCAF7|TUBA1C|MARS1|YY1|SRSF7|TNFAIP8|PPHLN1|BRD1|SYNJ2|PLEKHF1|OLFML3|MCM5|GTF2F2|NUCKS1|CDK12|CYBRD1|SCAF4|NCOA5|ILKAP|PUF60|PNPLA4|RPP25L|LMAN1|POM121C|LACTB|FBXO45|DDX49|ZNF326|ANKLE2|PHRF1|LSM3|FKBP1A|DOK1|IPO4|SNX9|MRPL46|NUP188|NBN|NUP85|SDF4|GPD2|CWC15|SRBD1|NSRP1|NAA16|HUS1|MFGE8|GMPPB|ETV6|PSMA1|MCM…
CROMER_TUMORIGENESIS_UP	0.01012	0.13917	0.60375	1.50581	24	POSTN|FAP|PLAU|KRT17|PTK7|MFAP2|COL5A2|OASL|MYO1B|COL3A1|FN1|LUM|MMP9
JAEGER_METASTASIS_DN	0.01019	0.13935	0.49459	1.38655	70	KRT19|MAPK13|LSR|KRT17|AP1G2|ITPR3|EPPK1|SDC1|CDH1|PYCARD|PPL|SPINT2|SFN|SSH3|JUP|CTNND1|PLP2|ZNF185|MYO6|DGKA|PRELP|ST14
VART_KSHV_INFECTION_ANGIOGENIC_MARKERS_DN	0.01035	0.14075	0.56684	1.48424	34	TIMP3|MMP2|MDK|CD36|ERBB2|PRSS23|PDGFRB|NOTCH3|MMP19|EPHB4|THBS1|ANG|LPXN|TYMP
MANALO_HYPOXIA_DN	0.0106	0.14332	0.43216	1.26445	179	SRSF2|TOE1|IDE|AKAP1|EBNA1BP2|HMGA1|NUP98|EMG1|UCHL5|VARS1|NOP56|FAM136A|SEC23IP|RFC2|BOP1|PAIP1|PARP1|NOP16|DHCR24|HEATR1|RRP15|SNRPA1|NAT10|DNAJC9|TRIP13|SLC1A5|TRAF3IP3|TUBB4B|DDX23|VRK1|MCM5|RFC3|YARS1|USP39|FEN1|WDR4|UTP14A|CDK1|NUP205|MAP2K3|NOL11|IARS1|SLC25A10|NASP|RRP1B|DHCR7|CAD|NLE1|NOLC1|MCM6|NVL|SRRT|AIMP2|RRS1|DDX21|PSME4|DDX18|IPO4|PA2G4|RRP1|UTP20|TSR1|SLC11A2|MRPL46|NUP188|UMPS|E…
BROWNE_HCMV_INFECTION_10HR_UP	0.01068	0.14354	0.55642	1.47732	38	FUBP1|CBLB|FMOD|PRPF19|EP300|YY1|GBF1|HERPUD1|NXF1|JUNB|TOP1|FEN1|MBD1|DIS3|NUP58|NCF2|CLP1
GALE_APL_WITH_FLT3_MUTATED_DN	0.01079	0.14427	0.73463	1.54936	10	DRAP1|OASL|RABAC1|PQBP1|P4HB
WANG_LMO4_TARGETS_DN	0.011	0.14446	0.42085	1.24087	221	TMEM199|PTPRK|POLB|RAB11FIP1|TTC17|UBR5|ACTR2|SLC4A1AP|FUT8|HOOK2|THUMPD3|PHF6|RBM25|VIRMA|RPL35A|DTX3L|FKBP7|SRP68|OCLN|RBM15|FHL2|DDX46|FBLIM1|EHMT1|ARCN1|EIF3D|CTNND1|KNOP1|DDX27|SNRPA1|BCAS2|ARFGEF2|SRP72|TMOD3|NUFIP2|PAPSS2|PRPF40A|CPSF2|EXOC6|XIAP|ZNF622|TOP1|UTP4|ZFR|ACBD3|EIF2B4|KMT2A|BZW1|MBD1|NGDN|SCFD1|IRF9|SAMD9|PSAP|GANAB|EIF5B|DUSP23|LXN|RPL23|COBLL1|RICTOR|AATF|AIMP2|RPF1|IQGAP1|WA…
DORN_ADENOVIRUS_INFECTION_24HR_DN	0.01103	0.14446	0.63957	1.53707	19	KRT19|FUBP1|NFKB2|MFAP2|FHL2|JUNB|EWSR1|SRSF1|MAP2K3
BLANCO_MELO_COVID19_SARS_COV_2_INFECTION_A594_ACE2_EXPRESSING_CELLS_UP	0.01105	0.14446	0.47173	1.34463	92	CEBPB|PARP9|NFKB2|AOC3|ZC3H4|RBM39|REL|SMCHD1|XRN1|PPP4R2|OAS3|RBBP6|CDKN2AIP|DDX60L|LOX|PARP12|EPSTI1|CHD2|BCL10|PNN|RSF1|TANK|SMNDC1|PPP1R10|THEMIS2|RSRC2|SNIP1|SP100|MED30|WTAP|CYP27A1|MLKL|PARP10|DCP1A|PNPT1|PLEKHF2|INTS6|NFKBIE|GTF2B|CELF1|ZFP36L1|NSRP1|NFKB1|HNRNPU|FILIP1L|CMPK2|ZNFX1
TURASHVILI_BREAST_LOBULAR_CARCINOMA_VS_LOBULAR_NORMAL_DN	0.01108	0.14446	0.55406	1.47501	39	SFRP4|CTHRC1|MMP2|POSTN|THBS2|AEBP1|COMP|EPPK1|LOX|COL5A2|RABEP2|BGN|COL12A1|LIG3|COL6A3|COL3A1|FBN1|LCP2|ASPN|TMEM119|FN1|WIPF1|COL1A1
BENPORATH_NANOG_TARGETS	0.0111	0.14446	0.38876	1.16703	503	HNRNPA1|RPL32|BZW2|TXNDC5|NOL6|CNN2|SF3B1|DNAJC8|KRT18|VRK2|GOLGA4|ADAR|UBR5|GTF3C4|SLC4A1AP|EXOSC5|MMP2|CNBP|ERBB2|RPS26|SULF1|THBS2|NADSYN1|RPL21|RBM39|PTPN1|LMCD1|TFB2M|CLIC1|POLR1A|F11R|MAN2C1|KDM2A|TCF20|CDH1|FBLN1|UIMC1|XAB2|EIF3F|PRPF19|SERPINH1|EIF2A|DDX5|WBP11|DDX39A|MAPK14|PTPN2|NUP54|STXBP2|KIAA1217|RPS3A|STAT3|CDC123|HSPA5|JUP|NOP16|GGA1|INTS12|EIF3D|TRIP10|CHD2|HNRNPA2B1|GTPBP3|ZNF18…
HOSHIDA_LIVER_CANCER_SURVIVAL_UP	0.01125	0.14565	0.55935	1.4743	36	NFKB2|ACTR2|AEBP1|ANXA3|RBM34|COL6A3|CHERP|SP100|COL16A1|FBN1|CD48|TGFB1I1|IQGAP1|AKAP13|NOL7|WIPF1|LPP|FILIP1L|DAB2|RNASE1|IFI30|CCDC6|TSC22D2
LEE_NEURAL_CREST_STEM_CELL_DN	0.01157	0.14756	0.57148	1.48533	32	PSTPIP2|FUT8|PRSS23|ZMYM2|CD46|PDLIM5|PALLD|HTRA1|SPON1|MTUS1
DAVICIONI_MOLECULAR_ARMS_VS_ERMS_DN	0.01158	0.14756	0.48189	1.36219	79	P3H3|EFEMP2|KHNYN|MMP2|ERBB2|SDC1|FBLN1|FNDC3B|SERPINH1|MFAP2|P3H4|CRTAP|BOP1|FKBP11|TRIP10|COL5A2|EMILIN1|ISLR|CNNM4|GPC4|SLC1A5|OLFML3|RRBP1|CRABP2|EPHB4|OLFML1|MAPKAPK3|TRIP6|TPBG|GMPPA
ZHAN_MULTIPLE_MYELOMA_LB_UP	0.01159	0.14756	0.6494	1.53167	17	MBD2|NTHL1|FLNB|CYBRD1|COPZ2|PECAM1
MARTINEZ_RESPONSE_TO_TRABECTEDIN_DN	0.0117	0.14756	0.43255	1.26444	173	THRAP3|MICAL2|PTPRK|KIFBP|SLC4A1AP|PHF6|RBM25|ZMYM2|EML4|BTAF1|STK17B|SMARCA5|MAPK14|ERCC3|PTGES3|CPSF7|RBM17|FADD|TBL1XR1|ARFGEF2|SPIN1|RCC1|BUB3|CDC5L|SRSF3|TOP1|RAB6A|CDK1|RSRC2|SRRM2|SNIP1|MFAP1|KDM1A|RBM14|SEC16A|DIS3|ATG5|PPP2R1B|BIRC6|PSMC6|RAD23B|ARPC5L|DCK|GTF2H1|RCOR1|EIF4B|CDC27|PCNA|GGPS1|RPP14|UBA2|UCK2|GDI2|TCERG1|JMJD1C|DDX21|GOPC|SRSF9|XRCC5|RIPK1|EPS15|NMI|GTF2B|EIF3A|SRSF4|NBN|B…
BENPORATH_CYCLING_GENES	0.0117	0.14756	0.40769	1.20997	285	THRAP3|SHC1|MAPK13|CNN2|RBM8A|HMGB3|ZBTB7A|AOC3|SLC4A1AP|SMARCB1|ITPR3|MDC1|SDC1|LMNA|HMGB2|NUP98|NT5DC1|CDKN2AIP|STAG1|RFC2|MEPCE|RPL13A|BRD7|MRPS2|RFC4|DNAJB1|CTNND1|RNF113A|FADD|PATJ|ATL2|PNN|SNUPN|USP6NL|DCTN6|DCAF7|RPS25|TOMM34|SRSF7|TRIP13|RNPS1|SMC4|ANP32B|BUB3|TUBB4B|PPP1R10|SRSF3|MCM5|TIMP1|CHEK2|NUCKS1|LENG8|MUC1|TOP1|FEN1|CTCF|NFIC|HLA-DRA|RSRC2|SRSF10|BCLAF1|ILF2|SS18|NCOA5|G3BP1|CYB5…
RODWELL_AGING_KIDNEY_UP	0.0118	0.14806	0.41004	1.21516	268	ARPC1B|RPL35|TXNDC5|CTHRC1|RPS2|SVEP1|PTPN6|RAB34|ITGA1|AEBP1|RPS27L|RPL28|TMED3|COMP|CLIC1|ITPR3|GPX8|RPL12|RPL35A|DTX3L|CRELD2|VARS1|RPL27|RAC2|RPL13A|FAU|RPL18|MTHFD1L|SSR4|IL4I1|PARP12|WDR46|DOK3|EHBP1L1|FHOD1|POLR1D|RPS19|CHPF2|RPS25|ARHGAP1|ISLR|ABCC1|LDLRAP1|SPON1|C15orf48|LIG3|THEMIS2|TIMP1|DOCK11|SLFN5|PDIA4|RPN1|HLA-DRA|HLA-DQA1|TPBG|COL3A1|MRC1|SPON2|STAT6|MYOF|IRF9|SYNGR2|FBN1|NUP62|S…
BROWN_MYELOID_CELL_DEVELOPMENT_DN	0.01191	0.14869	0.49182	1.37879	70	BZW2|IDE|FUT8|PDIA5|POLR1B|NOP56|SPINT2|NOP16|SEPTIN1|SRSF7|SLC1A5|PAPSS2|RCL1|NPM1|ERH|CALR|UTP4|HLA-DRA|SMARCC1|NOP58|NSUN2|ANKRD10|WDR43|DIS3|CD48|HMGN1|NOLC1|RPL23|APEX1
FEKIR_HEPARG_SIDE_POP_VS_HEPARG_DN	0.01204	0.14908	0.62701	1.52255	20	CEBPB|RPS3|ADH1B|PCOLCE|PYGO2|FADD|DCN
CHIARADONNA_NEOPLASTIC_TRANSFORMATION_KRAS_CDC25_DN	0.01206	0.14908	0.59852	1.49277	24	LTBP2|CEBPB|CCDC80|CRTAP|STAT3|MGP|LOX|CXCL12
MIKKELSEN_NPC_HCP_WITH_H3K27ME3	0.01222	0.15027	0.61828	1.51027	21	LTBP2|RAB11FIP1|LSR|LLGL2|CDH1
BERTUCCI_MEDULLARY_VS_DUCTAL_BREAST_CANCER_UP	0.01234	0.15094	0.46571	1.33225	99	INTS13|RPS21|NFKB2|SLC4A1AP|PTPN6|CGAS|NUP93|CASP10|DTX3L|EMG1|TCOF1|SEC23IP|FBL|NOP16|CDCP1|HEATR1|DNAJC9|DAZAP1|HERPUD1|BUB3|RCL1|NME3|GYG1|PQBP1|NOP2|PPA1|ZMIZ2|GABPB1|C2CD2|PSAP|RARS1|PLGRKT|TYMP|PSMB10|NFKBIE|NBN|M6PR|ANKRD22|CUL2|ETV6|TIAL1|NCF1|GBP4|IFI30|ICAM1|ERAP1|TRABD|PSMB8|HSPA4|CYBA|TLR2|DDX50|ANXA7|PUS1|RFX5|C1S|CHCHD1|PSMG4|CTSS|GBP5|NOC3L|CCDC88C
CHEN_LIVER_METABOLISM_QTL_CIS	0.01287	0.15555	0.53731	1.44531	43	IARS2|COPA|F11R|VPS4B|FAM20B|LRRFIP1|UCHL5|ACTR3|HSD17B7|TOR1AIP1|TSTD1|CD48|RABGAP1L|DUSP23|UAP1|DCAF8|FCGR2B|DUSP12
LIM_MAMMARY_STEM_CELL_DN	0.0129	0.15555	0.42101	1.23803	206	KRT19|PTBP3|MAPK13|KRT8|POLB|RAB11FIP1|KRT18|LSR|IDE|ARRDC1|PTPN6|THUMPD3|ERBB2|RNASEH2A|TCIRG1|CORO2A|TMED3|AP1G2|RNASEH2B|CDH1|RBM47|DTX3L|LRBA|PPL|STXBP2|RREB1|MYO5B|SSH3|FADD|DHCR24|MIF4GD|CIB1|GOLPH3L|DENND2D|TRAM1|TPD52|STARD10|PIGO|ST14|PACSIN3|CAPG|MUC1|HID1|MTUS1|PSMD10|MRPL9|STAT6|NDUFV3|MYO5C|DHX32|HMGXB4|NEU1|GLE1|CMC1|DHCR7|C5orf22|NAT1|GALE|SQOR
FARMER_BREAST_CANCER_CLUSTER_4	0.01295	0.15555	0.66098	1.51752	15	PCOLCE|THBS2|AEBP1|FAP|SRPX2|HTRA1|COL5A2|COL3A1|FBN1
CHARAFE_BREAST_CANCER_BASAL_VS_MESENCHYMAL_UP	0.01297	0.15555	0.55885	1.46331	34	HOOK2|PTPN6|F11R|CDH1|ELF1|PPL|SPINT2|MYO5B|SSH3|ST14|TSTD1|MUC1|S100P
CASORELLI_ACUTE_PROMYELOCYTIC_LEUKEMIA_DN	0.0132	0.15755	0.39227	1.17404	427	TIMP3|PAF1|HNRNPA1|PSTPIP2|FUBP1|DSG2|DNAJC8|HPGDS|TAF15|HMGB3|ACTR2|SNF8|HNRNPM|PAWR|TBL3|NADSYN1|MTREX|PRSS23|SAFB|COIL|CKAP4|HNRNPF|NUP93|LMNA|RALY|EIF2B5|FHL2|EIF2S3|SF3A3|MAPK14|SPINT2|PES1|ACTR3|CDC123|LOX|GGA2|RFC4|WDR46|RCC1L|HNRNPA2B1|PPM1G|DHCR24|SSRP1|EPRS1|KEAP1|RPL3|SNRPA1|TPD52|MYH10|ASH2L|DNAJC9|ARL6IP4|LGALS8|NCBP1|NUP155|TRIP13|CD40|ARFGAP2|SMC4|SNRNP70|BUB3|APOL3|PPP1R10|EED|TTC…
LASTOWSKA_NEUROBLASTOMA_COPY_NUMBER_UP	0.01334	0.15846	0.46441	1.32853	99	TMEM199|SRSF2|LRRC59|MYO1C|NCBP3|DUS1L|UTP6|AKAP1|GTF3C2|SCPEP1|INTS2|SRP68|STAT3|LBH|RPL38|ATP2A3|DCAF7|FLII|PYCR1|SUPT4H1|SRSF1|PTRH2|MAP2K3|NOL11|MRPL58|BIRC6|SLC25A10|MCRIP1|P4HB|NCOR1|SUMO2|RPL23|UTP18|BPTF|MRPL38|LUC7L3|GOSR1|NUP85
POMEROY_MEDULLOBLASTOMA_DESMOPLASIC_VS_CLASSIC_DN	0.01353	0.15993	0.57062	1.47115	30	RPS11|RPS29|LTBP2|RPL21|RPL34|RPL35A|MGP|RPL7|RPS23|RPL10A|COL3A1|RPS18|EEF1B2
GINESTIER_BREAST_CANCER_20Q13_AMPLIFICATION_DN	0.01373	0.16148	0.46112	1.32077	102	SRSF2|FUBP1|TCIRG1|POLR1A|ITPR3|BTAF1|DHX16|LIMD2|COG3|TCOF1|PML|NSUN5|PTBP1|CHD2|PNN|EHBP1L1|HCFC1|SF1|PPHLN1|DAZAP1|DOCK7|RNPS1|SMC4|ITSN2|ST14|EWSR1|MCM5|MON2|LENG8|NUP214|DDX39B|PRRC2A|DHX37|MLXIP|ZMIZ2|NUP62|CASP4|ANKLE2|AKAP13|EIF4G1|BRD2|SET|KHDC4|UQCC2|TRA2A|NAA16|TJAP1|MCM3|SFPQ|RPS6KA1|PSPC1|QTRT2|XPO5|RNF220|XPO6|TNIP1|CYBA|RABGAP1
MEDINA_SMARCA4_TARGETS	0.0139	0.16254	0.62251	1.51161	20	CEBPB|NFKB2|KIFBP|NADSYN1|LDB1|CLPX|STARD10
KANG_CISPLATIN_RESISTANCE_UP	0.01395	0.16254	0.70292	1.51184	11	ZDHHC3|MDK|RAC2|JUP
BORCZUK_MALIGNANT_MESOTHELIOMA_UP	0.0141	0.1635	0.41453	1.22404	233	SEC24D|IARS2|VRK2|KIFBP|ISG20L2|PRRC2C|THBS2|COPA|RPS15A|HMGA1|EMG1|SEC23IP|RFC2|STAT3|FBL|PTGES3|PARP1|ZMYND11|RFC4|NCK1|EPRS1|DDOST|SRPK1|SMC4|BUB3|CRABP2|SMNDC1|PYCR1|SRSF3|SCAMP3|MRPL3|PAPOLA|SRSF1|MAPKAPK2|SQLE|ADNP|ACBD3|CREBBP|SRSF10|ILF2|SS18|SMARCC1|KDM1A|JTB|G3BP1|PSMD10|WTAP|MAGED2|MSH6|CALD1|S100A11|RNF2|RPS6KA3|PUF60|MRPL28|DCK|RCOR1|NHP2|CDC27|PCNA|EIF3I|RARS1|NCBP2|SDHB|ACAP2|UBA2|…
GRAESSMANN_RESPONSE_TO_MC_AND_DOXORUBICIN_DN	0.0143	0.16471	0.39086	1.17075	442	TIMP3|ARPC1B|MBD2|EXOSC1|SEC24D|PTBP3|SRSF2|RAI14|TOE1|CEBPB|POLB|FUBP1|DSG2|RPL30|ZDHHC3|CCDC9|EXOSC5|ERBB2|RBM39|GFPT1|COIL|POLR1A|GOLPH3|POLR1B|PHIP|ARF6|COX17|TARS2|NOP56|CSTF2|TCOF1|KRI1|SFN|TRMT1L|DCAF1|FKBP11|UBE2J1|CAPRIN1|ALDH18A1|PLP2|SMARCE1|DHCR24|PNN|HEATR1|RRP15|KEAP1|SPAG7|RPL3|TARS1|HCFC1|BCCIP|SRSF7|GNPNAT1|ABCC1|DAZAP1|PARD6B|AKAP8|TRIP13|PLEKHF1|SPIN1|KHDRBS1|PIGO|RCL1|RFC1|LIG…
CHEN_HOXA5_TARGETS_9HR_DN	0.01434	0.16471	0.62186	1.51003	20	HMGB3|UBTF|AKAP1|CKAP4|SERPINH1|AP1S1|FEN1|MYL9|SYNGR2
STARK_HYPPOCAMPUS_22Q11_DELETION_UP	0.01443	0.16495	-0.47826	-1.63017	19	ATP6V0A1|STXBP1|DCLK1|CAMKK2|SORT1|UVRAG|AP2A2
VERHAAK_GLIOBLASTOMA_PRONEURAL	0.01458	0.16562	-0.3708	-1.48676	35	NCAM1|CKB|RUFY3|EPB41|ACTR1A|CNTN1|ABAT|MARCKS|CRMP1|GSK3B|NCALD|PFN2
MARTORIATI_MDM4_TARGETS_NEUROEPITHELIUM_DN	0.01462	0.16562	-0.36858	-1.48099	38	CFL2|TP53INP2|CADM4|RUFY3|MTURN|KIF21A|PEA15|RTN1|ADGRG1|SCRN1|VCAM1|C1QB
REN_ALVEOLAR_RHABDOMYOSARCOMA_DN	0.0148	0.16688	0.40527	1.20294	286	ARPC1B|TXNDC5|SEC24D|P3H1|P3H3|RAI14|EFEMP2|RCN3|CNN2|SEC61B|LRRC59|TMEM165|ACTR2|PCOLCE|MBNL1|MMP2|THBS2|TMED3|FAP|GFPT1|CLIC1|PLAU|SCPEP1|ALG5|PLOD1|TPM4|PPIC|FNDC3B|PDGFRB|FHL2|PDLIM5|SRPX2|PAPSS1|LBH|PTGES|LOX|FKBP11|ARPC5|HTRA1|CORO1B|COL5A2|ERP29|COPB2|CHPF2|AP1S1|TMOD3|LGALS8|RRBP1|RHOC|NUCB2|PAPSS2|PLS3|MYO1B|RABAC1|TIMP1|CAPG|UGDH|MMP14|TPBG|SLC35A2|CTTN|THBS1|COPZ2|STAT6|ATG5|NANS|S100A…
PULVER_FOREY_CELLCYCLE_PEAKING_S2	0.015	0.16835	0.40226	1.19649	316	THRAP3|PAF1|CPOX|CEBPB|COLGALT1|RPS2|PBRM1|SF3B2|NUP153|RNASEH2A|ATXN2L|AKAP1|CBFB|MDC1|RPS5|TCF20|INTS2|RALY|HMGA1|RBM47|PCNP|FAM20B|SRP68|EMG1|SNRNP200|RBM15|STAG1|H1-10|STAT3|CPSF4|AGPAT2|NELFCD|EIF3D|PTBP1|PRPF8|CDCP1|PPM1G|GTPBP3|SSRP1|LIG1|PLCH1|EPRS1|KEAP1|IWS1|HCFC1|NAT10|EP300|ASH2L|GBF1|CNNM4|AKAP8|TRIP13|SF3A1|SLC1A5|SMC4|ANP32B|PIGO|DDX23|GLA|POLD1|CTCF|SQLE|SRRM2|CDK12|ACAD9|NUP205|S…
POMEROY_MEDULLOBLASTOMA_PROGNOSIS_DN	0.01522	0.17007	0.56661	1.46081	30	RPL11|HMGA1|RPL35A|RPL7A|SNRPA1|RPS19|ERP29|RPS25|RPL29|RPS8|RPL10A|RPS18|IARS1|RPS14|CAD|SNRPD2|RPL27A
RAMALHO_STEMNESS_DN	0.01533	0.17049	-0.39001	-1.54298	32	NCAM1|BIN1|GYPA|KCNAB2|PRKCB|CYFIP2|SIRPA|AP2A2
BORCZUK_MALIGNANT_MESOTHELIOMA_DN	0.01554	0.17204	0.56629	1.45997	30	RAD9A|ZBTB7A|TCIRG1|CASP10|ARAP1|RBBP6|NBEAL2|SF1|TRAF3IP3|CTTN|HEXA|PLA2G2A
XU_GH1_AUTOCRINE_TARGETS_DN	0.01561	0.17209	0.49654	1.37719	61	TIMP3|TSPYL5|CUX1|PTBP3|PTPRK|SULF1|DNAJC1|REL|DDX39A|PUS7|MPRIP|COL12A1|UGDH|HOOK1|MAGED2|THBS1|NUMA1|NAT1|LXN|SETD2|IGFBP4|NAALADL2|RBPMS|NIBAN2|ISOC1
UEDA_CENTRAL_CLOCK	0.01604	0.176	0.52755	1.42282	44	THRAP3|STK24|HMGB3|HNRNPM|RAB34|STAT3|PDCD4|HSPA5|CAPRIN1|DNAJB1|CXCL12|MANF|HERPUD1|SQLE|POLR2E
NABA_MATRISOME_POORLY_METASTATIC_BREAST_CANCER	0.01616	0.17657	0.63746	1.50352	17	TIMP3|HMCN1|THBS2|S100A16|MMP19|PRELP|ASPN|LUM|OGN|FBLN5
PEPPER_CHRONIC_LYMPHOCYTIC_LEUKEMIA_UP	0.01632	0.17744	-0.59949	-1.73809	11	EPB41L3|DCAKD|CST3
DESERT_STEM_CELL_HEPATOCELLULAR_CARCINOMA_SUBCLASS_UP	0.01671	0.18094	0.44404	1.28433	129	BZW2|MAPK13|RPS3|DSG2|STK26|TMEM165|UBR5|POSTN|SULF1|TMED3|CLIC1|CKAP4|RALY|SERPINH1|DDX39A|FBL|EIF3D|PLP2|COL5A2|HEATR1|SSRP1|EPRS1|TUBA1C|MYO6|TRIP13|OLFML3|KHDRBS1|TPD52L2|EIF3E|CAPG|MACROH2A2|CDK1|RPL8|HK2|ILF2|SMARCC1|S100A11|IARS1|TPM2|NUP62|TIMP2|GPX7|UCK2|MCM7|SRRT|PLEKHF2|ATP11B|ROBO1|PTK2|COL1A1|MCM2|MMP9|RPLP2|SSB|PABPC1|ARPC2|DNMT1|ARHGEF2|UBAP2L|MCM3|DAB2|EIF3H|CBX3|NCL|NSMAF|RPSA|JP…
PULVER_FOREY_CELLCYCLE_ENRICHED_TFS_G1_S	0.01719	0.18423	0.62563	1.49137	18	MAX|SP1|ZBTB7A|UBTF|YY1|POLR2A|RBBP5|PHF8|POLR2G|RNF2|HNRNPLL|MAZ|CTBP1|E2F4|NRF1
ZHU_CMV_24_HR_DN	0.0172	0.18423	0.52739	1.41863	43	TIMP3|CNN2|POSTN|THBS2|TPM4|PTGIS|LOX|COL5A2|CXCL12|PYCR1|UBL4A|NFIC|COL3A1|THBS1|COL6A2|TPM2
ZHOU_CELL_CYCLE_GENES_IN_IR_RESPONSE_24HR	0.01724	0.18423	0.51148	1.40017	51	HMGB3|MDC1|FBLN1|HMGB2|RFC4|DCN|DNAJC9|TRIP13|POLD1|DCTPP1|CDK1|RPA2|NASP|PCNA|SQOR|LXN|MCM7|NUP107|NUP88|EXOSC8|MCM2|IFT20|WIPI1|RFC5|MCM3|SMPD4|TPRKB|LMNB1|JPT1|TDP1|LAMB1|CSE1L
BANDRES_RESPONSE_TO_CARMUSTIN_MGMT_48HR_DN	0.01735	0.18461	0.49769	1.37758	59	IRS1|CEBPB|RAD9A|PCOLCE|MDK|KRT17|IKBKG|DHX16|PPM1G|HCFC1|GOLGA2|ISLR|UPF1|EIF6|POLR2E|PCYT1A|HMGN2|MYD88|FBN1|FKBP1A|WIPF1|ARPC2|TLE3|GTF2F1|SFPQ|GRN|CALB2|PFN1
LY_AGING_OLD_DN	0.01755	0.18594	0.57387	1.45971	27	POSTN|SAFB|HMGB2|DDX39A|FBL|PARP1|HMGN2|PSMC6|NASP|PCNA|PSMD12|NUP88|MCM2|CKAP5
DORN_ADENOVIRUS_INFECTION_32HR_DN	0.01775	0.18627	0.62387	1.48716	18	KRT19|FUBP1|NFKB2|MFAP2|FHL2|JUNB|EWSR1|SRSF1|MAP2K3
SONG_TARGETS_OF_IE86_CMV_PROTEIN	0.01776	0.18627	0.56306	1.45164	30	HMGB2|RFC2|DNAJC9|DDX23|MCM5|RFC3|CDK1|NUP214|PPIH|DCK|NASP|PCNA|MCM6|MCM7|FLAD1|UMPS|MCM2|MCM3|CASP3
BENPORATH_MYC_TARGETS_WITH_EBOX	0.01781	0.18627	0.44575	1.28647	122	HNRNPA1|POLB|RPL10|AKAP1|TCIRG1|LMNA|NTHL1|CASP8|RPL13A|PARP1|HNRNPA2B1|RPS19|HERPUD1|RCC1|RPL23A|JUNB|GLA|MUC1|TOP1|NOP2|NSUN2|HMGN2|PPID|STAT6|HDAC3|SYNGR2|TPM2|GALNS|DCK|PTMA|RXRB|POLR3D|HSP90AB1|APEX1|MCM7|UBA52|EIF4A1|RPL27A|NBN|RPS6|RPL19|PABPC1|CD63|AKR1A1|EIF4E|AMPD3|HNRNPDL|MCM4|IMPA2|RBM3|ICAM1|NCL|ARF4|SQSTM1|ISG20
SILIGAN_BOUND_BY_EWS_FLT1_FUSION	0.01818	0.18881	-0.58172	-1.72408	12	CHL1|CDH13|UVRAG|NEO1|WWP2
KAUFFMANN_DNA_REPLICATION_GENES	0.01821	0.18881	0.46978	1.33256	84	POLB|RAD9A|SMC3|WRNIP1|RFC2|RFC4|CTBP2|LIG1|POLE4|SMC4|RFC1|LIG3|MCM5|POLD1|RFC3|FEN1|NFIC|MYBBP1A|HTATSF1|KAT7|RPA2|POLE3|RBM14|S100A11|PPP2R1B|DEK|PCNA|ORC4|MCM6|TYMP|MCM7|RBBP4|CHRAC1|SUPT5H|SET|MCM2|PTMS|WDR33|PRIM2|RFC5|IGHMBP2|UBP1|MCM4|MCM3|CTBP1|RRM2|MCM3AP|SMC1A|TNIP1
SOTIRIOU_BREAST_CANCER_GRADE_1_VS_3_UP	0.01848	0.19079	0.49869	1.37875	58	HMGB3|RNASEH2A|NUP93|SNRPG|SNRPC|DDX39A|RFC4|TUBA1C|MARS1|DNAJC9|TRIP13|VRK1|HMCES|FEN1|CDK1|LAGE3|TIMM10|HCCS|PSMD12|DSN1|PSMA7|MCM6|GMPS|MCM2|POLR2K|MCM4|MCM3|MRPL12|RAB5IF|LMNB1|JPT1|RRM2|PFDN6|STIP1|NCAPH|SNRPF
RIZ_ERYTHROID_DIFFERENTIATION_CCNE1	0.01873	0.19254	0.63127	1.48891	17	SRSF2|HMGB3|SMARCB1|HMGB2|SUPT4H1|FEN1|DHX9|HMGN2
BLANCO_MELO_COVID19_SARS_COV_2_INFECTION_A594_ACE2_EXPRESSING_CELLS_RUXOLITINIB_UP	0.01898	0.19407	0.48546	1.35818	68	NFKB2|AOC3|ZC3H4|RBM39|REL|RBBP6|CDKN2AIP|STX11|LOX|CHD2|BCL10|PNN|TNFAIP8|OASL|RSF1|TANK|SMNDC1|PPP1R10|SNIP1|MED30|WTAP|CYP27A1|LPA|DCP1A|INTS6|RSBN1|NFKBIE|GTF2B|CELF1|NSRP1|NFKB1|HNRNPU|FILIP1L
PUJANA_BREAST_CANCER_WITH_BRCA1_MUTATED_UP	0.01903	0.19407	0.55298	1.43725	32	DDX39A|RFC4|NCK1|PNN|SMC4|MCM5|RFC3|CDK1|SRSF10|HMGN4|DEK|NASP|MRE11|CAD|SRSF11|MCM6|TCERG1|EXOSC8|KATNA1|ILF3|MCM2|DNMT1|MCM4
VERRECCHIA_RESPONSE_TO_TGFB1_C1	0.01914	0.19433	-0.54726	-1.71686	14	ADAM9|RHOB|BSG|NID1|ITGA3
NEWMAN_ERCC6_TARGETS_DN	0.01934	0.19541	0.6914	1.48706	11	MFAP5|AEBP1|CCDC80|LBH
KORKOLA_TERATOMA	0.01941	0.19541	0.66929	1.49602	13	MBD2|CLIC6|MGP|DCN|MCM5|FEN1
VILLANUEVA_LIVER_CANCER_KRT19_UP	0.01965	0.19706	0.50746	1.39233	52	MAPK13|FUBP1|RAB34|AP1G2|TRMT6|P3H4|RAE1|DDX27|ANP32B|DENND2B|CWC22|MACROH2A2|HK2|INTS4|HMGXB4|MRE11|RRP1B|SUMO2|ADAM17|MCM6|STRBP|USP4|STK4|GPD2|CDS1|RBPJ|POGLUT2|LMNB1
CHARAFE_BREAST_CANCER_LUMINAL_VS_MESENCHYMAL_UP	0.0198	0.19774	0.42761	1.2477	162	KRT19|ZBTB7B|LSR|ARRDC1|ISG20L2|HOOK2|PTPN6|ERBB2|DNAJC1|TMED3|F11R|LLGL2|EPPK1|CDH1|SERF2|RBM47|MYO1D|OCLN|SPINT2|MGMT|PDXDC1|PDCD4|SSR4|MYO5B|SSH3|JUP|PATJ|PLCH1|ERP29|NR2F6|DENND2D|CNNM4|RABEP2|MYO6|STARD10|ARFGAP2|CRABP2|ST14|NME3|TTC39A|TSTD1|MUC1|PPCS|HID1|S100P|TSPAN13|HOOK1|JTB|FBP1|SYNGR2|MYO5C|PEX11B
HOLLEMAN_VINCRISTINE_RESISTANCE_ALL_DN	0.02004	0.19892	0.63811	1.48584	16	RPS2|RPS15A|RPL12|RPL31|RPS12|LSM7|RPL23A|RPS24|TMSB10|INTS1|RPLP2|HMGB1|HNRNPU
ZHU_CMV_ALL_DN	0.02008	0.19892	0.49365	1.36774	60	TIMP3|CNN2|ADH1B|POSTN|THBS2|TPM4|FBLN1|LMNA|MAPK14|PTGIS|LOX|COL5A2|CXCL12|PYCR1|UBL4A|NFIC|COL3A1|THBS1|COL6A2|TPM2
KAUFFMANN_MELANOMA_RELAPSE_UP	0.0202	0.1993	0.57506	1.45315	26	RFC2|RFC4|CTBP2|POLE4|SMC4|CHEK2|MSH6|DEK|PCNA|ORC4|MCM6|MCM7|XRCC5|CCNH|RFC5|HUS1|MCM4|MCM3|RRM2|TDP1
BOQUEST_STEM_CELL_UP	0.02061	0.20254	0.44309	1.27916	123	IRS1|SFRP4|LTBP2|CEBPB|MFAP5|RCN3|ADH1B|PCOLCE|CRISPLD2|SVEP1|MMP2|THBS2|CES1|AEBP1|TMED3|FAP|FBLN1|FMOD|MFAP2|PPL|PTGIS|MGP|LOX|HTRA1|COL5A2|CXCL12|DCN|MME|ISLR|GPC4|OLFML3|PRELP|CRABP2|TIMP1|COL6A3|OLFML1|S100A4|UGDH|CYBRD1|DPT|COL3A1|SPON2|ANG|COL16A1|COL6A2|FBN1|PLA2G2A|PDLIM3|ABI3BP|COL6A1|LUM|RNASE4|ROBO1|MRC2|SERPINF1|OGN|COL1A1|FBLN5
DELYS_THYROID_CANCER_DN	0.02092	0.2044	-0.28156	-1.30799	77	NCAM1|CRYAB|HSPA12A|EPB41L3|SNTA1|GNAI1|FCGBP|ITIH5|SYNM|ALDH4A1|ALDH7A1|CTH|PRKACB|ALDH6A1|SPTBN1|RAP1GAP
PULVER_FOREY_PERTURB_ATTRITION_S	0.021	0.2044	0.38991	1.16525	396	CPOX|PSTPIP2|IARS2|TTC17|HMGB3|ZDHHC3|INTS3|GTF3C4|HOOK2|AUP1|PHF5A|MTREX|RBM39|COPA|SUPT6H|GFPT1|F11R|FMR1|SMCHD1|INTS2|EIF2B5|SNRPG|EIF3F|SRP68|DDX5|VARS1|DDX46|EIF2S3|U2SURP|SDF2|SCAF11|NUP54|POLR2C|H1-10|XPO1|PDXDC1|PTGES3|PARP1|SSRP1|EPRS1|SF3B4|DBR1|DDOST|DENND2D|SRRM1|SRSF7|GBF1|SCRIB|HERPUD1|PFDN2|OLFML3|SMC4|NELFE|ITSN2|CENPC|INTS11|PEX19|MRPL3|CHEK2|LLPH|XIAP|MRPL17|RPN1|FAM32A|SP100|EI…
WHITFIELD_CELL_CYCLE_G2_M	0.02105	0.2044	0.4707	1.33056	79	THRAP3|MAPK13|CNN2|RBM8A|HMGB3|SMARCB1|MDC1|LMNA|NUP98|DNAJB1|CTNND1|PATJ|NUP35|HCFC1|CTNNA1|TOMM34|TRIP13|RNPS1|ANP32B|TUBB4B|PPP1R10|SRSF3|SS18|NCOA5|PYM1|CDC27
HUPER_BREAST_BASAL_VS_LUMINAL_UP	0.02163	0.20855	0.61831	1.47392	18	MFAP5|POSTN|SDC1|SFN|PTGES|HTRA1
CREIGHTON_ENDOCRINE_THERAPY_RESISTANCE_1	0.0217	0.20855	0.40605	1.20114	247	MRPL52|BZW2|RBMX|IRS1|RBM8A|DHX33|CRISPLD2|HMCN1|FUT8|PAWR|SULF1|NADSYN1|PRSS23|KRT17|GPX8|TEX10|EPPK1|HMGB2|ELF1|THSD4|FLNB|SUPT16H|FKBP3|MRPL24|PAPSS1|FBL|PDCD4|MGP|PALLD|PARP1|SVIL|ARPC5|CMSS1|PTBP1|PLP2|CXCL12|GTPBP3|DDX27|RPS12|APBB2|NAT10|DAZAP1|SPIN1|ANP32B|COL12A1|LIG3|DCTPP1|MAPKAPK2|WDR4|UTP14A|RPS23|UGDH|HMGN4|NOP58|TPBG|NOB1|MYOF|ZMIZ2|NHP2|RRP1B|CAD|SDAD1|SNRPD2|MRPL51|DUSP23|APEX1|E…
CHIANG_LIVER_CANCER_SUBCLASS_CTNNB1_DN	0.0218	0.20855	0.47903	1.3421	69	CTHRC1|SELENOM|LSR|SULF1|THBS2|AEBP1|CCDC80|CDH1|ACP5|CXCL12|TNFAIP8|ISLR|BGN|SERPINB9|C15orf48|TIMP1|CAPG|COL6A3|S100P|MYL9|COL3A1|FBP1|TIMP2|ASPN
DOANE_BREAST_CANCER_ESR1_DN	0.02182	0.20855	-0.57132	-1.69325	12	CRYAB|EGFR
MA_RAT_AGING_DN	0.02216	0.21076	0.45515	1.30187	98	RPS21|RPS29|CEBPB|MFAP5|PCOLCE|POSTN|ITGB5|CCDC80|PRSS23|PPIC|SERF2|SERPINH1|MFAP2|FABP4|RPS28|LOX|HTRA1|RPL38|DNAJB1|CHD2|DCN|BGN|HLA-DRA|HLA-DQA1|DPT|MYL9|COL3A1|MRC1|HEXA|COL6A2|FBN1|TPM2|TIMP2|FN1|EIF4A1|CAVIN3|ACTA1|LUM|PLAC9|JUND|SERPINF1|OGN|COL1A1|PTMS|HLA-DQB1
GERHOLD_ADIPOGENESIS_DN	0.02228	0.21076	0.53311	1.41544	38	UBTF|THBS2|SDC1|PDGFRB|CASP8|ANXA3|DNAJB1|CXCL12|ZNF148|MMP14|THBS1|SAE1|EEF2|CCN1|FN1|EIF3C|ANXA2
HILLION_HMGA1B_TARGETS	0.02235	0.21076	0.52078	1.40086	43	RPS11|PCOLCE|RPL10|ERBB2|RPL21|ARF6|RPS3A|STAT3|RPS12|RPL13|PCNA|PTMA|HSP90AB1|SLC25A5|PLAUR|RPL19|AKR1A1|COX5A|VCP|PSMA1
IWANAGA_CARCINOGENESIS_BY_KRAS_DN	0.02248	0.21076	0.50807	1.38565	49	SP1|ITGA1|ITGB5|SNRPG|HSPA12B|PARP1|INTS12|TBC1D8B|MOGS|SPON1|C15orf48|NPM1|SAFB2|SRSF1|GTF3C5|NSMCE2|TERF2IP
LANDIS_ERBB2_BREAST_TUMORS_324_UP	0.02248	0.21076	0.47345	1.33421	76	KRT8|DSG2|LSR|NPNT|FUT8|TMED3|CLIC1|F11R|GOLPH3|PTK7|LRRFIP1|FLNB|PTPN2|PAPSS1|CTBP2|CTNND1|KNOP1|TPD52|NUCB2|LIG3|IGF2R|SHROOM3|PDIA4|CDK1|DCK|LMAN1|LXN|NAXE|STRBP|DOK1|CRYBG1|ABRACL|TPD52L1|BAG2|ACSL4
URS_ADIPOCYTE_DIFFERENTIATION_DN	0.02274	0.21137	0.63387	1.47596	16	THBS2|LOX|DCN|COL6A3|COL3A1|NUMA1|MED1|COL6A1|FN1|LUM|MMP9
GU_PDEF_TARGETS_DN	0.02285	0.21137	0.66244	1.48072	13	KRT19|KRT8|KRT18|CDH1
BURTON_ADIPOGENESIS_PEAK_AT_8HR	0.02286	0.21137	0.58234	1.44287	23	CEBPB|SDC1|NOP56|XPO1|RCL1|TOP1|BZW1|POR|PPA1|UAP1
CHEN_HOXA5_TARGETS_9HR_UP	0.02289	0.21137	0.47353	1.33361	75	CEBPB|RBM39|SMCHD1|UIMC1|RBBP6|CDKN2AIP|RBM15|PTPN2|RBM5|BCL10|PPWD1|TANK|CENPC|JUNB|ADNP|RSRC2|SRSF10|ZNF451|NUP58|IFI16|JMJD1C|PPIG|STRN3|WAC|SCYL3|INTS6|FBXO38|TUT7|NFKBIE|KHDC4|ALG13|SLTM|SFPQ|CASP3|PSPC1|PRKRIP1|TSC22D2|SREK1|SEC24A|MCL1|KIN|FNBP4
BEAUCHAMP_MISS_54_MYRISTOYLATION_INHIBITION_SENSITIVE_SIGNATURE	0.02305	0.21162	0.52778	1.40887	40	HNRNPA1|RPS3|RPS2|RPL34|GNL3|RPS5|FBL|RPL9|RPLP0|NPM1|HK2|HLA-DQA1|RPA2|RPL6|DDX21|LAS1L|CD74|ABCE1|EIF3A|FCGR2B|RPS6
OUELLET_OVARIAN_CANCER_INVASIVE_VS_LMP_UP	0.02309	0.21162	0.4568	1.30379	94	PRKCD|ADAR|HNRNPM|NUP153|TPM4|HMGB2|RALY|DDX5|DDX39A|SPINT2|PARP1|RFC4|EPRS1|COPB2|TARS1|CTNNA1|SRPK1|HERPUD1|MRPL3|CAPG|PRKCI|NUP205|SLC35A2|IARS1|PSMC6|NASP|LRPPRC|SDHB|HMGN1|SUMO2|CBX1|SLC25A5|TMED10|SRSF9|NMI|SRSF4|CKAP5|POLR2K|DPM1|TCEA1|HNRNPU|SPCS2|PRKDC|IFI30|EFR3A|LDHA|ARF4
DUTERTRE_ESTRADIOL_RESPONSE_6HR_UP	0.02319	0.21174	0.45672	1.30357	94	MICAL2|RPL32|NOL6|TMA16|EXOSC5|AKAP1|PRSS23|ELF1|POLR1B|NOP56|FLNB|MTHFD1L|PTGES|SVIL|WDR46|CXCL12|ZNF185|MARS1|SLC1A5|OLFML3|COL12A1|MCM5|GLA|RFC3|YARS1|FEN1|WDR4|MYBBP1A|NOP2|TPBG|MYOF|PDCD11|PCNA|NOLC1|MCM6|MCM7|SLC25A24|RRS1|DDX21|IGFBP4|RRP12|ABCE1|ISOC1|MCM2|TPD52L1
LIEN_BREAST_CARCINOMA_METAPLASTIC	0.02355	0.21393	0.64719	1.4664	14	TIMP3|POSTN|THBS2|TPM4|RARRES2|THBS1|COL16A1|STAG2|P4HB|LUM
PHONG_TNF_RESPONSE_NOT_VIA_P38	0.0236	0.21393	0.43013	1.25067	148	PTBP3|RAI14|CEBPB|PRKCD|NFKB2|MYO1C|MMP2|PRSS23|PLAU|RBM47|DNMBP|LIMD2|CRELD2|RAC2|PDLIM5|PTGES|HSPA5|PARP12|TRIP10|DNAJB1|CDCP1|P4HA2|SRPK1|TNFAIP8|TNIP2|MANF|PDLIM4|TANK|PDIA4|MTUS1|SP100|HTATSF1|MAP2K3|DDA1|WTAP|CALD1|NXN|ZMIZ2|COL6A2|SYNGR2|IFNGR1|NUP62|HSP90B1|C2CD2|HYOU1|LPXN|SDC4|GCHFR|OGFR|EML2|COL6A1|ANKLE2|OPTN|ROBO1|PLAUR|NMI|CRYBG1|NBN|JUND|JPT2|MMP9|FLOT1|DNAJC10|CUL4B|FDX1|AMPD3|NFK…
ZHOU_TNF_SIGNALING_30MIN	0.02387	0.21555	0.5461	1.41937	32	SF3B2|RPL10|HDLBP|CLIC1|HMGA1|CDC123|PLP2|PATJ|TUBB4B|JUNB|TMF1|DDX56|TAGLN2|EEF2|MCM7|CCN1
OUELLET_CULTURED_OVARIAN_CANCER_INVASIVE_VS_LMP_UP	0.02406	0.21643	0.5078	1.38184	48	KRT19|KRT8|KRT18|HNRNPM|RBM39|SAFB|EMG1|ANXA3|PNN|RAE1|QARS1|SRP72|FLII|CAPG|GALE|CBX1|AIMP2|RBBP4|SET|GTF2B
VECCHI_GASTRIC_CANCER_ADVANCED_VS_EARLY_UP	0.02419	0.21683	0.48522	1.34971	63	TIMP3|SFRP4|LTBP2|CTHRC1|SULF1|THBS2|FAP|PLAU|MGP|LOX|COL5A2|MYH10|PRELP|BGN|ALDH1L2|COL12A1|CALD1|THBS1|NXN|FBN1
LY_AGING_PREMATURE_DN	0.02434	0.2174	0.65836	1.47159	13	SAFB|HMGB2|DDX39A|FBL|PARP1|HMGN2|NASP|CBX1|NUP88|MCM2
GAZDA_DIAMOND_BLACKFAN_ANEMIA_MYELOID_DN	0.02469	0.21903	0.57178	1.43644	25	PRKCD|RPL28|RBBP6|LSM7|PQBP1|RPL36|PNPLA4|RPS14|ARIH2
PUIFFE_INVASION_INHIBITED_BY_ASCITES_DN	0.02471	0.21903	0.47145	1.32775	75	N4BP1|PTPRK|PDCD10|RPL10|ASPH|PPIC|FNDC3B|BAG1|STAG1|CTBP2|PNN|DCTN6|BCAS2|TNFAIP8|ARFGAP2|RBM34|CDK1|ACBD3|CALD1|NOL11|ATG5|IRF9|ORC4|DHCR7|RABGAP1L|LSM8|PLEKHF2
HEDENFALK_BREAST_CANCER_BRACX_UP	0.0248	0.2191	0.65743	1.46951	13	RPS5|RPL15|RPL31|RPS13|TANK|JUNB|ADNP|COL6A2|UBA52|RPL19
HOLLERN_SQUAMOUS_BREAST_TUMOR	0.02495	0.21964	0.59905	1.45464	20	CUX1|PTBP3|IDE|PAWR|KRT17|SFN|SERPINB9
GRAESSMANN_RESPONSE_TO_MC_AND_SERUM_DEPRIVATION_UP	0.02512	0.22028	0.45736	1.30277	91	RBMX|IRS1|PARP9|ADAR|PRSS23|EBNA1BP2|PDGFRB|PES1|MEPCE|PARP12|COL5A2|NCK1|TRIM25|UBA7|PRELP|BGN|TUBB4B|PPP1R10|THEMIS2|TOR1AIP1|SP100|COL3A1|IRF9|TXNIP|IKBKB|PSMB10|ABI3BP|NNMT|HELZ2|OGN|COL5A3|OAS1|MNDA|CLIP1|PHLDB2|OAS2|MRPL57|EIF2AK2|CMPK2|RECK|GBP4|NCL|FES
MOOTHA_TCA	0.02552	0.2229	-0.53379	-1.63255	13	SUCLA2|IDH3A|IDH3B|IDH3G|IDH2
BROWNE_HCMV_INFECTION_14HR_UP	0.0256	0.2229	0.48164	1.34241	65	MAX|ISG20L2|DDX39A|PNN|CLINT1|TARS1|HERPUD1|RCC1|NXF1|GLA|SAFB2|UPF1|TOP1|FEN1|PDIA4|POLE3|RBM14|MED1|NEU1|SRRT|THUMPD1|UPF2|LUC7L3|PNO1|M6PR|MNDA|BAZ1A|PRUNE1|VCP|DDX3X|GRPEL1|CDS1
THUM_MIR21_TARGETS_HEART_DISEASE_UP	0.02585	0.2243	0.66593	1.46017	12	LTBP2|SVEP1|POSTN|LOX|COL5A2|BGN|ASPN|LUM|COL1A1
JEPSEN_SMRT_TARGETS	0.02606	0.22486	0.64308	1.45709	14	HMGA1|PDLIM4|LIMS2|IGF2R|TIMP1
GOBERT_OLIGODENDROCYTE_DIFFERENTIATION_UP	0.0261	0.22486	0.41086	1.21001	215	TAF15|HMGB3|PTPN6|PAWR|HIRA|ASPH|PDLIM1|CLIC1|MDC1|HMGB2|STK17B|CCDC61|UCHL5|VARS1|TCOF1|STAG1|NUP54|LSM4|H1-10|RFC2|XPO1|PALLD|SELENOH|RFC4|LIG1|NOC2L|DNAJC9|POLR2A|TRMT61A|TRIP13|SMC4|RCC1|VRK1|MCM5|POLD1|ANGPTL2|CHEK2|NUCKS1|RFC3|DCTPP1|FEN1|S100A4|CDK1|RSRC2|NOP58|MSH6|RPA2|HMGN2|NUP133|SLC25A10|NASP|MRE11|ARHGAP18|RRP1B|TBL2|NLE1|NOLC1|MCM6|MCM7|NUP107|TMEM109|RBBP4|FN1|RRP12|SART3|PA2G4|ANX…
KOBAYASHI_EGFR_SIGNALING_24HR_DN	0.02663	0.22867	0.45996	1.30701	87	RNASEH2A|HMGB2|NOP56|DDX39A|HSPA14|TCOF1|RFC2|RFC4|PNN|RRP15|SNRPA1|SRSF7|DNAJC9|OASL|TRIP13|PUS7|SMC4|TUBB4B|VRK1|MCM5|RFC3|FEN1|CDK1|MSH6|PCNA|DSN1|UCK2|NOLC1|ZC3HAV1|MCM6|MCM7|PA2G4|ABCE1|EXOSC8|MCM2|RFC5|HNRNPDL|MCM4|MCM3|POLR2D
EBAUER_TARGETS_OF_PAX3_FOXO1_FUSION_UP	0.02681	0.22938	-0.27999	-1.30079	75	NCAM1|CRYAB|MYL4|PYGM|SELENOW|GNAO1|EPB41L3|BIN1|ADAP1
KIM_WT1_TARGETS_UP	0.02727	0.23255	0.46172	1.30682	81	TIMP3|RAI14|PRKCD|DAPK3|NFKB2|HPGDS|CBFB|KRT17|BAZ2A|HMGA1|DNMBP|FHL2|SFN|PDLIM5|LBH|PMM2|SF1|MYH10|PDLIM4|SYNJ2|JUNB|PRKCI|TPBG|MAP2K3|MSH6|CALD1|THBS1|RCOR1|SDC4|UTP3|CCN1|SRF|NFKBIE|PLAUR|TNS3|BAZ1A|ZFP36L1|SRSF5|NFKB1|VCL|OTUD4|HMGCS1|PITPNB
CHEN_LUNG_CANCER_SURVIVAL	0.0274	0.23279	0.60887	1.45141	18	KRT19|KRT8|PDIA5|HSPA5
BILANGES_SERUM_RESPONSE_TRANSLATION	0.02759	0.23361	0.56779	1.42641	25	RPS3|RPL10|RPL21|RPS5|EIF3F|RPL18A|NSA2|RPS19|RPL29|RPS8|RPL4|RPS7|EEF1B2|EEF1A1|RPL6
KAYO_CALORIE_RESTRICTION_MUSCLE_UP	0.02785	0.23501	0.49962	1.36771	51	CUX1|FAP|SAFB|PLAU|CKAP4|CLEC3B|ARCN1|RNF113A|MYH10|SCRIB|TANK|COL6A3|S100A4|RASA2|COL3A1|S100A11|FN1|IGFBP4|LUM|COL1A1
LEE_METASTASIS_AND_RNA_PROCESSING_UP	0.0284	0.23678	0.63376	1.45503	15	COIL|DHX16|BOP1|FBL|HNRNPA2B1|RAE1|CSTF1|PPIG|PA2G4|EXOSC8|PABPC1
ONDER_CDH1_TARGETS_2_DN	0.02841	0.23678	0.42855	1.24441	143	TIMP3|MAPK13|PSTPIP2|KRT8|MFAP5|SERPINB7|DSG2|KRT18|LSR|HOOK2|AKAP1|CORO2A|F11R|PLAU|KRT17|SDC1|CDH1|RBM47|OAS3|MYO1D|PPL|FLNB|CD55|SPINT2|SFN|NBEAL2|ANXA3|PTGES|JUP|PARP12|ZDHHC13|CDCP1|ZNF185|SPCS3|ST14|MYO1B|S100P|MTUS1|TSPAN13|HOOK1|MISP|CYB5R2
CAMPS_COLON_CANCER_COPY_NUMBER_UP	0.02843	0.23678	0.56299	1.42264	26	BOP1|GPALPP1|EFTUD2|DAZAP1|MPRIP|FLII|PYCR1|UPF1|TOP1|ANKRD10|P4HB
LEE_LIVER_CANCER_MYC_TGFA_DN	0.02854	0.23678	-0.42104	-1.49046	22	EGFR|KHK|ABAT|AASS|EPHX2|ACOX1|SLC25A22|COA3|GOT1|ORM1|CA3|HLA-DMA
FOROUTAN_PRODRANK_TGFB_EMT_UP	0.02855	0.23678	0.47154	1.32367	71	MICAL2|PTPRK|MMP2|POSTN|LMCD1|TPM4|MFAP2|LBH|LOX|PALLD|HTRA1|APBB2|FAM114A1|JUNB|PDLIM7|MYL9|MAGED2|CALD1|THBS1|NCF2|FBN1|TIMP2|TGFB1I1|TAGLN2|ANKLE2|FN1|PLAUR|MRC2|COL1A1|MMP9
SHIN_B_CELL_LYMPHOMA_CLUSTER_7	0.02884	0.23838	0.67407	1.4498	11	MAX|NOTCH3|PML|DICER1|STAT6
GRESHOCK_CANCER_COPY_NUMBER_UP	0.02901	0.239	0.43057	1.24821	138	THRAP3|NFKB2|TAF15|SMARCB1|CNBP|ERBB2|CBFB|REL|ZMYM2|TPM4|CDH1|HMGA1|NUP98|PDGFRB|RBM15|ERCC3|PML|BCL10|EP300|BRD4|NPM1|EWSR1|SRSF3|CHEK2|MUC1|TOP1|RPN1|CREBBP|NUP214|KMT2A|SS18|TPR|MSH6|FIP1L1|TRIP11|NUMA1|CLP1|DEK|SDHB|HSP90AB1|SYK|KTN1|GMPS|ASPSCR1|GOPC|TPM3|SET|GOLGA5|EPS15|FCGR2B|ERCC2|NBN|COL1A1|PCM1|LPP
ENGELMANN_CANCER_PROGENITORS_UP	0.02933	0.24085	0.59345	1.44106	20	BZW2|LMCD1|FHL2|CD55|PDCD4|LACTB|RRS1|CTSZ|WIPF1
CHIANG_LIVER_CANCER_SUBCLASS_POLYSOMY7_UP	0.02949	0.241	-0.48079	-1.57503	16	MAP1LC3A|PEPD|HAAO
ZHANG_BREAST_CANCER_PROGENITORS_DN	0.02955	0.241	0.48688	1.34609	58	SRSF2|PRKCD|BANF1|ARRDC1|AEBP1|PPL|COPG1|REXO4|SAP18|RBM5|ALDH18A1|SF3B4|GYG1|PAPOLA|DNAJC13|ATP5IF1|ZNRD2|HSP90B1|PRPF39|GALNT1|CAST|COL1A1|BCAP31|EIF4E3|PPP1R13L|HCK|LMNB1|COMMD5
GOBERT_CORE_OLIGODENDROCYTE_DIFFERENTIATION	0.03	0.24389	-0.50272	-1.61166	15	MBP|PTDSS2|CDK6|ABAT|SORBS1
CROONQUIST_IL6_DEPRIVATION_DN	0.03025	0.24508	0.52037	1.38532	39	HMGB2|HMGA1|LIG1|SNRPA1|TRIP13|SMC4|POLD1|RFC3|CDK1|NASP|PCNA|GALE|MCM7|GMPS|RRP12|MCM2|SEPHS1|MCM4|MCM3|RRM2|ANP32E|KNTC1|NCAPH|SPOUT1
BEGUM_TARGETS_OF_PAX3_FOXO1_FUSION_DN	0.03051	0.24629	0.62063	1.44514	16	TIMP3|THBS2|FLNB|LBH|RREB1|PDLIM4
HAMAI_APOPTOSIS_VIA_TRAIL_UP	0.0306	0.24629	0.38987	1.1621	345	HECTD1|RAI14|CTHRC1|PDCD10|KIF16B|DNAJC8|PBRM1|GOLGA4|SMC3|SLC4A1AP|THUMPD3|MTREX|TCIRG1|DNAJC1|FAP|MPHOSPH8|SMCHD1|CDH1|FMOD|PPP4R2|UCHL5|DDX46|CD55|SCAF11|XPO1|GPALPP1|PAIP1|PALLD|RBM17|PDS5B|PNN|EPRS1|TRMT10C|IWS1|PPWD1|BCAS2|CCAR1|BCCIP|TPD52|MYH10|LGALS8|MYO6|RSF1|NUCB2|SMC4|ITSN2|PAPSS2|CENPC|C15orf48|PLS3|RFC1|CDC5L|NPM1|VRK1|ZNF148|GTF2F2|DHX36|EIF3E|LLPH|DNAJC13|TMF1|RSRC2|MTUS1|TASOR|HT…
WEST_ADRENOCORTICAL_TUMOR_UP	0.0312	0.24974	0.41954	1.22486	165	BZW2|KHNYN|HDAC1|ACTR2|MED8|PRRC2C|CAPZA1|HMGB2|DDX39A|LSM4|XPO1|CDC123|HSD17B7|TMED9|DNAJB1|P4HA2|EPRS1|CLINT1|SNRPA1|ERP29|TUBA1C|MARS1|DICER1|ABCC1|LGALS8|SMC4|BUB3|TUBB4B|IGF2R|TPD52L2|FDFT1|GNG5|SQLE|CDK1|FAM32A|DAP3|DDA1|POLE3|NOL8|INTS7|IARS1|PSMC6|RAD23B|ARPC5L|NEU1|BRD3|RARS1|DHCR7|CAD|DPP3|SLC25A24|NADK|RIOK3|PSME4|SART3|MCM2|COPE|POLR2K|SNX6|DNMT1|RFC5|HMGCS1|LSS|UBL5|SPTLC1|ENSA|QTRT2…
AIYAR_COBRA1_TARGETS_UP	0.03128	0.24974	0.6034	1.43836	18	PBRM1|FHL2|MGP|EPRS1|TIMP1|TPBG
GILDEA_METASTASIS	0.03142	0.24974	0.58569	1.43065	21	TIMP3|KRT19|RAC2|COL5A2|MYL9|IFI16|FN1|IGFBP4|CAVIN3
ZHAN_MULTIPLE_MYELOMA_CD1_DN	0.03143	0.24974	0.61312	1.44611	17	PRKCD|FUT8|F11R|ITPR3|CD46|DOK3
DER_IFN_GAMMA_RESPONSE_UP	0.0325	0.25715	0.49602	1.35472	50	SRSF2|ADAR|BAG1|CASP8|PML|PARP1|TRIM26|SF3A1|RHOC|BAK1|IRF9|COL16A1|IFI16|PSMB10|RBBP4|EPS15|NMI|IFI30|ICAM1|PSMB8|PLOD2|PSME1|SP110|C1S|XRCC6
WINNEPENNINCKX_MELANOMA_METASTASIS_UP	0.03258	0.25715	0.46629	1.31065	73	RBMX|SNRPG|SMARCA5|TCOF1|XPO1|HSPA5|CMSS1|RFC4|IWS1|TARS1|NCBP1|ENY2|PHF14|CDK1|SRSF10|MSH6|NANS|NASP|PCNA|MRPL32|MCM6|GMPS|FAM98A|DDX18|PRIM2|RFC5|HTRA2|RBM33|PWP1|MCM4|MRPS16|NUDCD1|ARF4|SSR3|RRM2|PLOD2|HSPA4|SRP19|UGGT1|KNTC1|NCAPH
KANNAN_TP53_TARGETS_UP	0.03285	0.25847	0.5616	1.41086	25	LSR|FHL2|DCAF7|SCRIB|PDLIM4|DGKA|SURF1|BAK1|PCNA|GALE
DAZARD_UV_RESPONSE_CLUSTER_G1	0.03306	0.25927	0.51997	1.38057	38	RPS21|RPL37A|RPL30|RPL34|STK17B|COX17|RPS27|PDLIM5|RPL31|RPL38|RPS23|STAT6|NCBP2|HSP90AB1|NOL7|ANXA2|ERCC2|MVP|MYL6|OAS2|DYNLL1
KYNG_DNA_DAMAGE_BY_4NQO_OR_GAMMA_RADIATION	0.03316	0.25927	-0.58072	-1.62591	10	FGF2|EGFR|AGPAT1
HILLION_HMGA1_TARGETS	0.03333	0.25977	0.5242	1.38166	36	IRS1|RPS11|ERBB2|RPL21|AKT1|RPS3A|STAT3|RPS12|RPL13|IGF2R|ARAF|PCNA|HSP90AB1|EEF2|SLC25A5|RPL19|AKR1A1|COX5A|VCP|PSMA1
PEART_HDAC_PROLIFERATION_CLUSTER_DN	0.03377	0.26233	0.52098	1.37864	37	HMGA1|ZMYND11|LIG3|MCM5|NFIC|RBM14|S100A11|IFI16|MCM7|RIOK3|PA2G4|NBN|KATNA1|ILF3|DNPH1|IGHMBP2|EIF2AK2|MCM3|GRN|CTBP1|NUBP1|CUL1|ZNF330|KNTC1
WILLIAMS_ESR2_TARGETS_UP	0.03395	0.26288	-0.45868	-1.51223	17	KIF21A|NDRG3|TWF2|SEPTIN9|OXR1|ALG14|APOD|FAM234A|PIGK
AMIT_SERUM_RESPONSE_60_MCF10A	0.03422	0.26417	0.6131	1.42761	16	MBNL2|PDLIM5|STK38L|CYBRD1|MAGED2|CALD1|COBLL1|CCN1|FN1
LEIN_LOCALIZED_TO_PROXIMAL_DENDRITES	0.03491	0.26819	-0.53584	-1.58811	12	ANK2|SELENOW|MAP1B|MTCH1
JAZAERI_BREAST_CANCER_BRCA1_VS_BRCA2_DN	0.03508	0.26819	0.59497	1.42989	19	SFRP4|CD36|TRMT6|PDGFRB|POLR2A|RCL1|SBNO1|SRSF11|APEX1
YUAN_ZNF143_PARTNERS	0.03509	0.26819	0.63154	1.43094	14	LMO7|SAP18|PNN|HCFC1|YY1|DCAF13|RAVER1|RRP1B|BRD2|SNW1|RBM33|DIDO1|RUVBL1
MOOTHA_FFA_OXYDATION	0.03518	0.26819	-0.44922	-1.53119	19	LMF2|ACADS|ECI1|ACAT1
SASAKI_ADULT_T_CELL_LEUKEMIA	0.03546	0.2695	0.45215	1.28554	88	ARPC1B|PDCD10|SP1|CNN2|PPP1CA|HPGDS|HDAC1|PAWR|TMED3|HMGB2|MYO1D|FHL2|PARP1|DHCR24|RFC3|POLR2E|HMGN4|PPID|ATP2C1|IFI16|PCNA|RECQL|GCHFR|ATP5F1A|RBBP4|UBA52|NMI|ANXA2
GRAESSMANN_APOPTOSIS_BY_SERUM_DEPRIVATION_UP	0.0359	0.2706	0.4023	1.18796	234	MAX|RBMX|IRS1|RPL35|EXOSC1|LTBP2|CEBPB|PARP9|RPL30|ADAR|PRSS23|EBNA1BP2|OAS3|PDGFRB|PHIP|HSPA14|PES1|MEPCE|DCAF1|LOX|PARP12|PLP2|COL5A2|NCK1|HEATR1|RRP15|TRIM25|UBA7|OASL|PRELP|BGN|TUBB4B|PPP1R10|RCL1|ADI1|LIG3|THEMIS2|SHROOM3|TOR1AIP1|WDR4|SP100|HTATSF1|NOP58|TPBG|COL3A1|PPID|RPS18|INTS7|IRF9|MYD88|FBN1|TXNIP|MED28|RNF20|POLR3D|ZNF207|IKBKB|PSMB10|ABI3BP|AATF|NNMT|UBA52|ARFRP1|IGFBP4|PNPT1|PLEKH…
TARTE_PLASMA_CELL_VS_B_LYMPHOCYTE_UP	0.03594	0.2706	0.49031	1.34528	52	SEC61B|FUT8|HDLBP|CKAP4|PLOD1|PDIA5|CASP10|HSPA5|DDOST|TRAM1|MANF|NUCB2|PYCR1|RPN1|PRKCI|ANG|NEU1|HSP90B1|HYOU1|P4HB|MAN1A1|TMED10|SPCS2|ICAM2|ARF4|STT3A|HEXB|PDIA6|RPN2|PDK1|IGLV1-47|SSR1|GGCX|PLD3|FGL2|AARS1|TM9SF2|YIF1A|EMC2|PDXK
YAMASHITA_LIVER_CANCER_STEM_CELL_UP	0.03594	0.2706	0.6405	1.43167	13	MAPK13|PRKCD|ITGB5|PDGFRB|BAK1|ARPC5L
QI_PLASMACYTOMA_DN	0.03667	0.27525	0.4756	1.32115	62	SND1|MMP2|AEBP1|ITGB5|UCHL5|MFAP2|PTGIS|SVIL|COL5A2|P4HA2|DDOST|SPON1|ST14|TIMP1|TRIP6|MYBBP1A|NOL8|COL6A2|GANAB|P4HB|PPP2R5A|EIF4A1|IPO4|LBP|COL1A1|DNAJB11|CLIP1|SEC61A1|MYH14|SLPI|LZTR1|STT3A|LAMB1|CALU
PULVER_FOREY_PERTURB_ACCUMULATION_S	0.0372	0.27709	0.39552	1.173	278	TMEM199|ARPC1B|RPL32|RPS3|TMEM165|HDLBP|RPL34|RPL5|BAZ2A|MPHOSPH8|EPPK1|UCHL5|NTHL1|TCOF1|RFC2|RPL31|FKBP11|SELENOH|ARPC5|ARCN1|RFC4|NUP35|NSA2|RPS12|SPAG7|POLR1D|IWS1|RPS19|TOMM34|CPSF3|GTF3C1|GLYR1|STARD10|SLC1A5|UBN2|RPL23A|TXLNA|BUB3|ENY2|RFC1|VRK1|CHD3|POLD1|MON2|RABAC1|DHX36|GNL2|MRM3|UPF1|TOP1|FKBP9|PSMC3|RPS24|ZNF451|KAT7|SS18|RPL4|COPG2|G3BP1|CTTN|MAGED2|ZC3H18|NOL11|USF2|LRPPRC|ZC3H13|G…
CAIRO_PML_TARGETS_BOUND_BY_MYC_UP	0.03749	0.27709	0.62141	1.42667	15	EIF2A|NPM1|THBS1|PTMA|CAD|POLR3D|DDX18|DNPH1|EIF4E|LDHA|CUL1
PAL_PRMT5_TARGETS_UP	0.03752	0.27709	0.42859	1.23981	130	P3H3|PTPRK|PBRM1|POSTN|FMR1|HMGB2|SERF2|CARM1|SF3A3|MRPL20|SMARCE1|CXCL12|NUP35|TRIP13|DOCK7|ANP32B|ERH|CAPG|SRSF1|DNAJC13|PSMC3|NOP58|LAGE3|WTAP|RPA2|HMGN2|PDCD6IP|CSTF3|MRPL48|COL6A2|NONO|U2AF2|ARGLU1|NCBP2|PPA2|APEX1|CPNE1|CAVIN3|LSM3|TIA1|CHRAC1|TUFM|NUP88|IPO4|SET|LUC7L3|RARS2|ILF3|MCM2|PSMD6|NUP85|NFKB1|PRIM2|RFC5|SPCS2|MCM4|RBM3|STRAP|CTBP1|IRAK1|EVL|JPT1|FKBP4|SLIRP|HSPA4|HNRNPL
SCHAEFFER_PROSTATE_DEVELOPMENT_6HR_DN	0.0376	0.27709	0.39676	1.17545	265	THRAP3|KRT19|KRT8|OARD1|CNN2|SND1|PPP1CA|GOLGA4|SF3B2|PRRC2C|SDF2L1|PHF6|ITGB5|DNAJC1|CNPY2|TCF20|GOLPH3|SERF2|PTK7|PRKCSH|SART1|DERL1|PTGES3|PALLD|HSD17B7|RPS19|FGFR1OP2|NOC2L|MANF|GBF1|PPHLN1|DAZAP1|PFDN2|BRD4|MPRIP|SNRNP70|DENND2B|TXLNA|NUFIP2|MYO1B|CALR|DHX36|NUCKS1|LSP1|LLPH|PDIA4|MYBBP1A|CD2BP2|CREBBP|TASOR|BCLAF1|CD2AP|BZW1|DHX29|AHNAK|CALD1|NOL8|DIS3|SSH1|HSP90B1|DEK|RCOR1|EIF4B|NASP|ZC3H…
SESTO_RESPONSE_TO_UV_C5	0.03761	0.27709	0.53423	1.38416	31	CBFB|GTF3C2|CLINT1|MME|ABCC1|FAM120A|ZNF148|METAP1|NCOR2|RCOR1|SDC4|VGLL4|IQGAP1|EPS15|CKAP5|CLIP1
GARGALOVIC_RESPONSE_TO_OXIDIZED_PHOSPHOLIPIDS_TURQUOISE_UP	0.03766	0.27709	-0.39833	-1.43655	24	CLIP2|ARHGAP5|PRNP|SLC4A7|MAP1B|SLC25A25
MITSIADES_RESPONSE_TO_APLIDIN_DN	0.03771	0.27709	0.42357	1.22997	143	GCN1|SF3B1|SMC3|MBNL1|FUT8|CBFB|NFATC2IP|FAM20B|RBBP6|DDX46|SUPT16H|DERL1|EDEM3|PARP1|PDS5B|RFC4|PRPF8|DHCR24|HEATR1|EPRS1|HCFC1|CTNNA1|FAM120A|IMPDH1|TRIP13|CASP6|MCM5|NUCKS1|NUP205|TPR|ANKRD10|MSH6|DEK|EIF4B|CAD|NSDHL|SUMO3|ZC3HAV1|HNRNPR|SYK|PALM2AKAP2|GMPS|IQGAP1|UBE2G2|EIF4G1|CHD4|HDGF|HNRNPAB|NUP188|POLR2B|EIF3A|MCM2|JPT2|LYPLA1|SPEN|EIF2AK2|MCM4|IMPA2|DEPTOR|PRKDC|NDC1|CBX3|ELAVL1
MUELLER_METHYLATED_IN_GLIOBLASTOMA	0.03861	0.28289	0.6093	1.41875	16	KRT19|LSR|F11R|KRT17|SFN|S100A4|S100P|TES|LXN
MANNE_COVID19_NONICU_VS_HEALTHY_DONOR_PLATELETS_UP	0.03924	0.28666	0.4899	1.33801	50	PARP9|TPRN|MZB1|TEX10|HMGA1|RNF169|SERPINH1|PARP12|EPSTI1|SNRPA1|SRSF7|PFDN2|MVB12A|PPP6R2
BHATTACHARYA_EMBRYONIC_STEM_CELL	0.03952	0.28779	0.49388	1.34396	48	KRT8|DSG2|GNL3|HMGB2|HMGA1|SERPINH1|RSL24D1|RPL7|EPRS1|RPLP0|SRSF7|NPM1|CDK1|RPS24|RPL4|RCC2|NASP|BRIX1|RPL6|DDX21|EIF4A1|SET|HNRNPAB|SSB|SEPHS1|RPL24|HSPA4|MTHFD2|CALU|IMPDH2|PSMA3|SNRPF|FABP5|CRABP1|MGST1
BHATI_G2M_ARREST_BY_2METHOXYESTRADIOL_DN	0.04021	0.29194	0.49758	1.34437	45	RPS2|CLIC6|RPL34|RPL12|ZFAND1|BAG1|EIF2S3|CRTAP|RPL31|EPRS1|RPL3|DCN|DENND2D|NOA1|HERPUD1|PYCR1
COLDREN_GEFITINIB_RESISTANCE_DN	0.04055	0.2927	0.46272	1.2989	71	KRT19|LMO7|MAPK13|PRKCD|LSR|NPNT|EPPK1|CDH1|RBM47|MYO1D|VAMP8|S100A16|PPL|SRPX2|SVIL|HSD17B7|TBC1D8B|MYO6|STARD10|ST14|ATP5IF1
HAHTOLA_MYCOSIS_FUNGOIDES_SKIN_UP	0.04055	0.2927	0.43293	1.24553	113	HNRNPA1|RPS21|TXNDC5|SF3B1|HPGDS|LMCD1|RBM25|SAFB|FBLN1|RBM15|ANXA11|SUPT16H|PDCD4|LBH|SRRM1|ARL6IP4|MPRIP|SNRNP70|SRSF3|ERH|NME3|SAFB2|PDIA4|RPN1|PRKCI|HLA-DQA1|PPIH|EHD4|TXNIP|RECQL|CASP1|RPL23|APEX1|UPF2|RBBP4|SRSF9|SP3|SART3|CIRBP|CERS2|EIF3A|JUND|SERPINF1|P4HA1|UBE2Z|IFT20|SNX6|PWP1|HNRNPU|SUZ12|NSL1|DAB2|ATG12|ELAVL1|CTBP1|PFN1|GSN|SREK1|FXR1
BARRIER_CANCER_RELAPSE_TUMOR_SAMPLE_UP	0.04067	0.2927	0.67352	1.42047	10	PDCD10|ZFAND1|MRPL24
MIKKELSEN_IPS_LCP_WITH_H3K4ME3	0.04113	0.29516	0.48598	1.33338	52	DAPK3|TBC1D10C|PCOLCE|PTPN6|ZMYM2|OAS3|ARAP1|PDGFRB|SEPTIN1|GPSM3|EMILIN1|MARK2|SUSD2|SERPINB9|ANGPTL2|CAPG|MUC1
NAKAYAMA_SOFT_TISSUE_TUMORS_PCA1_UP	0.04156	0.29739	0.49179	1.33826	48	THBS2|FAP|FHL2|NCF4|SRPX2|SIGLEC1|DCN|MME|TIMP1|S100A4|HLA-DRA|HLA-DQA1|MRC1|THBS1|NNMT|ARHGAP15|LUM|BIN2|FCGR2B|HLA-DQB1|HLA-DPA1|ECM1|GPNMB|EFEMP1|IFI30|ISG20|CFH|F13A1|C1S
VERRECCHIA_RESPONSE_TO_TGFB1_C2	0.04177	0.29796	0.6059	1.41084	16	TIMP3|JUP|RHOC|TIMP1|COL6A3|MMP14|COL3A1|COL6A1|FN1
LINDVALL_IMMORTALIZED_BY_TERT_UP	0.04219	0.29983	0.51348	1.35879	37	ARPC1B|KRT18|MTREX|HMGA1|ANXA11|FKBP11|POLE4|DENND2B|PAPSS2|IGF2R|FDFT1|CALD1|CTSZ|LUM|SNX9
MA_RAT_AGING_UP	0.04234	0.29983	0.47846	1.32283	58	RPL30|RPL5|RPL12|RPS3A|RPL7|RPL18A|RPS12|RPLP0|OASL|C15orf48|TIMP1|CAPG|S100A4|RPL8|HK2|RPS24|TXNIP|SDC4|EEF1A1|RPS20|EEF2|RPLP1|PGLYRP1|RPS6|RGCC|SERPINB1|OAS1|RACK1|GPNMB|SLPI|TMSB4X|LTBP1|HLA-F
LIAO_METASTASIS	0.0424	0.29983	0.39964	1.18087	238	SHC1|MAPK13|CTHRC1|SELENOM|NPNT|TMEM165|HMGB3|HDAC1|CPSF1|TOR1AIP2|MBNL1|ATXN2L|TCIRG1|ASPH|AEBP1|CKAP4|ITPR3|GPX8|FBLN1|FNDC3B|HMGA1|SERPINH1|PES1|FBLIM1|BOP1|MTHFD1L|REXO4|PTGES|TMED9|TRIP10|CHD2|ALDH18A1|PLP2|SMARCE1|DDOST|BRD9|MARS1|ARHGEF1|FAM50A|TNIP2|SCRIB|TRIP13|ARHGAP4|ST14|SBNO1|THEM4|GYG1|TPD52L2|CAPG|YARS1|PDIA4|PRRC2A|HLA-DQA1|ZMYM3|SF3A2|ANKRD10|SPON2|RCC2|SCFD1|TPM2|RAVER1|LRPPRC|P…
MEBARKI_HCC_PROGENITOR_WNT_UP_BLOCKED_BY_FZD8CRD	0.043	0.30324	0.50594	1.35058	40	PSTPIP2|CRISPLD2|THBS2|PRSS23|TPM4|FHL2|TCOF1|SRPX2|CDCP1|COL5A2|DCN|CHPF2|PDLIM7|DPT|COL3A1|NXN|FBN1
SIMBULAN_PARP1_TARGETS_UP	0.04325	0.30412	0.59934	1.41361	17	TIMP3|MFAP5|ANXA3|MGP|DCN|CTTN|TIMP2|EEF2|IGFBP4
KYNG_RESPONSE_TO_H2O2_VIA_ERCC6	0.04352	0.30468	0.63084	1.41008	13	CUX1|RPL21|RPL31|RPL7A|DNAJB1|RCC1
CARRILLOREIXACH_HEPATOBLASTOMA_VS_NORMAL_HYPOMETHYLATED_AND_UP	0.04358	0.30468	0.4522	1.27989	81	SULF1|THBS2|FAP|CLIC1|NUP93|FBLN1|HMGB2|PTK7|MYO1D|PDGFRB|NOTCH3|RPS3A|MGP|RPS12|MME|SLC1A5|COL12A1|NPM1|CHD3|COL6A3|CDK1|RPL8|HK2|TSPAN13|SMARCC1|DHX9|HNRNPA3
MISSIAGLIA_REGULATED_BY_METHYLATION_DN	0.04372	0.30482	0.46472	1.30017	68	HNRNPA1|RBMX|HMGB3|FUT8|RNASEH2A|MDC1|HMGB2|FBL|RFC4|LIG1|SMC4|RCC1|ANP32B|SRSF3|MCM5|CDK1|MSH6|HMGN2|DEK|CAD|GMPS|HNRNPAB|EXOSC8|ILF3|IFT20|DNMT1|RFC5|HMGB1|PCBP2|PRKDC|MICU1|LMNB1|SMC1A|HNRNPL|SNRNP40|CSE1L|KNTC1|NCAPH|HAT1|POLD2|RPA3
ZHENG_GLIOBLASTOMA_PLASTICITY_UP	0.04385	0.30482	-0.25922	-1.22073	82	ALDH1L1|PLPP3|GNAO1|MBP|CHL1|HSPB8|NCDN|TUBA4A|CPPED1|NES|PRKAR1B|TMOD1|RAB29|A2M|VWA1|LYN|CAMK2D|TRIM2|ACOT7|SERPINB6|JAG1
PATIL_LIVER_CANCER	0.0443	0.30706	0.38584	1.14975	338	SHC1|STK24|PTBP3|RAB11FIP1|RPL30|UBR5|PRRC2C|PYGO2|RPS5|CD46|HMGA1|PDGFRB|UCHL5|VARS1|FAM136A|U2SURP|CRTAP|TCOF1|SUPT16H|LSM4|TRMT1L|NOTCH3|XPO1|RPS16|FKBP11|PARP12|RFC4|BCAT2|HNRNPA2B1|ALDH18A1|PLP2|COL5A2|SF3B4|TBL1XR1|DDOST|SNRPA1|RPS19|DCAF7|HCFC1|AP1S1|TPD52|TRMT61A|NUP155|TRIP13|UBN2|RHOC|SMC4|NELFE|LIG3|RPRD2|NPM1|CPSF2|MCM5|SCAMP3|GLA|POLD1|CALR|TIMP1|EIF3E|NUCKS1|CAPG|FEN1|SQLE|CDK1|ACBD…
NOUZOVA_TRETINOIN_AND_H4_ACETYLATION	0.04472	0.30845	0.4479	1.27274	87	THRAP3|NOL6|PDCD10|BANF1|PRRC2C|THUMPD3|ZC3H4|ZFPL1|RALY|YTHDC1|CDC123|SPAG7|MARK2|NUP155|NELFE|RSRC2|DDX39B|MBD1|MYOF|ORC4|RECQL|RNF20|TXNL1|PNPT1|DMAC2|FBXO38|CDKAL1|GOSR1|SELENOK|PSMC4|SEC23B|GOLGB1|CWF19L1|NSRP1|OS9|CHMP4B|EIF3H|HCK|ENSA|CAP1
POS_HISTAMINE_RESPONSE_NETWORK	0.04481	0.30845	0.59685	1.40774	17	CEBPB|EMILIN1|IGF2R|G3BP1|GABPB1|ACP3|NNMT|MACROH2A1|FBLN5|TAX1BP3
SCHLOSSER_SERUM_RESPONSE_UP	0.04487	0.30845	0.46913	1.30316	62	ZBTB7A|PCOLCE|PTPN1|RALY|STXBP2|STAT3|DCAF7|NR2F6|AP1S1|GPSM3|CRABP2|RPRD2|NME3|CAPG|KMT2B|RELA|PCYT1A|BTF3|S100A11|STAT6|SNX1|USP4|BRD2|ERCC2|ICAM3|JUND|CSK
DORN_ADENOVIRUS_INFECTION_48HR_DN	0.04581	0.31401	0.58899	1.40402	18	KRT19|FUBP1|MFAP2|FHL2|JUNB|EWSR1|SRSF1|MAP2K3|CCN1|SRSF5|SYNCRIP
DIRMEIER_LMP1_RESPONSE_EARLY	0.04614	0.3154	0.55765	1.3817	23	NFKB2|RPS16|JUP|HERPUD1|JUNB|SEC24C|EEF1A1|HSP90AB1|EEF2|NFKBIE|JUND|HMGCS1|RPS10|ICAM1|LCP1|MCL1
BENPORATH_OCT4_TARGETS	0.04651	0.31625	0.42723	1.23455	126	RPL32|KIFBP|UBR5|GTF3C4|SLC4A1AP|MMP2|SULF1|THBS2|MAN2C1|TCF20|CDH1|HMGB2|WDR70|PTPN2|RPS3A|STAT3|CDC123|ARPC5|JUP|GTPBP3|TBL1XR1|DBR1|DNAJC9|NCBP1|OLFML3|BUB3|COL12A1|PARD3|NUCKS1|PRPF38A|NPLOC4|EXOSC9|MAGED2|PHF8|RPS18|PPP2R1B|IFI16
WEIGEL_OXIDATIVE_STRESS_BY_TBH_AND_H2O2	0.04653	0.31625	0.55389	1.38144	24	HDAC1|ITGB5|SPINT2|RPL13A|CTNNA1|SF1|BAK1|PPP1R8|SRF
ABE_VEGFA_TARGETS_2HR	0.04672	0.31668	0.60136	1.40027	16	CUX1|PRKCD|DAPK3|PPL|HERPUD1|NELFE
WATANABE_RECTAL_CANCER_RADIOTHERAPY_RESPONSIVE_UP	0.04749	0.32101	0.4529	1.27742	77	PRKCD|GOLGA4|CBLB|CDH1|RPS27|PDXDC1|RPL38|DDX27|RPL13|DRG1|RPS13|SURF1|UBE4B|HMGN4|TPR|LAGE3|PPID|TERF2IP|NELFA|EEF1A1|PPP2R5A|XRCC5|USP4|POLR2K|CUL4B|NFKB1|ZBED1|IMPA2|MRPL12
FIGUEROA_AML_METHYLATION_CLUSTER_5_DN	0.04861	0.32618	0.66598	1.40457	10	TXNDC5|FMOD|CD48|NUDT21
BLANCO_MELO_COVID19_SARS_COV_2_INFECTION_A594_CELLS_DN	0.04863	0.32618	0.59867	1.394	16	TXNDC5|SFRP4|KRT8|SDF2L1|DHCR24|OLFML3|MCM5|FEN1|SLC25A10
BURTON_ADIPOGENESIS_3	0.04865	0.32618	0.51367	1.34954	35	HMGB2|CSTF2|MCM5|FEN1|CDK1|CD4|BZW1|ILF2|RNASEH2C|DCK|NASP|PCNA|MCM7|MCM2|NUP85|MNDA|DNMT1|RFC5|MCM4|MCM3|MAN2A1|RRM2|NCAPH|IMPDH2
DORSAM_HOXA9_TARGETS_DN	0.0491	0.32787	0.57852	1.39035	19	KRT18|CD36|RBBP6|SRP72|SERPINB9|JUNB|SBNO1|TPR|SDC4|SRSF11
HOEBEKE_LYMPHOID_STEM_CELL_DN	0.04919	0.32787	0.49012	1.32735	46	BZW2|RPL35|CEBPB|HMGB3|ACTR2|RPS27L|ELF1|FHL2|RPS27
MULLIGAN_NTF3_SIGNALING_VIA_INSR_AND_IGF1R_UP	0.04942	0.32787	0.60786	1.39556	15	SRSF2|GNL3|EBNA1BP2|NOP56|MRPL20|RCL1
MATTIOLI_MULTIPLE_MYELOMA_WITH_14Q32_TRANSLOCATIONS	0.04944	0.32787	-0.47532	-1.49117	14	GYPC|SORT1|PYGB|DPYSL2|GNAQ|CD99|ABLIM1
SCHEIDEREIT_IKK_INTERACTING_PROTEINS	0.04968	0.32856	0.53882	1.37056	27	IRS1|CASP8|NOTCH3|BCL10|TANK|CREBBP|RELA|PRKCI|MAVS|RIPK1|DOK1|VAV1|EIF2AK2|RPS6KA1|TRAF2
SCHLOSSER_SERUM_RESPONSE_DN	0.05	0.32975	0.37805	1.13182	431	HNRNPA1|KRT19|MBD2|SEC24D|PTPRK|PDCD10|SF3B1|SEC61B|GOLGA4|ACTR2|ISG20L2|MBNL1|PRRC2C|COIL|FMR1|COPB1|BAZ2A|CAPZA1|TCF20|FBLN1|USO1|SNRPG|SMARCA5|SNRNP200|DDX5|DDX46|EIF2S3|CD55|YTHDC1|CDC123|PAIP1|UBE2J1|ZMYND11|HSPA5|ARCN1|PDS5B|HNRNPA2B1|SMARCE1|KNOP1|NSA2|CLINT1|DCTN6|MRPS27|PPWD1|EP300|TRAM1|SRRM1|TPD52|SUB1|ITSN2|TRAF3IP3|SELENOF|SMNDC1|EED|ERH|RBM34|PEX19|STK3|TOR1AIP1|HMCES|FDFT1|SQLE|TOX…
MEISSNER_BRAIN_HCP_WITH_H3K4ME3_AND_H3K27ME3	0.05019	0.33018	0.39894	1.17732	228	FBLN2|PSTPIP2|PTPRK|ZBTB7B|RAB11FIP1|DSG2|CNN2|NPNT|CRISPLD2|HMCN1|SVEP1|PAWR|ERBB2|CLIC6|CGAS|CBFB|ITGB5|PDLIM1|PRSS23|F11R|ITPR3|PODN|LLGL2|SDC1|CDH1|STK17B|OCLN|FHL3|PPL|KIAA1217|PDLIM5|PTGIS|LOX|TP53I11|SVIL|MYO5B|AGPAT2|HTRA1|CXCL12|FOXP4|TUBA1C|TRIM25|TNFAIP8|PLEKHF1|PRKG1|SLC1A5|RHOC|SMC4|LDLRAP1|SPON1|COL12A1|ST14|THEMIS2|SHROOM3|CDK1|MTUS1|HK2|MMP14|TPBG|AHNAK|S100A11|COPZ2|NXN|SYNGR2|VA…
LEI_MYB_TARGETS	0.05051	0.33133	0.40803	1.19384	179	TIMP3|HNRNPA1|KRT19|KRT8|CEBPB|KRT18|ACTR2|MDK|RPS15A|PRSS23|FAP|KRT17|AP1G2|ITPR3|CDH1|DPF2|PPL|FHL2|SFN|ANXA3|PALLD|PTTG1IP|JUP|DNAJB1|ATP2A3|ANP32B|CRABP2|PRPF40A|NXF1|COL6A3|MUC1|FEN1|CTCF|TRIP6|ACBD3|S100P|POR|MYL9|PSMD10|MAGED2|PPID|FBP1|STAT6|PUF60|MRPL28|PCNA|RARS1|EEF1D|APEX1|KTN1|PALM2AKAP2|MCM7|NNMT|GFUS|FN1|XRCC5|LUM|BRD2|CLEC11A|IDI1|ANXA2|PCBP1|PSMD5|EIF4E2|MCM2|GOSR1|NRDC|FLOT1|MRP…
IIZUKA_LIVER_CANCER_PROGRESSION_G1_G2_DN	0.05089	0.33267	0.55959	1.37693	22	GOLGA4|ATXN2L|DICER1|PRPF40A|TPD52L2|RPN1|ADNP|PSME4|EIF4G1|SP3|GORASP2|IMPA2|SFPQ|TSC22D2|FDPS
GENTILE_UV_RESPONSE_CLUSTER_D9	0.05098	0.33267	0.62368	1.39408	13	UBR5|PRRC2C|DNAJB1|CD2AP|PALM2AKAP2|RRS1|IDI1|TRIM32
WESTON_VEGFA_TARGETS	0.05137	0.3328	0.50048	1.33601	40	KRT18|MMP2|POSTN|FAP|FHL3|MGP|BGN|COL6A3|PRKCI|FBP1|HEXA|SDC4|GCHFR|GALNT1|COL6A1|NNMT|SP3
PELLICCIOTTA_HDAC_IN_ANTIGEN_PRESENTATION_UP	0.05139	0.3328	0.48293	1.31709	49	COPA|COPB1|COPG1|HSPA5|TMED9|COPB2|GOLPH3L|HERPUD1|CALR|PDIA4|COPG2|PSMD10|HSP90B1|GOPC|TMED10|YIPF5|PSMD6|COPE|PSMC4|POMP|SEC22B|BCAP31|PSMD9
ALCALAY_AML_BY_NPM1_LOCALIZATION_DN	0.05141	0.3328	-0.26703	-1.2327	76	CDKN2C|GNG7|SORL1|GYPA|GYPC|ALDH4A1|ANK1|ENDOD1|S100B|HAAO|CYFIP2|DAAM1|SERPINB6|SEPTIN9|ACAT1|OTULINL|PLXNC1
FURUKAWA_DUSP6_TARGETS_PCI35_UP	0.05172	0.3332	0.56536	1.381	21	PARP9|RCN3|MDK|KRT17|PYCARD|C15orf48|THEMIS2
TIEN_INTESTINE_PROBIOTICS_2HR_UP	0.05174	0.3332	0.57666	1.38589	19	RPS11|LRRFIP1|RPS3A|RPLP0|FAM120A|EPHB4|EEF1A1|RPL23|RPS6|PTK2
FISCHER_G1_S_CELL_CYCLE	0.05203	0.33356	0.47913	1.31458	52	SP1|TAF15|ASPH|MBNL2|RFC2|RFC4|MCM5|FEN1|MSH6|RPA2|PEX11B|NASP|PCNA|ARGLU1|MCM6|CCN1|ZRANB2|MRC2|JUND|MCM2
SENESE_HDAC2_TARGETS_DN	0.05212	0.33356	0.4867	1.32105	47	TIMP3|MFAP5|EFEMP2|PDLIM1|KRT17|OCLN|LBH|LOX|JUP|COL5A2|NEXN|OLFML3|LSP1|FKBP9|SQLE|S100A4|MYL9|COL3A1|MPP7|THUMPD1|LUM|ALDH3B1|BCAM|COL1A1|TNS3
CUI_TCF21_TARGETS_2_UP	0.05231	0.33356	0.4075	1.19231	179	BZW2|CTHRC1|KRT8|RCN3|KRT18|LSR|HMGB3|BANF1|EXOSC5|MDK|POSTN|CCDC80|COMP|FAP|RPL12|SMCHD1|FMOD|EMG1|MFAP2|LSM4|MGP|SELENOH|ALDH18A1|PLCH1|DCN|MRPS27|ISLR|DNAJC9|PDLIM4|STARD10|SNRNP70|SPON1|PAPSS2|PYCR1|MCM5|POLD1|RFC3|LSP1|DCTPP1|MAPKAPK3|CDK1|MISP|MRPL9|COL3A1|RNASEH2C|PPA1|RCC2|POLE3|ZNRD2|COL6A2|HMGXB4|RRP1B|CAD|SUMO3|HNRNPR|APEX1|MCM7|COL6A1|FN1|LSM3|LUM|CLEC11A|PA2G4|LBP|EXOSC8|SERPINF1|COL…
CHANGOLKAR_H2AFY_TARGETS_UP	0.0524	0.33356	-0.3785	-1.38279	25	TMCC3|ITPK1|SLC44A1|SERPINA6|GNAQ|SDR39U1|PTGFRN|CMTM4|TMEM70
ACEVEDO_LIVER_TUMOR_VS_NORMAL_ADJACENT_TISSUE_DN	0.05253	0.33356	-0.23456	-1.17537	112	NDRG2|DENND4C|SELENOW|PRNP|CDH2|MFN2|GSDME|CYFIP2|ACADS|RAP1GAP|KIAA2013|PEX3|HDHD2|GLUD1|A2M|VPS37B|ATP6V1B2|PVR|FCN3|ABCB7|PDSS2|AZGP1|C3|PON1
HOLLEMAN_PREDNISOLONE_RESISTANCE_B_ALL_UP	0.05268	0.33356	0.59544	1.38647	16	SMARCB1|CTCF|MED28|SUMO2|HNRNPR|WAC|HDGF|NTAN1|PCBP1|UBE2Q1|HNRNPUL1
NIKOLSKY_MUTATED_AND_AMPLIFIED_IN_BREAST_CANCER	0.05275	0.33356	0.51668	1.34787	33	ZFC3H1|FABP4|SIGLEC1|ARFGEF2|TRIM25|NUFIP2|DCAF13|NSMCE2|SAMD9|IKBKB|ARFRP1|SYTL2
ZHOU_TNF_SIGNALING_4HR	0.05294	0.33386	0.52999	1.35984	29	RPL10|SF3A3|PTGES|PLP2|FAM50A|PPP1R10|RPS8|RPS23|TPR|FBN1|EEF2|GDI2|CCN1|RPL27A|NFKB1|MYL6|MAN2A1|NCL|PSMB8|TNIP1
HOLLEMAN_VINCRISTINE_RESISTANCE_B_ALL_DN	0.05321	0.33409	0.63519	1.39276	12	RPS11|RPS15A|PDLIM1|RPL12|RPS12|S100A13|TMSB10|LSM3|RPLP2|HNRNPU
RASHI_RESPONSE_TO_IONIZING_RADIATION_3	0.05325	0.33409	0.54507	1.36934	25	FAM136A|ABCC1|POLR2A|AKAP8|CREB1|SPR|SART3|EPS15|SNW1|UBAP2L|IMPA2|SFPQ|TRABD
HELLER_HDAC_TARGETS_SILENCED_BY_METHYLATION_DN	0.05344	0.33443	0.42452	1.2252	122	TXNDC5|SEC24D|MAPK13|CEBPB|RPL10|MBNL1|SULF1|ITGB5|SDC1|ELF1|LIMD2|SERPINH1|FKBP11|UBE2J1|PMM2|DNAJB1|SRSF7|HERPUD1|ANP32B|TRAF3IP3|ST14|NFIC|S100A11|COPZ2|STAT6|IFI16|USF2|HSP90B1|CD48|STAG2|CASP1|SUMO3|UCK2|PSMB10|JMJD1C|WIPF1|ALDH3B1|HDGF|CERS2|ILF3|TNS3|ZMYND8|OAS1|LRRC41|HERC4|SPCS2|OAS2|CLIC2|DEPTOR|HNRNPUL1|MRPS15|RBM3|FMNL1|DOCK10|IRAK1|NSMAF
BRUECKNER_TARGETS_OF_MIRLET7A3_DN	0.05388	0.33575	0.49096	1.32415	44	RAB34|PRSS23|FLNB|ACTR3|ANXA3|LBH|PTGES|RPL7A|TRAM1|BZW1|CALD1|GALNT1|LACTB|NNMT|FN1
WU_HBX_TARGETS_2_UP	0.05392	0.33575	0.5942	1.38359	16	HMGB2|PDS5B|MAP2K3|CASP4|UCK2|SLC25A5
SAMOLS_TARGETS_OF_KHSV_MIRNAS_DN	0.05411	0.33604	0.54434	1.3675	25	IRS1|FHL2|SPINT2|STAT3|FKBP11|TPD52|THBS1|C11orf58|IFI16
ENK_UV_RESPONSE_KERATINOCYTE_UP	0.05469	0.33883	0.38807	1.15259	293	RPS21|RPS11|RPL35|MAPK13|KRT8|CEBPB|POLB|RPS3|SND1|PPP1CA|KRT18|BANF1|RPL10|TCIRG1|RPL28|TMED3|AP1G2|RPS5|RPL12|RALY|HMGA1|STK17B|EIF3F|VAMP8|PRPF19|RBBP6|FHL2|NTHL1|STX11|YTHDC1|RFC2|MGMT|STXBP2|FAU|RPL18|SSR4|API5|JUP|DRAP1|RPL18A|RAE1|LIG1|SF3B4|LGMN|CIB1|FAM50A|RPL29|POLR2A|PDLIM4|SF3A1|SURF1|TUBB4B|MPG|CRABP2|NXF1|RFC1|JUNB|SCAMP3|GLA|SUPT4H1|RABAC1|CAPG|MUC1|RPN1|TMF1|EIF6|RPL8|CD4|NOP2|JTB…
LI_WILMS_TUMOR_VS_FETAL_KIDNEY_2_DN	0.05492	0.33934	0.55573	1.36742	22	TIMP3|ERBB2|SDC1|CDH1|GPC4|THBS1
DAZARD_RESPONSE_TO_UV_NHEK_UP	0.05567	0.34261	0.43604	1.24681	97	RPS21|RPL37A|RPS2|RPL30|RPL34|RALY|STK17B|COX17|H1-10|RPS27|STXBP2|PDLIM5|RPL31|API5|RPL38|SURF1|TUBB4B|JUNB|CTCF|RPS23|STAT6|NEU1|NCBP2|GCHFR|HSP90AB1|TYMP|CCN1|GFUS|NOL7|PCK2|BRD2|MNAT1|ANXA2|ERCC2|JUND|MVP|MYL6|OAS2|RACK1|DYNLL1|TAGLN|PFN1|RPSA|HEXIM1|CYBA|HLA-F
KYNG_ENVIRONMENTAL_STRESS_RESPONSE_NOT_BY_GAMMA_IN_OLD	0.05572	0.34261	0.59274	1.3802	16	PRSS23|TP53I11|TAF10|CTNND1|GNPNAT1|EIF3L|CTCF|HLA-DQA1
MARTINEZ_RB1_AND_TP53_TARGETS_DN	0.05589	0.34279	0.39001	1.15646	275	THRAP3|MAX|TIMP3|MRPL52|FBLN2|RPS21|LTBP2|CUX1|CEBPB|FUBP1|RPL37A|LSR|GOLGA4|SMARCD2|SF3B2|PCOLCE|HOOK2|DUS1L|MTREX|RPL21|RPL34|SUPT6H|KRT17|ITPR3|MAN2C1|TCF20|HMGA1|SNRPG|VAMP8|RBBP6|SCAF11|RPL27|CALHM5|CPSF4|RPL31|PTTG1IP|SAP18|ZMYND11|EPRS1|EFTUD2|MIF4GD|RPS25|MRPL39|SRRM1|POLR2A|TRIP13|PRELP|SPON1|UBLCP1|ST14|LIG3|JUNB|ZNF148|SRSF3|CALR|EIF3E|SAFB2|ATP5IF1|RPS8|RAB6A|RPS24|KAT7|TPR|MISP|NCOA5…
PODAR_RESPONSE_TO_ADAPHOSTIN_DN	0.0562	0.34356	0.65657	1.38472	10	SDC1|FDFT1|HK2|RRP1B|DHCR7|IDI1
HOLLMANN_APOPTOSIS_VIA_CD40_DN	0.0563	0.34356	0.41253	1.20152	154	BZW2|CPOX|PPP1CA|AEBP1|PDLIM1|ZAP70|FNDC3B|PYCARD|CRELD2|SERPINH1|SPINT2|SEC23IP|PARP12|MX2|SMARCE1|TARS1|APBB2|CTNNA1|DENND2D|TRAM1|GTF3C1|SUB1|CASP6|RRBP1|TOR1AIP1|RPN1|TRIP6|RPL8|UGDH|CYB5R2|ANKRD10|S100A11|NXN|MYD88|TES|BRD3|GSDMD|NPC2|TIMM9|CASP1|CASP4|EEF1D|PPA2|LXN|ZC3HAV1|NADK|MIPEP|GFUS
DAVICIONI_PAX_FOXO1_SIGNATURE_IN_ARMS_UP	0.05665	0.34482	-0.4106	-1.40925	20	ANK2|PRKCA|INPP1|TMX4|COL18A1|ABAT|MET
NAKAMURA_ADIPOGENESIS_EARLY_DN	0.05698	0.34599	0.55419	1.36363	22	TIMP3|RAI14|POSTN|THBS2|PRSS23|LOX|STK38L|CALD1|ABI3BP|CCN1
ZHENG_GLIOBLASTOMA_PLASTICITY_DN	0.05736	0.34745	-0.36902	-1.35783	26	CRYAB|NDRG2|CSPG4|SORL1|ITGA7
WU_HBX_TARGETS_1_DN	0.05776	0.34896	0.61794	1.38124	13	PRKCD|PDS5B|PRKCI|MAP2K3
NIKOLSKY_BREAST_CANCER_20Q12_Q13_AMPLICON	0.0582	0.35075	0.47271	1.30084	54	RPS21|CEBPB|PTPN1|NELFCD|RAE1|ARFGEF2|CSTF1|SYS1|TOMM34|PARD6B|TPD52L2|ADNP|MRGBP|LSM14B|PSMA7|SDC4|OGFR|RTF2|MTG2|CTSZ|ARFRP1|HELZ2|STK4|ZMYND8|GMEB2|PRPF6|DPM1|PFDN4
ZAMORA_NOS2_TARGETS_UP	0.05837	0.35092	0.49508	1.32377	41	KRT19|HMGB2|DNAJB1|LIG1|POLR1D|NELFE|EED|MCM5|SUPT4H1|FEN1|PPA1|EEF1B2|PCNA|MCM6|EIF4E2|MCM2|SMAD2|GTF2F1|RACK1|MCM4|PABPC4
KOKKINAKIS_METHIONINE_DEPRIVATION_96HR_UP	0.05865	0.35176	0.46679	1.29205	59	TIMP3|SHC1|POLB|MMP2|ERBB2|PDGFRB|MGMT|DCN|MARS1|CASP6|TANK|BGN|IGF2R|TIMP1|FDFT1|CREBBP|POLR2E|MYD88|IFNGR1|RAD23B|TIMP2|CASP1|IGFBP4|LUM|PLAUR|IDI1|UMPS
RHODES_CANCER_META_SIGNATURE	0.05927	0.35463	0.47694	1.30262	50	HDAC1|FAP|RFC4|HNRNPA2B1|COPB2|TARS1|MANF|MRPL3|CDK1|ILF2|NUP205|G3BP1|IARS1|NONO|HSP90B1|PTMA|NCBP2|GFUS|MMP9|PSMC4|MCM3|CBX3|RBM4|LDHA|MTHFD2|HSPE1|SNRPF|EIF4A3|COL1A2|SSR1
DACOSTA_UV_RESPONSE_VIA_ERCC3_DN	0.05989	0.35746	0.37287	1.11856	482	MICAL2|IRS1|MBD2|N4BP1|SEC24D|STK24|CUX1|PTPRK|FUBP1|TAF15|GOLGA4|UBR5|SMC3|MBNL1|ZC3H14|FUT8|NUP153|PRRC2C|PAWR|ZC3H4|HIRA|THBS2|MTREX|RBM39|CBFB|GTF3C2|PTPN1|CBLB|ZMYM2|SMCHD1|NUP98|BTAF1|DNMBP|PHIP|LRRFIP1|SMARCA5|FLNB|THOC2|U2SURP|MAPK14|PTPN2|STAG1|CASP8|PDLIM5|XPO1|PAIP1|DOCK9|ZMYND11|PMM2|PDS5B|CTBP2|COL5A2|YTHDF3|CXCL12|NCK1|CRYBG3|LARP4|CLINT1|APBB2|PARN|YY1|DICER1|SRSF7|TNFAIP8|GBF1|ABC…
CHIARETTI_ACUTE_LYMPHOBLASTIC_LEUKEMIA_ZAP70	0.06037	0.35825	0.50154	1.32718	37	ZAP70|TCF20|CASP10|ANXA11|CASP8|CTNND1|AIP|DGKA|KMT2B|TRIP6|CDK9|PI4KA
LEE_LIVER_CANCER_DENA_DN	0.06047	0.35825	-0.36734	-1.35167	26	NDRG2|SLC25A13|EHHADH|AASS|PON1|EPHX2|ACOX1|ALDH3A2
JIANG_AGING_HYPOTHALAMUS_DN	0.06047	0.35825	-0.36686	-1.34991	26	CAMK2G|DNM1|PRKACB|ATP6AP1|GDI1|CANX|ATP6V1E1
LEE_AGING_MUSCLE_UP	0.06207	0.36685	0.54673	1.35465	23	MFAP5|DDX5|HTRA1|SMARCC2|BUB3|U2AF2|TGFB1I1
AMIT_EGF_RESPONSE_60_MCF10A	0.06283	0.36964	0.63949	1.37542	11	MGMT|PDLIM5|JUNB|MAGED2|CALD1|CCN1|RANBP3
EGUCHI_CELL_CYCLE_RB1_TARGETS	0.06284	0.36964	0.65136	1.37373	10	HMGB2|SMC4|MCM5|FEN1|MCM6|MCM7|MCM2|MCM4|MCM3
SHEPARD_CRASH_AND_BURN_MUTANT_DN	0.06312	0.36965	0.47256	1.29655	52	MBD2|FUBP1|MDK|HMGA1|LGMN|PLEKHF1|KHDRBS1|ANP32B|BUB3|CDK1|MTUS1|NUMA1|DEK|CDC27|DDX17|SLAIN2|TMEM263|GOLGB1|PRIM2|SYNCRIP
LAIHO_COLORECTAL_CANCER_SERRATED_DN	0.06314	0.36965	0.49007	1.31501	42	RPL37A|CCDC9|STX3|FMR1|MPHOSPH8|NFATC2IP|RPL18|HGH1|SMARCC2|KDM5C|BRD1|SRRM2|PRRC2A|SCAF4|PHF8|CPNE1|DLGAP4|PEX5
ROSTY_CERVICAL_CANCER_PROLIFERATION_CLUSTER	0.06337	0.37	0.50482	1.32629	35	MAPK13|DSG2|HMGB2|HMGA1|LSM4|TRIP13|SMC4|FEN1|CDK1|PCNA|TMSB10|DPP3|MCM2|MCM4|MRPS15|LMNB1|JPT1|RRM2|ANP32E|NCAPH|EIF4EBP1
WHITFIELD_CELL_CYCLE_G1_S	0.06351	0.37	0.48032	1.30373	47	TAF15|SDC1|EIF2A|BRD7|RNF113A|PNN|SRSF7|MCM5|LNPEP|ANKRD10|DIS3|NASP|PCNA|ARGLU1|MCM6|MRI1|ZRANB2|OTULIN|FLAD1|TRA2A|MCM2
WAMUNYOKOLI_OVARIAN_CANCER_LMP_UP	0.06381	0.3709	0.41385	1.20192	144	MRPL52|BZW2|HDAC1|ARRDC1|NADSYN1|HDLBP|RPS27L|GFPT1|F11R|LLGL2|TPM4|RALY|EIF2B5|BAG1|SART1|FLNB|SFN|CTBP2|LSM7|CIB1|SRPK1|TNIP2|GOLGA2|UBA7|RABEP2|MYO6|STARD10|RRBP1|EPHB4|ST14|FDFT1|MUC1|TOP1|AACS|NOP58|POR|JTB|NANS|ARPC5L|MRPS18A|EIF5B|GALE|DNTTIP2|PSMB10|GFUS|SYTL2|TTLL12|AKAP13|EIF4G1
CLASPER_LYMPHATIC_VESSELS_DURING_METASTASIS_DN	0.06409	0.37163	0.53827	1.35225	25	LTBP2|PCOLCE|SDC1|LOX|COL5A2|BGN|TIMP1|COL6A3|COL3A1|COL6A2|FBN1|SYK|COL6A1|ROBO1
LIU_NASOPHARYNGEAL_CARCINOMA	0.06426	0.37171	0.4921	1.3158	41	RAC2|JUP|TBL1XR1|RPL3|DDOST|RAB8A|NUCKS1|CD4|PRKCI|HLA-DQA1|BTF3|SEC16A|CDC40|DDX17|ANAPC16|RTF2|CD74|SET
DAIRKEE_CANCER_PRONE_RESPONSE_BPA_E2	0.06482	0.37408	0.44768	1.25985	74	NPNT|EBNA1BP2|HMGB2|HMGA1|EIF2B5|RPL15|DDX39A|EIF2S3|SUPT16H|POLR2C|FBL|NOP16|MX2|PLP2|EPRS1|RPL29|MARK2|ANP32B|SRSF3|RPL36|MAPKAPK3|S100A4|RPL4|HMGN2|EIF4B|EEF1D|MCM7|EIF4A1|EIF4G1|EPS15|EIF3A|RPS6|EIF4E|SEC61A1|RFC5
FERREIRA_EWINGS_SARCOMA_UNSTABLE_VS_STABLE_DN	0.06522	0.3755	-0.31098	-1.29908	44	CRYAB|CKB|MAP1LC3A|FGF2|GNG7|INPP5A|ALDH6A1|PGPEP1
FAELT_B_CLL_WITH_VH3_21_DN	0.06552	0.37634	0.51164	1.32978	32	SAP18|PLP2|CTNNA1|ACBD3|HMGN4|PSMD10|NPC2|RABGAP1L|FCGR2B|HEBP2|SMAD2|SNW1|SPEN
JIANG_MELANOMA_TRM10_LAMINA_PROPRIA	0.06588	0.37676	0.50393	1.32395	35	CNN2|DNAJB1|DENND2D|NUCB2|HLA-DRB5|HLA-DRA|HLA-DQA1|AHNAK|ARPC5L|CMC1|CD74|CD8A|OPTN|HLA-DPB1|HLA-DQB1|HLA-DPA1
DI_MARTINO_MATRISOME_HIGHLY_PROLIFERATIVE_HNSCC	0.0659	0.37676	0.54886	1.35052	22	FBLN2|MFAP5|POSTN|EMILIN1|COL12A1|COL16A1|COL6A2|FN1|ANXA2
BANDRES_RESPONSE_TO_CARMUSTIN_MGMT_24HR_DN	0.06646	0.3791	0.59473	1.3654	15	MDK|IKBKG|DHX16|STXBP2|GOLGA2|MED1|ARPC2|TLE3|GTF2F1|PFN1
RYAN_MANTLE_CELL_LYMPHOMA_NOTCH_DIRECT_UP	0.06683	0.37944	0.48368	1.30452	44	PTPN6|EML4|ARAP1|DNMBP|IL16|FLNB|NOTCH3|MX2|LGMN|DENND2D|THEMIS2|TOP1|SASH3|IFNGR1|DNASE2|ZFP36L1|TLE3|B4GALT1|FGD2|GRN|ICAM1|TNIP1|FGR
ZHAN_VARIABLE_EARLY_DIFFERENTIATION_GENES_DN	0.06688	0.37944	0.5369	1.34882	25	CNN2|SAFB|COX17|SF3A3|FBL|QARS1|MARK2
CAMPS_COLON_CANCER_COPY_NUMBER_DN	0.06699	0.37944	0.60216	1.36438	14	CES1|MTA2|PDXDC1|HLA-DRB5|CFHR2|AHNAK|LPA
ZHOU_CELL_CYCLE_GENES_IN_IR_RESPONSE_6HR	0.06796	0.38406	0.50765	1.32433	33	HMGB3|HMGB2|RFC4|DNAJC9|TRIP13|MCM5|DCTPP1|RPA2|DEK|DSN1|MCM6|MCM7|NUP88|MCM2|RFC5|MCM3|TPRKB|LMNB1
MEBARKI_HCC_PROGENITOR_WNT_UP_CTNNB1_INDEPENDENT	0.06841	0.38573	0.6479	1.36645	10	MMP2|FAP|OLFML3|FBN1|FN1|PLAUR|MRC2
MEBARKI_HCC_PROGENITOR_FZD8CRD_UP	0.0689	0.38756	0.42221	1.21383	112	LMO7|SERPINB7|CRISPLD2|RNASEH2A|CCDC80|NUP93|HMGB2|TCOF1|LSM4|RFC2|SFN|ANXA3|MTHFD1L|PML|RFC4|CDCP1|TUBA1C|DNAJC9|NUP155|TRIP13|SMC4|TUBB4B|CRABP2|LIG3|VRK1|MCM5|CHEK2|RFC3|CDK1|INTS4|RCC2|GABPB1|PCNA|SAE1|PDLIM3|TAF5L|MCM7|NUP107
NATSUME_RESPONSE_TO_INTERFERON_BETA_DN	0.06914	0.38802	0.51971	1.33345	29	SHC1|SEC61B|RPS2|MMP2|BAG1|TPM2|TMSB10|XRCC5|RPLP1|ANXA2|CD63
KYNG_ENVIRONMENTAL_STRESS_RESPONSE_UP	0.06974	0.39053	0.50632	1.32086	33	ARPC1B|GOLGA4|PRSS23|GOLPH3|TP53I11|RPL7A|TAF10|EIF3L|CTCF|TPR|HLA-DQA1|COL3A1
GARGALOVIC_RESPONSE_TO_OXIDIZED_PHOSPHOLIPIDS_YELLOW_UP	0.07067	0.39316	0.64636	1.36318	10	NUP153|XPO1
YAO_HOXA10_TARGETS_VIA_PROGESTERONE_UP	0.07073	0.39316	-0.3337	-1.30733	31	NCAM1|NDRG2|CES2|ADIPOQ
BYSTROEM_CORRELATED_WITH_IL5_UP	0.07077	0.39316	0.52262	1.33552	28	STX3|VAMP8|PTPN2|RPS12|GTF3C1|NUCB2|NELFE|PRG2|DOK2|IKBKB|RBBP4|SET|HDGF|GORASP2|CD63|NFKB1
SAFFORD_T_LYMPHOCYTE_ANERGY	0.07086	0.39316	0.53044	1.34041	26	SFRP4|MYO1C|STX11|JUP|GGA2|ARFIP1|ANGPTL2|TP53RK|CASP4|HEBP2|ZFP36L1|ADGRE5|ETV6|ANP32A|MYH14|ACTN4
TURASHVILI_BREAST_DUCTAL_CARCINOMA_VS_LOBULAR_NORMAL_UP	0.0712	0.39404	0.50063	1.31529	35	SFRP4|CTHRC1|FUT8|SULF1|COL5A2|RRP15|RBM34|MRPL44|COL3A1|INTS7|FBN1|GLRX3|FN1|TRNT1|COL1A1|STK4
NAKAMURA_ADIPOGENESIS_LATE_DN	0.07134	0.39404	0.54566	1.34265	22	TIMP3|RAI14|POSTN|THBS2|LOX|CXCL12|CALD1|ABI3BP|CCN1
ZWANG_TRANSIENTLY_UP_BY_2ND_EGF_PULSE_ONLY	0.07179	0.39444	0.39397	1.16122	218	MICAL2|FBLN2|CTHRC1|RCN3|HPGDS|TOR1AIP2|HMCN1|MDK|CLIC6|THBS2|RPL21|CES1|CORO2A|RAB43|PODN|CLEC3B|FMOD|MYO1D|POLR1B|LRRFIP1|CARD19|FHL3|DDX60L|NOP56|FAM136A|HSPA12B|MGMT|LOX|COL5A2|GAR1|RPL3|APBB2|GPSM3|EMILIN1|TNFAIP8|PDLIM4|OASL|RBBP5|SERPINB9|C15orf48|PGK2|UBL4A|TPD52L2|COL6A3|LSP1|CARNMT1|MYBBP1A|HID1|SNIP1|UGDH|GLCE|DPT|CYB5R2|MYL9|WDR43|TOR1B|COL3A1|SASH3|NOB1|COL6A2|EEF1B2|TXNIP|SAMD9|LCP2…
ACOSTA_PROLIFERATION_INDEPENDENT_MYC_TARGETS_DN	0.07198	0.39444	0.46313	1.27916	57	SHC1|SEC24D|KRT8|KRT18|SH3BP1|SERPINH1|RAC2|STAT3|LYPLA2|CHPF2|TNFAIP8|RHOC|JUNB|S100A11|NEU1|LCP2|ARFGAP3|ESYT1|CLEC11A|BCAM|CD63|TAX1BP3|AMPD3|ARHGEF2|ADGRE5|GTF2F1
CROONQUIST_STROMAL_STIMULATION_UP	0.07205	0.39444	0.53571	1.3361	24	MICAL2|SULF1|THBS2|NOTCH3|LOX|COL6A3|MYOF|TPM2|COL6A1|NNMT|IGFBP4|LUM
SATO_SILENCED_BY_METHYLATION_IN_PANCREATIC_CANCER_2	0.07221	0.39444	0.64539	1.36115	10	TIMP3|SFN|TP53I11|ST14|TES
THEILGAARD_NEUTROPHIL_AT_SKIN_WOUND_UP	0.07224	0.39444	0.49359	1.31051	38	PLAU|HMGA1|RPS27|RPS16|LGMN|TANK|SRP54|NCOR2|MAP2K3|LCP2|EEF1A1|EIF4A1|IDI1|M6PR|NFKB1|PHF1
DARWICHE_PAPILLOMA_RISK_LOW_UP	0.07258	0.39444	0.442	1.24561	76	IDE|PRRC1|PPIC|WDR70|SFN|FABP4|RPS3A|PDXDC1|PDS5B|CENPC|SRSF1|ACAD9|BZW1|S100A11|HEXA|EEF1B2|NHP2|EEF1D|UCK2|COX19|SFPQ|SELENOT|CMPK2|RAB5IF|MGAT1|DYNLL1|ELAVL1|NCL|LDHA|TRAF2|FES|SLPI
GAURNIER_PSMD4_TARGETS	0.07293	0.39444	0.56258	1.35205	19	NFKB2|IL16|HLA-DRB5|HLA-DRA|HLA-DQA1|IFNGR1|HLA-DPB1|HLA-DQB1|NFKB1|HLA-DPA1
PRAMOONJAGO_SOX4_TARGETS_UP	0.07294	0.39444	0.58989	1.35431	15	TNIP2|SMNDC1|TPBG|MYD88|RIOK3|JUND|ZFP36L1|AMPD3|PHF1
SENESE_HDAC3_TARGETS_UP	0.07299	0.39444	0.3923	1.1569	223	MICAL2|TIMP3|LTBP2|PTBP3|SF3B1|NFKB2|ACTR2|MBNL1|COPA|ASPH|CBFB|SUPT6H|RAB43|PLAU|MBNL2|CD46|HMGA1|CD55|MAPK14|SUPT16H|LOX|HTRA1|GGA2|HEATR1|EPRS1|AP1S1|SCYL2|TMOD3|PDLIM4|OASL|MYO6|ARFIP1|GLYR1|RHOC|IGF2R|MYO1B|HSF1|PAPOLA|SLFN5|TOP1|DNAJC13|RANBP2|ZNF451|SMARCC1|TPR|MMP14|CYB5R2|DHX9|RBM14|NUP58|IFI16|METTL16|CDC27|LPXN|SLAIN2|HSP90AB1|LMAN1|JMJD1C|IQGAP1|NNMT|MIPEP|MAN1A1|PSME4|FN1|EIF4G1|MAPK…
LUI_THYROID_CANCER_PAX8_PPARG_DN	0.07302	0.39444	0.49797	1.3125	36	RPS2|RPL21|RPS5|EIF3F|FBL|RPL18A|RPS12|ISLR|SRSF3|RPL10A|HSP90AB1|ATP5F1A|TMEM109|FKBP1A|CD74
WANG_LSD1_TARGETS_UP	0.07327	0.39494	0.64453	1.35932	10	MDK|PYCARD|MGP
GHO_ATF5_TARGETS_DN	0.07363	0.39599	0.64401	1.35823	10	TMED9|TRIP13|RPN1
OUYANG_PROSTATE_CANCER_PROGRESSION_DN	0.07418	0.39638	-0.48471	-1.43655	12	RABL6|CSPG4|PTPN11
LU_EZH2_TARGETS_UP	0.07434	0.39638	0.41496	1.20013	128	MICAL2|TAF15|HDAC1|PHF5A|PRSS23|F11R|TCF20|TPM4|LMNA|SERF2|POLR2C|MGMT|RARRES2|RCC1L|LSM7|AP1S1|ZCCHC3|OASL|MPG|NME3|RPL36|MAPKAPK3|TRIP6|THOC3|S100A4|CDK9|PSMC3|HNRNPA3|ZNRD2|S100A13|C2CD2|TES|GANAB|SDC4|GCHFR|OGFR|NOLC1|PSMB10|CAVIN3|PCK2|UNC45A|ECHDC3|CSK|THOC6|FLOT1|PRIM2|ELOB|MSRB3|B4GALT1
INAMURA_LUNG_CANCER_SCC_SUBTYPES_UP	0.07434	0.39638	0.64287	1.35584	10	SMNDC1|CPSF2|WAPL|PA2G4|P4HA1|PATL1
MCBRYAN_PUBERTAL_TGFB1_TARGETS_DN	0.07479	0.39638	0.5232	1.33085	27	NFKB2|CDH1|SPINT2|PTGIS|RBM5
SPIELMAN_LYMPHOBLAST_EUROPEAN_VS_ASIAN_DN	0.07479	0.39638	0.37381	1.11779	410	PTBP3|PDCD10|SF3B1|VRK2|GOLGA4|NCBP3|ACTR2|EXOSC5|COPA|PTPN1|TMED3|FMR1|CKAP4|ALG5|CD46|VPS4B|PDIA5|OAS3|BAG1|UCHL5|RPL15|ANXA11|CSTF2|SDF2|HSPA14|YTHDC1|SCAF11|POLR2C|RAC2|STAT3|PDLIM5|CPSF4|CDC123|ARPC5|RBM5|CAPRIN1|NCK1|SNUPN|DDOST|LGMN|DCTN6|COPB2|DRG1|AIP|SRP72|TRAM1|SF1|SRPK1|TNFAIP8|ASH2L|GBF1|CD40|SF3A1|RFC1|ZNF148|THEMIS2|PEX19|SCAMP3|YARS1|XIAP|RAB6A|ZFR|DDX24|RELA|PRKCI|HMGN4|MFAP1|PCY…
NABA_PROTEOGLYCANS	0.07487	0.39638	0.58839	1.35086	15	PODN|FMOD|DCN|PRELP|BGN|PRG2|ASPN|LUM|OGN|HAPLN3
NABA_MATRISOME_POORLY_METASTATIC_MELANOMA	0.07499	0.39638	0.50301	1.31222	33	FBLN2|LTBP2|P3H3|THSD4|HTRA1|HCFC1|BGN|S100A4|THBS1|S100A13|LMAN1|LUM|ANXA2|SERPINF1|P4HA1|SERPINB1|ECM1|EFEMP1|CD109
FERREIRA_EWINGS_SARCOMA_UNSTABLE_VS_STABLE_UP	0.07517	0.39638	0.45199	1.25978	65	UBR5|RPS26|MPHOSPH8|HMGB2|TCOF1|API5|MRPL20|RBM17|LARP4|SNRPA1|FGFR1OP2|BRD9|DAZAP1|SPCS3|PRPF40A|ERH|FEN1|NOP58|DAP3|HMGN2|DNTTIP2|CASP4|MRPL51|IKBKB
HUMMERICH_MALIGNANT_SKIN_TUMOR_UP	0.07526	0.39638	-0.51772	-1.44954	10	HBD|COL18A1
KYNG_ENVIRONMENTAL_STRESS_RESPONSE_NOT_BY_UV_IN_OLD	0.07532	0.39638	0.60582	1.35416	13	PRSS23|TP53I11|TAF10|GNPNAT1|EIF3L|TPR|HLA-DQA1
STEIN_ESRRA_TARGETS_RESPONSIVE_TO_ESTROGEN_DN	0.07554	0.39665	0.57766	1.34508	16	RAI14|ASPH|PRSS23|SMC4|PAPSS2|MCM5|FEN1|MYOF|PCNA|MCM6
NUYTTEN_EZH2_TARGETS_DN	0.07599	0.39669	0.37174	1.11359	448	MICAL2|CUX1|TMA16|RPS3|RBM8A|DNAJC8|DHX33|HMGB3|BANF1|SMC3|HNRNPM|HOOK2|RNASEH2A|ITGA1|RPS15A|RPL34|RPL5|MDC1|ZMYM2|ZFAND1|CD46|HMGB2|NUP98|RBM47|PYCARD|LIMD2|LEMD3|RPL15|TCOF1|RPL27|MRPL24|FBL|RPL9|RPL18|PTGES|RPL7A|ARCN1|CMSS1|SLC39A7|GGA2|ZDHHC13|RFC4|PTBP1|ALDH18A1|TBC1D8B|PATJ|GTPBP3|ZNF185|HEATR1|SSRP1|TBL1XR1|MIF4GD|RPL13|RPS13|TNIP2|CPSF3|NUP155|IMPDH1|RBBP5|CASP6|PUS7|SMC4|NELFE|BUB3|PRP…
WIEDERSCHAIN_TARGETS_OF_BMI1_AND_PCGF2	0.07616	0.39669	0.54825	1.3392	21	MICAL2|TIMP3|CRISPLD2|CCDC80|RREB1|P4HA2|SAFB2|MYOF
IKEDA_MIR133_TARGETS_UP	0.07617	0.39669	0.52215	1.32817	27	RBMX|SEC61B|ASPH|ACTR3|ARPC5|CTBP2
MONNIER_POSTRADIATION_TUMOR_ESCAPE_UP	0.07619	0.39669	0.38884	1.14998	244	INTS13|POLDIP2|LRRC59|DHX33|ZDHHC3|MMP2|AKAP1|ASPH|AEBP1|RBM25|POLR1A|TRMT6|SDC1|INTS2|HMGA1|BTAF1|NOP56|DDX46|ANXA11|SEC23IP|BOP1|PMM2|HGH1|WDR46|RCC1L|PNN|CCAR1|NOA1|ASH2L|ABCC1|TRMT61A|NCBP1|OASL|RCC1|TXLNA|PPP1R10|THOC3|NPLOC4|MYBBP1A|UTP4|RSRC2|FAM32A|CREBBP|PCYT1A|SMARCC1|MAP2K3|DHX9|ZC3H18|RBM14|NOL8|MYD88|RAD23B|SLC25A10|PDCD11|GTF2H1|ARGLU1|C5orf22|SDAD1|SUMO3|NOLC1|GMPS|FAM98A|NNMT|MAN1…
CHICAS_RB1_TARGETS_CONFLUENT	0.07639	0.39688	0.38603	1.14366	265	RBMX|LMO7|LTBP2|CTHRC1|PARP9|EFEMP2|CNN2|ADH1B|PCOLCE|MDK|POSTN|SULF1|TCEA3|PDLIM1|CCDC80|PRSS23|FAP|CLEC3B|FBLN1|LMNA|HMGA1|THSD4|DTX3L|SERPINH1|FHL2|PTGIS|LBH|LOX|PALLD|RSBN1L|COL5A2|CXCL12|DHCR24|DCN|TUBA1C|ARHGAP1|OLFML3|MPRIP|BGN|TUBB4B|LIMS2|MCM5|ANGPTL2|CAPG|PDLIM7|TMED4|FKBP9|S100A4|MTUS1|MYL9|COL3A1|AHNAK|THBS1|COPZ2|NXN|MYOF|COL6A2|IFI16|FBN1|TPM2|TES|TIMP2|ARHGAP18|SDC4|BCL7C|RABGAP1L|…
MANN_RESPONSE_TO_AMIFOSTINE_UP	0.07674	0.39747	0.61655	1.3519	12	CPOX|NME3|S100A4|HDAC3|TOP2B|CASP4|ZFP36L1
JIANG_MELANOMA_TRM1_CD8	0.07683	0.39747	0.43978	1.2404	77	SRSF2|REL|EML4|LMNA|ELF1|STK17B|CD55|STAT3|PTGES3|HSPA5|DNAJB1|BCAS2|SRSF7|TUBB4B|PPP1R10|JUNB|RANBP2|DDX24|AHNAK|NEU1|PTMA|TAGLN2|HSP90AB1|BRD2|GTF2B|ALG13|JUND|RGCC|SELENOK|CCNH|DDX3X|DYNLL1|USP36|NCL|LDHA|SQSTM1|HSPE1|MCL1|PTP4A1|EIF4A2|YPEL5|EIF4A3|SLC38A2
URS_ADIPOCYTE_DIFFERENTIATION_UP	0.07709	0.39796	-0.32698	-1.3007	33	CRYAB|CAP2|STAT5B|PLCD1|ALDH6A1|APOB|GLUL|ADIPOQ|AGT
MULLIGHAN_NPM1_MUTATED_SIGNATURE_2_DN	0.07743	0.39886	0.49048	1.30225	38	ADAR|RPL28|CARM1|EIF3F|PES1|EIF3D|QARS1|SYNJ2|SURF1|EIF6|MRC1|EIF4B|EEF1D|GDI2|TUFM|SERPINF1
KUNINGER_IGF1_VS_PDGFB_TARGETS_DN	0.07785	0.40019	0.5944	1.3468	14	THBS2|MGP|LBH|TIMP1
AGUIRRE_PANCREATIC_CANCER_COPY_NUMBER_DN	0.07833	0.40155	0.41208	1.19325	133	TIMP3|HNRNPA1|SMARCB1|SH3BP1|LEMD3|CDKN2AIP|YTHDF2|SCAF11|PTTG1IP|FKBP11|LYPLA2|GGA1|EIF3D|DCTN6|SRRM1|SF3A1|APOL3|DDX23|CHEK2|CTDP1|YARS1|SRRM2|KDM1A|HMGN2|ATG5|INTS9|EIF4B|CDC40|PLGRKT|NAT1|GALE|SUMO3|ATP5F1A|AK2|LSM3|GTF2E2|RBPMS|SLC11A2|SRSF4|RPS6|MICAL1|ISOC1|HEBP2|CD63|THOC5|GALNT7|ELOB
BERENJENO_ROCK_SIGNALING_NOT_VIA_RHOA_DN	0.07851	0.40155	0.53221	1.3274	24	SF3B1|PAWR|PRSS23|HSPA5|COL5A2|PDLIM7|BOD1L1|LUC7L3|ABRACL|SSB|LPP|VCL
GNATENKO_PLATELET_SIGNATURE	0.0786	0.40155	-0.35757	-1.30633	25	ITGA2B|TUBA4A|GNAS|ITM2B|PF4|PPBP
COATES_MACROPHAGE_M1_VS_M2_UP	0.07904	0.40293	-0.3094	-1.28532	43	CAPN5|TUBB2B|ACYP2|ENO2|CADM1|GNB4|BCKDHB|GATM|DST|MSR1|ALAD|RAB10
NIKOLSKY_BREAST_CANCER_11Q12_Q14_AMPLICON	0.07925	0.40318	0.45242	1.25848	63	RPS3|PPP1CA|TBC1D10C|RAD9A|NADSYN1|RNF169|SERPINH1|CPSF7|SSH3|CORO1B|FADD|AIP|RSF1|EED|MRPL21|CTTN|INTS4|RBM14|DHCR7|DPP3|TMEM109|SYTL2
ODONNELL_METASTASIS_DN	0.07959	0.40326	0.62833	1.35142	11	MAPK13|RPL35A|AP1S1
RAGHAVACHARI_PLATELET_SPECIFIC_GENES	0.07971	0.40326	-0.30062	-1.25581	44	RSU1|ITGA2B|SNCA|TUBA4A|PRKCB|ENDOD1|GNAS|KIF2A|TUBB2A|PF4|MPP1|PIP4K2A|FHL1|PPBP
BLANCO_MELO_COVID19_SARS_COV_2_INFECTION_CALU3_CELLS_UP	0.07976	0.40326	0.43392	1.23165	85	PARP9|SERPINB7|FAP|XRN1|OAS3|DTX3L|DDX60L|STX11|PML|PARP12|EPSTI1|MX2|OASL|ALDH1L2|APOL3|SERPINB9|THEMIS2|SLFN5|SP100|THBS1|IFI16|TXNIP|SAMD9|PARP10|CASP1|ZC3HAV1|PNPT1|PCK2|HELZ2|OAS1|PHLDB2|OAS2|EIF2AK2|CMPK2|ZNFX1|GBP4|ICAM1
PARK_HSC_AND_MULTIPOTENT_PROGENITORS	0.07998	0.40333	0.52771	1.32572	25	CNBP|SERF2|MAPK14|SMARCE1|ZNF148|SRSF3|PTMA|TAGLN2|GDI2|C5orf24
ROY_WOUND_BLOOD_VESSEL_UP	0.08011	0.40333	0.51744	1.32229	28	POSTN|SULF1|PLAU|COL5A2|ANGPTL2|TIMP1|S100A4|COL3A1|TES|SRSF11|CCN1|LUM|COL5A3
SMID_BREAST_CANCER_RELAPSE_IN_LUNG_DN	0.08036	0.40379	0.59274	1.34303	14	SFRP4|ADH1B|COMP|FABP4|PDCD4|DPT|ASPN|NAT1
LEE_RECENT_THYMIC_EMIGRANT	0.08066	0.40445	0.42713	1.22083	96	THRAP3|MICAL2|RPS29|DSG2|FUT8|RPS26|RPS15A|PDLIM1|NFATC2IP|SERF2|STK17B|PRPF19|PDCD4|MTHFD1L|RPL18A|TMOD3|SMC4|YARS1|PAPOLA|XIAP|TSPAN13|RASA2|ANKRD10|IFI16|LRPPRC|TIMP2|TAGLN2|MPP7|PALM2AKAP2|NADK|SYTL2|PABPC1|LYPLA1|TRA2B|LPP|DAPK1
WAKASUGI_HAVE_ZNF143_BINDING_SITES	0.0809	0.40483	0.53911	1.32654	22	POLB|RAD9A|NTHL1|POLD1|CHEK2|FEN1|MSH6|RAD23B|MRE11|RECQL|APEX1
DARWICHE_SKIN_TUMOR_PROMOTER_DN	0.08106	0.40483	0.43832	1.23628	77	PYGO2|CLEC3B|PRRC1|WDR70|YTHDF2|SFN|PDXDC1|PDS5B|LGMN|CENPC|UBE4B|SRSF1|ACAD9|S100A11|HEXA|C11orf58|EEF1D|UCK2|SRF|ACTA1|COX19|GTF2E2|TPM3|NBN|IFT20|SFPQ|SELENOT|PABPC4|CDS1|MGAT1|PHF2|ANP32A|PACSIN2|STRAP|FES
KRIGE_RESPONSE_TO_TOSEDOSTAT_6HR_DN	0.08129	0.40513	0.36644	1.10163	551	MICAL2|BZW2|UTP23|NOL6|FUBP1|DHX33|NOL10|TOR1AIP2|ISG20L2|SDF2L1|RPS26|TBL3|AKAP1|TFB2M|RBM25|COIL|POLR1A|GNL3|BAZ2A|EBNA1BP2|SERF2|POLR1B|BAG1|VAMP8|RBBP6|VARS1|NTHL1|FAM136A|TCOF1|PES1|SFN|MRPL24|NOP16|GGA2|NELFCD|DNAJB1|WDR46|RIOX2|ALDH18A1|NUP35|DHCR24|HEATR1|EHBP1L1|KNOP1|RRP15|TRMT10C|MOGS|GAR1|LARP4|DBR1|SNRPA1|LSM7|COPB2|APBB2|BCCIP|YY1|NOC2L|VKORC1L1|GNPNAT1|SCRIB|NUP155|TRIP13|GLYR1|PUS…
WIERENGA_PML_INTERACTOME	0.0818	0.40678	0.49957	1.30325	33	GCN1|POLDIP2|RPS3|HNRNPF|NUP93|YTHDF2|RPS27|HSPA5|RPL3|CLPX|RPN1|RPS18|CAD|EEF1A1|MCM7
WANG_BARRETTS_ESOPHAGUS_DN	0.08198	0.40678	0.60084	1.34303	13	STK24|ACTR3|JUP|PLP2
ZHANG_FH_DEFICIENT_RCC_TUMOR_VS_NORMAL_DN	0.08227	0.40678	-0.51107	-1.4309	10	ALDH4A1|KHK|ABAT
DAVICIONI_RHABDOMYOSARCOMA_PAX_FOXO1_FUSION_UP	0.08229	0.40678	-0.36173	-1.30454	24	ANK2|ITPKB|ANK1|TMX4|ABAT|MET|GATM
COLLIS_PRKDC_SUBSTRATES	0.08311	0.4089	0.62535	1.345	11	SP1|SNRNP200|PARP1|POLR2A|CTDP1
UEDA_PERIFERAL_CLOCK	0.08312	0.4089	0.43407	1.23003	83	THRAP3|LMO7|CEBPB|LSR|HMGB3|CES1|H6PD|MAPK14|ATL2|TARS1|HERPUD1|RCL1|PDIA4|TRIP6|POR|MAP2K3|IRF9|DHCR7|AK2|CHD4|RBPMS|IDI1|SLC11A2|HNRNPAB|DNAJB11|HTATIP2|FDX1|H1-2|UBAP2L|HMGCS1|RBM3|ANP32A|DYNLL1|ALCAM|SQSTM1|FDPS|FKBP4|S100A10|HSPA4|ETHE1|LGALS9|PTP4A1
SCHAVOLT_TARGETS_OF_TP53_AND_TP63	0.08335	0.4089	0.63638	1.34214	10	SFN|PCNA|CASP1
CROONQUIST_NRAS_SIGNALING_DN	0.0835	0.4089	0.51579	1.31807	28	HMGB2|HMGA1|SNRPA1|TRIP13|SMC4|POLD1|CHEK2|RFC3|CDK1|NASP|PCNA|GALE|MCM7|MCM2|MCM4|MCM3|PLOD2|CSE1L|NCAPH
NABA_SECRETED_FACTORS	0.08371	0.4089	0.50859	1.31123	30	SFRP4|MDK|S100A16|IL16|CXCL12|HCFC1|ANGPTL2|S100A4|S100P|S100A11|S100A13
ZHONG_RESPONSE_TO_AZACITIDINE_AND_TSA_DN	0.08372	0.4089	0.47049	1.27704	47	RBMX|RBM8A|AP1G2|HMGB2|RPL13A|LSM7|ERP44|GOLPH3L|ANP32B|NUCKS1|HNRNPA3|MRPL58|CIRBP|HDGF|KAT8|GOSR1|APOOL|DIAPH2|EIF2AK2
KAPOSI_LIVER_CANCER_MET_UP	0.08404	0.40965	0.61309	1.3443	12	ARPC1B|HMGA1
WANG_SMARCE1_TARGETS_UP	0.08453	0.4112	0.41294	1.19324	126	IRS1|CTHRC1|MFAP5|SERPINB7|DSG2|KRT18|HMCN1|MMP2|PAWR|POSTN|SULF1|ITGB5|CBLB|LMCD1|FAP|LRRFIP1|FKBP7|FHL2|CD55|FBLIM1|MGP|LBH|DCN|NEXN|DENND2B|ALDH1L2|COL12A1|COL6A3|SLFN5|CYBRD1|TPBG|MYL9|COL3A1|CALD1|ANG|TXNIP|TES|TIMP2|LIMS1|FN1|IGFBP4|STRBP|LUM|RNASE4|GULP1|BCAM|SNX18|COL1A1|PLXDC2|LPP|TLE3|ETV6|DPYD|DAB2|MAN2A1|CD109|TAGLN|SIPA1L1|SBSPON
HOOI_ST7_TARGETS_DN	0.08497	0.41255	0.50172	1.304	32	TPM4|PPL|ZDHHC13|TBC1D8B|PDLIM4|EXOC6|ANG|NNMT|FN1|RNASE4|RBPMS|COL1A1|IREB2|CLIP1
GUO_HEX_TARGETS_UP	0.08551	0.41395	0.49524	1.30113	35	FBLN2|SP1|PTPN1|SRSF7|ISLR|MARK2|AKAP8|ENY2|LUC7L2|DHX36|CD2BP2|SMARCC1|TES|IQGAP1|PCM1|ARSA|DIAPH2
ALCALA_APOPTOSIS	0.0858	0.41395	0.44712	1.24619	65	TBC1D10C|EIF3F|RAC2|XPO1|BCAT2|RIPK3|RPLP0|MARK2|TRAF3IP3|SCAMP3|MFAP1|NUP205|METAP1|RPL10A|MTO1|HCCS|CD48|EEF1A1|HMGN1|CASP1|CASP4
GHANDHI_DIRECT_IRRADIATION_UP	0.08612	0.41395	-0.43953	-1.37891	14	FGF2|PTPRE
BASAKI_YBX1_TARGETS_UP	0.08613	0.41395	0.41261	1.19196	125	MED8|PRSS23|MDC1|NUP93|TPM4|HMGB2|DDX39A|FLNB|RFC2|SFN|ANXA3|ZNF185|SNRPA1|MARS1|PGAM5|DNAJC9|DAZAP1|TRIP13|SLC1A5|TUBB4B|MCM5|RFC3|PDLIM7|FEN1|WDR4|CDK1|ILF2|MISP|DHX9|THBS1|CSTF3|EHD4|FBN1|TXNIP|ARPC5L|DCUN1D5|TIMP2|SAE1|CAD|MCM7|CCN1|RRS1|RBPMS|MYO19|MCM2|HTATIP2|CAVIN1|RFC5|PHLDB2|MCM4|MCM3|PRKDC|SMPD4|TPRKB|EHD2|IRAK1|TSC22D2|RNMT|JPT1
BURTON_ADIPOGENESIS_2	0.08617	0.41395	0.49583	1.2983	34	TPM4|SDC1|NOP56|PTGES|TIMP1|HSF1|UGDH|NSUN2|RBM14|CAD|LXN|PA2G4
AMBROSINI_FLAVOPIRIDOL_TREATMENT_TP53	0.08627	0.41395	-0.29244	-1.24366	47	CAMK2G|BIN1|CAP2|DNAJB2|SEPTIN10|GNA11|KHK|PALM|NEO1|FARS2|SERPINA1|CC2D1A|EI24
ZHANG_RESPONSE_TO_IKK_INHIBITOR_AND_TNF_UP	0.08689	0.4154	0.44385	1.24354	69	N4BP1|CEBPB|RAB11FIP1|NFKB2|PLAU|KDM2A|IL4I1|NCK1|TNFAIP8|TNIP2|HERPUD1|OASL|TANK|SERPINB9|C15orf48|SLFN5|MAP2K3|DDX52|IRF9|IFNGR1|SDC4|HELZ2|NFKBIE|PLAUR|SNX9|SERPINB1|BAZ1A|NFKB1|ANKRD22|CMPK2|STARD5|ZNFX1|ICAM1|SQSTM1|ISG20|TNIP1|TLR2|RFX5|NUB1
KYNG_RESPONSE_TO_H2O2_VIA_ERCC6_DN	0.08698	0.4154	0.49147	1.29538	36	CUX1|RPL21|RPS5|CSTF2|RPL31|RPL7A|DNAJB1|ALDH18A1|RCC1
KIM_RESPONSE_TO_TSA_AND_DECITABINE_UP	0.08709	0.4154	0.47413	1.27875	44	KRT19|TSPYL5|KRT17|VAMP8|PPL|SFN|CDCP1|LGMN|TTC39A|MUC1|S100P|COL3A1|PECAM1|MYO5C|TES|GCHFR|LXN|SERPINF1|TPD52L1|HTATIP2|ICAM2|IFI30|SLC27A2|JPT1|ISG20
HAHTOLA_MYCOSIS_FUNGOIDES_SKIN_DN	0.08783	0.41815	0.54013	1.31937	21	N4BP1|SMC3|PRKCI|BCLAF1|HLA-DQA1|SCFD1|DSC2|HLA-DQB1|RFC5|B4GALT1|ECM1|GRN
MARTINEZ_TP53_TARGETS_DN	0.08819	0.41904	0.38178	1.13253	281	THRAP3|MAX|TIMP3|MRPL52|RPS21|LTBP2|CUX1|CEBPB|FUBP1|RPL37A|LSR|GOLGA4|SMARCD2|SF3B2|PCOLCE|HOOK2|DUS1L|MTREX|RPL21|RPL34|SUPT6H|KRT17|ITPR3|VIRMA|MAN2C1|TCF20|HMGA1|SNRPG|VAMP8|RBBP6|FHL2|SCAF11|FABP4|RPL27|CALHM5|CPSF4|RPL31|PTTG1IP|SAP18|ZMYND11|EPRS1|EFTUD2|MIF4GD|MRPL39|SRRM1|POLR2A|SLC1A5|PRELP|UBLCP1|ST14|LIG3|JUNB|ZNF148|SRSF3|CALR|TIMP1|CHEK2|EIF3E|SAFB2|ATP5IF1|RPS8|RAB6A|RPS24|KAT7|TPR…
DAZARD_RESPONSE_TO_UV_NHEK_DN	0.08844	0.41942	0.41092	1.18844	128	MICAL2|IRS1|MBD2|N4BP1|PRKCD|UBR5|NUP153|ZC3H4|CBLB|MDC1|ZFC3H1|ELF1|PHIP|SCAF11|CASP8|XPO1|DOCK9|CTBP2|NCK1|KEAP1|USP6NL|TNFAIP8|SMC4|CENPC|ZNF148|CTCF|ADNP|CREBBP|MTUS1|ZNF451|BAZ1B|FNBP1L|HMGXB4|RRP1B|RABGAP1L|TAF5L|PALM2AKAP2|RRS1|WAPL|BPTF|SP3|SART3|RSBN1|PTK2|ZMYND8|LPP|BAZ1A|NFKB1|OTUD4|SPEN
DAWSON_METHYLATED_IN_LYMPHOMA_TCL1	0.08929	0.4226	-0.5038	-1.41055	10	NCAM1|STK39
LEE_LIVER_CANCER_MYC_UP	0.08974	0.42391	0.50573	1.30385	30	RPL28|RPL12|RPL13A|RPS16|FDFT1|RPL36|CDK1|RPS24|TPR|RPS14|MCM6|CCN1|RNASE4|RPLP2|HTATIP2|HMGCS1|RACK1
BURTON_ADIPOGENESIS_7	0.09007	0.42434	0.50234	1.30152	31	FBLN2|TPM4|XPO1|PLP2|APBB2|SELENOF|TIMP1|CTTN|FBN1|NONO|TIMP2|TAGLN2
BILD_CTNNB1_ONCOGENIC_SIGNATURE	0.09017	0.42434	0.48459	1.28662	38	KHNYN|SMC3|RBM25|ELF1|LRBA|FLNB|THOC2|SCAF11|EPRS1|FAM120A|DHX36|TOP1|SRSF10|DDX52|BOD1L1
KENNY_CTNNB1_TARGETS_DN	0.0908	0.42631	0.48445	1.28624	38	TMEM165|UBR5|ITGB5|DDX5|TRMT1L|TNFAIP8|CRABP2|CD4|TXNIP|TIMP2|NCOR1|COL6A1|FN1|STAU2|RPS6
VALK_AML_WITH_FLT3_ITD	0.09094	0.42631	0.63118	1.33117	10	MMP2|SMC4|MRC1
YU_MYC_TARGETS_UP	0.09179	0.42947	0.55125	1.32481	19	HMGB2|UCHL5|FAM136A|NUP54|DCTPP1|CDK1|HMGN2|PCNA|HNRNPLL|IDI1
NIKOLSKY_BREAST_CANCER_17Q11_Q21_AMPLICON	0.09214	0.43004	0.48378	1.28446	38	RAB34|ERBB2|SUPT6H|MRPL45|MYO1D|SDF2|SMARCE1|RPL23A|NUFIP2|MSL1|CDK12|MED1|DDX52|RPL23|IGFBP4|GOSR1|RPL19|NSRP1
RICKMAN_TUMOR_DIFFERENTIATED_MODERATELY_VS_POORLY_DN	0.09236	0.43004	0.63004	1.32877	10	SRSF3|SRSF1|UCK2|SRRT|LUC7L3|MCM3|ANP32A
YANG_BREAST_CANCER_ESR1_BULK_DN	0.09249	0.43004	0.61857	1.33043	11	CEBPB|TEX10|NCK1|THEMIS2|GMPS|PLAUR|RIN3
SATO_SILENCED_EPIGENETICALLY_IN_PANCREATIC_CANCER	0.09262	0.43004	0.60744	1.33192	12	F11R|KRT17|STAT3|TP53I11|S100P
SHEPARD_BMYB_TARGETS	0.09316	0.43177	0.58478	1.325	14	MDK|HMGA1|CDK1|NUMA1|DDX17
BORLAK_LIVER_CANCER_EGF_UP	0.09351	0.43206	0.53707	1.3119	21	KRT8|KRT18|AEBP1|RHOC|JUNB|CDK1|S100A11|RAB3D|EPS15|ANXA2|CD63|RBM3|ALCAM|RRM2
LOPEZ_TRANSLATION_VIA_FN1_SIGNALING	0.09358	0.43206	0.50961	1.30229	28	DAPK3|RBM25|EIF3D|PTBP1|CALD1|THBS1|PTMA|EIF5B|SRPRA|ILF3|IMP3|GTF2F1|ANP32A|SNRPD1|MCL1
ABRAHAM_ALPC_VS_MULTIPLE_MYELOMA_UP	0.09377	0.43214	0.56635	1.31874	16	CD36|PDGFRB|CXCL12|DCN
DACOSTA_ERCC3_ALLELE_XPCS_VS_TTD_DN	0.0941	0.43246	-0.43464	-1.36354	14	PLPP3|CAND2|SYNM|HMOX1
DARWICHE_PAPILLOMA_RISK_HIGH_UP	0.09451	0.43246	0.43927	1.23309	71	IDE|DNAJC1|EML4|PRRC1|PPIC|SFN|FABP4|RPS3A|PDS5B|SRSF1|BZW1|S100A11|HEXA|EEF1B2|MRPS18A|NHP2|EEF1D|COX19|SFPQ|SELENOT|CMPK2|RAB5IF|MGAT1|DYNLL1|ELAVL1|ICAM1|NCL|LDHA|TRAF2|FES|CD248|SLPI
FERNANDEZ_BOUND_BY_MYC	0.09467	0.43246	0.42091	1.20392	98	HNRNPA1|POLB|RNASEH2A|AKAP1|TCIRG1|AEBP1|LMNA|NTHL1|CASP8|RPL13A|HNRNPA2B1|HERPUD1|JUNB|MUC1|TOP1|HMGN2|PPID|STAT6|SYNGR2|TPM2|DCK|ACP3|PTMA|RABGAP1L|MCM7|UBA52|EIF4A1|RPL27A|NBN|RPS6|RPL19|CD63|AKR1A1|EIF4E|AMPD3|HNRNPDL|IMPA2|PRKDC|RBM3|ICAM1|ARF4|ISG20|HSPE1|MCL1
BOSCO_INTERFERON_INDUCED_ANTIVIRAL_MODULE	0.0947	0.43246	0.49397	1.28864	33	GOLGA4|CGAS|OAS3|PTPN2|PML|PARP12|EPSTI1|OASL|CD40|CDK1|MYO1G|PNPT1|UBE2Z|OAS2|EIF2AK2|GBP4
NAKAYAMA_SOFT_TISSUE_TUMORS_PCA1_DN	0.09473	0.43246	-0.40992	-1.34286	16	CAP2|ITIH5|ADIPOQ|HIP1R|ALDH5A1|EPHX2
GROSS_HYPOXIA_VIA_HIF1A_UP	0.09563	0.43579	0.45321	1.25175	57	BZW2|EXOSC1|RPL5|NOP56|MOGS|GTF2E1|SRSF7|AKAP8|RCL1|HSF1|UBE4B|SRSF1|DDX39B|NOP2|NOP58|G3BP1|RCC2|PPID|SSH1|TIMM9|DDX21|TSR1|CCNH|ELOVL1|SRSF5|NSL1
TSAI_RESPONSE_TO_IONIZING_RADIATION	0.09601	0.43598	0.44843	1.24375	61	MAX|KRT19|KRT8|NFKB2|PTPN6|PLAU|LRRFIP1|EP300|TNFAIP8|TANK|JUNB|RELA|IRF9|IFNGR1|PCNA|CASP1|COL6A1|FN1|NFKBIE|STK4|NFKB1|TLE3
VART_KSHV_INFECTION_ANGIOGENIC_MARKERS_UP	0.09621	0.43598	0.47395	1.27177	42	TIMP3|SFRP4|ERBB2|THBS2|PLAU|CXCL12|MMP19|ANGPTL2|CALR|TIMP1|PECAM1|TIMP2|LPA|CCN1|PLAUR|CAST|SERPINF1|MMP9
WALLACE_PROSTATE_CANCER_UP	0.09634	0.43598	0.59219	1.32368	13	TPD52|ST14|LIG3|EIF3I|UAP1|GFUS
ENK_UV_RESPONSE_KERATINOCYTE_DN	0.09639	0.43598	0.37702	1.12096	310	RBMX|IRS1|CPOX|MBD2|CUX1|RBM8A|ZDHHC3|GOLGA4|UBR5|ACTR2|MBNL1|PAWR|ITGB5|GTF3C2|PTPN1|FMR1|COPB1|ZMYM2|CD46|SNRPG|SNRNP200|YTHDC1|SCAF11|ACTR3|XPO1|CPSF4|CDC123|PARP1|ZMYND11|SVIL|BCAT2|EPRS1|CTNNA1|ASH2L|TRIP13|ITSN2|BUB3|VRK1|ZNF148|ERH|GTF2F2|MRPL3|STK3|FDFT1|SRSF1|FEN1|CTCF|SQLE|RANBP2|ZFR|ACBD3|SP100|UGDH|PRKCI|CD2AP|TPR|G3BP1|DHX9|RNF2|SCFD1|COL16A1|ATP2C1|CREB1|SEC24B|PEX11B|DEK|PTMA|RARS1…
DING_LUNG_CANCER_EXPRESSION_BY_COPY_NUMBER	0.09723	0.43859	0.44361	1.23642	65	MRPL47|NUP153|PPP4R2|COG3|SEC23IP|RFC4|RAE1|DBR1|TPD52|ASH2L|DCAF13|CBLL1|PRKCI|ANKRD10|CTTN|BAG4|TXNL1|THUMPD1|MIPEP|COG5|PNPT1|ATP11B|MACROH2A1|GABPA
ZHAN_MULTIPLE_MYELOMA_MS_DN	0.09732	0.43859	0.53087	1.30626	22	STK24|RPS2|OAS3|GPALPP1|CHD2|POLR1D
BILANGES_RAPAMYCIN_SENSITIVE_GENES	0.09758	0.43892	0.52297	1.30433	24	RPL35|TPRN|RPL11|RPL34|POLR1B|RPL27|PPWD1|RPL23A|MED23|NEU1|GPD2|LRRC41|SHTN1|SREK1|ACSL1|BRAP|EDC4|BRI3BP
SENESE_HDAC1_TARGETS_UP	0.09789	0.43923	0.38788	1.14325	218	MAX|HECTD1|UTP23|PTBP3|DSG2|SF3B1|NFKB2|STK26|ACTR2|MBNL1|STX3|COPA|ASPH|CBFB|SUPT6H|PLAU|HMGA1|CD55|SUPT16H|RAC2|KIAA1217|CAPRIN1|PTBP1|YTHDF3|EPRS1|CTNNA1|SCYL2|VKORC1L1|TMOD3|LGALS8|PARD6B|PDLIM4|MYO6|GLYR1|HSF1|TOR1AIP1|CARNMT1|PAPOLA|TOP1|RAB6A|ZFR|BCLAF1|TPR|CYB5R2|DHX9|RBM14|NUP58|IFI16|CDC27|MLKL|LPXN|LSM12|SLAIN2|HSP90AB1|LMAN1|SRPRA|TRUB1|COBLL1|SRRT|MAP4K5|IQGAP1|PSME4|FN1|EIF4G1|RPL27…
LEE_AGING_CEREBELLUM_DN	0.09801	0.43923	-0.34005	-1.26938	27	MYL4|CAMK2G|SLC4A1|SNCA|CNP|ACTR1A
MARSON_BOUND_BY_FOXP3_UNSTIMULATED	0.09819	0.43925	0.36249	1.09073	584	TMEM199|INTS13|BZW2|SHC1|RPS29|UTP23|POLDIP2|DAPK3|SERPINB7|FUBP1|STK26|DHX33|KHNYN|HPGDS|TOR1AIP2|ACTR2|TPRN|MBNL1|SLC4A1AP|NUP153|RPS26|UTP6|CGAS|PHF6|DNAJC1|TFB2M|MRPL45|GFPT1|CNPY2|HNRNPF|MPHOSPH8|ZAP70|GOLPH3|TPM4|ELF1|RBM47|DNMBP|LIMD2|ARF6|WBP11|PTPN2|COPG1|PES1|KRI1|LDB1|RPS3A|STAT3|ACTR3|XPO1|ERCC3|FBL|CDC123|DCAF1|PML|ARCN1|RBM5|PRPF8|SYF2|BCL10|YTHDF3|NUP35|KCTD10|DBR1|USP6NL|FGFR1OP2|…
NIKOLSKY_BREAST_CANCER_8Q12_Q22_AMPLICON	0.09855	0.44008	0.4562	1.25166	52	TSPYL5|CTHRC1|RPL30|SULF1|ASPH|VIRMA|ZFAND1|FABP4|RPL7|YTHDF3|TRAM1|TPD52|DCAF13|STK3|RBM12B
NABA_MATRISOME_ASSOCIATED	0.099	0.44126	0.4024	1.1704	149	TIMP3|SFRP4|P3H1|P3H3|SERPINB7|MMP2|MDK|SULF1|PLAU|CLEC3B|PLOD1|SDC1|FAM20B|SERPINH1|S100A16|IL16|ANXA11|ANXA3|LOX|HTRA1|CXCL12|P4HA2|MMP19|HCFC1|LGALS8|GPC4|SERPINB9|ST14|ANGPTL2|TIMP1|MUC1|S100A4|S100P|MMP14|S100A11|S100A13|TIMP2|SDC4|CLC|LMAN1|ADAM17|LPA|CTSZ|CLEC11A|ANXA2|SERPINF1|P4HA1|MMP9|SERPINB1|PLXDC2
HOFFMANN_LARGE_TO_SMALL_PRE_BII_LYMPHOCYTE_UP	0.09971	0.44361	0.439	1.22996	69	PPP1CA|IDE|HMGB3|COIL|HMGB2|XPO1|LIG1|TRIP13|SMC4|ANP32B|FLII|TUBB4B|NUCKS1|RFC3|DCTPP1|FEN1|CDK1|PSMC3|MMP14|NASP|CBX1|MCM6|PCK2|CKAP5|HLA-DQB1|DNMT1|RFC5|EIF2AK2|STIM1|ANP32A|ARL1|CASP3|LDHA|GSN|ACTN4|RRM2|MTHFD2|KIN|MYH11|ANP32E|NCAPH

## Sheet: CPTAC_TRIM28_CP-PID
pathway	pval	padj	ES	NES	size	leading_edge_genes
PID_S1P_S1P4_PATHWAY	0.00161	0.1663	-0.76293	-2.14612	10	GNAO1|GNAI1|MAPK1|GNA13
PID_THROMBIN_PAR1_PATHWAY	0.00413	0.1663	-0.42689	-1.62412	30	GNAO1|GNAI1|PRKCB|GNA11|DNM1|PRKCA|PLCB1|PLCB3|GNA13|GNG2
PID_NFAT_TFPATHWAY	0.00486	0.1663	0.75409	1.59187	10	PTPRK|PTPN1|CBLB|DGKA|JUNB
PID_HDAC_CLASSI_PATHWAY	0.00527	0.1663	0.56069	1.49191	41	MAX|MBD2|HDAC1|MTA2|FKBP3|STAT3|XPO1|GATAD2B|SAP18|EP300|YY1|CHD3|RANBP2|CREBBP|RELA|SIN3A|NCOR2|HDAC3|NCOR1|RBBP4|CHD4|SIN3B
PID_ENDOTHELIN_PATHWAY	0.00646	0.1663	-0.41278	-1.58797	31	GNAO1|GNAI1|PRKCB|GNA11|PRKCA|MAPK1|PLCB1|BCAR1|PLCB3
PID_AP1_PATHWAY	0.00668	0.1663	0.60789	1.52992	26	SP1|CBFB|PLAU|ELF1|BAG1|FABP4|EP300|JUNB|TIMP1|TRIP6|CDK1|CREB1|CCN1|ACTA1|JUND|MMP9
PID_EPHRINB_REV_PATHWAY	0.00673	0.1663	-0.53623	-1.84496	19	ITGA2B|FGA|DNM1|EFNB2|EFNB1|LYN|FGB
PID_SMAD2_3NUCLEAR_PATHWAY	0.00901	0.19484	0.55515	1.46197	37	MAX|CEBPB|SP1|HDAC1|CBFB|ITGB5|AKT1|SAP18|EP300|CREBBP|SNIP1|SIN3A|CREB1|NCOR1|RBBP4|DCP1A|SP3|SIN3B|SMAD2
PID_IL4_2PATHWAY	0.01204	0.22374	0.58245	1.47926	28	IRS1|SHC1|CEBPB|SP1|PTPN6|HMGA1|MAPK14|AKT1
PID_FOXM1_PATHWAY	0.0133	0.22374	0.66587	1.50548	14	SP1|MMP2|EP300|CHEK2|CDK1|CREBBP
PID_IL8_CXCR1_PATHWAY	0.01478	0.22374	-0.49957	-1.71883	19	PRKCB|DNM1|PRKCA|PLCB1|LYN|PLCB3|GNG2
PID_TAP63_PATHWAY	0.01552	0.22374	0.59513	1.47845	24	PRKCD|SP1|PML|SSRP1|EP300|DICER1|NOC2L
PID_FRA_PATHWAY	0.01979	0.25048	0.63942	1.48564	16	SP1|MMP2|PLAU|MGP|DCN|EP300|JUNB|USF2|PLAUR|JUND|MMP9
PID_S1P_META_PATHWAY	0.02105	0.25048	-0.62169	-1.74882	10	GNAO1|GNAI1|GNA11|GNA13|GNAI2|GNAQ
PID_CDC42_REG_PATHWAY	0.02197	0.25048	0.60658	1.46474	20	DNMBP|DOCK9|ARHGAP1|ITSN2|DOCK11|VAV2|DOCK6
PID_HES_HEY_PATHWAY	0.02388	0.25048	0.62402	1.46295	17	HDAC1|STAT3|PARP1|EP300|YY1|CREBBP|CD4|KDM1A|NCOR2|NCOR1|GAA|SPEN|RBPJ|CTBP1
PID_AR_TF_PATHWAY	0.02461	0.25048	0.57322	1.43389	25	HDAC1|REL|CARM1|MAPK14|SMARCE1|EP300|CREBBP|KAT7|SMARCC1|ZMIZ2|RXRB
PID_P38_MK2_PATHWAY	0.02828	0.26827	0.62532	1.45289	16	MAPK14|SFN|LSP1|MAPKAPK2|MAPKAPK3|CREB1|SRF
PID_AR_NONGENOMIC_PATHWAY	0.02946	0.26827	-0.4239	-1.55719	26	GNAO1|GNAI1|MAPK1|PLCB1|PLCB3|GNG2|MAP2K1|GNAI2
PID_ERA_GENOMIC_PATHWAY	0.04073	0.34273	0.53284	1.37123	31	CEBPB|HDAC1|SAFB|EP300|MPG|NCOR2|MED1|NDUFV3|PCNA|DDX17|NCOR1|SET|EBAG9
PID_MYC_ACTIV_PATHWAY	0.0416	0.34273	0.49235	1.3296	47	MAX|PDCD10|UBTF|RPL11|HMGA1|TAF10|RIOX2|EP300|RCC1|NPM1|CREBBP|PTMA|CAD|POLR3D|EIF4A1|EIF4G1|DDX18|ACTL6A|NBN|IREB2|MMP9|EIF4E|PRDX3|NCL|LDHA|RUVBL1|HSPA4|HUWE1|TRRAP
PID_AR_PATHWAY	0.04844	0.38095	0.52996	1.35835	30	HNRNPA1|PAWR|CARM1|FHL2|AKT1|CASP8|SVIL|CDK11B|TMF1|KDM1A|MED1|RPS6KA3|TGFB1I1|SRF|XRCC5|PA2G4
PID_ATR_PATHWAY	0.05878	0.39326	0.60166	1.37867	15	RAD9A|RFC2|RFC4|RFC3|RPA2|MCM7|NBN|MCM2|RFC5|HUS1
PID_S1P_S1P3_PATHWAY	0.05882	0.39326	-0.45165	-1.4607	15	GNAO1|GNAI1|GNA11|MAPK1|GNA13
PID_ARF_3PATHWAY	0.06214	0.39326	0.6161	1.37214	13	COPA|USO1|GBF1|CD4
PID_RB_1PATHWAY	0.06241	0.39326	0.53082	1.3418	27	CEBPB|HDAC1|UBTF|SMARCB1|ELF1|MAPK14|EP300|CREBBP|HDAC3|AATF|RBBP4|BRD2|DNMT1|CTBP1|E2F4|MAPK9
PID_INTEGRIN5_PATHWAY	0.06434	0.39326	0.6374	1.37581	11	ITGB5|PLAU|SDC1|FBN1|CCN1|FN1|PLAUR
PID_PI3K_PLC_TRK_PATHWAY	0.0655	0.39326	0.54097	1.34393	24	SHC1|PRKCD|SFN|AKT1
PID_CD40_PATHWAY	0.07921	0.39326	0.58461	1.33961	15	CBLB|MAPK14|AKT1|CD40|RELA
PID_FANCONI_PATHWAY	0.08129	0.39326	0.59233	1.3392	14	RAD9A|RFC2|RFC4|RFC3|RPA2|MRE11|NBN|RFC5|HUS1
PID_HIF2PATHWAY	0.08197	0.39326	0.59182	1.33806	14	SP1|EP300|EIF3E|CREBBP|MMP14|APEX1|SLC11A2|ELOB
PID_BETA_CATENIN_NUC_PATHWAY	0.0824	0.39326	0.51957	1.31335	27	HDAC1|MMP2|CDH1|SFN|XPO1|TBL1XR1|EP300
PID_INSULIN_PATHWAY	0.08374	0.39326	0.50281	1.29982	32	IRS1|SHC1|PTPN1|AKT1|TRIP10|NCK1|EXOC6|PRKCI
PID_S1P_S1P1_PATHWAY	0.08438	0.39326	-0.44655	-1.37018	13	GNAO1|GNAI1|MAPK1
PID_TNF_PATHWAY	0.08504	0.39326	0.51769	1.3086	27	IKBKG|CASP8|FADD|RELA|PRKCI|MAP2K3|BAG4|ADAM17|IKBKB|MAP4K5|RIPK1|NFKB1|RACK1|TRAF2|NSMAF|SQSTM1
PID_P53_DOWNSTREAM_PATHWAY	0.08753	0.39326	0.45334	1.24667	58	SP1|MMP2|RPS27L|CARM1|CASP10|PYCARD|DDX5|SFN|PML|EP300|CASP6|CREBBP|BAK1
PID_S1P_S1P2_PATHWAY	0.08902	0.39326	-0.41515	-1.36247	16	GNAO1|GNAI1|GNA11|MAPK1
PID_RAS_PATHWAY	0.09091	0.39326	-0.41328	-1.35632	16	RASAL1|PRKCB|PRKCA
PID_ARF6_PATHWAY	0.09186	0.39326	-0.41206	-1.35233	16	EGFR|ITGA2B|ADAP1|GNA11
PID_GLYPICAN_1PATHWAY	0.09244	0.39326	-0.45652	-1.37151	12	FGF2|PRNP|LYN
PID_INSULIN_GLUCOSE_PATHWAY	0.09341	0.39326	0.55765	1.3191	18	SFN|AKT1|TRIP10|LNPEP|PRKCI
PID_IGF1_PATHWAY	0.09547	0.39326	0.52504	1.30435	24	IRS1|SHC1|PRKCD|PTPN1|AKT1
PID_CMYB_PATHWAY	0.09803	0.3944	0.48639	1.27722	36	CEBPB|SP1|SND1|COPA|EP300|CASP6|CREBBP|CD4|SIN3A|PPID|NCOR1|IQGAP1

## Sheet: CPTAC_TRIM28_CP-REACTOME
pathway	pval	padj	ES	NES	size	leading_edge_genes
REACTOME_METABOLISM_OF_RNA	5.77346e-30	5.49056e-27	0.56383	1.69537	581	HNRNPA1|RPS21|RPL32|RBMX|RPS11|RPS29|RPL35|EXOSC1|SRSF2|RPL26L1|NOL6|PRKCD|RPS3|SF3B1|RPL37A|RBM8A|DNAJC8|RPS2|RPL30|CPSF6|ADAR|CPSF1|SF3B2|ISG20L2|RPL10|MTERF4|HNRNPM|EXOSC5|NUP153|ZC3H4|PHF5A|RPS26|TBL3|UTP6|MTREX|RPL21|RBM39|RPL11|RPS15A|RPL34|RPS27L|RBM25|RPL5|RPL28|HNRNPF|NOP14|GNL3|RPS5|RPL12|NUP93|ZFC3H1|TEX10|TRMT6|EBNA1BP2|XRN1|NUP98|RPL35A|XAB2|DHX16|WDR70|SNRPG|SART1|PRPF19|EMG1|SNRNP2…
REACTOME_RRNA_PROCESSING	1.02485e-16	4.87317e-14	0.62906	1.83687	172	RPS21|RPL32|RPS11|RPS29|RPL35|EXOSC1|RPL26L1|NOL6|RPS3|RPL37A|RPS2|RPL30|ISG20L2|RPL10|MTERF4|EXOSC5|RPS26|TBL3|UTP6|MTREX|RPL21|RPL11|RPS15A|RPL34|RPS27L|RPL5|RPL28|NOP14|GNL3|RPS5|RPL12|TEX10|EBNA1BP2|RPL35A|EMG1|RPL15|NOP56|PES1|RPS27|RPL27|RPS28|BOP1|RPS3A|RPL13A|FAU|FBL|RPL9|RPL18|RPL31|RPS16|RPL7A|RPL38|WDR46|RPL7|RPL18A|HEATR1|TRMT10C|GAR1|RPS12|RPL3|RPS19|RPL13|RPLP0|RPS25|NAT10|RPS13|RPL…
REACTOME_PROCESSING_OF_CAPPED_INTRON_CONTAINING_PRE_MRNA	2.80772e-16	8.90046e-14	0.58338	1.7223	244	HNRNPA1|RBMX|SRSF2|SF3B1|RBM8A|DNAJC8|CPSF6|CPSF1|SF3B2|HNRNPM|NUP153|PHF5A|MTREX|RBM39|RBM25|HNRNPF|NUP93|NUP98|XAB2|DHX16|WDR70|SNRPG|SART1|PRPF19|SNRNP200|SNRPC|DDX5|WBP11|DDX39A|DDX46|THOC2|U2SURP|SF3A3|CSTF2|NUP54|LSM4|POLR2C|CPSF4|SAP18|RBM42|CPSF7|RBM5|RBM17|PTBP1|PRPF8|SYF2|HNRNPA2B1|RNF113A|NUP35|PNN|RAE1|EFTUD2|SF3B4|SNRPA1|LSM7|PPWD1|BCAS2|CSTF1|CCAR1|FAM50A|SRRM1|SF1|SRSF7|CPSF3|POLR2…
REACTOME_INFLUENZA_INFECTION	1.54022e-13	3.66188e-11	0.6298	1.8235	135	RPS21|RPL32|RPS11|RPS29|RPL35|RPL26L1|RPS3|RPL37A|RPS2|RPL30|RPL10|NUP153|RPS26|RPL21|RPL11|RPS15A|RPL34|RPS27L|RPL5|RPL28|RPS5|RPL12|NUP93|NUP98|RPL35A|RPL15|NUP54|POLR2C|RPS27|RPL27|RPS28|RPS3A|RPL13A|XPO1|CPSF4|FAU|RPL9|RPL18|RPL31|RPS16|RPL7A|PARP1|RPL38|RPL7|RPL18A|NUP35|RAE1|RPS12|RPL3|RPS19|RPL13|RPLP0|RPS25|RPS13|RPL29|POLR2A|NUP155|RPL23A|GTF2F2|CALR|RPL36|RPS8|RPS23|RANBP2|RPL8|RPS24|NU…
REACTOME_SELENOAMINO_ACID_METABOLISM	3.06762e-13	5.83461e-11	0.6738	1.92023	97	RPS21|RPL32|RPS11|RPS29|RPL35|RPL26L1|RPS3|RPL37A|RPS2|RPL30|RPL10|RPS26|RPL21|RPL11|RPS15A|RPL34|RPS27L|RPL5|RPL28|RPS5|RPL12|RPL35A|RPL15|RPS27|RPL27|RPS28|RPS3A|RPL13A|PAPSS1|FAU|RPL9|RPL18|RPL31|RPS16|RPL7A|RPL38|RPL7|RPL18A|EPRS1|RPS12|RPL3|RPS19|RPL13|QARS1|RPLP0|RPS25|MARS1|RPS13|RPL29|RPL23A|PAPSS2|RPL36|RPS8|RPS23|RPL8|RPS24|RPL4|RPL10A|RPS18|RPS7|IARS1|RPS14|RARS1|RPL6|RPS20|RPL23|AIMP2…
REACTOME_TRANSLATION	4.89311e-13	7.75558e-11	0.54773	1.62126	266	MRPL47|MRPL52|RPS21|RPL32|RPS11|RPS29|RPL35|RPL26L1|IARS2|RPS3|SEC61B|RPL37A|RPS2|RPL30|RPL10|RPS26|RPL21|RPL11|RPS15A|RPL34|RPS27L|MRPL45|RPL5|RPL28|RPS5|RPL12|EIF2B5|RPL35A|EIF3F|TARS2|SRP68|RPL15|VARS1|EIF2S3|RPS27|RPL27|RPS28|MRPL24|RPS3A|RPL13A|FAU|RPL9|RPL18|RPL31|RPS16|RPL7A|SSR4|MRPL20|MRPS2|RPL38|EIF3D|RPL7|RPL18A|EPRS1|RPS12|RPL3|DDOST|RPS19|RPL13|TARS1|QARS1|RPLP0|MRPS27|RPS25|MARS1|RP…
REACTOME_RESPONSE_OF_EIF2AK4_GCN2_TO_AMINO_ACID_DEFICIENCY	5.72998e-13	7.78459e-11	0.6929	1.95817	82	RPS21|RPL32|RPS11|RPS29|RPL35|GCN1|RPL26L1|CEBPB|RPS3|RPL37A|RPS2|RPL30|RPL10|RPS26|RPL21|RPL11|RPS15A|RPL34|RPS27L|RPL5|RPL28|RPS5|RPL12|RPL35A|RPL15|EIF2S3|RPS27|RPL27|RPS28|RPS3A|RPL13A|FAU|RPL9|RPL18|RPL31|RPS16|RPL7A|RPL38|RPL7|RPL18A|RPS12|RPL3|RPS19|RPL13|RPLP0|RPS25|RPS13|RPL29|RPL23A|RPL36|RPS8|RPS23|RPL8|RPS24|RPL4|RPL10A|RPS18|RPS7|RPS14|EIF2AK4|RPL6|RPS20
REACTOME_TRANSMISSION_ACROSS_CHEMICAL_SYNAPSES	8.33128e-13	9.90381e-11	-0.56371	-2.77237	84	CAMK2G|DNAJC5|TUBB4A|GNG7|TUBB2B|STXBP1|NPTN|BCHE|GNAI1|TUBA4A|CAMK1|PRKCB|CAMKK2|PRKCA|MAPK1|PRKACB|PLCB1|PRKAR1B|TUBB1|GLUL|AP2A2|GNB2|ABAT|TUBB2A|CAMK2D|PLCB3|EPB41L1|GNG12|GNG2|GLS|GNB4|NCALD|ALDH5A1|NSF|AP2B1|NAAA|GNAI2|ARHGEF7
REACTOME_EUKARYOTIC_TRANSLATION_ELONGATION	1.01894e-12	1.07668e-10	0.69343	1.95487	79	RPS21|RPL32|RPS11|RPS29|RPL35|RPL26L1|RPS3|RPL37A|RPS2|RPL30|RPL10|RPS26|RPL21|RPL11|RPS15A|RPL34|RPS27L|RPL5|RPL28|RPS5|RPL12|RPL35A|RPL15|RPS27|RPL27|RPS28|RPS3A|RPL13A|FAU|RPL9|RPL18|RPL31|RPS16|RPL7A|RPL38|RPL7|RPL18A|RPS12|RPL3|RPS19|RPL13|RPLP0|RPS25|RPS13|RPL29|RPL23A|RPL36|RPS8|RPS23|RPL8|RPS24|RPL4|RPL10A|RPS18|RPS7|EEF1B2|RPS14|EEF1A1|RPL6|RPS20|EEF1D|EEF2|RPL23
REACTOME_CELLULAR_RESPONSE_TO_STARVATION	2.01016e-12	1.91167e-10	0.65241	1.86934	107	RPS21|RPL32|RPS11|RPS29|RPL35|GCN1|RPL26L1|CEBPB|RPS3|RPL37A|RPS2|RPL30|RPL10|RPS26|RPL21|TCIRG1|RPL11|RPS15A|RPL34|RPS27L|RPL5|RPL28|RPS5|RPL12|RPL35A|RPL15|EIF2S3|RPS27|RPL27|RPS28|RPS3A|RPL13A|FAU|RPL9|RPL18|RPL31|RPS16|RPL7A|RPL38|RPL7|RPL18A|RPS12|RPL3|RPS19|RPL13|RPLP0|RPS25|RPS13|RPL29|RPL23A|RPL36|RPS8|RPS23|RPL8|RPS24|RPL4|RPL10A|RPS18|RPS7|RPS14|EIF2AK4|RPL6|RPS20
REACTOME_NEURONAL_SYSTEM	2.38293e-12	2.06016e-10	-0.5114	-2.4962	102	CAMK2G|EPB41L3|DNAJC5|TUBB4A|GNG7|TUBB2B|STXBP1|NPTN|BCHE|GNAI1|KCNAB2|TUBA4A|CAMK1|PRKCB|EPB41|CAMKK2|PRKCA|MAPK1|PRKACB|PLCB1|PRKAR1B|TUBB1|GLUL|AP2A2|GNB2|ABAT|TUBB2A|CAMK2D|PLCB3|EPB41L1|GNG12|GNG2|GLS|GNB4|NCALD|EPB41L5|ALDH5A1|NSF|AP2B1|NAAA|GNAI2|RTN3|ARHGEF7|PTPRS
REACTOME_SRP_DEPENDENT_COTRANSLATIONAL_PROTEIN_TARGETING_TO_MEMBRANE	3.44475e-12	2.69689e-10	0.66671	1.89939	95	RPS21|RPL32|RPS11|RPS29|RPL35|RPL26L1|RPS3|SEC61B|RPL37A|RPS2|RPL30|RPL10|RPS26|RPL21|RPL11|RPS15A|RPL34|RPS27L|RPL5|RPL28|RPS5|RPL12|RPL35A|SRP68|RPL15|RPS27|RPL27|RPS28|RPS3A|RPL13A|FAU|RPL9|RPL18|RPL31|RPS16|RPL7A|SSR4|RPL38|RPL7|RPL18A|RPS12|RPL3|DDOST|RPS19|RPL13|RPLP0|RPS25|RPS13|SRP72|TRAM1|RPL29|SPCS3|RPL23A|RPL36|RPN1|RPS8|RPS23|RPL8|RPS24|SRP54|RPL4|RPL10A|RPS18|RPS7|RPS14
REACTOME_NONSENSE_MEDIATED_DECAY_NMD	3.6866e-12	2.69689e-10	0.66343	1.88823	94	RPS21|RPL32|RPS11|RPS29|RPL35|RPL26L1|RPS3|RPL37A|RBM8A|RPS2|RPL30|RPL10|RPS26|RPL21|RPL11|RPS15A|RPL34|RPS27L|RPL5|RPL28|RPS5|RPL12|RPL35A|RPL15|RPS27|RPL27|RPS28|RPS3A|RPL13A|FAU|RPL9|RPL18|RPL31|RPS16|RPL7A|RPL38|RPL7|RPL18A|RPS12|RPL3|RPS19|RPL13|RPLP0|RPS25|RPS13|RPL29|NCBP1|RNPS1|RPL23A|UPF1|RPL36|RPS8|RPS23|RPL8|RPS24|RPL4|RPL10A|RPS18|RPS7|RPS14|NCBP2|RPL6|RPS20|RPL23|UPF2|UBA52|EIF4G1|RP…
REACTOME_EUKARYOTIC_TRANSLATION_INITIATION	6.31643e-12	4.29066e-10	0.6484	1.85617	105	RPS21|RPL32|RPS11|RPS29|RPL35|RPL26L1|RPS3|RPL37A|RPS2|RPL30|RPL10|RPS26|RPL21|RPL11|RPS15A|RPL34|RPS27L|RPL5|RPL28|RPS5|RPL12|EIF2B5|RPL35A|EIF3F|RPL15|EIF2S3|RPS27|RPL27|RPS28|RPS3A|RPL13A|FAU|RPL9|RPL18|RPL31|RPS16|RPL7A|RPL38|EIF3D|RPL7|RPL18A|RPS12|RPL3|RPS19|RPL13|RPLP0|RPS25|RPS13|RPL29|EIF3L|RPL23A|EIF3E|RPL36|RPS8|RPS23|RPL8|RPS24|EIF2B4|RPL4|RPL10A|RPS18|RPS7|RPS14|EIF4B|EIF3I|EIF5B|RPL…
REACTOME_VIRAL_INFECTION_PATHWAYS	1.60484e-11	1.01747e-09	0.47928	1.43908	535	HNRNPA1|RPS21|RPL32|RPS11|RPS29|RPL35|SEC24D|RPL26L1|PARP9|SP1|RPS3|RPL37A|PPP1CA|RPS2|RPL30|TAF15|ZDHHC3|HDAC1|BANF1|RPL10|MED8|SNF8|FUT8|NUP153|PTPN6|CNBP|RPS26|RPL21|RPL11|RPS15A|RPL34|RPS27L|RPL5|RPL28|RPS5|RPL12|NUP93|VPS4B|SDC1|HMGA1|PRKCSH|NUP98|IKBKG|RPL35A|PYCARD|MTA2|SNRPG|RPL15|DDX5|SUPT16H|NUP54|POLR2C|SFN|RPS27|SAP30L|RPL27|AKT1|RPS28|RPS3A|RPL13A|XPO1|ERCC3|CPSF4|FAU|RPL9|GATAD2B|RP…
REACTOME_MRNA_SPLICING	1.51897e-10	9.02837e-09	0.56836	1.66295	181	HNRNPA1|RBMX|SRSF2|SF3B1|RBM8A|DNAJC8|SF3B2|HNRNPM|PHF5A|MTREX|RBM39|RBM25|HNRNPF|XAB2|DHX16|WDR70|SNRPG|SART1|PRPF19|SNRNP200|SNRPC|DDX5|WBP11|DDX46|U2SURP|SF3A3|LSM4|POLR2C|SAP18|RBM42|RBM5|RBM17|PTBP1|PRPF8|SYF2|HNRNPA2B1|RNF113A|PNN|EFTUD2|SF3B4|SNRPA1|LSM7|PPWD1|BCAS2|CCAR1|FAM50A|SRRM1|SF1|SRSF7|POLR2A|NCBP1|SF3A1|RNPS1|SNRNP70|SMNDC1|DDX23|PRPF40A|CDC5L|SRSF3|GTF2F2|PQBP1|CWC22|PRPF38A|SRS…
REACTOME_NEUROTRANSMITTER_RECEPTORS_AND_POSTSYNAPTIC_SIGNAL_TRANSMISSION	6.73808e-10	3.76936e-08	-0.54626	-2.4986	67	CAMK2G|TUBB4A|GNG7|TUBB2B|NPTN|GNAI1|TUBA4A|CAMK1|PRKCB|CAMKK2|PRKCA|MAPK1|PRKACB|PLCB1|PRKAR1B|TUBB1|AP2A2|GNB2|TUBB2A|CAMK2D|PLCB3|EPB41L1|GNG12|GNG2|GNB4|NCALD
REACTOME_REGULATION_OF_EXPRESSION_OF_SLITS_AND_ROBOS	7.40948e-10	3.91467e-08	0.60222	1.73634	123	RPS21|RPL32|RPS11|RPS29|RPL35|RPL26L1|RPS3|RPL37A|RBM8A|RPS2|RPL30|RPL10|RPS26|RPL21|RPL11|RPS15A|RPL34|RPS27L|RPL5|RPL28|RPS5|RPL12|RPL35A|RPL15|RPS27|RPL27|RPS28|LDB1|RPS3A|RPL13A|FAU|RPL9|RPL18|RPL31|RPS16|RPL7A|RPL38|RPL7|RPL18A|RPS12|RPL3|RPS19|RPL13|RPLP0|RPS25|RPS13|RPL29|NCBP1|RNPS1|RPL23A|RPL36|RPS8|RPS23|RPL8|PSMC3|RPS24|RPL4|PSMC1|RPL10A|RPS18|RPS7|PSMC6|RPS14|PSMD12|NCBP2|PSMA7|RPL6|R…
REACTOME_L1CAM_INTERACTIONS	2.42693e-09	1.21474e-07	-0.52856	-2.41763	67	NCAM1|L1CAM|ANK2|EGFR|CHL1|TUBB4A|ITGA2B|TUBB2B|TUBA4A|DNM1|MAPK1|RANBP9|CSNK2A2|CNTN1|ANK1|RDX|TUBB1|SPTB|SPTBN1|AP2A2|TUBB2A|DPYSL2|SPTAN1
REACTOME_SARS_COV_1_HOST_INTERACTIONS	5.85826e-08	2.7856e-06	0.62202	1.74807	75	HNRNPA1|RPS21|RPS11|RPS29|SP1|RPS3|RPS2|RPS26|RPS15A|RPS27L|RPS5|PYCARD|SFN|RPS27|RPS28|RPS3A|FAU|RPS16|RPS12|RPS19|RIPK3|RPS25|TRIM25|RPS13|EP300|NPM1|RPS8|RPS23|RELA|RPS24|RPS18|RPS7|PPIH|PSMC6|RPS14|EEF1A1|RPS20|CASP1|MAVS|PPIG|UBA52|FKBP1A|RIPK1|NMI|RPS6
REACTOME_INFECTIOUS_DISEASE	9.80509e-08	4.4403e-06	0.44206	1.33084	648	ARPC1B|HNRNPA1|RPS21|RPL32|RPS11|RPS29|RPL35|SEC24D|RPL26L1|PARP9|SP1|RPS3|NFKB2|RPL37A|PPP1CA|RPS2|RPL30|TAF15|ZDHHC3|HDAC1|MYO1C|BANF1|ACTR2|RPL10|MED8|SNF8|FUT8|NUP153|PTPN6|CNBP|RPS26|RPL21|RPL11|RPS15A|RPL34|RPS27L|RPL5|RPL28|ITPR3|RPS5|RPL12|NUP93|VPS4B|SDC1|CDH1|HMGA1|PRKCSH|NUP98|IKBKG|RPL35A|PYCARD|MTA2|SNRPG|RPL15|DDX5|MAPK14|SUPT16H|NUP54|POLR2C|SFN|RPS27|SAP30L|RPL27|AKT1|RPS28|RPS3A|…
REACTOME_SIGNALING_BY_ROBO_RECEPTORS	1.3396e-07	5.79074e-06	0.54523	1.58557	153	RPS21|RPL32|RPS11|RPS29|RPL35|RPL26L1|RPS3|RPL37A|RBM8A|RPS2|RPL30|RPL10|RPS26|RPL21|RPL11|RPS15A|RPL34|RPS27L|RPL5|RPL28|RPS5|RPL12|RPL35A|RPL15|RPS27|RPL27|RPS28|LDB1|RPS3A|RPL13A|FAU|RPL9|RPL18|RPL31|RPS16|RPL7A|RPL38|RPL7|CXCL12|RPL18A|NCK1|RPS12|RPL3|RPS19|RPL13|RPLP0|RPS25|RPS13|RPL29|NCBP1|RNPS1|RPL23A|RPL36|RPS8|RPS23|RPL8|PSMC3|RPS24|RPL4|PSMC1|RPL10A|RPS18|RPS7|PSMC6|RPS14|PSMD12|NCBP2|…
REACTOME_RNA_POLYMERASE_II_TRANSCRIPTION	2.07609e-07	8.58416e-06	0.4563	1.3676	474	MAX|PAF1|INTS13|SRSF2|CEBPB|SP1|RBM8A|PBRM1|TAF15|RAD9A|CPSF6|HDAC1|CPSF1|SMARCD2|INTS3|MED8|SMARCB1|ERBB2|CBFB|SUPT6H|PTPN1|MDC1|INTS2|CARM1|ELF1|CASP10|MTA2|SNRPG|OCLN|DDX39A|THOC2|CSTF2|MAPK14|SUPT16H|POLR2C|RFC2|SFN|AKT1|NOTCH3|LDB1|XPO1|ERCC3|CPSF4|GATAD2B|BRD7|EHMT1|PML|PARP1|CPSF7|TAF10|INTS12|NELFCD|RFC4|SMARCE1|SSRP1|TBL1XR1|IWS1|SMARCC2|NR2F6|GTF2E1|CSTF1|EP300|YY1|NOC2L|SRRM1|SRSF7|ASH…
REACTOME_SARS_COV_INFECTIONS	2.18168e-07	8.64489e-06	0.49183	1.45832	283	HNRNPA1|RPS21|RPS11|RPS29|SEC24D|PARP9|SP1|RPS3|RPS2|ZDHHC3|HDAC1|FUT8|NUP153|PTPN6|CNBP|RPS26|RPS15A|RPS27L|RPS5|NUP93|SDC1|PRKCSH|NUP98|IKBKG|PYCARD|MTA2|SNRPG|DDX5|NUP54|SFN|RPS27|SAP30L|AKT1|RPS28|RPS3A|FAU|GATAD2B|PTGES3|RPS16|SAP18|ZDHHC20|NCK1|PATJ|NUP35|RAE1|MOGS|KEAP1|RPS12|DDOST|RPS19|RIPK3|RPS25|TRIM25|RPS13|EP300|SRPK1|NUP155|IMPDH1|GPC4|BRD4|NPM1|CHD3|RPN1|RPS8|RPS23|RANBP2|CREBBP|RE…
REACTOME_SARS_COV_2_INFECTION	3.91929e-07	1e-05	0.51855	1.52019	192	RPS21|RPS11|RPS29|SEC24D|PARP9|RPS3|RPS2|ZDHHC3|FUT8|NUP153|PTPN6|CNBP|RPS26|RPS15A|RPS27L|RPS5|NUP93|SDC1|PRKCSH|NUP98|IKBKG|SNRPG|DDX5|NUP54|SFN|RPS27|AKT1|RPS28|RPS3A|FAU|RPS16|ZDHHC20|PATJ|NUP35|RAE1|MOGS|RPS12|DDOST|RPS19|RPS25|TRIM25|RPS13|SRPK1|NUP155|GPC4|RPN1|RPS8|RPS23|RANBP2|CREBBP|RPS24|NUP214|NUP205|TPR|G3BP1|RPS18|NUP58|RPS7|SEC24B|RPS14|NUP62|NUP133|SEC24C|GANAB|PARP10|SDC4|RPS20|S…
REACTOME_SUMOYLATION	7.3922e-07	3e-05	0.5836	1.66008	93	NFKB2|HDAC1|SMC3|NUP153|SAFB|MDC1|NUP93|NUP98|IKBKG|DDX5|UHRF2|STAG1|NUP54|PML|PARP1|NUP35|RAE1|EP300|NSMCE3|NUP155|NPM1|CHD3|TOP1|RANBP2|CREBBP|RELA|SP100|NUP214|SIN3A|NOP58|NUP205|TPR|MBD1|NCOR2|RNF2|NSMCE2|NUP58|RING1|NUP62|NUP133|PCNA|SAE1|DDX17|TOP2B|STAG2|UBA2|SUMO3|POM121C|SUMO2|NUP107|SP3|NUP88|NUP188|NUP85|DNMT1|HERC2|SEC13|HNRNPK|SUZ12|ZBED1|AAAS|EIF2AK2|NDC1|DAXX|CTBP1|NSMCE1
REACTOME_HIV_LIFE_CYCLE	9.51187e-07	3e-05	0.55649	1.60015	116	TAF15|BANF1|NUP153|NUP93|VPS4B|HMGA1|NUP98|SUPT16H|NUP54|POLR2C|XPO1|ERCC3|TAF10|NELFCD|NUP35|RAE1|SSRP1|LIG1|GTF2E1|POLR2A|NCBP1|NUP155|NELFB|RCC1|NELFE|MVB12A|GTF2F2|SUPT4H1|CTDP1|FEN1|CDK9|RANBP2|CD4|NUP214|POLR2E|NUP205|TPR|POLR2G|PDCD6IP|NUP58|NUP62|NELFA|NUP133|GTF2H1|NCBP2|POM121C|NMT1|NUP107|UBA52|XRCC5|SUPT5H|GTF2E2|NUP88|MNAT1|NUP188|POLR2B|GTF2B|ERCC2|ELOA|NUP85|POLR2K|CCNH|ELOB|SEC13|…
REACTOME_SARS_COV_1_INFECTION	1.10687e-06	4e-05	0.57358	1.63854	101	HNRNPA1|RPS21|RPS11|RPS29|PARP9|SP1|RPS3|RPS2|RPS26|RPS15A|RPS27L|RPS5|PRKCSH|PYCARD|DDX5|SFN|RPS27|RPS28|RPS3A|FAU|RPS16|MOGS|RPS12|RPS19|RIPK3|RPS25|TRIM25|RPS13|EP300|NPM1|RPS8|RPS23|RELA|RPS24|RPS18|RPS7|PPIH|PSMC6|RPS14|GANAB|PARP10|EEF1A1|RPS20|CASP1|GALNT1|MAVS|PPIG|UBA52|FKBP1A|RIPK1
REACTOME_SARS_COV_2_HOST_INTERACTIONS	1.19029e-06	4e-05	0.5432	1.57338	137	RPS21|RPS11|RPS29|SEC24D|RPS3|RPS2|NUP153|PTPN6|CNBP|RPS26|RPS15A|RPS27L|RPS5|NUP93|NUP98|IKBKG|SNRPG|NUP54|SFN|RPS27|AKT1|RPS28|RPS3A|FAU|RPS16|PATJ|NUP35|RAE1|RPS12|RPS19|RPS25|TRIM25|RPS13|NUP155|RPS8|RPS23|RANBP2|CREBBP|RPS24|NUP214|NUP205|TPR|G3BP1|RPS18|NUP58|RPS7|SEC24B|RPS14|NUP62|NUP133|SEC24C|RPS20|SNRPD2|HSP90AB1|POM121C|MAVS|IKBKB|NUP107|UBA52|SEC23A|TUFM|NUP88
REACTOME_SARS_COV_1_MODULATES_HOST_TRANSLATION_MACHINERY	1.33973e-06	4e-05	0.72451	1.87802	32	HNRNPA1|RPS21|RPS11|RPS29|RPS3|RPS2|RPS26|RPS15A|RPS27L|RPS5|RPS27|RPS28|RPS3A|FAU|RPS16|RPS12|RPS19|RPS25|RPS13|RPS8|RPS23|RPS24|RPS18|RPS7|RPS14|EEF1A1|RPS20
REACTOME_CHROMATIN_ORGANIZATION	1.3455e-06	4e-05	0.54879	1.57664	114	NFKB2|RPS2|PBRM1|HDAC1|SMARCD2|SMARCB1|KDM2A|CARM1|MTA2|DPF2|SAP30L|GATAD2B|BRD7|EHMT1|SAP18|TAF10|RIOX2|SMARCE1|TBL1XR1|BRD9|SMARCC2|HCFC1|KDM5C|EP300|ASH2L|BRD1|RBBP5|ENY2|EED|CHD3|KMT2B|MSL1|MRGBP|CREBBP|RELA|KMT2A|KAT7|SS18|SMARCC1|KDM1A|NCOR2|PHF8|HDAC3|BRPF1|RCOR1|NCOR1|BCL7C|DMAP1|TAF5L|WDR5|SETD2|ARID1A|RBBP4|CHD4|ACTL6A
REACTOME_CELLULAR_RESPONSES_TO_STIMULI	1e-05	0.00037	0.43204	1.296	507	RPS21|RPL32|RPS11|SHC1|RPS29|RPL35|EXOSC1|GCN1|RPL26L1|CEBPB|PRKCD|SP1|RPS3|RPL37A|RPS2|RPL30|RPL10|EXOSC5|NUP153|HIRA|RPS26|RPL21|TCIRG1|RPL11|RPS15A|RPL34|PTPN1|RPS27L|RPL5|RPL28|GFPT1|GPX8|RPS5|RPL12|NUP93|CAPZA1|LMNA|HMGA1|CARM1|PDIA5|NUP98|IKBKG|RPL35A|BAG1|SERPINH1|RPL15|EIF2S3|HSPA14|MAPK14|NUP54|RPS27|HSPA12B|RPL27|AKT1|RPS28|SYVN1|NCF4|RPS3A|STAT3|RPL13A|XPO1|FAU|RPL9|RPL18|RPL31|PTGES3|…
REACTOME_SIGNAL_TRANSDUCTION_BY_L1	1e-05	0.00039	-0.75123	-2.51339	18	NCAM1|L1CAM|EGFR|ITGA2B|MAPK1|CSNK2A2
REACTOME_EPIGENETIC_REGULATION_OF_GENE_EXPRESSION	2e-05	0.00055	0.52485	1.51941	134	MBD2|SF3B1|HDAC1|MYO1C|SMARCD2|UBTF|SMARCB1|CD36|MTREX|POLR1A|BAZ2A|MPHOSPH8|MTA2|POLR1B|DPF2|SMARCA5|FABP4|SAP30L|ERCC3|GATAD2B|EHMT1|SAP18|AGPAT2|SMARCE1|TBL1XR1|POLR1D|SMARCC2|HCFC1|EP300|ASH2L|PPHLN1|RBBP5|EED|MED23|CHD3|KMT2B|MYBBP1A|CREBBP|TASOR|POLR2E|MED30|KMT2A|SS18|SIN3A|SMARCC1|NCOR2|MED1|BAZ1B|BOD1L1|HDAC3|GTF2H1|DEK|NCOR1|BCL7C|SUMO2|WDR5|ARID1A|DDX21|RBBP4|CHD4|ACTL6A|MNAT1|ERCC2|SI…
REACTOME_ACTIVATION_OF_NMDA_RECEPTORS_AND_POSTSYNAPTIC_EVENTS	2e-05	0.00055	-0.52104	-2.17909	41	CAMK2G|TUBB4A|TUBB2B|TUBA4A|CAMK1|CAMKK2|MAPK1|PRKACB|PRKAR1B|TUBB1|TUBB2A|CAMK2D
REACTOME_SARS_COV_2_MODULATES_HOST_TRANSLATION_MACHINERY	2e-05	0.00055	0.66288	1.77097	41	RPS21|RPS11|RPS29|RPS3|RPS2|RPS26|RPS15A|RPS27L|RPS5|SNRPG|RPS27|RPS28|RPS3A|FAU|RPS16|RPS12|RPS19|RPS25|RPS13|RPS8|RPS23|RPS24|RPS18|RPS7|RPS14|RPS20|SNRPD2
REACTOME_TRANSPORT_OF_MATURE_TRANSCRIPT_TO_CYTOPLASM	3e-05	0.00078	0.58514	1.64075	72	SRSF2|RBM8A|CPSF1|NUP153|NUP93|NUP98|DDX39A|THOC2|NUP54|CPSF4|NUP35|RAE1|SRRM1|SRSF7|CPSF3|NCBP1|NUP155|RNPS1|NXF1|CPSF2|SRSF3|SRSF1|THOC3|RANBP2|NUP214|DDX39B|NUP205|TPR|FIP1L1|NUP58|NUP62|NUP133|CDC40|U2AF2|GLE1|NCBP2|POM121C|SRSF11|THOC7|NUP107|SRSF9|NUP88|NUP188|SRSF4|THOC6|NUP85|THOC5|EIF4E|WDR33|SRSF5|SEC13
REACTOME_INTEGRATION_OF_ENERGY_METABOLISM	5e-05	0.00115	-0.47232	-2.03767	46	GNG7|STXBP1|GNAI1|GNA11|PRKCA|PRKACB|PLCB1|GNAS|AGPAT1|PRKAR1B|GNB2|MARCKS|ADIPOQ|PLCB3|GNG12|GNG2|MLX|PKLR|GNB4|GNAI2|PPP2R5D|PPP2CB|GNAQ
REACTOME_ACTIVATION_OF_THE_MRNA_UPON_BINDING_OF_THE_CAP_BINDING_COMPLEX_AND_EIFS_AND_SUBSEQUENT_B...	5e-05	0.00117	0.60432	1.66274	55	RPS21|RPS11|RPS29|RPS3|RPS2|RPS26|RPS15A|RPS27L|RPS5|EIF3F|EIF2S3|RPS27|RPS28|RPS3A|FAU|RPS16|EIF3D|RPS12|RPS19|RPS25|RPS13|EIF3L|EIF3E|RPS8|RPS23|RPS24|RPS18|RPS7|RPS14|EIF4B|EIF3I|RPS20|EIF4A1|EIF3C|EIF4G1|EIF3A|RPS6|PABPC1|EIF4E
REACTOME_TRANSPORT_OF_MATURE_MRNAS_DERIVED_FROM_INTRONLESS_TRANSCRIPTS	6e-05	0.00154	0.63796	1.70013	40	CPSF1|NUP153|NUP93|NUP98|NUP54|CPSF4|NUP35|RAE1|CPSF3|NCBP1|NUP155|NXF1|CPSF2|RANBP2|NUP214|NUP205|TPR|FIP1L1|NUP58|NUP62|NUP133|NCBP2|POM121C|NUP107|NUP88|NUP188|NUP85|EIF4E|WDR33|SEC13|AAAS|NDC1
REACTOME_RRNA_MODIFICATION_IN_THE_NUCLEUS_AND_CYTOSOL	8e-05	0.00193	0.60974	1.67	52	NOL6|RPS2|TBL3|UTP6|NOP14|EMG1|NOP56|FBL|WDR46|HEATR1|GAR1|NAT10|RCL1|DCAF13|UTP14A|UTP4|NOP2|NOP58|WDR43|DHX37|NOL11|DDX52|RPS7|RPS14|PDCD11|NHP2|UTP3|UTP18|THUMPD1|DDX49|UTP20|RPS6|PNO1|FCF1|IMP3
REACTOME_HIV_INFECTION	9e-05	0.00193	0.48847	1.42608	170	TAF15|BANF1|NUP153|NUP93|VPS4B|HMGA1|NUP98|SUPT16H|NUP54|POLR2C|XPO1|ERCC3|TAF10|NELFCD|NUP35|RAE1|SSRP1|LIG1|GTF2E1|AP1S1|POLR2A|NCBP1|NUP155|NELFB|RCC1|NELFE|NPM1|MVB12A|GTF2F2|SUPT4H1|CTDP1|FEN1|CDK9|RANBP2|PSMC3|CD4|NUP214|POLR2E|NUP205|TPR|PSMC1|POLR2G|PDCD6IP|NUP58|PSMC6|NUP62|NELFA|NUP133|GTF2H1|PSMD12|NCBP2|PSMA7|POM121C|NMT1|NUP107|SLC25A5|UBA52|XRCC5|SUPT5H|GTF2E2|NUP88|MNAT1|NUP188|POL…
REACTOME_SUMOYLATION_OF_DNA_REPLICATION_PROTEINS	0.00015	0.00322	0.63365	1.66233	35	NUP153|NUP93|NUP98|NUP54|NUP35|RAE1|NUP155|TOP1|RANBP2|NUP214|NUP205|TPR|NUP58|NUP62|NUP133|PCNA|TOP2B|SUMO3|POM121C|SUMO2|NUP107|NUP88|NUP188|NUP85|SEC13|AAAS|NDC1
REACTOME_SYNTHESIS_OF_PROSTAGLANDINS_PG_AND_THROMBOXANES_TX	0.00018	0.00391	0.82132	1.78311	11	HPGDS|PTGIS|PTGES|PTGES3
REACTOME_METABOLISM_OF_AMINO_ACIDS_AND_DERIVATIVES	0.00018	0.00391	0.46654	1.37277	219	PYCR2|RPS21|RPL32|RPS11|RPS29|RPL35|RPL26L1|RPS3|RPL37A|RPS2|RPL30|RPL10|RPS26|RPL21|RPL11|RPS15A|RPL34|RPS27L|RPL5|RPL28|RPS5|RPL12|RPL35A|RPL15|RPS27|RPL27|RPS28|RPS3A|RPL13A|PAPSS1|FAU|RPL9|RPL18|RPL31|RPS16|RPL7A|IL4I1|RPL38|BCAT2|RPL7|ALDH18A1|RPL18A|EPRS1|RPS12|RPL3|RPS19|RPL13|QARS1|RPLP0|RPS25|MARS1|RPS13|RPL29|RPL23A|PAPSS2|PYCR1|ADI1|CARNMT1|RPL36|TSTD1|RPS8|RPS23|RPL8|PSMC3|RPS24|RPL4|…
REACTOME_SUMOYLATION_OF_CHROMATIN_ORGANIZATION_PROTEINS	0.00024	0.00478	0.60893	1.63095	42	HDAC1|NUP153|NUP93|NUP98|NUP54|NUP35|RAE1|NUP155|CHD3|RANBP2|NUP214|NUP205|TPR|RNF2|NUP58|RING1|NUP62|NUP133|SUMO3|POM121C|SUMO2|NUP107|NUP88|NUP188|NUP85|SEC13|SUZ12|ZBED1|AAAS|NDC1
REACTOME_G_ALPHA_I_SIGNALLING_EVENTS	0.00024	0.00478	-0.39678	-1.80008	61	CAMK2G|GNG7|GNAI1|GNA11|CAMKK2|PRKCA|MAPK1|PRKACB|PLCB1|GNAS|PRKAR1B|GNB2|CAMK2D|PF4|PLCB3|GNG12|GNG2|PPP3CB|AGT|PPBP|GNB4|PDE4D|SAA1|C3|GNAI2|PPP2R5D|PPP2CB|GNAQ
REACTOME_RECYCLING_PATHWAY_OF_L1	0.00025	0.00486	-0.50442	-1.95361	31	L1CAM|TUBB4A|TUBB2B|TUBA4A|DNM1|MAPK1|RDX|TUBB1|AP2A2|TUBB2A|DPYSL2
REACTOME_OPIOID_SIGNALLING	0.00026	0.00496	-0.43224	-1.85695	45	CAMK2G|GNG7|GNAI1|GNA11|CAMKK2|PRKCA|MAPK1|PRKACB|PLCB1|PRKAR1B|GNB2|CAMK2D|PLCB3|GNG12|GNG2|PPP3CB|GNB4|PDE4D|GNAI2|PPP2R5D|PPP2CB|GNAQ
REACTOME_REGULATION_OF_ENDOGENOUS_RETROELEMENTS	0.00026	0.00497	0.61475	1.63827	40	HDAC1|SMARCD2|SMARCB1|MTREX|MPHOSPH8|MTA2|DPF2|GATAD2B|EHMT1|SMARCE1|SMARCC2|PPHLN1|CHD3|TASOR|SS18|SMARCC1|BCL7C|SUMO2|ARID1A|RBBP4|CHD4|ACTL6A
REACTOME_COOPERATION_OF_PDCL_PHLP1_AND_TRIC_CCT_IN_G_PROTEIN_BETA_FOLDING	0.00027	0.00502	-0.63386	-2.21384	21	GNG7|GNA11|CSNK2A2|PDCL|GNB2|GNG12|GNG2|CCT4|GNB4|CSNK2A1|GNAQ|CCT6A|CCT2
REACTOME_FORMATION_OF_THE_CORNIFIED_ENVELOPE	0.00028	0.00502	0.78413	1.75971	13	KRT19|KRT8|DSG2|KRT18|KRT17|PPL|JUP|ST14
REACTOME_KERATINIZATION	0.00028	0.00502	0.78413	1.75971	13	KRT19|KRT8|DSG2|KRT18|KRT17|PPL|JUP|ST14
REACTOME_RNA_POLYMERASE_II_TRANSCRIPTION_TERMINATION	0.00031	0.00542	0.57623	1.58318	54	SRSF2|RBM8A|CPSF6|CPSF1|SNRPG|DDX39A|THOC2|CSTF2|CPSF4|CPSF7|CSTF1|SRRM1|SRSF7|CPSF3|NCBP1|RNPS1|CPSF2|SRSF3|PAPOLA|SRSF1|THOC3|DDX39B|FIP1L1|CSTF3|CLP1|CDC40|U2AF2|NCBP2|SRSF11|THOC7|NUDT21|SRSF9|SRSF4|THOC6|THOC5|WDR33|SRSF5
REACTOME_RESPIRATORY_ELECTRON_TRANSPORT	0.00044	0.00767	-0.29407	-1.54144	120	GOT2|MT-ND5|BCS1L|MT-CO2|NDUFA2|COX7B|MT-ND1|SLC25A13|TTC19|ISCU|NDUFS8|COX7A1|COX11|UQCR10|NDUFB3|NDUFS7|TMEM126A|NDUFAF5|MDH1|COQ10B|NDUFS2|ETFB|NDUFA9|UQCRC2|FXN|SLC25A11|NDUFA13|NDUFA3|NDUFAF8|TIMM21
REACTOME_INTERACTIONS_OF_REV_WITH_HOST_CELLULAR_PROTEINS	0.00049	0.0083	0.61985	1.63284	36	NUP153|NUP93|NUP98|NUP54|XPO1|NUP35|RAE1|NUP155|RCC1|NPM1|RANBP2|NUP214|NUP205|TPR|NUP58|NUP62|NUP133|POM121C|NUP107|NUP88|NUP188|NUP85|SEC13|AAAS|NDC1
REACTOME_BASE_EXCISION_REPAIR	0.0005	0.0083	0.64223	1.6504	30	POLB|NTHL1|RFC2|PARP1|RFC4|LIG1|POLE4|MPG|RFC1|LIG3|POLD1|RFC3|FEN1|RPA2|POLE3|TERF2IP|PCNA|APEX1
REACTOME_TRNA_PROCESSING	0.00054	0.00883	0.52149	1.47442	83	CPSF1|NUP153|NUP93|TRMT6|NUP98|CSTF2|NUP54|CPSF4|NUP35|GTPBP3|RAE1|EPRS1|TRMT10C|TRMT61A|NUP155|PUS7|TRIT1|WDR4|RANBP2|NUP214|TP53RK|NUP205|TPR|LAGE3|NSUN2|MTO1|NUP58|CLP1|NUP62|NUP133|RPP14|POM121C|NUP107|NUP88|TRNT1|NUP188|CDKAL1|NUP85|ELAC2|SEC13|AAAS|NDC1|TRMT11|QTRT1|TPRKB|QTRT2|RTCB
REACTOME_BASIGIN_INTERACTIONS	0.00059	0.00944	-0.76777	-2.28217	12	L1CAM|SLC16A1|BSG|ATP1B1|ITGA3|SLC3A2
REACTOME_RNA_POLYMERASE_II_PRE_TRANSCRIPTION_EVENTS	0.00062	0.00964	0.56994	1.57072	56	PAF1|TAF15|SUPT6H|SUPT16H|POLR2C|ERCC3|TAF10|NELFCD|SSRP1|IWS1|GTF2E1|POLR2A|NCBP1|NELFB|NELFE|LEO1|GTF2F2|SUPT4H1|CTDP1|CDK9|CDC73|POLR2E|POLR2G|NELFA|GTF2H1|NCBP2|SUPT5H|GTF2E2|MNAT1|POLR2B|GTF2B|ERCC2|ELOA|POLR2K|CCNH|ELOB|TCEA1|GTF2F1|POLR2D
REACTOME_SUMOYLATION_OF_DNA_DAMAGE_RESPONSE_AND_REPAIR_PROTEINS	0.00062	0.00964	0.5637	1.54876	54	SMC3|NUP153|MDC1|NUP93|NUP98|STAG1|NUP54|PML|PARP1|NUP35|RAE1|NSMCE3|NUP155|RANBP2|SP100|NUP214|NUP205|TPR|RNF2|NSMCE2|NUP58|RING1|NUP62|NUP133|STAG2|SUMO3|POM121C|SUMO2|NUP107|NUP88|NUP188|NUP85|HERC2|SEC13|AAAS|NDC1
REACTOME_REGULATION_OF_INSULIN_SECRETION	0.00065	0.01	-0.48551	-1.94906	34	GNG7|STXBP1|GNAI1|GNA11|PRKCA|PRKACB|PLCB1|GNAS|PRKAR1B|GNB2|MARCKS|PLCB3|GNG12|GNG2|GNB4
REACTOME_VIRAL_MESSENGER_RNA_SYNTHESIS	0.00071	0.01078	0.61135	1.63332	41	NUP153|NUP93|NUP98|NUP54|POLR2C|NUP35|RAE1|POLR2A|NUP155|GTF2F2|RANBP2|NUP214|POLR2E|NUP205|TPR|POLR2G|NUP58|NUP62|NUP133|POM121C|NUP107|NUP88|NUP188|POLR2B|NUP85|POLR2K|SEC13|GTF2F1|AAAS|POLR2D|NDC1|POLR2I
REACTOME_TRANSPORT_OF_THE_SLBP_DEPENDANT_MATURE_MRNA	0.00077	0.01118	0.628	1.64166	34	NUP153|NUP93|NUP98|NUP54|NUP35|RAE1|NCBP1|NUP155|NXF1|RANBP2|NUP214|NUP205|TPR|NUP58|NUP62|NUP133|NCBP2|POM121C|NUP107|NUP88|NUP188|NUP85|EIF4E|SEC13|AAAS|NDC1
REACTOME_INTERACTIONS_OF_VPR_WITH_HOST_CELLULAR_PROTEINS	0.00078	0.01118	0.60821	1.60218	36	BANF1|NUP153|NUP93|HMGA1|NUP98|NUP54|NUP35|RAE1|NUP155|RANBP2|NUP214|NUP205|TPR|NUP58|NUP62|NUP133|POM121C|NUP107|SLC25A5|NUP88|NUP188|NUP85|SEC13|KPNA1|AAAS|NDC1
REACTOME_PROCESSING_OF_INTRONLESS_PRE_MRNAS	0.00079	0.01118	0.69744	1.68397	19	CPSF6|CPSF1|CSTF2|CPSF4|CPSF7|CSTF1|CPSF3|NCBP1|CPSF2|PAPOLA|FIP1L1|CSTF3|CLP1|NCBP2|NUDT21
REACTOME_SUMOYLATION_OF_UBIQUITINYLATION_PROTEINS	0.00079	0.01118	0.63361	1.62825	30	NUP153|NUP93|NUP98|NUP54|PML|NUP35|RAE1|NUP155|RANBP2|NUP214|NUP205|TPR|NUP58|NUP62|NUP133|POM121C|NUP107|NUP88|NUP188|NUP85|SEC13|AAAS|NDC1
REACTOME_THROMBIN_SIGNALLING_THROUGH_PROTEINASE_ACTIVATED_RECEPTORS_PARS	0.00083	0.01155	-0.65293	-2.12312	16	GNG7|GNA11|MAPK1|GNB2|GNA13|GNG12|GNG2|GNB4
REACTOME_SUMOYLATION_OF_SUMOYLATION_PROTEINS	0.00087	0.01192	0.63275	1.62603	30	NUP153|NUP93|NUP98|NUP54|NUP35|RAE1|NUP155|RANBP2|NUP214|NUP205|TPR|NUP58|NUP62|NUP133|POM121C|SUMO2|NUP107|NUP88|NUP188|NUP85|SEC13|AAAS|NDC1
REACTOME_NUCLEAR_IMPORT_OF_REV_PROTEIN	0.00089	0.01205	0.62469	1.6283	33	NUP153|NUP93|NUP98|NUP54|NUP35|RAE1|NUP155|RCC1|NPM1|RANBP2|NUP214|NUP205|TPR|NUP58|NUP62|NUP133|POM121C|NUP107|NUP88|NUP188|NUP85|SEC13|AAAS|NDC1
REACTOME_RESOLUTION_OF_ABASIC_SITES_AP_SITES	0.00095	0.01269	0.64753	1.64558	27	POLB|NTHL1|RFC2|PARP1|RFC4|LIG1|POLE4|MPG|RFC1|LIG3|POLD1|RFC3|FEN1|RPA2|POLE3|PCNA|APEX1
REACTOME_SUMOYLATION_OF_RNA_BINDING_PROTEINS	0.001	0.01326	0.60984	1.61095	37	NUP153|NUP93|NUP98|NUP54|NUP35|RAE1|NUP155|RANBP2|NUP214|NOP58|NUP205|TPR|RNF2|NUP58|RING1|NUP62|NUP133|POM121C|SUMO2|NUP107|NUP88|NUP188|NUP85|SEC13|HNRNPK|AAAS|NDC1
REACTOME_G_PROTEIN_MEDIATED_EVENTS	0.00111	0.01441	-0.49941	-1.90428	29	CAMK2G|GNAI1|GNA11|CAMKK2|PRKCA|MAPK1|PRKACB|PLCB1|PRKAR1B|CAMK2D|PLCB3
REACTOME_REGULATION_OF_GLUCOKINASE_BY_GLUCOKINASE_REGULATORY_PROTEIN	0.00114	0.01465	0.63121	1.61499	29	NUP153|NUP93|NUP98|NUP54|NUP35|RAE1|NUP155|RANBP2|NUP214|NUP205|TPR|NUP58|NUP62|NUP133|POM121C|NUP107|NUP88|NUP188|NUP85|SEC13|AAAS|NDC1
REACTOME_FORMATION_OF_RNA_POL_II_ELONGATION_COMPLEX	0.00116	0.01475	0.58619	1.58247	45	PAF1|SUPT6H|SUPT16H|POLR2C|ERCC3|NELFCD|SSRP1|IWS1|POLR2A|NCBP1|NELFB|NELFE|LEO1|GTF2F2|SUPT4H1|CTDP1|CDK9|CDC73|POLR2E|POLR2G|NELFA|GTF2H1|NCBP2|SUPT5H|MNAT1|POLR2B|ERCC2|ELOA|POLR2K|CCNH|ELOB|TCEA1|GTF2F1|POLR2D
REACTOME_ELASTIC_FIBRE_FORMATION	0.00136	0.01682	0.66519	1.65251	23	FBLN2|LTBP2|MFAP5|EFEMP2|ITGB5|FBLN1|MFAP2|LOX|EMILIN1
REACTOME_EXPORT_OF_VIRAL_RIBONUCLEOPROTEINS_FROM_NUCLEUS	0.00137	0.01682	0.62517	1.61421	31	NUP153|NUP93|NUP98|NUP54|XPO1|NUP35|RAE1|NUP155|RANBP2|NUP214|NUP205|TPR|NUP58|NUP62|NUP133|POM121C|NUP107|NUP88|NUP188|NUP85|SEC13|AAAS|NDC1
REACTOME_PROCESSING_OF_CAPPED_INTRONLESS_PRE_MRNA	0.00138	0.01682	0.66491	1.65182	23	CPSF6|CPSF1|SNRPG|CSTF2|CPSF4|CPSF7|CSTF1|CPSF3|NCBP1|CPSF2|PAPOLA|FIP1L1|CSTF3|CLP1|NCBP2|NUDT21
REACTOME_NEUROTRANSMITTER_RELEASE_CYCLE	0.00168	0.02026	-0.65239	-2.05007	14	DNAJC5|STXBP1|ABAT|GLS|ALDH5A1|NAAA|ARL6IP5
REACTOME_TRANSCRIPTIONAL_REGULATION_BY_SMALL_RNAS	0.00175	0.0208	0.57681	1.55312	44	NUP153|NUP93|NUP98|NUP54|POLR2C|NUP35|RAE1|POLR2A|NUP155|RANBP2|NUP214|POLR2E|NUP205|TPR|POLR2G|NUP58|NUP62|NUP133|POM121C|NUP107|NUP88|NUP188|POLR2B|NUP85|POLR2K|SEC13|AAAS|POLR2D|NDC1|POLR2I
REACTOME_ACTIVATION_OF_KAINATE_RECEPTORS_UPON_GLUTAMATE_BINDING	0.00177	0.02084	-0.68279	-2.08522	13	GNG7|PLCB1|GNB2|PLCB3|GNG12|GNG2|GNB4|NCALD
REACTOME_TRAFFICKING_OF_AMPA_RECEPTORS	0.00181	0.02103	-0.64924	-2.04016	14	CAMK2G|PRKCB|PRKCA|AP2A2|CAMK2D|EPB41L1|NSF|AP2B1
REACTOME_FORMATION_OF_FIBRIN_CLOT_CLOTTING_CASCADE	0.0019	0.02172	-0.49796	-1.81303	25	FGA|A2M|PF4|FGB|F13B|F10|SERPINA5|PRCP
REACTOME_TRANSCRIPTIONAL_REGULATION_BY_TP53	0.002	0.02264	0.44588	1.3075	195	TAF15|RAD9A|HDAC1|MDC1|CARM1|CASP10|MTA2|MAPK14|SUPT16H|POLR2C|RFC2|SFN|AKT1|ERCC3|GATAD2B|BRD7|EHMT1|PML|TAF10|NELFCD|RFC4|SSRP1|EP300|NOC2L|BRD1|POLR2A|NELFB|CASP6|NELFE|NPM1|CHD3|GTF2F2|SUPT4H1|CHEK2|CTDP1|RFC3|CDK9|CDK1|CREBBP|CDK12|POLR2E|TP53RK|RPA2|POLR2G|PPP2R1B|NELFA|BRPF1|GTF2H1|PCNA|MRE11|CASP1|RICTOR|RBBP4|UBA52|MAPKAP1|SUPT5H|CHD4|MNAT1|CNOT7|TNKS1BP1|POLR2B|ERCC2|NBN|ELOA|RGCC|POLR2…
REACTOME_RNA_POLYMERASE_II_TRANSCRIBES_SNRNA_GENES	0.00204	0.02284	0.56384	1.53636	49	INTS13|SP1|INTS3|INTS2|POLR2C|INTS12|GTF2E1|POLR2A|NCBP1|INTS14|RPRD2|INTS11|GTF2F2|SUPT4H1|CDK9|POLR2E|INTS4|POLR2G|INTS7|INTS9|NCBP2|INTS1|SRRT|SUPT5H|GTF2E2|INTS6|POLR2B|GTF2B|RPRD1B|POLR2K|GTF2F1|POLR2D
REACTOME_NS1_MEDIATED_EFFECTS_ON_HOST_PATHWAYS	0.00207	0.02292	0.59448	1.57464	38	NUP153|NUP93|NUP98|NUP54|CPSF4|NUP35|RAE1|NUP155|RANBP2|NUP214|NUP205|TPR|NUP58|NUP62|NUP133|POM121C|NUP107|NUP88|NUP188|NUP85|SEC13|KPNA1|AAAS|EIF2AK2|NDC1
REACTOME_HIV_TRANSCRIPTION_ELONGATION	0.00218	0.02384	0.5987	1.57712	36	SUPT16H|POLR2C|ERCC3|NELFCD|SSRP1|POLR2A|NCBP1|NELFB|NELFE|GTF2F2|SUPT4H1|CTDP1|CDK9|POLR2E|POLR2G|NELFA|GTF2H1|NCBP2|SUPT5H|MNAT1|POLR2B|ERCC2|ELOA|POLR2K|CCNH|ELOB|TCEA1|GTF2F1|POLR2D
REACTOME_TRANSCRIPTIONAL_REGULATION_OF_GRANULOPOIESIS	0.00221	0.02386	0.74838	1.65364	12	CEBPB|CBFB|STAT3|PML|EP300|KMT2A|CREB1|DEK
REACTOME_GLUCAGON_SIGNALING_IN_METABOLIC_REGULATION	0.00234	0.02495	-0.63868	-2.00699	14	GNG7|PRKACB|GNAS|PRKAR1B|GNB2|GNG12|GNG2|GNB4
REACTOME_PYRUVATE_METABOLISM	0.00236	0.02495	-0.4521	-1.78083	32	RMND5A|DLAT|MPC2|ME3|RANBP9|PDK2|PKLR|VDAC1|PC|LDHB
REACTOME_ASSEMBLY_AND_CELL_SURFACE_PRESENTATION_OF_NMDA_RECEPTORS	0.00243	0.02518	-0.63071	-2.02953	15	CAMK2G|TUBB4A|TUBB2B|TUBA4A|TUBB1|TUBB2A|CAMK2D
REACTOME_SIGNALING_BY_ALK	0.00244	0.02518	0.69331	1.64112	17	IRS1|SHC1|HDAC1|MDK|PTPN6|STAT3|EP300|SIN3A|HDAC3
REACTOME_RESOLUTION_OF_AP_SITES_VIA_THE_MULTIPLE_NUCLEOTIDE_PATCH_REPLACEMENT_PATHWAY	0.0025	0.02557	0.65847	1.61306	21	POLB|RFC2|PARP1|RFC4|LIG1|POLE4|RFC1|POLD1|RFC3|FEN1|RPA2|POLE3|PCNA|APEX1
REACTOME_TP53_REGULATES_TRANSCRIPTION_OF_DNA_REPAIR_GENES	0.00258	0.02606	0.57372	1.54045	43	MDC1|SUPT16H|POLR2C|ERCC3|NELFCD|SSRP1|POLR2A|NELFB|NELFE|GTF2F2|SUPT4H1|CTDP1|CDK9|CDK12|POLR2E|POLR2G|NELFA|GTF2H1|SUPT5H|MNAT1|POLR2B|ERCC2|ELOA|POLR2K|CCNH|ELOB|TCEA1|GTF2F1|POLR2D
REACTOME_COLLAGEN_BIOSYNTHESIS_AND_MODIFYING_ENZYMES	0.00274	0.02737	0.61437	1.57879	30	P3H1|P3H3|COLGALT1|PCOLCE|PLOD1|SERPINH1|CRTAP|COL5A2|P4HA2|COL12A1|COL6A3|COL3A1|COL16A1|COL6A2|P4HB|COL6A1|COL1A1|P4HA1|COL5A3
REACTOME_ADORA2B_MEDIATED_ANTI_INFLAMMATORY_CYTOKINES_PRODUCTION	0.00276	0.02737	-0.57041	-1.9084	18	GNG7|GNAI1|PRKACB|GNAS|PRKAR1B|GNB2|GNG12|GNG2|GNB4
REACTOME_REGULATION_OF_ENDOGENOUS_RETROELEMENTS_BY_PIWI_INTERACTING_RNAS_PIRNAS	0.00307	0.02989	0.62181	1.58494	28	HDAC1|SMARCD2|SMARCB1|MTA2|DPF2|GATAD2B|SMARCE1|SMARCC2|CHD3|SS18|SMARCC1|BCL7C|ARID1A|RBBP4|CHD4|ACTL6A
REACTOME_REGULATION_OF_TP53_ACTIVITY	0.00312	0.02989	0.51086	1.43568	75	TAF15|RAD9A|HDAC1|MTA2|MAPK14|SUPT16H|RFC2|AKT1|GATAD2B|BRD7|EHMT1|PML|TAF10|RFC4|SSRP1|EP300|NOC2L|BRD1|CHD3|CHEK2|RFC3|CDK1|TP53RK|RPA2|PPP2R1B|BRPF1|MRE11|RICTOR|RBBP4|UBA52|MAPKAP1|CHD4
REACTOME_TRANSCRIPTION_OF_THE_HIV_GENOME	0.00316	0.02989	0.552	1.50574	50	TAF15|SUPT16H|POLR2C|ERCC3|TAF10|NELFCD|SSRP1|GTF2E1|POLR2A|NCBP1|NELFB|NELFE|GTF2F2|SUPT4H1|CTDP1|CDK9|POLR2E|POLR2G|NELFA|GTF2H1|NCBP2|SUPT5H|GTF2E2|MNAT1|POLR2B|GTF2B|ERCC2|ELOA|POLR2K|CCNH|ELOB|TCEA1|GTF2F1|POLR2D|POLR2I|RNMT
REACTOME_TRNA_PROCESSING_IN_THE_NUCLEUS	0.00316	0.02989	0.55159	1.50462	50	CPSF1|NUP153|NUP93|NUP98|CSTF2|NUP54|CPSF4|NUP35|RAE1|NUP155|RANBP2|NUP214|NUP205|TPR|NUP58|CLP1|NUP62|NUP133|RPP14|POM121C|NUP107|NUP88|TRNT1|NUP188|NUP85|ELAC2|SEC13|AAAS|NDC1|RTCB
REACTOME_NUCLEAR_ENVELOPE_BREAKDOWN	0.00317	0.02989	0.55621	1.50846	47	VRK2|BANF1|NUP153|NUP93|LMNA|NUP98|LEMD3|NUP54|NUP35|RAE1|LEMD2|NUP155|VRK1|CDK1|RANBP2|NUP214|NUP205|TPR|NUP58|NUP62|NUP133|POM121C|NUP107|NUP88|NUP188|NUP85|SEC13|AAAS|NDC1|EMD|LMNB1|NEK9
REACTOME_SUMOYLATION_OF_TRANSCRIPTION_COFACTORS	0.00326	0.03041	0.6524	1.59818	21	SAFB|DDX5|UHRF2|EP300|NPM1|CREBBP|SIN3A|MBD1|NCOR2|RNF2|RING1|DDX17|SUMO3|SUMO2
REACTOME_CITRIC_ACID_CYCLE_TCA_CYCLE	0.00358	0.03309	-0.477	-1.76965	27	SUCLA2|IDH3A|ISCU|IDH3B|SIRT3|ACAT1|IDH3G|FXN|IDH2
REACTOME_MITOTIC_PROPHASE	0.00363	0.03319	0.51512	1.44003	69	VRK2|BANF1|NUP153|NUP93|LMNA|NUP98|USO1|LEMD3|NUP54|NUP35|RAE1|LEMD2|GOLGA2|NUP155|SMC4|VRK1|CDK1|RANBP2|NUP214|NUP205|TPR|PHF8|NUMA1|NUP58|PPP2R1B|NUP62|NUP133|POM121C|NUP107|NUP88|SET|NUP188|GORASP2|NUP85|SEC13|AAAS|NDC1|EMD|ENSA|LMNB1|NEK9
REACTOME_PCNA_DEPENDENT_LONG_PATCH_BASE_EXCISION_REPAIR	0.00374	0.03376	0.66937	1.60212	18	POLB|RFC2|RFC4|LIG1|POLE4|RFC1|POLD1|RFC3|FEN1|RPA2|POLE3|PCNA|APEX1
REACTOME_ATP_DEPENDENT_CHROMATIN_REMODELERS	0.00382	0.03376	0.6566	1.59661	20	PBRM1|SMARCD2|SMARCB1|DPF2|BRD7|SMARCE1|BRD9|SMARCC2|SS18|SMARCC1|BCL7C|ARID1A|ACTL6A
REACTOME_MOLECULES_ASSOCIATED_WITH_ELASTIC_FIBRES	0.00382	0.03376	0.65591	1.59492	20	FBLN2|LTBP2|MFAP5|EFEMP2|ITGB5|FBLN1|MFAP2|EMILIN1
REACTOME_MRNA_SPLICING_MINOR_PATHWAY	0.00383	0.03376	0.57697	1.52828	38	SRSF2|SF3B1|SF3B2|SNRPG|SNRNP200|POLR2C|PRPF8|EFTUD2|SF3B4|SRSF7|POLR2A|NCBP1|DDX23|GTF2F2|SRSF1|POLR2E|POLR2G|NCBP2|SNRPD2|SF3B6|POLR2B|POLR2K|PRPF6|GTF2F1|POLR2D|POLR2I|SF3B5|SNRPD1|SNRNP40|SF3B3
REACTOME_GABA_RECEPTOR_ACTIVATION	0.00395	0.03448	-0.68047	-1.96331	11	GNG7|NPTN|GNAI1|GNB2|GNG12|GNG2|GNB4|GNAI2
REACTOME_DNA_REPAIR	0.004	0.03461	0.4633	1.34157	136	POLB|RAD9A|MDC1|UIMC1|PPP4R2|XAB2|PRPF19|SMARCA5|NTHL1|POLR2C|RFC2|MGMT|ERCC3|PARP1|RFC4|LIG1|TRIM25|YY1|UBA7|POLR2A|POLE4|MPG|RFC1|LIG3|POLD1|CHEK2|RFC3|FEN1|NPLOC4|POLR2E|ALKBH5|MSH6|RPA2|POLR2G|POLE3|BAZ1B|TERF2IP|RAD23B|GTF2H1|PCNA|MRE11|SUMO3|SUMO2|APEX1|AQR|UBA52|XRCC5|NFRKB|ACTL6A|MNAT1|POLR2B|ERCC2|NBN|POLR2K|CCNH|CUL4B|RFC5|HERC2|VCP|HUS1|TCEA1|POLR2D|PRKDC|ABRAXAS1|POLR2I|UFD1|TDP1|ASCC…
REACTOME_NUCLEAR_PORE_COMPLEX_NPC_DISASSEMBLY	0.00419	0.03586	0.5962	1.55405	33	NUP153|NUP93|NUP98|NUP54|NUP35|RAE1|NUP155|CDK1|RANBP2|NUP214|NUP205|TPR|NUP58|NUP62|NUP133|POM121C|NUP107|NUP88|NUP188|NUP85|SEC13|AAAS|NDC1|NEK9
REACTOME_COLLAGEN_FORMATION	0.00423	0.03592	0.56566	1.51506	42	P3H1|P3H3|COLGALT1|PCOLCE|PLOD1|SERPINH1|CRTAP|LOX|COL5A2|P4HA2|COL12A1|COL6A3|COL3A1|COL16A1|COL6A2|P4HB|COL6A1|COL1A1|P4HA1|MMP9|COL5A3
REACTOME_GENE_SILENCING_BY_RNA	0.00436	0.03672	0.53666	1.47657	55	NUP153|NUP93|NUP98|NUP54|POLR2C|NUP35|RAE1|DICER1|POLR2A|NUP155|RANBP2|NUP214|POLR2E|NUP205|TPR|ANG|POLR2G|NUP58|NUP62|NUP133|POM121C|NUP107|NUP88|NUP188|POLR2B|NUP85|POLR2K|ELAC2|SEC13|AAAS|POLR2D|NDC1|POLR2I|XPO5
REACTOME_FORMATION_OF_THE_EARLY_ELONGATION_COMPLEX	0.00456	0.03803	0.60667	1.54635	28	POLR2C|ERCC3|NELFCD|POLR2A|NCBP1|NELFB|NELFE|GTF2F2|SUPT4H1|CTDP1|POLR2E|POLR2G|NELFA|GTF2H1|NCBP2|SUPT5H|MNAT1|POLR2B|ERCC2|POLR2K|CCNH|GTF2F1|POLR2D|POLR2I
REACTOME_ARACHIDONATE_METABOLISM	0.0049	0.04052	0.61107	1.54431	26	HPGDS|PTGIS|PTGES|PTGES3|ABCC1|MAPKAPK2
REACTOME_NEGATIVE_EPIGENETIC_REGULATION_OF_RRNA_EXPRESSION	0.00501	0.04104	0.58302	1.52953	35	MBD2|HDAC1|UBTF|POLR1A|BAZ2A|POLR1B|SMARCA5|SAP30L|ERCC3|SAP18|POLR1D|POLR2E|SIN3A|GTF2H1|MNAT1|ERCC2|SIN3B|POLR1E|POLR2K|CCNH|DNMT1|SAP30BP
REACTOME_INTRINSIC_PATHWAY_OF_FIBRIN_CLOT_FORMATION	0.00522	0.04239	-0.5683	-1.84791	16	A2M|F10|SERPINA5|PRCP|C1QBP|SERPIND1|F9|VWF|KNG1|SERPING1|KLKB1|F2|F11|PROS1|F12|SERPINE2
REACTOME_REGULATION_OF_MITF_M_DEPENDENT_GENES_INVOLVED_IN_LYSOSOME_BIOGENESIS_AND_AUTOPHAGY	0.00567	0.04571	-0.68877	-2.04736	12	ATP6V0A1|ATP6V1H|ATP6V1B2|ATP6V0D1|ATP6V1E1|ATP6V1D|ATP6V1A
REACTOME_FORMATION_OF_ATP_BY_CHEMIOSMOTIC_COUPLING	0.00586	0.04684	-0.59209	-1.90526	15	ATP5MK|ATP5PD|ATP5PB|ATP5MG|DMAC2L|MT-ATP6|ATP5ME|ATP5MJ
REACTOME_INOSITOL_PHOSPHATE_METABOLISM	0.00602	0.0475	-0.44634	-1.7019	29	ITPK1|INPP5A|PLCD1|PLCB1|INPP1|ITPKB|PLCD3|MTMR9|PLCB3
REACTOME_SARS_COV_2_ACTIVATES_MODULATES_INNATE_AND_ADAPTIVE_IMMUNE_RESPONSES	0.00604	0.0475	0.49872	1.39855	73	SEC24D|NUP153|PTPN6|CNBP|NUP93|NUP98|IKBKG|NUP54|NUP35|RAE1|TRIM25|NUP155|RANBP2|CREBBP|NUP214|NUP205|TPR|G3BP1|NUP58|SEC24B|NUP62|NUP133|SEC24C|HSP90AB1|POM121C|MAVS|IKBKB|NUP107|UBA52|SEC23A|NUP88|NUP188|NUP85
REACTOME_HCMV_LATE_EVENTS	0.00614	0.04784	0.53998	1.46788	48	SNF8|NUP153|NUP93|NUP98|NUP54|NUP35|RAE1|NUP155|MVB12A|RANBP2|NUP214|NUP205|TPR|NUP58|NUP62|NUP133|POM121C|NUP107|NUP88|NUP188|NUP85|SEC13|HNRNPK|AAAS|CHMP4B|TSG101|NDC1
REACTOME_PRESYNAPTIC_FUNCTION_OF_KAINATE_RECEPTORS	0.00631	0.04877	-0.68196	-1.91703	10	GNG7|PLCB1|GNB2|PLCB3|GNG12|GNG2|GNB4
REACTOME_ADIPOGENESIS	0.00651	0.04995	0.52801	1.44614	52	THRAP3|CEBPB|HDAC1|MED8|CD36|CARM1|MTA2|FABP4|GATAD2B|TBL1XR1|EP300|MED23|CHD3|CREBBP|RELA|MED30|NCOR2|MED1|HDAC3|MED28|NCOR1|MED18|RBBP4|CHD4|HELZ2
REACTOME_HIV_ELONGATION_ARREST_AND_RECOVERY	0.0071	0.05404	0.59454	1.51545	28	SUPT16H|POLR2C|NELFCD|SSRP1|POLR2A|NELFB|NELFE|GTF2F2|SUPT4H1|CTDP1|CDK9|POLR2E|POLR2G|NELFA|SUPT5H|POLR2B|ELOA|POLR2K|ELOB|TCEA1|GTF2F1|POLR2D|POLR2I
REACTOME_POSITIVE_EPIGENETIC_REGULATION_OF_RRNA_EXPRESSION	0.00717	0.05409	0.5696	1.50046	36	SF3B1|HDAC1|MYO1C|POLR1A|MTA2|POLR1B|SMARCA5|GATAD2B|POLR1D|EP300|CHD3|MYBBP1A|POLR2E|BAZ1B|DEK|DDX21|RBBP4|CHD4|POLR1E|POLR2K
REACTOME_FORMATION_OF_THE_EMBRYONIC_STEM_CELL_BAF_ESBAF_COMPLEX	0.00763	0.05712	0.68282	1.5551	14	SMARCD2|SMARCB1|DPF2|SMARCE1|SMARCC2|SS18|SMARCC1|BCL7C|ARID1A|ACTL6A
REACTOME_ACTIVATION_OF_AMPK_DOWNSTREAM_OF_NMDARS	0.00796	0.05912	-0.60786	-1.85638	13	TUBB4A|TUBB2B|TUBA4A|CAMKK2|TUBB1|TUBB2A
REACTOME_DUAL_INCISION_IN_TC_NER	0.00805	0.05933	0.54951	1.47181	42	XAB2|PRPF19|POLR2C|RFC2|ERCC3|RFC4|POLR2A|POLE4|RFC1|POLD1|RFC3|POLR2E|RPA2|POLR2G|POLE3|GTF2H1|PCNA|AQR|UBA52|MNAT1|POLR2B|ERCC2|POLR2K|CCNH|CUL4B|RFC5|TCEA1|POLR2D
REACTOME_CA_DEPENDENT_EVENTS	0.00855	0.06215	-0.53546	-1.74113	16	CAMK2G|CAMKK2|PRKCA|MAPK1|PRKACB|PRKAR1B|CAMK2D
REACTOME_ABORTIVE_ELONGATION_OF_HIV_1_TRANSCRIPT_IN_THE_ABSENCE_OF_TAT	0.00859	0.06215	0.62779	1.5379	21	POLR2C|NELFCD|POLR2A|NCBP1|NELFB|NELFE|GTF2F2|SUPT4H1|CTDP1|POLR2E|POLR2G|NELFA|NCBP2|SUPT5H|POLR2B|POLR2K|GTF2F1|POLR2D|POLR2I
REACTOME_S_PHASE	0.00863	0.06215	0.47775	1.35872	92	MAX|SMC3|STAG1|RFC2|AKT1|PDS5B|RFC4|LIG1|POLE4|RFC1|MCM5|POLD1|RFC3|FEN1|PSMC3|PSMC1|RPA2|POLE3|PSMC6|CDC27|PCNA|PSMD12|ORC4|STAG2|ANAPC16|PSMA7|MCM6|MCM7|RBBP4|ANAPC7|UBA52|WAPL|MNAT1|CDC26|MCM2|PSMD6|PSMC4|CCNH|PSMD7|PRIM2|RFC5|PSMA1|MCM4|MCM3|ANAPC4|E2F4|CUL1|SMC1A|PSMC5|PSMD14|PSMA3|POLD2|PSMB1|RPA3|RAD21|PSMD8|PSMD2|CDK7|PSMA4|PSMD11|POLA1|ORC3|RPA1|CDK2|PSMB3|CDC16|PSMD1|PSMD3|ORC5
REACTOME_CRISTAE_FORMATION	0.00925	0.06617	-0.44387	-1.64674	27	ATP5MK|MTX1|ATP5PD|ATP5PB|ATP5MG|DMAC2L|MT-ATP6|ATP5ME|ATP5MJ|APOO
REACTOME_GPER1_SIGNALING	0.01005	0.07122	-0.45221	-1.60157	22	GNG7|GNAI1|PRKACB|GNAS|PRKAR1B|GNB2|GNG12|GNG2|GNB4
REACTOME_FGFR2_ALTERNATIVE_SPLICING	0.01011	0.07122	0.62147	1.52242	21	HNRNPA1|HNRNPM|HNRNPF|POLR2C|PTBP1|POLR2A|NCBP1|GTF2F2|POLR2E|POLR2G|NCBP2|TIA1|POLR2B|POLR2K|GTF2F1|TIAL1|POLR2D|POLR2I
REACTOME_ISG15_ANTIVIRAL_MECHANISM	0.0103	0.07162	0.49971	1.38957	64	NUP153|NUP93|NUP98|FLNB|NUP54|MX2|NUP35|RAE1|TRIM25|UBA7|NUP155|RANBP2|NUP214|NUP205|TPR|NUP58|NUP62|NUP133|POM121C|NUP107|UBA52|EIF4A1|EIF4G1|NUP88|NUP188|EIF4E2|NUP85|EIF4E|SEC13|KPNA1|EIF4E3|AAAS|EIF2AK2|NDC1
REACTOME_CA2_PATHWAY	0.01032	0.07162	-0.46545	-1.68239	24	GNAO1|GNG7|PRKCA|PLCB1|GNB2|PLCB3|GNG12|GNG2|PPP3CB|GNB4
REACTOME_OTHER_INTERLEUKIN_SIGNALING	0.01081	0.07448	0.69531	1.53637	12	STX3|SDC1|IL16|STXBP2|TXLNA|CD4
REACTOME_REGULATION_OF_MITF_M_DEPENDENT_GENES_INVOLVED_IN_PIGMENTATION	0.01105	0.07559	0.61314	1.51163	22	SMARCD2|SMARCB1|DPF2|MAPK14|SMARCE1|SMARCC2|SS18|SMARCC1|CREB1|BCL7C|ARID1A|SYTL2|ACTL6A
REACTOME_FORMATION_OF_THE_DYSTROPHIN_GLYCOPROTEIN_COMPLEX_DGC	0.01205	0.08151	-0.5242	-1.73371	17	DMD|LAMB2|SNTA1|LAMA5|DAG1
REACTOME_NUCLEOTIDE_EXCISION_REPAIR	0.01208	0.08151	0.48687	1.36518	72	XAB2|PRPF19|POLR2C|RFC2|ERCC3|PARP1|RFC4|LIG1|YY1|POLR2A|POLE4|RFC1|LIG3|POLD1|RFC3|POLR2E|RPA2|POLR2G|POLE3|RAD23B|GTF2H1|PCNA|SUMO3|SUMO2|AQR|UBA52|NFRKB|ACTL6A|MNAT1|POLR2B|ERCC2|POLR2K|CCNH|CUL4B|RFC5|TCEA1|POLR2D
REACTOME_POST_TRANSLATIONAL_PROTEIN_MODIFICATION	0.0123	0.08237	0.38135	1.14878	679	RNF185|PAF1|LMO7|SEC24D|POLB|NFKB2|RPS2|IDE|HDAC1|SMC3|FUT8|NUP153|RAB34|THBS2|COPA|ASPH|PRSS23|TMED3|RAB43|GFPT1|SAFB|CKAP4|COPB1|MDC1|BET1L|PCSK9|ALG5|NUP93|CAPZA1|UIMC1|PRKCSH|NUP98|IKBKG|THSD4|USO1|COG3|UCHL5|DDX5|UHRF2|CD55|COPG1|STAG1|SEC23IP|NUP54|DERL1|EDEM3|SYVN1|PML|PARP1|ARCN1|PMM2|TMED9|TAF10|RIOX2|BCL10|NUP35|RAE1|MOGS|KEAP1|DDOST|DCTN6|DCAF7|COPB2|HCFC1|DRG1|TUBA1C|TRIM25|EP300|YY1|…
REACTOME_SLC_MEDIATED_TRANSMEMBRANE_TRANSPORT	0.01288	0.08484	-0.3331	-1.44714	49	SLC4A1|SLC8A1|SLC16A1|SLC4A7|SLC39A14|AHCYL2|SLC25A4|BSG|SLC12A4|SLC27A4|SLC12A6|SRI|SLC25A11|SLC44A1|APOD|SLC3A2
REACTOME_CHROMOSOME_MAINTENANCE	0.01292	0.08484	0.52515	1.42163	46	SMARCA5|POLR2C|RFC2|RFC4|LIG1|GAR1|POLR2A|RSF1|CENPC|RFC1|NPM1|POLD1|RFC3|FEN1|POLR2E|RPA2|POLR2G|TERF2IP|NHP2|PCNA|RBBP4|POLR2B|POLR2K|PRIM2|RFC5|POLR2D|DAXX|POLR2I|NOP10|RUVBL1
REACTOME_HDR_THROUGH_HOMOLOGOUS_RECOMBINATION_HRR	0.01294	0.08484	0.61188	1.49892	21	RAD9A|RFC2|RFC4|POLE4|RFC1|POLD1|RFC3|RPA2|POLE3|PCNA|MRE11|UBA52|NBN|RFC5|HUS1
REACTOME_DNA_DOUBLE_STRAND_BREAK_REPAIR	0.01306	0.08509	0.50502	1.3941	57	RAD9A|MDC1|UIMC1|PPP4R2|SMARCA5|RFC2|PARP1|RFC4|POLE4|RFC1|LIG3|POLD1|CHEK2|RFC3|FEN1|RPA2|POLE3|BAZ1B|PCNA|MRE11|SUMO2|UBA52|XRCC5|NBN|RFC5|HERC2|HUS1|PRKDC|ABRAXAS1|TDP1|BABAM1|RIF1|XRCC6|XRCC4|XRCC1|POLD2|RPA3|ABL1|PPP4C
REACTOME_TRANSCRIPTIONAL_REGULATION_OF_WHITE_ADIPOCYTE_DIFFERENTIATION	0.01339	0.08617	0.55191	1.45792	37	THRAP3|CEBPB|MED8|CD36|CARM1|FABP4|TBL1XR1|EP300|MED23|CREBBP|RELA|MED30|NCOR2|MED1|HDAC3|MED28|NCOR1|MED18|HELZ2
REACTOME_TRANSCRIPTION_COUPLED_NUCLEOTIDE_EXCISION_REPAIR_TC_NER	0.0135	0.08617	0.50797	1.39563	54	XAB2|PRPF19|POLR2C|RFC2|ERCC3|RFC4|LIG1|POLR2A|POLE4|RFC1|LIG3|POLD1|RFC3|POLR2E|RPA2|POLR2G|POLE3|GTF2H1|PCNA|AQR|UBA52|MNAT1|POLR2B|ERCC2|POLR2K|CCNH|CUL4B|RFC5|TCEA1|POLR2D
REACTOME_B_WICH_COMPLEX_POSITIVELY_REGULATES_RRNA_EXPRESSION	0.01365	0.08617	0.60448	1.49027	22	SF3B1|MYO1C|POLR1A|POLR1B|SMARCA5|POLR1D|EP300|MYBBP1A|POLR2E|BAZ1B|DEK|DDX21|POLR1E|POLR2K
REACTOME_HDACS_DEACETYLATE_HISTONES	0.01374	0.08617	0.59619	1.49108	24	HDAC1|MTA2|SAP30L|GATAD2B|SAP18|TBL1XR1|CHD3|KDM1A|NCOR2|HDAC3|RCOR1|NCOR1|RBBP4|CHD4
REACTOME_HOMOLOGY_DIRECTED_REPAIR	0.01383	0.08617	0.53784	1.43693	41	RAD9A|MDC1|UIMC1|PPP4R2|RFC2|PARP1|RFC4|POLE4|RFC1|LIG3|POLD1|RFC3|FEN1|RPA2|POLE3|PCNA|MRE11|SUMO2|UBA52|NBN|RFC5|HERC2|HUS1
REACTOME_G_ALPHA_S_SIGNALLING_EVENTS	0.01384	0.08617	-0.4253	-1.57784	27	GNG7|GNAI1|PRKACB|GNAS|PRKAR1B|GNB2|GNG12|GNG2|GNB4|PDE4D
REACTOME_RNA_POLYMERASE_I_TRANSCRIPTION	0.01391	0.08617	0.54893	1.45004	37	MBD2|HDAC1|UBTF|POLR1A|MTA2|POLR1B|ERCC3|GATAD2B|POLR1D|CHD3|POLR2E|GTF2H1|RBBP4|CHD4|MNAT1|ERCC2|POLR1E|POLR2K|CCNH|CAVIN1
REACTOME_RNA_POLYMERASE_I_TRANSCRIPTION_INITIATION	0.01397	0.08617	0.5638	1.46143	32	HDAC1|UBTF|POLR1A|MTA2|POLR1B|ERCC3|GATAD2B|POLR1D|CHD3|POLR2E|GTF2H1|RBBP4|CHD4|MNAT1|ERCC2|POLR1E|POLR2K|CCNH
REACTOME_SNRNP_ASSEMBLY	0.01413	0.08617	0.52051	1.41164	47	NUP153|NUP93|NUP98|SNRPG|NUP54|NUP35|RAE1|SNUPN|NCBP1|NUP155|RANBP2|NUP214|NUP205|TPR|NUP58|NUP62|NUP133|NCBP2|SNRPD2|POM121C|NUP107|NUP88|NUP188|NUP85|SEC13|AAAS|NDC1|GEMIN8
REACTOME_CYTOSOLIC_SENSORS_OF_PATHOGEN_ASSOCIATED_DNA	0.01414	0.08617	0.5339	1.42999	42	NFKB2|CGAS|IKBKG|LRRFIP1|POLR1D|RIPK3|EP300|DHX36|CREBBP|RELA|POLR2E|DHX9|STAT6|MYD88|IFI16|MRE11|POLR3D|IKBKB|UBA52|XRCC5|RIPK1|TRIM32|POLR2K|NFKB1|TRIM56|DDX41|PRKDC
REACTOME_COMPLEX_I_BIOGENESIS	0.01433	0.08632	-0.32791	-1.42547	54	MT-ND5|NDUFA2|MT-ND1|NDUFS8|NDUFB3|NDUFS7|TMEM126A|NDUFAF5|NDUFS2|NDUFA9|NDUFA13|NDUFA3|NDUFAF8|NDUFB10|NDUFA5|NDUFAF4|NDUFA11
REACTOME_SIGNALING_BY_MODERATE_KINASE_ACTIVITY_BRAF_MUTANTS	0.01439	0.08632	-0.38743	-1.47587	30	CAMK2G|ITGA2B|FGA|MAPK1|CAMK2D|FGB
REACTOME_FORMATION_OF_THE_BETA_CATENIN_TCF_TRANSACTIVATING_COMPLEX	0.01443	0.08632	0.65526	1.51149	15	HDAC1|PYGO2|EP300|ASH2L|RBBP5|LEO1|CREBBP|CDC73
REACTOME_FORMATION_OF_NEURONAL_PROGENITOR_AND_NEURONAL_BAF_NPBAF_AND_NBAF	0.01463	0.08679	0.64619	1.51046	16	SMARCD2|SMARCB1|DPF2|SMARCE1|SMARCC2|SS18|SMARCC1|BCL7C|ARID1A|ACTL6A
REACTOME_ADP_SIGNALLING_THROUGH_P2Y_PURINOCEPTOR_12	0.01481	0.08679	-0.64391	-1.81007	10	GNG7|GNAI1|GNB2|GNG12|GNG2|GNB4|GNAI2
REACTOME_GABA_B_RECEPTOR_ACTIVATION	0.01481	0.08679	-0.64391	-1.81007	10	GNG7|GNAI1|GNB2|GNG12|GNG2|GNB4|GNAI2
REACTOME_SIGNALLING_TO_RAS	0.01488	0.08679	0.68154	1.50595	12	SHC1|MAPK13|MAPK14|MAPKAPK2|MAPKAPK3
REACTOME_G_ALPHA_Z_SIGNALLING_EVENTS	0.015	0.08701	-0.54734	-1.76126	15	GNG7|GNAI1|PRKCB|PRKCA|GNAS|GNB2|GNG12|GNG2|GNB4
REACTOME_SYNTHESIS_OF_DNA	0.01532	0.08822	0.48441	1.35565	70	RFC2|RFC4|LIG1|POLE4|RFC1|MCM5|POLD1|RFC3|FEN1|PSMC3|PSMC1|RPA2|POLE3|PSMC6|CDC27|PCNA|PSMD12|ORC4|ANAPC16|PSMA7|MCM6|MCM7|ANAPC7|UBA52|CDC26|MCM2|PSMD6|PSMC4|PSMD7|PRIM2|RFC5|PSMA1|MCM4|MCM3|ANAPC4|CUL1|PSMC5|PSMD14|PSMA3|POLD2|PSMB1|RPA3|PSMD8|PSMD2|PSMA4|PSMD11|POLA1|ORC3|RPA1|CDK2|PSMB3|CDC16|PSMD1|PSMD3|ORC5
REACTOME_CELL_CYCLE	0.0154	0.08822	0.40024	1.19093	327	MAX|VRK2|RAD9A|HDAC1|BANF1|SMC3|NUP153|MDC1|NUP93|EML4|LMNA|UIMC1|NUP98|USO1|LEMD3|SMARCA5|STAG1|NUP54|POLR2C|RFC2|SFN|RPS27|AKT1|XPO1|PDS5B|RFC4|NUP35|RAE1|LIG1|LEMD2|GAR1|TUBA1C|EP300|GOLGA2|POLR2A|NUP155|RSF1|RAB8A|POLE4|SMC4|RCC1|CDK11B|BUB3|TUBB4B|CENPC|RFC1|NPM1|VRK1|MCM5|POLD1|CHEK2|RFC3|FEN1|CDK1|RANBP2|PSMC3|NUP214|POLR2E|NUP205|TPR|PSMC1|PHF8|RPA2|POLR2G|RCC2|POLE3|NUMA1|TERF2IP|NUP58|P…
REACTOME_WNT5A_DEPENDENT_INTERNALIZATION_OF_FZD4	0.01575	0.08968	-0.59044	-1.75506	12	PRKCB|PRKCA|AP2A2|AP2B1|CLTC|DVL2|AP2S1
REACTOME_TRANSCRIPTIONAL_AND_POST_TRANSLATIONAL_REGULATION_OF_MITF_M_EXPRESSION_AND_ACTIVITY	0.0162	0.09169	0.56552	1.44691	29	HDAC1|CDH1|XPO1|EPRS1|QARS1|MARS1|EP300|CREBBP|IARS1|CREB1|RARS1|AIMP2
REACTOME_DNA_STRAND_ELONGATION	0.01636	0.09204	0.59865	1.47589	22	RFC2|RFC4|LIG1|RFC1|MCM5|POLD1|RFC3|FEN1|RPA2|PCNA|MCM6|MCM7|MCM2|PRIM2|RFC5|MCM4|MCM3
REACTOME_GENE_AND_PROTEIN_EXPRESSION_BY_JAK_STAT_SIGNALING_AFTER_INTERLEUKIN_12_STIMULATION	0.01694	0.09474	0.58114	1.46867	26	CNN2|HNRNPF|CAPZA1|PDCD4|HNRNPA2B1|SNRPA1|RPLP0|AIP
REACTOME_ANTIVIRAL_MECHANISM_BY_IFN_STIMULATED_GENES	0.01723	0.09584	0.45696	1.30815	105	ADAR|NUP153|NUP93|NUP98|IKBKG|OAS3|EIF2S3|FLNB|PTPN2|NUP54|STAT3|MX2|NCK1|NUP35|RAE1|TUBA1C|TRIM25|UBA7|OASL|NUP155|TUBB4B|NPM1|CDK1|RANBP2|NUP214|ILF2|NUP205|TPR|DHX9|NUP58|PPP2R1B|NUP62|NUP133|POM121C|MAVS|IKBKB|NUP107|UBA52|PPP2R5A|EIF4A1|EIF4G1|NUP88|ABCE1|NUP188|EIF4E2|ILF3|NUP85|OAS1|EIF4E|SEC13|KPNA1|EIF4E3|OAS2|AAAS|EIF2AK2
REACTOME_DEFECTS_IN_VITAMIN_AND_COFACTOR_METABOLISM	0.01735	0.09592	-0.62907	-1.86991	12	PCCB|PC|PCCA|BTD|LMBRD1|MTR
REACTOME_SIGNAL_AMPLIFICATION	0.01753	0.09634	-0.49866	-1.64926	17	GNG7|GNAI1|GNA11|GNB2|GNA13|GNG12|GNG2|GNB4|GNAI2|GNAQ
REACTOME_CELL_CYCLE_CHECKPOINTS	0.01771	0.09681	0.44305	1.28058	129	RAD9A|MDC1|UIMC1|NUP98|RFC2|SFN|RPS27|XPO1|RFC4|BUB3|CENPC|MCM5|CHEK2|RFC3|CDK1|RANBP2|PSMC3|PSMC1|RPA2|RCC2|PPP2R1B|PSMC6|NUP133|CDC27|PSMD12|MRE11|DSN1|ORC4|ANAPC16|PSMA7|MCM6|MCM7|NUP107|ANAPC7|UBA52|PPP2R5A|NBN|CDC26|MCM2|PSMD6|NUP85|CKAP5|PSMC4|CLIP1|PSMD7|RFC5|HERC2|HUS1|SEC13|NSL1|PSMA1|MCM4|MCM3|ANAPC4|DYNLL1|ABRAXAS1
REACTOME_FORMATION_OF_TUBULIN_FOLDING_INTERMEDIATES_BY_CCT_TRIC	0.01818	0.09881	-0.5158	-1.6772	16	TUBB4A|TUBB2B|TUBA4A|TUBB1|TUBB2A|CCT4
REACTOME_AQUAPORIN_MEDIATED_TRANSPORT	0.01853	0.09959	-0.52043	-1.67467	15	GNG7|PRKACB|GNAS|PRKAR1B|GNB2|GNG12|GNG2|GNB4
REACTOME_VASOPRESSIN_REGULATES_RENAL_WATER_HOMEOSTASIS_VIA_AQUAPORINS	0.01853	0.09959	-0.52043	-1.67467	15	GNG7|PRKACB|GNAS|PRKAR1B|GNB2|GNG12|GNG2|GNB4
REACTOME_GAP_FILLING_DNA_REPAIR_SYNTHESIS_AND_LIGATION_IN_GG_NER	0.01868	0.09978	0.61941	1.48256	18	RFC2|RFC4|LIG1|POLE4|RFC1|LIG3|POLD1|RFC3|RPA2|POLE3|PCNA|UBA52
REACTOME_HOST_INTERACTIONS_OF_HIV_FACTORS	0.01926	0.10232	0.45948	1.31029	98	BANF1|NUP153|NUP93|HMGA1|NUP98|NUP54|XPO1|NUP35|RAE1|AP1S1|NUP155|RCC1|NPM1|CDK9|RANBP2|PSMC3|CD4|NUP214|NUP205|TPR|PSMC1|NUP58|PSMC6|NUP62|NUP133|PSMD12|PSMA7|POM121C|NUP107|SLC25A5|UBA52|NUP88|NUP188|PSMD6|NUP85|PSMC4|PSMD7|ELOB|SEC13|KPNA1|PSMA1|AAAS|HCK|NDC1
REACTOME_REGULATION_OF_CHOLESTEROL_BIOSYNTHESIS_BY_SREBP_SREBF	0.01959	0.1031	0.55478	1.43247	31	SEC24D|SP1|CARM1|TBL1XR1|FDFT1|SQLE|CREBBP|MED1|SEC24B|SEC24C|GGPS1|DHCR7|SEC23A|HELZ2|IDI1|HMGCS1|LSS|FDPS|SEC24A|NFYA
REACTOME_CYTOSOLIC_TRNA_AMINOACYLATION	0.01962	0.1031	0.58874	1.46259	23	VARS1|EPRS1|TARS1|QARS1|MARS1|YARS1|PPA1|IARS1|RARS1|AIMP2
REACTOME_REGULATION_OF_HSF1_MEDIATED_HEAT_SHOCK_RESPONSE	0.0198	0.10345	0.48574	1.3519	65	NUP153|NUP93|NUP98|BAG1|SERPINH1|HSPA14|NUP54|HSPA12B|HSPA5|DNAJB1|NUP35|RAE1|NUP155|HSF1|MAPKAPK2|RANBP2|NUP214|NUP205|TPR|RPA2|NUP58|NUP62|NUP133|BAG4|POM121C|NUP107|NUP88|NUP188|CCAR2|NUP85|BAG2
REACTOME_KINESINS	0.02008	0.10434	-0.4572	-1.5718	20	TUBB4A|TUBB2B|TUBA4A|KIF21A|TUBB1|KIF2A|TUBB2A
REACTOME_LAMININ_INTERACTIONS	0.02026	0.10472	-0.4566	-1.56973	20	LAMB2|ITGA7|COL18A1|LAMA5|NID1|COL4A1|ITGA3
REACTOME_THROMBOXANE_SIGNALLING_THROUGH_TP_RECEPTOR	0.02038	0.10477	-0.59288	-1.71058	11	GNG7|GNA11|GNB2|GNA13|GNG12|GNG2|GNB4|GNAQ
REACTOME_SIGNALING_BY_CYTOSOLIC_FGFR1_FUSION_MUTANTS	0.02054	0.10503	0.63115	1.47529	16	CUX1|CPSF6|ZMYM2|LRRFIP1|STAT3|FGFR1OP2
REACTOME_POST_CHAPERONIN_TUBULIN_FOLDING_PATHWAY	0.02103	0.10694	-0.54546	-1.66582	13	TUBB4A|TUBB2B|TUBA4A|TUBB1|TUBB2A
REACTOME_NF_KB_ACTIVATION_THROUGH_FADD_RIP_1_PATHWAY_MEDIATED_BY_CASPASE_8_AND_10	0.02195	0.11104	0.69852	1.48236	10	CASP10|IKBKG|CASP8|FADD|TRIM25|MAVS|IKBKB|RIPK1
REACTOME_G_ALPHA_Q_SIGNALLING_EVENTS	0.0223	0.11223	-0.32748	-1.40692	45	EGFR|GNG7|GNA11|PRKCA|MAPK1|PLCB1|GNB2|PLCB3|GNG12|GNG2|AGT|GNB4|MGLL|SAA1|SOS1|TRIO|GNAQ
REACTOME_UNFOLDED_PROTEIN_RESPONSE_UPR	0.02259	0.11307	0.49966	1.3685	52	SHC1|EXOSC1|CEBPB|EXOSC5|GFPT1|LMNA|PDIA5|EIF2S3|SYVN1|HSPA5|PARN|HERPUD1|EXOSC6|CALR|EXOSC9|DIS3|SEC31A|HSP90B1|HYOU1|SRPRA|HDGF|EXOSC8|DNAJB11|WIPI1|EXOSC2|CXXC1|KHSRP|EXOSC4|NFYA|SRPRB|PREB|EXOSC3|PDIA6|TLN1
REACTOME_RORA_B_C_AND_NR1D1_REV_ERBA_REGULATE_GENE_EXPRESSION	0.02279	0.11341	0.69623	1.4775	10	CARM1|TBL1XR1|EP300|CREBBP|MED1|HDAC3|NCOR1|HELZ2
REACTOME_ESTROGEN_DEPENDENT_GENE_EXPRESSION	0.0229	0.11341	0.49923	1.36731	52	SP1|HDAC1|SMC3|CBFB|CARM1|DDX5|STAG1|POLR2C|PTGES3|CXCL12|EP300|YY1|POLR2A|GTF2F2|CDK9|CREBBP|POLR2E|KDM1A|POLR2G|MED1|USF2|STAG2|HSP90AB1|EBAG9|POLR2B|JUND|POLR2K|TLE3|GTF2F1|POLR2D|POLR2I|FKBP4|SMC1A
REACTOME_INITIATION_OF_NUCLEAR_ENVELOPE_NE_REFORMATION	0.02479	0.12197	0.62273	1.45561	16	VRK2|BANF1|LMNA|LEMD3|LEMD2|VRK1|CDK1
REACTOME_SYNTHESIS_OF_IP3_AND_IP4_IN_THE_CYTOSOL	0.02488	0.12197	-0.49143	-1.59795	16	ITPK1|PLCD1|PLCB1|ITPKB|PLCD3|PLCB3
REACTOME_EXPRESSION_OF_BMAL_ARNTL_CLOCK_AND_NPAS2	0.02539	0.12382	0.642	1.46213	14	CARM1|TBL1XR1|EP300|CREBBP|MED1|HDAC3|CREB1|NCOR1|HELZ2
REACTOME_TERMINATION_OF_TRANSLESION_DNA_SYNTHESIS	0.02576	0.12497	0.59552	1.44809	20	RFC2|RFC4|TRIM25|UBA7|POLE4|RFC1|POLD1|RFC3|RPA2|POLE3|PCNA|UBA52
REACTOME_SIGNALING_BY_TGF_BETA_RECEPTOR_COMPLEX	0.02685	0.12947	0.49842	1.3596	50	LTBP2|SP1|PPP1CA|HDAC1|ITGB5|F11R|UCHL5|XPO1|PARP1|EP300|JUNB|PARD3|CDK9|NCOR2|FBN1|NCOR1|UBA52|FKBP1A
REACTOME_COMPLEX_III_ASSEMBLY	0.02696	0.12947	-0.4546	-1.58775	21	BCS1L|TTC19|ISCU|UQCR10|UQCRC2|FXN
REACTOME_G_BETA_GAMMA_SIGNALLING_THROUGH_CDC42	0.02716	0.1298	-0.59327	-1.66772	10	GNG7|GNB2|GNG12|GNG2|GNB4
REACTOME_FORMATION_OF_THE_POLYBROMO_BAF_PBAF_COMPLEX	0.0283	0.13368	0.62859	1.44997	15	PBRM1|SMARCD2|SMARCB1|BRD7|SMARCE1|SMARCC2|SMARCC1|BCL7C|ACTL6A
REACTOME_GENERATION_OF_SECOND_MESSENGER_MOLECULES	0.02837	0.13368	0.59106	1.43723	20	ZAP70|NCK1|HLA-DRB5|HLA-DRA|CD4|HLA-DQA1|LCP2|HLA-DPB1|HLA-DQB1|VASP|HLA-DPA1|EVL|PAK2|WAS
REACTOME_REGULATION_OF_ENDOGENOUS_RETROELEMENTS_BY_THE_HUMAN_SILENCING_HUB_HUSH_COMPLEX	0.02839	0.13368	0.6854	1.45452	10	MTREX|MPHOSPH8|EHMT1|PPHLN1|TASOR
REACTOME_CELL_SURFACE_INTERACTIONS_AT_THE_VASCULAR_WALL	0.02899	0.13514	-0.26408	-1.24234	87	L1CAM|JAM3|GYPA|GYPC|SLC16A1|APOB|SIRPA|CD99L2|BSG|PTPN11|ATP1B1|LYN|PF4|CD58|CXADR
REACTOME_DISEASES_OF_GLYCOSYLATION	0.02899	0.13514	0.47709	1.32666	64	THBS2|GFPT1|SDC1|FMOD|THSD4|NOTCH3|PMM2|MOGS|DCN|GPC4|PRELP|SPON1|BGN|PAPSS2|MUC1|THBS1|SPON2|HEXA|NEU1|ALG1|GALE|SDC4|B4GALT7|LUM|ALG13|OGN|DPM1|B4GALT1|ALG2|MUC5B
REACTOME_RUNX1_INTERACTS_WITH_CO_FACTORS_WHOSE_PRECISE_EFFECT_ON_RUNX1_TARGETS_IS_NOT_KNOWN	0.02979	0.13776	0.57819	1.42546	22	PBRM1|SMARCD2|SMARCB1|CBFB|SMARCE1|SMARCC2|EP300|SMARCC1|RNF2|RING1|ARID1A|ACTL6A
REACTOME_ION_CHANNEL_TRANSPORT	0.02987	0.13776	-0.30404	-1.32088	49	CAMK2G|ATP6V0A1|TTYH3|ATP2B4|ATP6AP1|CLCN3|ATP6V1H|ANO6|ATP1B1|ATP6V1B2|CAMK2D|ATP6V0D1|ATP2B1
REACTOME_PHOSPHOLIPID_METABOLISM	0.02999	0.13776	-0.24188	-1.23858	113	AGPAT5|ETNK1|BCHE|PTDSS2|CSNK2A2|PNPLA8|AGPAT1|SBF2|SBF1|MTMR2|MTMR9|FIG4|CEPT1|MTMR3|SELENOI|PLEKHA4|PIP4K2A|PIP4K2B|CDS2|MGLL|PIP5K1C|VAC14|SLC44A1|PCYT2|PNPLA6|PI4KB|CSNK2A1
REACTOME_DUAL_INCISION_IN_GG_NER	0.03068	0.13923	0.56128	1.41846	26	RFC2|ERCC3|PARP1|RFC4|POLE4|RFC1|POLD1|RFC3|RPA2|POLE3|GTF2H1|PCNA|UBA52|ERCC2|CUL4B|RFC5
REACTOME_POSTMITOTIC_NUCLEAR_PORE_COMPLEX_NPC_REFORMATION	0.03081	0.13923	0.56837	1.4215	24	NUP93|NUP98|NUP54|NUP35|NUP155|RCC1|NUP205|NUP58|NUP62|NUP133|NUP107|NUP188|NUP85|SEC13|NDC1
REACTOME_SELECTIVE_AUTOPHAGY	0.03082	0.13923	-0.31195	-1.35561	53	MAP1LC3A|TUBB4A|TUBB2B|TUBA4A|CSNK2A2|DYNC1LI2|MFN2|TUBB1|VIM|TUBB2A
REACTOME_COMMON_PATHWAY_OF_FIBRIN_CLOT_FORMATION	0.03089	0.13923	-0.49104	-1.5801	15	FGA|PF4|FGB|F13B|F10|SERPINA5
REACTOME_TRANSPORT_OF_INORGANIC_CATIONS_ANIONS_AND_AMINO_ACIDS_OLIGOPEPTIDES	0.03164	0.14192	-0.41131	-1.47625	23	SLC4A1|SLC8A1|SLC4A7|AHCYL2|SLC12A4|SLC12A6|SRI|SLC25A11|SLC3A2
REACTOME_TELOMERE_C_STRAND_LAGGING_STRAND_SYNTHESIS	0.03252	0.14272	0.59929	1.43439	18	RFC2|RFC4|LIG1|RFC1|POLD1|RFC3|FEN1|RPA2|TERF2IP|PCNA
REACTOME_SARS_COV_1_ACTIVATES_MODULATES_INNATE_IMMUNE_RESPONSES	0.03253	0.14272	0.56584	1.41517	24	PYCARD|RIPK3|TRIM25|RELA|PPIH|CASP1|MAVS|PPIG|UBA52|FKBP1A|NMI|NFKB1|PCBP2
REACTOME_NEGATIVE_REGULATION_OF_FGFR1_SIGNALING	0.03272	0.14272	-0.57836	-1.6258	10	FGF2|MAPK1|PTPN11
REACTOME_NEGATIVE_REGULATION_OF_FGFR2_SIGNALING	0.03272	0.14272	-0.57836	-1.6258	10	FGF2|MAPK1|PTPN11
REACTOME_NEGATIVE_REGULATION_OF_FGFR3_SIGNALING	0.03272	0.14272	-0.57836	-1.6258	10	FGF2|MAPK1|PTPN11
REACTOME_NEGATIVE_REGULATION_OF_FGFR4_SIGNALING	0.03272	0.14272	-0.57836	-1.6258	10	FGF2|MAPK1|PTPN11
REACTOME_MITOCHONDRIAL_PROTEIN_DEGRADATION	0.03355	0.145	-0.26144	-1.2858	84	LDHD|MT-ND5|IDH3A|MT-CO2|NDUFA2|SPG7|MT-ND1|ATP5PD|PCCB|ECI1|GLUD1|ATP5MG|MT-ATP6|ACAD8|ACAT1|TIMM22|UQCRC2|NDUFA13|IDH2|MRPS10
REACTOME_TRANSLATION_OF_SARS_COV_2_STRUCTURAL_PROTEINS	0.03366	0.145	0.5333	1.39412	34	PARP9|ZDHHC3|FUT8|PRKCSH|ZDHHC20|MOGS|DDOST|SRPK1|RPN1|GANAB|PARP10|GALNT1|STT3B|UBA52|MAGT1
REACTOME_PHASE_I_FUNCTIONALIZATION_OF_COMPOUNDS	0.0337	0.145	0.53405	1.39205	33	ADH1B|AOC3|CES1|PTGIS|PTGES3|AIP|POR|CYP27A1|CYP2S1|HSP90AB1|ACSS2
REACTOME_MRNA_CAPPING	0.03403	0.1458	0.56435	1.41144	24	POLR2C|ERCC3|POLR2A|NCBP1|GTF2F2|POLR2E|POLR2G|GTF2H1|NCBP2|SUPT5H|MNAT1|POLR2B|ERCC2|POLR2K|CCNH|GTF2F1|POLR2D|POLR2I|RNMT
REACTOME_APOPTOTIC_CLEAVAGE_OF_CELLULAR_PROTEINS	0.03423	0.14597	0.57419	1.41559	22	STK24|PRKCD|DSG2|STK26|CDH1|LMNA|OCLN|CASP8
REACTOME_ENERGY_DEPENDENT_REGULATION_OF_MTOR_BY_LKB1_AMPK	0.03448	0.1464	-0.45721	-1.52967	18	CAB39L|LAMTOR1|PPM1A|PRKAG1|TSC2|PRKAB2|RHEB|LAMTOR2|PRKAB1|TSC1|RPTOR|RRAGC|MLST8|LAMTOR3|LAMTOR4|PRKAA1|LAMTOR5|CAB39
REACTOME_MAPK1_MAPK3_SIGNALING	0.03485	0.14729	-0.23844	-1.24981	120	NCAM1|FGF2|CAMK2G|EGFR|ITGA2B|RASAL1|RAPGEF2|FGA|MAPK1|PEA15|RANBP9|SPTB|SPTBN1|PTPN11|TYK2|CAMK2D|FGB|PPP1CB|SPTAN1|MET|RASAL3
REACTOME_GLOBAL_GENOME_NUCLEOTIDE_EXCISION_REPAIR_GG_NER	0.0354	0.14834	0.48002	1.32291	56	RFC2|ERCC3|PARP1|RFC4|LIG1|YY1|POLE4|RFC1|LIG3|POLD1|RFC3|RPA2|POLE3|RAD23B|GTF2H1|PCNA|SUMO3|SUMO2|UBA52|NFRKB|ACTL6A|MNAT1|ERCC2|CCNH|CUL4B|RFC5
REACTOME_DEACTIVATION_OF_THE_BETA_CATENIN_TRANSACTIVATING_COMPLEX	0.03541	0.14834	0.62961	1.43391	14	HDAC1|PYGO2|AKT1|XPO1|ASH2L|RBBP5|XIAP
REACTOME_PERK_REGULATES_GENE_EXPRESSION	0.0365	0.15226	0.57117	1.40814	22	EXOSC1|CEBPB|EXOSC5|EIF2S3|HSPA5|PARN|HERPUD1|EXOSC6|EXOSC9|DIS3
REACTOME_MITOCHONDRIAL_TRANSLATION	0.03763	0.15626	0.4496	1.27538	87	MRPL47|MRPL52|MRPL45|MRPL24|MRPL20|MRPS2|MRPS27|MRPL39|MRPL3|MRPL17|MRPL21|MRPL35|DAP3|MRPL44|MRPL9|MRPL22|MRPL58|MRPL48|MRPS9|MRPL28|MRPS18A|MRPL32|MRPL51|MTFMT|GFM1|MRPL38|TUFM|MRPL46|MRPL11|MRPS26|MRPL50|MRPL49|MRPL27|MRPS34|MRPL57|MRPL12|MRPS16|MRPS15|MRPL37|MRPL13|MRPL43|MRPL53|CHCHD1|MRPS30|MRPL18|GADD45GIP1|MRPL33
REACTOME_TELOMERE_MAINTENANCE	0.03781	0.15635	0.51044	1.3603	40	POLR2C|RFC2|RFC4|LIG1|GAR1|POLR2A|RFC1|POLD1|RFC3|FEN1|POLR2E|RPA2|POLR2G|TERF2IP|NHP2|PCNA|POLR2B|POLR2K|PRIM2|RFC5|POLR2D|DAXX|POLR2I|NOP10|RUVBL1
REACTOME_REGULATION_OF_MRNA_STABILITY_BY_PROTEINS_THAT_BIND_AU_RICH_ELEMENTS	0.0383	0.15751	0.4715	1.30965	63	EXOSC1|PRKCD|EXOSC5|XRN1|MAPK14|AKT1|XPO1|PARN|EXOSC6|MAPKAPK2|PSMC3|NUP214|EXOSC9|PSMC1|DIS3|PSMC6|PSMD12|PSMA7|UBA52|EIF4G1|DCP1A|SET|EXOSC8|PSMD6|PABPC1|PSMC4|ZFP36L1|PSMD7|PSMA1|ANP32A|ELAVL1|EXOSC2|KHSRP|EXOSC4|PSMC5|EXOSC3|PSMD14|PSMA3|PSMB1|PSMD8|PSMD2|YWHAZ|PSMA4|PSMD11|EXOSC7
REACTOME_FORMATION_OF_THE_CANONICAL_BAF_CBAF_COMPLEX	0.03843	0.15751	0.6359	1.42705	13	SMARCB1|DPF2|SMARCE1|SS18|SMARCC1|BCL7C|ARID1A|ACTL6A
REACTOME_NUCLEAR_EVENTS_STIMULATED_BY_ALK_SIGNALING_IN_CANCER	0.03859	0.15751	0.57275	1.40308	21	CEBPB|HDAC1|PTPN6|ZAP70|STAT3|JUNB|NPM1
REACTOME_N_GLYCAN_TRIMMING_IN_THE_ER_AND_CALNEXIN_CALRETICULIN_CYCLE	0.03889	0.15804	0.56941	1.40382	22	RNF185|PRKCSH|DERL1|EDEM3|SYVN1|MOGS|CALR|PSMC1|RAD23B|GANAB|UBA52|VCP|OS9
REACTOME_VEGFR2_MEDIATED_VASCULAR_PERMEABILITY	0.03944	0.15898	0.59305	1.41947	18	AKT1|JUP|CTNND1|CTNNA1|THEM4|VAV2|RICTOR|MAPKAP1|VAV1
REACTOME_INTERLEUKIN_12_FAMILY_SIGNALING	0.03945	0.15898	0.52815	1.37667	33	CNN2|HNRNPF|CAPZA1|STAT3|PDCD4|HNRNPA2B1|SNRPA1|RPLP0|AIP
REACTOME_REGULATION_OF_TP53_ACTIVITY_THROUGH_ACETYLATION	0.04065	0.16309	0.56192	1.39596	23	HDAC1|MTA2|AKT1|GATAD2B|BRD7|PML|EP300|BRD1|CHD3|BRPF1|RBBP4|CHD4
REACTOME_REGULATION_OF_TP53_ACTIVITY_THROUGH_PHOSPHORYLATION	0.04081	0.16309	0.51839	1.36556	36	TAF15|RAD9A|MAPK14|SUPT16H|RFC2|TAF10|RFC4|SSRP1|NOC2L|CHEK2|RFC3|TP53RK|RPA2|MRE11|UBA52|NBN|RFC5|HUS1
REACTOME_INTRAFLAGELLAR_TRANSPORT	0.0411	0.16316	-0.42261	-1.47602	21	TUBB4A|TUBB2B|TUBA4A|IFT122|TUBB1|TUBB2A
REACTOME_CELL_CELL_JUNCTION_ORGANIZATION	0.04118	0.16316	0.54487	1.38466	27	SP1|F11R|CDH1|JUP|CTNND1|PATJ|CTNNA1|PARD6B|PARD3|PRKCI|ANG
REACTOME_RNA_POLYMERASE_I_TRANSCRIPTION_TERMINATION	0.04213	0.16528	0.57611	1.40088	20	UBTF|POLR1A|POLR1B|ERCC3|POLR1D|POLR2E|GTF2H1|MNAT1|ERCC2|POLR1E|POLR2K|CCNH|CAVIN1
REACTOME_G2_M_CHECKPOINTS	0.0422	0.16528	0.45841	1.28551	73	RAD9A|MDC1|UIMC1|RFC2|SFN|RFC4|MCM5|CHEK2|RFC3|CDK1|PSMC3|PSMC1|RPA2|PSMC6|PSMD12|MRE11|ORC4|PSMA7|MCM6|MCM7|UBA52|NBN|MCM2|PSMD6|PSMC4|PSMD7|RFC5|HERC2|HUS1|PSMA1|MCM4|MCM3|ABRAXAS1|BABAM1|PSMC5|PSMD14|PSMA3|PSMB1|RPA3|PSMD8|PSMD2|YWHAZ|PSMA4|PSMD11|ORC3|RPA1|CDK2|RAD50|PSMB3|PSMD1|PSMD3|ORC5
REACTOME_PLASMA_LIPOPROTEIN_ASSEMBLY	0.04223	0.16528	-0.52259	-1.5534	12	PRKACB|APOB|A2M|APOA1|APOC3
REACTOME_HIV_TRANSCRIPTION_INITIATION	0.04242	0.16533	0.53429	1.37302	30	TAF15|POLR2C|ERCC3|TAF10|GTF2E1|POLR2A|GTF2F2|POLR2E|POLR2G|GTF2H1|GTF2E2|MNAT1|POLR2B|GTF2B|ERCC2|POLR2K|CCNH|GTF2F1|POLR2D|POLR2I
REACTOME_TRANSLESION_SYNTHESIS_BY_Y_FAMILY_DNA_POLYMERASES_BYPASSES_LESIONS_ON_DNA_TEMPLATE	0.0427	0.16573	0.55994	1.39103	23	RFC2|RFC4|TRIM25|UBA7|POLE4|RFC1|POLD1|RFC3|NPLOC4|RPA2|POLE3|PCNA|UBA52|RFC5|VCP
REACTOME_GLUCAGON_LIKE_PEPTIDE_1_GLP1_REGULATES_INSULIN_SECRETION	0.04287	0.16574	-0.43491	-1.47169	19	GNG7|PRKACB|GNAS|PRKAR1B|GNB2|GNG12|GNG2|GNB4
REACTOME_PKMTS_METHYLATE_HISTONE_LYSINES	0.04354	0.16765	0.56385	1.3901	22	NFKB2|EHMT1|ASH2L|RBBP5|EED|KMT2B|RELA|KMT2A|WDR5|SETD2|RBBP4|NFKB1|SUZ12
REACTOME_LATE_SARS_COV_2_INFECTION_EVENTS	0.04538	0.17403	0.51414	1.35438	36	PARP9|ZDHHC3|FUT8|PRKCSH|ZDHHC20|MOGS|DDOST|SRPK1|RPN1|GANAB|PARP10|GALNT1|STT3B|UBA52|MAGT1
REACTOME_REGULATION_OF_HOMOTYPIC_CELL_CELL_ADHESION	0.04593	0.17543	0.66308	1.40714	10	SP1|JUP|CTNND1|CTNNA1
REACTOME_MITOTIC_METAPHASE_AND_ANAPHASE	0.04643	0.17663	0.42131	1.22034	137	VRK2|BANF1|SMC3|NUP93|LMNA|NUP98|LEMD3|STAG1|NUP54|RPS27|XPO1|PDS5B|NUP35|LEMD2|TUBA1C|NUP155|RCC1|BUB3|TUBB4B|CENPC|VRK1|CDK1|RANBP2|PSMC3|NUP205|PSMC1|RCC2|NUP58|PPP2R1B|PSMC6|NUP62|NUP133|CDC27|PSMD12|DSN1|STAG2|ANAPC16|PSMA7|NUP107|ANAPC7|UBA52|ANKLE2|PPP2R5A|WAPL|NUP188|CDC26|PSMD6|NUP85|CKAP5|PSMC4|CLIP1|PSMD7|SEC13|NSL1|PSMA1|ANAPC4|CHMP4B|NDC1|DYNLL1|EMD
REACTOME_PROTEIN_FOLDING	0.04737	0.17929	-0.28803	-1.26712	55	TUBB4A|GNG7|TUBB2B|TUBA4A|GNA11|KIFC3|CSNK2A2|PDCL|TUBB1|GNB2|TUBB2A|GNG12|GNG2|CCT4|GNB4
REACTOME_GAP_JUNCTION_TRAFFICKING_AND_REGULATION	0.04751	0.17929	-0.43033	-1.45621	19	TUBB4A|TUBB2B|TUBA4A|DNM1|TUBB1|TUBB2A
REACTOME_DISEASES_ASSOCIATED_WITH_O_GLYCOSYLATION_OF_PROTEINS	0.04864	0.18281	0.62512	1.40287	13	THBS2|THSD4|NOTCH3|SPON1|MUC1|THBS1|SPON2
REACTOME_SIGNALING_BY_NTRK3_TRKC	0.0499	0.18649	0.62344	1.39909	13	IRS1|SHC1|NELFB
REACTOME_ACTIVATION_OF_ATR_IN_RESPONSE_TO_REPLICATION_STRESS	0.05001	0.18649	0.57431	1.38668	19	RAD9A|RFC2|RFC4|MCM5|RFC3|RPA2|ORC4|MCM6|MCM7|MCM2|RFC5|HUS1|MCM4|MCM3
REACTOME_DNA_REPLICATION_PRE_INITIATION	0.05056	0.18781	0.46656	1.2921	60	POLE4|MCM5|PSMC3|PSMC1|RPA2|POLE3|PSMC6|CDC27|PSMD12|ORC4|ANAPC16|PSMA7|MCM6|MCM7|ANAPC7|UBA52|CDC26|MCM2|PSMD6|PSMC4|PSMD7|PRIM2|KPNA1|PSMA1|MCM4|MCM3|ANAPC4|PSMC5|PSMD14|PSMA3|PSMB1|RPA3|PSMD8|PSMD2|KPNA6|PSMA4|PSMD11|POLA1|ORC3|RPA1|CDK2|PSMB3|CDC16|PSMD1|PSMD3|ORC5
REACTOME_NGF_STIMULATED_TRANSCRIPTION	0.05166	0.18904	0.65833	1.39706	10	EP300|JUNB|CREB1|SRF|CHD4|JUND
REACTOME_ACTIVATION_OF_GENE_EXPRESSION_BY_SREBF_SREBP	0.05197	0.18904	0.55245	1.37243	23	SP1|CARM1|TBL1XR1|FDFT1|SQLE|CREBBP|MED1|GGPS1|DHCR7|HELZ2|IDI1|HMGCS1|LSS|FDPS|NFYA
REACTOME_ACTIVATION_OF_ANTERIOR_HOX_GENES_IN_HINDBRAIN_DEVELOPMENT_DURING_EARLY_EMBRYOGENESIS	0.05198	0.18904	0.52961	1.35503	29	POLR2C|EP300|YY1|ASH2L|POLR2A|RBBP5|EED|CTCF|CREBBP|POLR2E|POLR2G|HDAC3|NCOR1|WDR5|RBBP4|POLR2B|POLR2K|SUZ12|POLR2D|POLR2I
REACTOME_REGULATION_OF_LIPID_METABOLISM_BY_PPARALPHA	0.05203	0.18904	0.47501	1.30329	53	THRAP3|SP1|MED8|CD36|CARM1|FHL2|TBL1XR1|EP300|MED23|FDFT1|CREBBP|MED30|SIN3A|NCOR2|MED1|HDAC3|MED28|NCOR1|RXRB|MED18|HELZ2|SIN3B
REACTOME_P130CAS_LINKAGE_TO_MAPK_SIGNALING_FOR_INTEGRINS	0.05218	0.18904	-0.49402	-1.50873	13	ITGA2B|FGA|BCAR1|FGB
REACTOME_AGGREPHAGY	0.05227	0.18904	-0.39276	-1.40966	23	TUBB4A|TUBB2B|TUBA4A|DYNC1LI2|TUBB1|VIM|TUBB2A
REACTOME_G_PROTEIN_BETA_GAMMA_SIGNALLING	0.05228	0.18904	-0.41983	-1.40461	18	GNG7|PLCB1|GNB2|PLCB3|GNG12|GNG2|GNB4
REACTOME_RMTS_METHYLATE_HISTONE_ARGININES	0.05273	0.18994	0.54382	1.36693	25	RPS2|PBRM1|SMARCD2|SMARCB1|CARM1|SMARCE1|SMARCC2|SMARCC1|WDR5|ARID1A|ACTL6A
REACTOME_NUCLEOTIDE_BINDING_DOMAIN_LEUCINE_RICH_REPEAT_CONTAINING_RECEPTOR_NLR_SIGNALING_PATHWAYS	0.05304	0.19034	0.52884	1.35306	29	MAPK13|NFKB2|IKBKG|PYCARD|MAPK14|CASP8|RELA|TXNIP|CASP1|HSP90AB1|CASP4|IKBKB|UBA52
REACTOME_POLYMERASE_SWITCHING_ON_THE_C_STRAND_OF_THE_TELOMERE	0.05334	0.19069	0.6197	1.3907	13	RFC2|RFC4|RFC1|POLD1|RFC3|TERF2IP|PCNA|PRIM2|RFC5
REACTOME_APOPTOTIC_EXECUTION_PHASE	0.05498	0.19583	0.5141	1.34392	34	STK24|PRKCD|DSG2|STK26|CDH1|LMNA|HMGB2|OCLN|CASP8
REACTOME_NUCLEAR_RNA_DECAY	0.05539	0.19655	0.53733	1.35795	26	EXOSC1|EXOSC5|ZC3H4|MTREX|ZFC3H1|YTHDC1|NCBP1|EXOSC6|EXOSC9|ZC3H18|DIS3|NCBP2|SRRT|EXOSC8|EXOSC2|YTHDC2|EXOSC4|XRN2|EXOSC3|EXOSC10|ZCCHC8|MPHOSPH6|EXOSC7|WDR82|PABPN1
REACTOME_TP53_REGULATES_TRANSCRIPTION_OF_GENES_INVOLVED_IN_G2_CELL_CYCLE_ARREST	0.0556	0.19655	0.65553	1.39112	10	CARM1|SFN|EP300|CDK1|PCNA
REACTOME_TCR_SIGNALING	0.0566	0.19879	0.45107	1.26481	72	ZAP70|IKBKG|BCL10|NCK1|HLA-DRB5|HLA-DRA|PSMC3|CD4|RELA|HLA-DQA1|PSMC1|PSMC6|LCP2|PSMD12|PSMA7|IKBKB|UBA52|HLA-DPB1|PSMD6|CSK|HLA-DQB1|VASP|PSMC4|NFKB1|PSMD7|HLA-DPA1|PSMA1|INPP5D|EVL|CUL1|PAK2|WAS|PIK3CB|PSMC5|PSMD14|PSMA3|RIPK2|PSMB1|PSMD8|PSMD2|PTEN|PSMA4|PSMD11
REACTOME_AUTOPHAGY	0.05669	0.19879	-0.24661	-1.17011	95	MAP1LC3A|TUBB4A|TUBB2B|TUBA4A|CSNK2A2|DYNC1LI2|MFN2|LAMP2|UVRAG|TUBB1|VIM|VPS37B|TUBB2A|MTMR3|VDAC1|BECN1|ATG7|TOMM40|UBE2N|DYNC1I2|CSNK2A1|LAMTOR1|CHMP2A|ATG9A
REACTOME_PROCESSIVE_SYNTHESIS_ON_THE_C_STRAND_OF_THE_TELOMERE	0.05686	0.19879	0.63922	1.38777	11	LIG1|POLD1|FEN1|RPA2|TERF2IP|PCNA
REACTOME_SENSORY_PROCESSING_OF_SOUND_BY_OUTER_HAIR_CELLS_OF_THE_COCHLEA	0.05794	0.20143	-0.41519	-1.40495	19	EPB41L3|RDX|TWF1|SPTBN1|MPP1|EPB41L1|SPTAN1|TWF2
REACTOME_INTERLEUKIN_12_SIGNALING	0.05804	0.20143	0.52356	1.34545	30	CNN2|HNRNPF|CAPZA1|PDCD4|HNRNPA2B1|SNRPA1|RPLP0|AIP
REACTOME_DEADENYLATION_DEPENDENT_MRNA_DECAY	0.05878	0.20326	0.48082	1.30399	47	EXOSC1|EXOSC5|XRN1|LSM4|PAIP1|LSM7|PARN|EXOSC6|EXOSC9|DIS3|LSM6|EIF4B|EIF4A1|EIF4G1|DCP1A|LSM3|TUT7|CNOT7|TNKS1BP1|EXOSC8|PABPC1|CNOT10|EIF4E|PATL1|EXOSC2|EXOSC4|EDC4|EIF4A2|EXOSC3|EIF4A3|CNOT3|DDX6
REACTOME_BUTYRATE_RESPONSE_FACTOR_1_BRF1_BINDS_AND_DESTABILIZES_MRNA	0.0604	0.20812	0.58885	1.37643	16	EXOSC1|EXOSC5|XRN1|AKT1|EXOSC6|MAPKAPK2|EXOSC9|DIS3|DCP1A|EXOSC8|ZFP36L1|EXOSC2|EXOSC4|EXOSC3
REACTOME_LAGGING_STRAND_SYNTHESIS	0.06062	0.20813	0.58875	1.37619	16	RFC2|RFC4|LIG1|RFC1|POLD1|RFC3|FEN1|RPA2|PCNA|PRIM2|RFC5
REACTOME_EGR2_AND_SOX10_MEDIATED_INITIATION_OF_SCHWANN_CELL_MYELINATION	0.06114	0.20873	-0.50533	-1.45798	11	MBP|SCD5|DAG1
REACTOME_RECRUITMENT_OF_NUMA_TO_MITOTIC_CENTROSOMES	0.06124	0.20873	-0.30554	-1.32135	47	TUBB4A|TUBB2B|TUBA4A|TUBGCP3|ACTR1A|TUBB1|TUBB2A|TUBGCP4
REACTOME_DNA_DAMAGE_BYPASS	0.06229	0.21108	0.5296	1.34588	27	RFC2|RFC4|TRIM25|UBA7|POLE4|RFC1|POLD1|RFC3|NPLOC4|RPA2|POLE3|PCNA|UBA52|CUL4B|RFC5|VCP
REACTOME_RECOGNITION_OF_DNA_DAMAGE_BY_PCNA_CONTAINING_REPLICATION_COMPLEX	0.06237	0.21108	0.56342	1.36036	19	RFC2|RFC4|POLE4|RFC1|POLD1|RFC3|RPA2|POLE3|PCNA|UBA52|CUL4B|RFC5
REACTOME_G2_M_DNA_DAMAGE_CHECKPOINT	0.06383	0.21381	0.51126	1.33265	33	RAD9A|MDC1|UIMC1|RFC2|SFN|RFC4|CHEK2|RFC3|CDK1|RPA2|MRE11|NBN|RFC5|HERC2|HUS1
REACTOME_DISEASES_OF_DNA_REPAIR	0.06388	0.21381	0.57774	1.36753	17	RAD9A|NTHL1|RFC2|RFC4|RFC3|MSH6|RPA2|MRE11|NBN|RFC5|HUS1
REACTOME_ASPARAGINE_N_LINKED_GLYCOSYLATION	0.0639	0.21381	0.40085	1.17488	191	RNF185|SEC24D|FUT8|COPA|TMED3|GFPT1|COPB1|BET1L|ALG5|CAPZA1|PRKCSH|USO1|COG3|CD55|COPG1|SEC23IP|DERL1|EDEM3|SYVN1|ARCN1|PMM2|TMED9|MOGS|DDOST|DCTN6|COPB2|TUBA1C|GOLGA2|GBF1|GNPNAT1|ARFGAP2|TUBB4B|CALR|RPN1|COPG2|PSMC1|GMPPA|COPZ2|SEC16A|NANS|SCFD1|SEC24B|RAD23B|SEC31A|NEU1|SEC24C|ALG1|GANAB|LMAN1|COG2|ARFGAP3|PPP6R1|UAP1|STT3B|CTSZ|UBA52|MAGT1|GFUS|MAN1A1|TMED10|SEC23A|COG5|ALG13|GOSR1|COPE|GOLGB…
REACTOME_HCMV_EARLY_EVENTS	0.06408	0.21381	0.45883	1.27129	61	NUP153|NUP93|NUP98|NUP54|PML|NUP35|RAE1|TBL1XR1|TUBA1C|NUP155|TUBB4B|EED|RANBP2|NUP214|NUP205|TPR|NCOR2|NUP58|HDAC3|CREB1|NUP62|NUP133|NCOR1|POM121C|CBX1|NUP107|RBBP4|NUP88|NUP188|NUP85|NFKB1|SEC13|SUZ12|AAAS|NDC1|DAXX|DYNLL1
REACTOME_EXTENSION_OF_TELOMERES	0.0658	0.21878	0.52748	1.34048	27	RFC2|RFC4|LIG1|GAR1|RFC1|POLD1|RFC3|FEN1|RPA2|TERF2IP|NHP2|PCNA
REACTOME_SENSORY_PROCESSING_OF_SOUND	0.06748	0.22303	-0.36506	-1.32916	25	EPB41L3|DNAJC5|RDX|TWF1|SPTBN1|MPP1|ATP2B1|EPB41L1|SPTAN1|TWF2
REACTOME_PROCESSING_OF_DNA_DOUBLE_STRAND_BREAK_ENDS	0.06754	0.22303	0.51948	1.32912	29	RAD9A|MDC1|UIMC1|PPP4R2|RFC2|RFC4|RFC3|RPA2|MRE11|SUMO2|UBA52|NBN|RFC5|HERC2|HUS1
REACTOME_DNA_REPLICATION	0.06894	0.22611	0.43986	1.24127	80	RFC2|RFC4|LIG1|POLE4|RFC1|LIG3|MCM5|POLD1|RFC3|FEN1|PSMC3|PSMC1|RPA2|POLE3|MGME1|PSMC6|CDC27|PCNA|PSMD12|ORC4|ANAPC16|PSMA7|MCM6|MCM7|ANAPC7|UBA52|CDC26|MCM2|PSMD6|PSMC4|PSMD7|PRIM2|RFC5|KPNA1|PSMA1|MCM4|MCM3|ANAPC4|CUL1|PSMC5|PSMD14|PSMA3|POLD2|PSMB1|POLG2|RPA3|PSMD8|PSMD2|KPNA6|PSMA4|PSMD11|POLA1|ORC3|RPA1|CDK2|PSMB3|CDC16|PSMD1|PSMD3|ORC5
REACTOME_SIGNALING_BY_TGFB_FAMILY_MEMBERS	0.06899	0.22611	0.45253	1.25947	65	LTBP2|SP1|PPP1CA|HDAC1|ITGB5|F11R|UCHL5|XPO1|PARP1|DRAP1|EP300|JUNB|TIMP1|PARD3|CDK9|NCOR2|MMP14|FBN1|TIMP2|NCOR1|UBA52|FKBP1A
REACTOME_SIGNALING_BY_ALK_IN_CANCER	0.06919	0.22611	0.45572	1.2642	62	IRS1|SHC1|LMO7|CEBPB|HDAC1|PTPN6|ZAP70|EML4|TPM4|STAT3|RRBP1|JUNB|NPM1|RANBP2|TPR|BIRC6|SEC31A|UBA52|FN1|TPM3|RPS6|DNMT1|VCL|GRB2|PRKAR1A|SQSTM1|CUL1|MAPK9|ZC3HC1|PIK3CB|MCL1
REACTOME_NOTCH1_INTRACELLULAR_DOMAIN_REGULATES_TRANSCRIPTION	0.07014	0.22769	0.55844	1.34835	19	HDAC1|TBL1XR1|EP300|CREBBP|NCOR2|HDAC3|NCOR1|UBA52|SNW1|TLE3|RBPJ|CUL1|HDAC7
REACTOME_PLASMA_LIPOPROTEIN_REMODELING	0.07015	0.22769	-0.47801	-1.42088	12	LMF2|APOB|APOA1|APOC3|PLTP|APOE
REACTOME_FORMATION_OF_THE_NON_CANONICAL_BAF_NCBAF_COMPLEX	0.07245	0.23435	0.62548	1.35794	11	SMARCD2|BRD9|SMARCC2|SS18|SMARCC1|BCL7C|ACTL6A
REACTOME_CYTOKINE_SIGNALING_IN_IMMUNE_SYSTEM	0.07299	0.23531	0.37777	1.12651	360	IRS1|SHC1|N4BP1|PRKCD|CNN2|NFKB2|ADAR|MMP2|NUP153|STX3|PTPN6|CD36|PTPN1|HNRNPF|NUP93|CAPZA1|SDC1|NUP98|IKBKG|OAS3|IL16|EIF2S3|FLNB|MAPK14|PTPN2|NUP54|AKT1|CASP8|STXBP2|STAT3|PDCD4|PML|HSPA5|MX2|HNRNPA2B1|TRIM26|NCK1|NUP35|RAE1|SNRPA1|RPLP0|TUBA1C|TRIM25|AIP|TNIP2|UBA7|OASL|NUP155|CD40|TXLNA|TUBB4B|JUNB|NPM1|TIMP1|HLA-DRB5|MAPKAPK2|MUC1|MAPKAPK3|CDK1|RANBP2|HLA-DRA|PSMC3|CD4|RELA|SP100|NUP214|ILF2…
REACTOME_COPI_INDEPENDENT_GOLGI_TO_ER_RETROGRADE_TRAFFIC	0.07507	0.24118	-0.32445	-1.30402	36	TUBB4A|TUBB2B|TUBA4A|ACTR1A|DYNC1LI2|TUBB1|TUBB2A|DCTN5
REACTOME_PROLONGED_ERK_ACTIVATION_EVENTS	0.07593	0.24312	-0.50809	-1.42827	10	MAPK1|MAP2K1|MAPK3|RAP1A|MAP2K2|CRK|YWHAB|KIDINS220|CRKL|RAPGEF1
REACTOME_SLC_TRANSPORTER_DISORDERS	0.07669	0.24473	0.47284	1.28002	46	NUP153|NUP93|NUP98|NUP54|NUP35|RAE1|NUP155|RANBP2|NUP214|NUP205|TPR|SLC35A2|NUP58|NUP62|NUP133|POM121C|NUP107|NUP88|SLC11A2|NUP188|NUP85|SEC13|AAAS|NDC1
REACTOME_MITF_M_REGULATED_MELANOCYTE_DEVELOPMENT	0.07718	0.24547	0.437	1.23319	80	HDAC1|SMARCD2|SMARCB1|CDH1|DPF2|MAPK14|XPO1|SMARCE1|LIG1|EPRS1|QARS1|SMARCC2|MARS1|EP300|DICER1|MCM5|CREBBP|SS18|SIN3A|SMARCC1|IARS1|CREB1|RARS1|BCL7C|ARID1A|STT3B|AIMP2|SYTL2|ACTL6A
REACTOME_AMYLOID_FIBER_FORMATION	0.07818	0.24756	-0.35725	-1.31497	26	SORL1|SNCA|FGA|CST3|ITM2B|APOA1|TTR|SAA1|NCSTN
REACTOME_SWITCHING_OF_ORIGINS_TO_A_POST_REPLICATIVE_STATE	0.07836	0.24756	0.46325	1.26876	52	MCM5|PSMC3|PSMC1|PSMC6|CDC27|PSMD12|ORC4|ANAPC16|PSMA7|MCM6|MCM7|ANAPC7|UBA52|CDC26|MCM2|PSMD6|PSMC4|PSMD7|PSMA1|MCM4|MCM3|ANAPC4|CUL1|PSMC5|PSMD14|PSMA3|PSMB1|PSMD8|PSMD2|PSMA4|PSMD11|ORC3|CDK2|PSMB3|CDC16|PSMD1|PSMD3|ORC5
REACTOME_SARS_COV_2_TARGETS_HOST_INTRACELLULAR_SIGNALLING_AND_REGULATORY_PATHWAYS	0.07878	0.24808	0.62153	1.34935	11	SFN|AKT1
REACTOME_G0_AND_EARLY_G1	0.07958	0.24976	0.63502	1.34761	10	MAX|HDAC1|CDK1|PCNA|RBBP4
REACTOME_DAG_AND_IP3_SIGNALING	0.07995	0.25012	-0.39893	-1.34992	19	CAMK2G|CAMKK2|PRKCA|PRKACB|PRKAR1B|CAMK2D
REACTOME_HOMOLOGOUS_DNA_PAIRING_AND_STRAND_EXCHANGE	0.08052	0.25107	0.59981	1.34607	13	RAD9A|RFC2|RFC4|RFC3|RPA2|MRE11|NBN|RFC5|HUS1
REACTOME_HCMV_INFECTION	0.08136	0.25287	0.43588	1.2288	79	SNF8|NUP153|NUP93|NUP98|NUP54|PML|NUP35|RAE1|TBL1XR1|TUBA1C|NUP155|TUBB4B|EED|MVB12A|RANBP2|NUP214|NUP205|TPR|NCOR2|NUP58|HDAC3|CREB1|NUP62|NUP133|NCOR1|POM121C|CBX1|NUP107|RBBP4|NUP88|NUP188|NUP85|NFKB1|SEC13|HNRNPK|SUZ12|AAAS|CHMP4B|TSG101|NDC1|DAXX|DYNLL1
REACTOME_ZBP1_DAI_MEDIATED_INDUCTION_OF_TYPE_I_IFNS	0.08293	0.2569	0.59826	1.34259	13	NFKB2|IKBKG|RIPK3|RELA|DHX9|MYD88|IKBKB|RIPK1|NFKB1
REACTOME_SEALING_OF_THE_NUCLEAR_ENVELOPE_NE_BY_ESCRT_III	0.08343	0.25759	-0.39959	-1.33689	18	TUBB4A|TUBB2B|TUBA4A|TUBB1|TUBB2A
REACTOME_TRNA_AMINOACYLATION	0.08382	0.25795	0.4811	1.28533	41	IARS2|TARS2|VARS1|EPRS1|TARS1|QARS1|MARS1|YARS1|PPA1|WARS2|IARS1|RARS1|PPA2|AIMP2|EARS2|RARS2
REACTOME_KSRP_KHSRP_BINDS_AND_DESTABILIZES_MRNA	0.08434	0.25873	0.57959	1.33695	15	EXOSC1|EXOSC5|MAPK14|AKT1|PARN|EXOSC6|EXOSC9|DIS3
REACTOME_NEUREXINS_AND_NEUROLIGINS	0.08473	0.2591	-0.42402	-1.36442	15	EPB41L3|STXBP1|EPB41|EPB41L1|EPB41L5
REACTOME_POLYMERASE_SWITCHING	0.08546	0.2605	0.61709	1.33971	11	RFC2|RFC4|RFC1|POLD1|RFC3|PCNA|PRIM2|RFC5
REACTOME_ADP_SIGNALLING_THROUGH_P2Y_PURINOCEPTOR_1	0.0859	0.26099	-0.46548	-1.38364	12	GNG7|GNA11|GNB2|GNG12|GNG2|GNB4
REACTOME_CELL_CYCLE_MITOTIC	0.08909	0.26983	0.38185	1.13129	274	MAX|VRK2|HDAC1|BANF1|SMC3|NUP153|NUP93|EML4|LMNA|NUP98|USO1|LEMD3|STAG1|NUP54|RFC2|RPS27|AKT1|XPO1|PDS5B|RFC4|NUP35|RAE1|LIG1|LEMD2|TUBA1C|EP300|GOLGA2|NUP155|RAB8A|POLE4|SMC4|RCC1|CDK11B|BUB3|TUBB4B|CENPC|RFC1|VRK1|MCM5|POLD1|RFC3|FEN1|CDK1|RANBP2|PSMC3|NUP214|NUP205|TPR|PSMC1|PHF8|RPA2|RCC2|POLE3|NUMA1|NUP58|PPP2R1B|PSMC6|NUP62|NUP133|CDC27|PCNA|PSMD12|DSN1|ORC4|STAG2|ANAPC16|PSMA7|HSP90AB1|POM…
REACTOME_TRISTETRAPROLIN_TTP_ZFP36_BINDS_AND_DESTABILIZES_MRNA	0.08986	0.2713	0.57548	1.32747	15	EXOSC1|EXOSC5|XRN1|EXOSC6|MAPKAPK2|EXOSC9|DIS3|DCP1A|EXOSC8|EXOSC2|EXOSC4|EXOSC3
REACTOME_CO_INHIBITION_BY_PD_1	0.09074	0.27308	0.61348	1.33187	11	PTPN6|HLA-DRB5|HLA-DRA|CD4|HLA-DQA1|HLA-DPB1|CSK|HLA-DQB1|HLA-DPA1
REACTOME_DOWNSTREAM_TCR_SIGNALING	0.0913	0.27389	0.45315	1.24886	56	IKBKG|BCL10|HLA-DRB5|HLA-DRA|PSMC3|CD4|RELA|HLA-DQA1|PSMC1|PSMC6|PSMD12|PSMA7|IKBKB|UBA52|HLA-DPB1|PSMD6|HLA-DQB1|PSMC4|NFKB1|PSMD7|HLA-DPA1|PSMA1|INPP5D|CUL1|PIK3CB|PSMC5|PSMD14|PSMA3|RIPK2|PSMB1|PSMD8|PSMD2|PTEN|PSMA4|PSMD11
REACTOME_SIGNALLING_TO_ERKS	0.0925	0.27664	0.53173	1.31092	22	SHC1|MAPK13|MAPK14|MAPKAPK2|MAPKAPK3
REACTOME_RIP_MEDIATED_NFKB_ACTIVATION_VIA_ZBP1	0.09309	0.27751	0.60019	1.3262	12	NFKB2|IKBKG|RIPK3|RELA|DHX9|MYD88|IKBKB|RIPK1|NFKB1
REACTOME_RHOBTB_GTPASE_CYCLE	0.09402	0.27941	0.5024	1.29107	30	RBMX|PHIP|RBBP6|CPSF7|SRRM1|TMOD3|MYO6|DDX39B|RNF20|HSP90AB1|TXNL1|TRA2B|SPEN|PDE5A
REACTOME_HSP90_CHAPERONE_CYCLE_FOR_STEROID_HORMONE_RECEPTORS_SHR_IN_THE_PRESENCE_OF_LIGAND	0.09434	0.27949	-0.30563	-1.24779	37	TUBB4A|TUBB2B|TUBA4A|HSPA2|ACTR1A|DYNC1LI2|TUBB1|TUBB2A|DCTN5
REACTOME_CELLULAR_SENESCENCE	0.09485	0.28013	0.43989	1.2288	68	CEBPB|SP1|HIRA|HMGA1|MAPK14|STAT3|EHMT1|EED|MAPKAPK2|MAPKAPK3|RELA|MAP2K3|RNF2|RPS6KA3|TERF2IP|RING1|CDC27|MRE11|ANAPC16|CABIN1|RBBP4|ANAPC7|UBA52|NBN|CDC26|NFKB1|H1-2|SUZ12|ANAPC4|RPS6KA1|LMNB1
REACTOME_ATF4_ACTIVATES_GENES_IN_RESPONSE_TO_ENDOPLASMIC_RETICULUM_STRESS	0.09656	0.2843	0.55031	1.31716	18	EXOSC1|CEBPB|EXOSC5|PARN|HERPUD1|EXOSC6|EXOSC9|DIS3|EXOSC8|EXOSC2|KHSRP|EXOSC4|NFYA|EXOSC3
REACTOME_MITOCHONDRIAL_FATTY_ACID_BETA_OXIDATION	0.09772	0.28683	-0.35021	-1.28906	26	ACADS|PCCB|ECI1|ACOT7|ACAD10|DBI|PCCA|ACAA2

## Sheet: CPTAC_TRIM28_GO-BP
pathway	pval	padj	ES	NES	size	leading_edge_genes
GOBP_RNA_PROCESSING	4.37294e-29	1.39322e-25	0.55245	1.66476	634	THRAP3|PAF1|HNRNPA1|INTS13|RPS21|RBMX|RPL35|EXOSC1|UTP23|PTBP3|SRSF2|TOE1|NOL6|SF3B1|RBM8A|MTPAP|TAF15|NOL10|CPSF6|ADAR|ZBTB7A|NCBP3|CPSF1|SF3B2|INTS3|ISG20L2|MBNL1|MTERF4|ZC3H14|HNRNPM|EXOSC5|DUS1L|THUMPD3|PHF5A|RPS26|TBL3|UTP6|MTREX|RBM39|RPL11|SUPT6H|TFB2M|RBM25|RPL5|SAFB|COIL|FMR1|HNRNPF|VIRMA|NOP14|MBNL2|ZFC3H1|TRMT6|EBNA1BP2|INTS2|RALY|NUP98|PPP4R2|RBM47|RPL35A|XAB2|DHX16|SNRPG|SART1|PRPF19…
GOBP_MRNA_METABOLIC_PROCESS	3.27838e-18	5.22245e-15	0.53331	1.59898	470	THRAP3|PAF1|HNRNPA1|RBMX|PTBP3|SRSF2|PRKCD|SF3B1|SND1|RBM8A|MTPAP|TAF15|CPSF6|ADAR|ZBTB7A|NCBP3|CPSF1|SF3B2|MBNL1|ZC3H14|HNRNPM|EXOSC5|PHF5A|ATXN2L|MTREX|RBM39|SUPT6H|RBM25|SAFB|COIL|FMR1|HNRNPF|VIRMA|MBNL2|TRMT6|RALY|XRN1|NUP98|PPP4R2|RBM47|XAB2|DHX16|SNRPG|SART1|PRPF19|RBBP6|SNRNP200|YTHDF2|RBM15|SNRPC|DDX5|WBP11|DDX39A|DDX46|THOC2|SF3A3|CSTF2|MAPK14|YTHDC1|SCAF11|LSM4|AKT1|STAT3|CPSF4|PAIP1|SA…
GOBP_MRNA_PROCESSING	5.0337e-18	5.34579e-15	0.5592	1.66657	344	THRAP3|PAF1|HNRNPA1|RBMX|PTBP3|SRSF2|SF3B1|RBM8A|MTPAP|CPSF6|ADAR|ZBTB7A|NCBP3|CPSF1|SF3B2|MBNL1|ZC3H14|HNRNPM|PHF5A|MTREX|RBM39|SUPT6H|RBM25|SAFB|COIL|FMR1|HNRNPF|VIRMA|MBNL2|TRMT6|RALY|NUP98|PPP4R2|RBM47|XAB2|DHX16|SNRPG|SART1|PRPF19|RBBP6|SNRNP200|RBM15|SNRPC|DDX5|WBP11|DDX39A|DDX46|THOC2|SF3A3|CSTF2|YTHDC1|SCAF11|LSM4|CPSF4|SAP18|RBM42|CPSF7|RBM5|RBM17|PTBP1|PRPF8|SYF2|HNRNPA2B1|RNF113A|PNN|E…
GOBP_RIBONUCLEOPROTEIN_COMPLEX_BIOGENESIS	2.536e-17	2.01992e-14	0.55043	1.64297	364	RPS21|RPS11|RPL35|EXOSC1|UTP23|RPL26L1|NOL6|TMA16|SF3B1|NOL10|ADAR|SF3B2|ISG20L2|MTERF4|EXOSC5|PHF5A|TBL3|UTP6|MTREX|RPL11|RPS15A|RPS27L|TFB2M|RPL5|COIL|NOP14|RPS5|EBNA1BP2|RPL35A|XAB2|SNRPG|EIF3F|SART1|PRPF19|EMG1|SNRNP200|YTHDF2|EIF2A|SNRPC|NOP56|WBP11|DDX46|EIF2S3|SF3A3|YTHDC1|SCAF11|PES1|LSM4|KRI1|RPS27|RPL27|RPS28|BOP1|RPS3A|RPL13A|XPO1|FAU|FBL|REXO4|PTGES3|RPS16|RPL7A|NSUN5|MRPS2|NOP16|RPL3…
GOBP_RNA_SPLICING	5.41478e-15	3.45029e-12	0.5486	1.63152	312	THRAP3|HNRNPA1|RBMX|PTBP3|SRSF2|SF3B1|RBM8A|TAF15|ZBTB7A|SF3B2|MBNL1|ZC3H14|HNRNPM|PHF5A|RPS26|MTREX|RBM39|SUPT6H|RBM25|COIL|FMR1|HNRNPF|VIRMA|MBNL2|RALY|NUP98|PPP4R2|RBM47|XAB2|DHX16|SNRPG|SART1|PRPF19|SNRNP200|RBM15|SNRPC|DDX5|WBP11|DDX39A|DDX46|THOC2|SF3A3|YTHDC1|SCAF11|LSM4|SAP18|RBM42|RBM5|TAF10|RBM17|PTBP1|PRPF8|SYF2|HNRNPA2B1|RNF113A|PNN|EFTUD2|SF3B4|DBR1|IWS1|SNRPA1|LSM7|PPWD1|BCAS2|RPS13…
GOBP_NEGATIVE_REGULATION_OF_NUCLEOBASE_CONTAINING_COMPOUND_METABOLIC_PROCESS	2.17827e-13	1.15666e-10	0.49852	1.49622	495	THRAP3|MAX|PAF1|HNRNPA1|RBMX|SHC1|MBD2|SFRP4|CUX1|SRSF2|CEBPB|PTPRK|PARP9|ZBTB7B|RPS3|PPP1CA|TAF15|HDAC1|ZBTB7A|RPL10|ZC3H14|PAWR|CD36|CNBP|ZC3H4|HIRA|SAMD1|CGAS|PHF6|AEBP1|CBFB|LMCD1|BAZ2A|ZMYM2|SMCHD1|KDM2A|HMGB2|UIMC1|RALY|HMGA1|XRN1|RBM47|BTAF1|RNF169|MTA2|LRRFIP1|DPF2|SMARCA5|RBM15|DDX5|FHL2|MAPK14|PTPN2|H1-10|SFN|FABP4|SAP30L|MEPCE|NOTCH3|LDB1|STAT3|XPO1|GATAD2B|PDCD4|PAIP1|LBH|DCAF1|BRD7|E…
GOBP_CHROMATIN_ORGANIZATION	6.21754e-13	2.82987e-10	0.52211	1.55696	351	MBD2|TSPYL5|DAPK3|SF3B1|PBRM1|HDAC1|MYO1C|BANF1|ZBTB7A|SMARCD2|UBR5|GTF3C4|SMARCB1|HIRA|SAMD1|SUPT6H|SAFB|FMR1|MDC1|BAZ2A|MPHOSPH8|SMCHD1|KDM2A|LMNA|HMGB2|UIMC1|HMGA1|CARM1|RNF169|MTA2|DPF2|DTX3L|SMARCA5|UCHL5|RBM15|UHRF2|YTHDC1|SUPT16H|H1-10|FBL|GATAD2B|DCAF1|BRD7|EHMT1|PML|ZMYND11|TAF10|CHD2|RIOX2|SMARCE1|SSRP1|TBL1XR1|IWS1|BRD9|SMARCC2|HCFC1|KDM5C|EP300|YY1|FAM50A|NOC2L|SRPK1|ASH2L|DNAJC9|PPHL…
GOBP_RIBOSOME_BIOGENESIS	1.11655e-12	4.44667e-10	0.55124	1.63015	247	RPS21|RPS11|RPL35|EXOSC1|UTP23|RPL26L1|NOL6|TMA16|NOL10|ISG20L2|MTERF4|EXOSC5|TBL3|UTP6|MTREX|RPL11|RPS15A|RPS27L|TFB2M|RPL5|NOP14|RPS5|EBNA1BP2|RPL35A|SART1|EMG1|YTHDF2|EIF2A|NOP56|WBP11|PES1|KRI1|RPS27|RPL27|RPS28|BOP1|RPS3A|XPO1|FAU|FBL|REXO4|RPS16|RPL7A|NSUN5|MRPS2|NOP16|RPL38|RSL24D1|WDR46|RCC1L|RIOX2|RPL7|HEATR1|RRP15|GAR1|NSA2|DDX27|RPS12|RPS19|RPLP0|RPS25|NAT10|RPS13|NOA1|NOC2L|EXOSC6|RCL…
GOBP_CYTOPLASMIC_TRANSLATION	1.50165e-12	5.31586e-10	0.6174	1.79433	138	RPS21|RPL32|RPS11|RPS29|RPL35|RPL26L1|RPS3|RPL37A|RPS2|RPL30|RPL10|CNBP|RPS26|RPL21|RPL11|RPS15A|RPL34|RPL5|RPL28|FMR1|RPS5|RPL12|EIF2B5|RPL35A|EIF3F|YTHDF2|RPL15|EIF2S3|RPS27|RPL27|RPS28|RPS3A|RPL13A|FAU|RPL9|RPL18|PAIP1|RPL31|RPS16|RPL7A|RPL38|EIF3D|RPL7|RPL18A|NCK1|RPS12|RPL3|MIF4GD|RPS19|RPL13|RPLP0|RPS25|DRG1|RPS13|RPL29|NCBP1|EIF3L|RPL23A|DHX36|EIF3E|RPL36|RPS8|RPS23|RPL8|RPS24|EIF2B4|RPL4|…
GOBP_NEGATIVE_REGULATION_OF_RNA_METABOLIC_PROCESS	2.09551e-12	6.67631e-10	0.50484	1.51212	442	THRAP3|MAX|PAF1|RBMX|SHC1|MBD2|SFRP4|CUX1|SRSF2|CEBPB|PTPRK|PARP9|ZBTB7B|PPP1CA|TAF15|HDAC1|ZBTB7A|RPL10|ZC3H14|PAWR|CD36|CNBP|ZC3H4|HIRA|SAMD1|PHF6|AEBP1|CBFB|LMCD1|BAZ2A|ZMYM2|KDM2A|HMGB2|UIMC1|RALY|HMGA1|RBM47|BTAF1|MTA2|LRRFIP1|DPF2|SMARCA5|RBM15|DDX5|FHL2|MAPK14|PTPN2|SFN|FABP4|SAP30L|MEPCE|NOTCH3|LDB1|STAT3|XPO1|GATAD2B|PDCD4|PAIP1|LBH|DCAF1|BRD7|EHMT1|RREB1|PML|SAP18|PARP1|RBM42|ZMYND11|NE…
GOBP_RNA_SPLICING_VIA_TRANSESTERIFICATION_REACTIONS	3.67407e-12	1.06414e-09	0.55605	1.64086	227	THRAP3|HNRNPA1|RBMX|SRSF2|SF3B1|RBM8A|ZBTB7A|SF3B2|ZC3H14|HNRNPM|PHF5A|MTREX|RBM39|RBM25|COIL|FMR1|HNRNPF|RALY|NUP98|RBM47|XAB2|DHX16|SNRPG|SART1|PRPF19|SNRNP200|RBM15|SNRPC|DDX5|DDX39A|DDX46|SF3A3|YTHDC1|SCAF11|LSM4|SAP18|RBM42|RBM5|RBM17|PTBP1|PRPF8|SYF2|HNRNPA2B1|RNF113A|PNN|EFTUD2|SF3B4|DBR1|SNRPA1|LSM7|PPWD1|BCAS2|SRRM1|SF1|SRSF7|SRPK1|NCBP1|DAZAP1|SF3A1|RNPS1|KHDRBS1|SNRNP70|SMNDC1|DDX23|PR…
GOBP_RRNA_METABOLIC_PROCESS	1.55657e-11	4.1327e-09	0.56512	1.66183	200	RPS21|RPL35|EXOSC1|UTP23|NOL6|NOL10|GTF3C4|MTERF4|EXOSC5|SMARCB1|TBL3|UTP6|MTREX|RPL11|GTF3C2|TFB2M|RPL5|NOP14|EBNA1BP2|XRN1|RPL35A|POLR1B|SART1|EMG1|YTHDF2|NOP56|WBP11|TCOF1|PES1|KRI1|RPS27|RPL27|RPS28|BOP1|FBL|REXO4|RPS16|RPL7A|NSUN5|WDR46|RPL7|HEATR1|RRP15|GAR1|NSA2|DDX27|POLR1D|RPS19|RPS25|MARS1|NAT10|GTF3C1|SPIN1|EXOSC6|TRIR|RCL1|DCAF13|RBM34|MRM3|TOP1|RPS8|MACROH2A2|UTP14A|EIF6|UTP4|RPS24|P…
GOBP_TRANSLATION	3.56505e-11	8.73712e-09	0.48719	1.46048	468	MRPL47|MRPL52|RPS21|RPL32|BZW2|RPS11|RPS29|RPL35|GCN1|RPL26L1|IARS2|DAPK3|RPS3|RPL37A|RBM8A|PPP1CA|DHX33|RPS2|RPL30|RPL10|CNBP|ERBB2|RPS26|RPL21|RPL11|RPS15A|RPL34|DNAJC1|RPS27L|MRPL45|RPL5|RPL28|FMR1|KRT17|RPS5|RPL12|XRN1|EIF2B5|RPL35A|EIF3F|TARS2|YTHDF2|EIF2A|RPL15|VARS1|EIF2S3|TCOF1|RPS27|RPL27|AKT1|RPS28|MRPL24|RPS3A|RPL13A|FAU|RPL9|RPL18|PAIP1|RPL31|RPS16|PML|RPL7A|NSUN5|MRPL20|MRPS2|RPL38|E…
GOBP_CHROMATIN_REMODELING	1.77323e-10	4.03536e-08	0.52173	1.54757	278	MBD2|TSPYL5|SF3B1|PBRM1|HDAC1|MYO1C|ZBTB7A|SMARCD2|UBR5|GTF3C4|SMARCB1|HIRA|SAMD1|SUPT6H|BAZ2A|MPHOSPH8|SMCHD1|KDM2A|LMNA|HMGB2|UIMC1|HMGA1|CARM1|MTA2|DPF2|DTX3L|SMARCA5|UCHL5|RBM15|UHRF2|YTHDC1|SUPT16H|H1-10|FBL|GATAD2B|DCAF1|BRD7|EHMT1|PML|TAF10|CHD2|RIOX2|SMARCE1|SSRP1|IWS1|BRD9|SMARCC2|HCFC1|KDM5C|EP300|YY1|NOC2L|ASH2L|DNAJC9|PPHLN1|BRD1|GLYR1|RBBP5|SPIN1|RSF1|BRD4|ANP32B|DDX23|EED|DCAF13|NPM…
GOBP_RRNA_PROCESSING	2.31833e-09	4.6312e-07	0.55347	1.61927	174	RPS21|RPL35|EXOSC1|UTP23|NOL6|NOL10|MTERF4|EXOSC5|TBL3|UTP6|MTREX|RPL11|TFB2M|RPL5|NOP14|EBNA1BP2|RPL35A|SART1|EMG1|YTHDF2|NOP56|WBP11|PES1|KRI1|RPS27|RPL27|RPS28|BOP1|FBL|REXO4|RPS16|RPL7A|NSUN5|WDR46|RPL7|HEATR1|RRP15|GAR1|NSA2|DDX27|RPS19|RPS25|NAT10|EXOSC6|RCL1|DCAF13|RBM34|MRM3|RPS8|UTP14A|EIF6|UTP4|RPS24|NOP2|EXOSC9|DDX56|NOP58|WDR43|NGDN|DHX37|NOB1|NOL8|NOL11|DDX52|DIS3|RPS7|MRM1|LSM6|RPS1…
GOBP_RIBOSOMAL_SMALL_SUBUNIT_BIOGENESIS	2.32578e-09	4.6312e-07	0.63024	1.79741	91	RPS21|RPS11|UTP23|NOL6|NOL10|TBL3|UTP6|RPS15A|RPS27L|NOP14|RPS5|EMG1|NOP56|KRI1|RPS27|RPS28|RPS3A|FAU|FBL|RPS16|WDR46|RCC1L|HEATR1|RPS12|RPS19|RPS25|NAT10|RPS13|RCL1|DCAF13|NPM1|RPS8|RPS23|UTP4|RPS24|NOP58|WDR43|NGDN|DHX37|NOB1|NOL11|DDX52|METTL17|RPS7|LSM6|NOM1|RPS14|DNTTIP2|UTP3|UTP18|AATF|RRS1|RIOK3|XRCC5|NOL7|UTP20|TSR1|ERCC2|LTV1|RPS6|PNO1|FCF1|IMP3
GOBP_POSITIVE_REGULATION_OF_RNA_METABOLIC_PROCESS	1.13016e-08	2.11805e-06	0.44822	1.35047	629	THRAP3|MAX|MICAL2|PAF1|RBMX|SHC1|MBD2|LMO7|CEBPB|PARP9|ZBTB7B|SP1|SF3B1|NFKB2|PPP1CA|DHX33|NPNT|TAF15|HDAC1|MYO1C|SMARCD2|ACTR2|UBTF|MED8|SMARCB1|MDK|CNBP|ERBB2|PHF5A|ASPH|CBFB|PDLIM1|REL|GNL3|TCF20|NFATC2IP|CDH1|HMGB2|HMGA1|CARM1|NUP98|ELF1|IKBKG|MTA2|PHIP|PRPF19|DTX3L|SMARCA5|UCHL5|YTHDF2|RBM15|MAPK14|SUPT16H|AKT1|MEPCE|NOTCH3|LDB1|STAT3|ACTR3|GATAD2B|PAIP1|LBH|BRD7|RREB1|PML|PARP1|HSPA5|JUP|IL…
GOBP_REGULATION_OF_RNA_SPLICING	2.79619e-08	4.94926e-06	0.58582	1.68933	115	THRAP3|HNRNPA1|RBMX|PTBP3|SRSF2|RBM8A|ZBTB7A|MBNL1|RPS26|RBM39|RBM25|FMR1|HNRNPF|MBNL2|NUP98|RBM47|PRPF19|RBM15|DDX5|YTHDC1|SAP18|RBM42|RBM5|TAF10|PTBP1|RPS13|FAM50A|SRRM1|SF1|SRSF7|SRPK1|POLR2A|NCBP1|DAZAP1|RNPS1|KHDRBS1|SNRNP70|CDK11B|ENY2|NPM1|SRSF3|PQBP1|CWC22|SRSF1|UPF1|RBM12B|SRSF10|SMU1|AHNAK|WTAP|RBM15B|PUF60|METTL16|U2AF2|ARGLU1|DDX17|RRP1B|TAF5L|HNRNPLL|ZNF326|SRSF9|TIA1|CIRBP|RBPMS|RBM…
GOBP_POSITIVE_REGULATION_OF_GENE_EXPRESSION	4.5654e-08	7.65545e-06	0.4611	1.38258	471	THRAP3|RBMX|SFRP4|MAPK13|CEBPB|PDCD10|ZBTB7B|SERPINB7|SP1|RPS3|FUBP1|CNN2|DHX33|TAF15|HDAC1|ADAR|UBR5|SNF8|ZC3H14|SMARCB1|MDK|PAWR|CD36|CNBP|ERBB2|POSTN|SULF1|SAMD1|CGAS|RPL11|RPS27L|RPL5|FMR1|KRT17|CLEC3B|MZB1|CD46|FBLN1|LMNA|HMGB2|NUP98|EIF2B5|IKBKG|RBM47|OAS3|PYCARD|PRPF19|OCLN|YTHDF2|IL16|CD55|MAPK14|AKT1|CASP8|STAT3|PAIP1|BRD7|NSUN5|AGPAT2|RCC1L|BCL10|YTHDF3|FADD|NCK1|TRMT10C|LARP4|MIF4GD|ER…
GOBP_OXIDATIVE_PHOSPHORYLATION	8.10426e-08	1e-05	-0.40385	-1.90957	103	DNAJC30|MT-ND5|SNCA|TEFM|MT-CO2|NDUFA2|COX7B|MT-ND1|ATP5PD|ATP5PB|BCL2L13|NIPSNAP2|ISCU|COQ9|NDUFS8|COX7A1|ATP5MG|SIRT3|UQCR10|AK4|MT-ATP6|NDUFB3|ATP5ME|NDUFS7|NDUFS2|NDUFA9|UQCRC2|FXN|NDUFA13|NDUFA3
GOBP_REGULATION_OF_MRNA_PROCESSING	8.46977e-08	1e-05	0.60297	1.71962	91	THRAP3|HNRNPA1|RBMX|SRSF2|RBM8A|ZBTB7A|RBM39|RBM25|SAFB|FMR1|NUP98|RBM47|PRPF19|RBM15|DDX5|YTHDC1|SAP18|RBM42|RBM5|PTBP1|IWS1|SRRM1|SF1|SRSF7|SRPK1|NCBP1|DAZAP1|RNPS1|KHDRBS1|SNRNP70|CDK11B|NPM1|SRSF3|DHX36|SAFB2|CWC22|UPF1|CDK9|SRSF10|CDC73|ALKBH5|SMU1|DHX9|WTAP|RBM15B|PUF60|METTL16|U2AF2|ARGLU1|NCBP2|DDX17|SRSF9|TIA1|CIRBP|RBPMS|SRSF4|TRA2A|KAT8|TRA2B|CELF1|SNW1|ZFP36L1|NSRP1|RBM10|HNRNPU|HNRNPK
GOBP_DNA_DAMAGE_RESPONSE	1.16978e-07	2e-05	0.46609	1.39469	416	POLDIP2|PARP9|POLB|OARD1|PRKCD|RPS3|PPP1CA|VRK2|PBRM1|RAD9A|ZBTB7A|SMARCD2|INTS3|UBR5|ACTR2|SMC3|WRNIP1|SMARCB1|RNASEH2A|MTREX|CGAS|RPS27L|FMR1|MDC1|RNASEH2B|SMCHD1|KDM2A|HMGB2|UIMC1|HMGA1|PPP4R2|IKBKG|XAB2|RNF169|PYCARD|PRPF19|DPF2|DTX3L|SMARCA5|RBBP6|CDKN2AIP|UCHL5|DDX5|NTHL1|MAPK14|SUPT16H|RFC2|SFN|MGMT|ERCC3|REXO4|BRD7|PTTG1IP|PML|PARP1|TAF10|PDS5B|RFC4|SYF2|CHD2|RNF113A|SMARCE1|CXCL12|SSRP1|…
GOBP_PROTON_TRANSMEMBRANE_TRANSPORT	3.74549e-07	5e-05	-0.40547	-1.8569	95	ATP6V0A1|MT-ND5|SLC16A1|MT-CO2|NDUFA2|COX7B|MT-ND1|ATP5PD|ATP6AP1|ATP5PB|SLC25A13|SLC25A4|CLCN3|ATP6V1H|NDUFS8|COX7A1|ATP5MG|ATP1B1|ATP6V1B2|DMAC2L|ATP6V0D1|UQCR10|MT-ATP6|NDUFB3|ATP5ME|NDUFS7|NDUFS2|NDUFA9|SLC25A3|NDUFA3|ATP6V1E1
GOBP_PROTEIN_RNA_COMPLEX_ORGANIZATION	5.74774e-07	8e-05	0.52489	1.53447	167	SF3B1|ADAR|SF3B2|PHF5A|RPL11|RPS27L|RPL5|COIL|RPS5|ZFAND1|XAB2|SNRPG|EIF3F|SART1|PRPF19|SNRNP200|SNRPC|DDX46|EIF2S3|SF3A3|YTHDC1|SCAF11|LSM4|RPS27|RPS28|BOP1|RPL13A|FAU|PTGES3|RPL38|RBM5|EIF3D|PRPF8|RCC1L|SF3B4|SNRPA1|RPS19|DICER1|SF1|SRPK1|NCBP1|SF3A1|EIF3L|DDX23|LUC7L2|EIF3E|SRSF1|USP39|EIF6|CD2BP2|SRSF10|SNIP1|DDX39B|HTATSF1|NOP2|SF3A2|DHX29|DHX9|METTL17|PUF60|CLP1|RPS14|EIF4B|EIF3I|U2AF2|PRPF…
GOBP_AMINO_ACID_CATABOLIC_PROCESS	6.72367e-07	9e-05	-0.51199	-2.20318	53	GOT2|ALDH4A1|ALDH6A1|ATP2B4|DDAH1|HAAO|GPT2|GLUL|RIDA|GCSH|GLUD1|ASRGL1|ABAT|AASS|SHMT1|QDPR|ACAD8|ACAT1|GLS|HIBADH|ETFB|BCKDHB|ALDH5A1
GOBP_DNA_TEMPLATED_TRANSCRIPTION_INITIATION	9.16911e-07	0.00011	0.55725	1.60859	119	INTS13|INTS3|UBTF|MED8|GTF3C4|SMARCB1|SAMD1|TFB2M|BAZ2A|ARMC5|INTS2|SMARCA5|ERCC3|BRD7|TAF10|INTS12|GTF2E1|EP300|NOC2L|ASH2L|GTF3C1|SUB1|INTS14|GLYR1|RBBP5|RSF1|MED23|INTS11|GTF2F2|DHX36|CDK9|MED30|BCLAF1|ZNF451|KMT2A|KAT7|KDM1A|GTF3C5|INTS4|POLR2G|RBM14|MED1|INTS7|INTS9|PSMC6|CREB1|GTF2H1|INTS1|MED28|APEX1|WDR5|ARID1A|MED18|SRF|L3MBTL3|GTF2E2|INTS6|MACROH2A1|MNAT1|GTF2B|ERCC2|KAT8|ELOA|POLR1E|MA…
GOBP_REGULATION_OF_MRNA_METABOLIC_PROCESS	1.01831e-06	0.00012	0.51901	1.5202	180	THRAP3|HNRNPA1|RBMX|SRSF2|PRKCD|RBM8A|TAF15|ZBTB7A|ZC3H14|RBM39|RBM25|SAFB|FMR1|NUP98|RBM47|PRPF19|YTHDF2|RBM15|DDX5|MAPK14|YTHDC1|AKT1|PAIP1|SAP18|RBM42|RBM5|CAPRIN1|PTBP1|YTHDF3|IWS1|PARN|SRRM1|SF1|SRSF7|SRPK1|NCBP1|DAZAP1|RNPS1|KHDRBS1|SNRNP70|CDK11B|NPM1|SRSF3|DHX36|SAFB2|CWC22|SRSF1|MAPKAPK2|UPF1|CDK9|SRSF10|CDC73|ALKBH5|SMU1|DHX9|WTAP|POLR2G|RBM15B|DIS3|MYD88|PUF60|METTL16|U2AF2|ARGLU1|NCBP…
GOBP_REGULATION_OF_MRNA_SPLICING_VIA_SPLICEOSOME	1.28453e-06	0.00015	0.60163	1.69895	76	THRAP3|HNRNPA1|RBMX|SRSF2|RBM8A|ZBTB7A|RBM39|RBM25|FMR1|NUP98|RBM47|PRPF19|RBM15|DDX5|YTHDC1|SAP18|RBM42|RBM5|PTBP1|SRRM1|SF1|SRSF7|SRPK1|NCBP1|DAZAP1|RNPS1|KHDRBS1|SNRNP70|NPM1|SRSF3|CWC22|UPF1|SRSF10|SMU1|WTAP|RBM15B|PUF60|METTL16|U2AF2|ARGLU1|DDX17|SRSF9|TIA1|CIRBP|RBPMS|SRSF4|TRA2A|TRA2B|CELF1|SNW1|NSRP1|RBM10|HNRNPU|HNRNPK
GOBP_ADENYLATE_CYCLASE_MODULATING_G_PROTEIN_COUPLED_RECEPTOR_SIGNALING_PATHWAY	1.61834e-06	0.00018	-0.60461	-2.40685	36	GNAO1|GNAI1|RAPGEF2|GNA11|PRKCA|PRKACB|ATP2B4|GNAS|PRKAR1B|PALM|AKAP12|ADGRG1|PF4|GNA13|GNG2|PDE4D|GNAI2|GNAQ|RIC8A
GOBP_MATURATION_OF_SSU_RRNA	1.70139e-06	0.00018	0.67292	1.8167	44	RPS21|UTP23|NOL10|TBL3|UTP6|NOP14|KRI1|RPS28|RPS16|WDR46|HEATR1|RPS19|NAT10|RCL1|DCAF13|RPS8|UTP4|WDR43|NGDN|DHX37|NOB1|NOL11|DDX52|LSM6|RPS14|UTP3|RRS1|RIOK3|NOL7|UTP20|TSR1|ERCC2|FCF1|IMP3
GOBP_RNA_3_END_PROCESSING	1.70624e-06	0.00018	0.62089	1.73321	63	PAF1|RPS21|TOE1|MTPAP|CPSF6|CPSF1|EXOSC5|INTS2|CSTF2|YTHDC1|FBL|CPSF7|INTS12|TRMT10C|CSTF1|PARN|CPSF3|NCBP1|INTS14|EXOSC6|LEO1|RPRD2|INTS11|CPSF2|DHX36|PAPOLA|CDK9|CDC73|EXOSC9|CSTF3|INTS7|INTS9|CLP1|NCBP2|INTS1|NUDT21|PNPT1|TRNT1|INTS6|TUT7|EXOSC8|SSB|RPRD1B|ELAC2|WDR33|ZFP36L1
GOBP_POTASSIUM_ION_TRANSPORT	2.9543e-06	0.00029	-0.56665	-2.28466	38	ANK2|STK39|BIN1|PRNP|KCNAB2|SLC12A9|GNB2|ANO6|ATP1B1|SLC12A4|FHL1|SLC12A6|WWP2
GOBP_DNA_METABOLIC_PROCESS	2.97511e-06	0.00029	0.44776	1.3415	446	HNRNPA1|POLDIP2|PARP9|POLB|PRKCD|RPS3|PPP1CA|PBRM1|RAD9A|HMGB3|BANF1|ZBTB7A|SMARCD2|INTS3|UBR5|ACTR2|SMC3|WRNIP1|EXOSC5|SMARCB1|CNBP|RNASEH2A|CGAS|SUPT6H|FMR1|GNL3|MDC1|RNASEH2B|SMCHD1|KDM2A|LMNA|HMGB2|UIMC1|HMGA1|CARM1|XRN1|PPP4R2|XAB2|RNF169|PDGFRB|PRPF19|DPF2|DTX3L|SMARCA5|RBBP6|UCHL5|NTHL1|SUPT16H|H1-10|RFC2|AKT1|MGMT|ERCC3|REXO4|DCAF1|LOX|PTGES3|BRD7|PML|PARP1|TAF10|PDS5B|RFC4|HNRNPA2B1|RNF1…
GOBP_REGULATION_OF_POTASSIUM_ION_TRANSPORT	3.07769e-06	0.00029	-0.70985	-2.55879	23	ANK2|STK39|BIN1|PRNP|KCNAB2|GNB2|ANO6|ATP1B1|FHL1|WWP2
GOBP_NEGATIVE_REGULATION_OF_TRANSCRIPTION_BY_RNA_POLYMERASE_II	3.21587e-06	0.00029	0.48185	1.42739	262	MAX|PAF1|MBD2|SFRP4|CUX1|CEBPB|PARP9|ZBTB7B|HDAC1|ZBTB7A|RPL10|PAWR|CD36|CNBP|SAMD1|PHF6|AEBP1|CBFB|LMCD1|HMGB2|RALY|MTA2|LRRFIP1|DPF2|DDX5|FHL2|PTPN2|SFN|SAP30L|MEPCE|NOTCH3|LDB1|STAT3|XPO1|GATAD2B|DCAF1|EHMT1|RREB1|PARP1|CTBP2|DNAJB1|DRAP1|CTNND1|NCK1|FOXP4|TBL1XR1|KEAP1|APBB2|HCFC1|NR2F6|EP300|YY1|DICER1|NOC2L|NSMCE3|KHDRBS1|NELFE|EED|RFC1|ZNF148|CHD3|PHF14|CALR|SUPT4H1|HSF1|IRF2BPL|CTCF|NFIC|…
GOBP_MITOCHONDRIAL_ELECTRON_TRANSPORT_NADH_TO_UBIQUINONE	3.88011e-06	0.00034	-0.55332	-2.25528	39	MT-ND5|SNCA|NDUFA2|MT-ND1|ISCU|COQ9|NDUFS8|NDUFB3|NDUFS7|NDUFS2|NDUFA9|NDUFA3|NDUFB10|NDUFA5|NDUFA11
GOBP_DNA_TEMPLATED_TRANSCRIPTION_ELONGATION	4.40067e-06	0.00038	0.55662	1.5947	101	PAF1|INTS13|PPP1CA|PBRM1|INTS3|MED8|ZC3H4|TCEA3|SUPT6H|INTS2|SUPT16H|LDB1|ERCC3|PARP1|ZMYND11|INTS12|NELFCD|POLR1D|IWS1|NCBP1|INTS14|GLYR1|NELFB|BRD4|NELFE|ENY2|PPP1R10|LEO1|MED23|INTS11|GTF2F2|SUPT4H1|CTDP1|CDK9|TOX4|CDK12|CDC73|POLR2E|MED30|KAT7|WDR43|INTS4|MED1|INTS7|INTS9|NELFA|NCBP2|INTS1|MED28|HMGN1|SETD2|TCERG1|MED18|ZNF326|SUPT5H|SART3|INTS6|CCAR2|ERCC2|ELOA|POLR1E|ZMYND8|ELOB|TCEA1|HNRNP…
GOBP_POSITIVE_REGULATION_OF_TRANSCRIPTION_BY_RNA_POLYMERASE_II	4.80443e-06	0.0004	0.45537	1.35987	373	THRAP3|MAX|MICAL2|PAF1|RBMX|LMO7|CEBPB|ZBTB7B|SP1|SF3B1|NFKB2|PPP1CA|NPNT|HDAC1|MYO1C|ACTR2|MED8|SMARCB1|CNBP|CBFB|REL|TCF20|NFATC2IP|HMGB2|HMGA1|ELF1|IKBKG|MTA2|PHIP|SMARCA5|RBM15|MAPK14|AKT1|MEPCE|NOTCH3|LDB1|STAT3|ACTR3|RREB1|PARP1|HSPA5|JUP|IL4I1|TAF10|CTBP2|PTBP1|FADD|NCK1|FHOD1|TBL1XR1|DCN|APBB2|HCFC1|EP300|YY1|TNIP2|NCBP1|CD40|SUB1|BRD4|NELFE|PPP1R10|LEO1|MED23|JUNB|CDC5L|NPM1|ZNF148|GTF2F…
GOBP_DNA_REPAIR	5.08094e-06	0.00042	0.47216	1.40206	288	POLDIP2|PARP9|POLB|RPS3|PBRM1|RAD9A|ZBTB7A|SMARCD2|INTS3|UBR5|ACTR2|SMC3|WRNIP1|SMARCB1|RNASEH2A|CGAS|FMR1|MDC1|RNASEH2B|SMCHD1|KDM2A|HMGB2|UIMC1|HMGA1|PPP4R2|XAB2|RNF169|PRPF19|DPF2|DTX3L|SMARCA5|UCHL5|NTHL1|SUPT16H|RFC2|MGMT|ERCC3|REXO4|BRD7|PML|PARP1|TAF10|PDS5B|RFC4|RNF113A|SMARCE1|SSRP1|LIG1|CIB1|SMARCC2|BCCIP|YY1|NSMCE3|TRIP13|MPG|ENY2|RFC1|LIG3|CDC5L|NPM1|MCM5|POLD1|NME3|CHEK2|HSF1|NUCKS1|…
GOBP_PROTON_MOTIVE_FORCE_DRIVEN_ATP_SYNTHESIS	6.30148e-06	0.0005	-0.46427	-2.00663	54	DNAJC30|MT-ND5|ATP5MK|NDUFA2|MT-ND1|ATP5PD|ATP5PB|NDUFS8|ATP5MG|MT-ATP6|NDUFB3|ATP5ME|NDUFS7|NDUFS2|NDUFA9|ATP5MJ|NDUFA13|NDUFA3
GOBP_REGULATION_OF_POTASSIUM_ION_TRANSMEMBRANE_TRANSPORT	1e-05	0.00082	-0.72769	-2.56316	21	ANK2|STK39|BIN1|PRNP|KCNAB2|GNB2|ANO6|ATP1B1|FHL1|WWP2
GOBP_NEGATIVE_REGULATION_OF_GENE_EXPRESSION	1e-05	0.00082	0.43114	1.29449	508	THRAP3|RBMX|MBD2|N4BP1|PTBP3|PARP9|PDCD10|ZBTB7B|PRKCD|DAPK3|RPS3|SND1|RBM8A|MTPAP|TAF15|HDAC1|BANF1|ADAR|NCBP3|UBR5|ZC3H14|EXOSC5|PTPN6|PAWR|CD36|RPS26|REL|CNPY2|FMR1|PLAU|BAZ2A|RNASEH2B|MPHOSPH8|SMCHD1|CD46|FBLN1|LMNA|HMGB2|XRN1|RBM47|OAS3|PYCARD|SMARCA5|OCLN|YTHDF2|RBM15|DDX5|UHRF2|MAPK14|YTHDC1|LSM4|AKT1|STAT3|RPL13A|PDCD4|PAIP1|EHMT1|PML|SAP18|RBM42|CAPRIN1|PTBP1|HNRNPA2B1|ACP5|YTHDF3|SIGLEC…
GOBP_RNA_LOCALIZATION	1e-05	0.00091	0.51048	1.48679	148	HNRNPA1|NOL6|RBM8A|CPSF6|NCBP3|NUP153|SUPT6H|FMR1|NUP93|NUP98|DDX39A|THOC2|YTHDC1|NUP54|XPO1|FBL|CAPRIN1|MX2|HNRNPA2B1|NUP35|RAE1|SNUPN|IWS1|PARN|YY1|SRSF7|NCBP1|NUP155|KHDRBS1|ENY2|NXF1|SRSF3|DHX36|HSF1|SRSF1|UPF1|THOC3|RANBP2|NUP214|DDX39B|ALKBH5|NOP58|NUP205|TPR|NSUN2|DHX9|RBM15B|NUP58|NUP62|NUP133|NHP2|LRPPRC|GLE1|NCBP2|POM121C|SETD2|THOC7|NUP107|UPF2|PNPT1|STAU2|NUP88|HNRNPAB|NUP188|THOC6|NU…
GOBP_NUCLEAR_CHROMOSOME_SEGREGATION	1e-05	0.00108	0.52313	1.51778	132	POLDIP2|PBRM1|SMARCD2|ACTR2|SMC3|SMARCB1|EML4|VPS4B|DPF2|SMARCA5|CCDC61|P3H4|STAG1|ACTR3|BRD7|SMARCE1|SMARCC2|DRG1|BCCIP|SEPTIN1|GOLGA2|AKAP8|TRIP13|SMC4|RCC1|BUB3|CENPC|DCAF13|CHEK2|CDK1|IK|SMARCC1|TPR|MISP|RCC2|NUMA1|PDCD6IP|NSMCE2|BAZ1B|C9orf78|NUP62|CDC27|CHAMP1|MRE11|DSN1|TOP2B|STAG2|BCL7C|ZNF207|ARID1A|RRS1|ANAPC7|WAPL
GOBP_TRANSCRIPTION_INITIATION_AT_RNA_POLYMERASE_II_PROMOTER	2e-05	0.0011	0.54249	1.55574	103	INTS13|INTS3|MED8|SMARCB1|SAMD1|ARMC5|INTS2|ERCC3|BRD7|TAF10|INTS12|GTF2E1|EP300|NOC2L|ASH2L|SUB1|INTS14|GLYR1|RBBP5|MED23|INTS11|GTF2F2|DHX36|CDK9|MED30|ZNF451|KMT2A|KAT7|KDM1A|INTS4|POLR2G|RBM14|MED1|INTS7|INTS9|PSMC6|CREB1|GTF2H1|INTS1|MED28|APEX1|WDR5|ARID1A|MED18|SRF|L3MBTL3|GTF2E2|INTS6|MACROH2A1|MNAT1|GTF2B|ERCC2|KAT8|ELOA|MAZ|CCNH|NFKB1|ELOB|HMGB1|GTF2F1|POLR2D|MED16|PHF2
GOBP_RESPONSE_TO_ESTROGEN	2e-05	0.00111	0.73958	1.85894	25	ARPC1B|KRT19|SP1|MMP2|MME|TRIM25|CTNNA1|EP300|ASH2L|RBBP5|SERPINB9|CDK12|MMP14
GOBP_PROTEIN_LOCALIZATION_TO_NUCLEUS	2e-05	0.00124	0.49031	1.43811	187	PAF1|INTS13|PARP9|PRKCD|ADAR|ZBTB7A|TOR1AIP2|UBR5|NUP153|CD36|RPL11|CBLB|POLR1A|NUP93|CDH1|LMNA|NUP98|DTX3L|MAPK14|NUP54|AKT1|MEPCE|STAT3|XPO1|PTTG1IP|PML|PARP1|JUP|NUP35|HEATR1|SNUPN|CTNNA1|EP300|NUP155|PPP1R10|NPM1|CALR|STK3|TOR1AIP1|SRSF1|CDK1|RANBP2|CREBBP|SP100|NUP214|CD2AP|KAT7|SIN3A|TPR|TOR1B|NOL8|MED1|NUP58|HDAC3|NUP62|TXNIP|NUP133|SUMO3|DMAP1|POM121C|MAVS|RPL23|SYK|NVL|NUP107|RRS1|NUP88|…
GOBP_CHROMOSOME_ORGANIZATION	2e-05	0.00136	0.47063	1.39213	250	HNRNPA1|POLDIP2|PPP1CA|PBRM1|HMGB3|BANF1|SMARCD2|SMC3|SMARCB1|GNL3|EML4|SMCHD1|VPS4B|LMNA|HMGB2|XRN1|NUP98|DPF2|SMARCA5|CCDC61|UCHL5|P3H4|STAG1|H1-10|LDB1|ERCC3|PTGES3|BRD7|PML|PARP1|PDS5B|HNRNPA2B1|SMARCE1|RAE1|GAR1|SMARCC2|DRG1|NAT10|PARN|BCCIP|YY1|GOLGA2|AKAP8|NSMCE3|NUP155|TRIP13|SMC4|RCC1|BUB3|CENPC|PPP1R10|RFC1|CHEK2|DHX36|UPF1|TOP1|FEN1|CTCF|CDK1|SP100|IK|SMARCC1|TPR|MISP|MSH6|RPA2|NUMA1|P…
GOBP_POST_TRANSCRIPTIONAL_REGULATION_OF_GENE_EXPRESSION	3e-05	0.00164	0.45489	1.35212	306	THRAP3|BZW2|GCN1|PARP9|PRKCD|DAPK3|RPS3|RBM8A|PPP1CA|TAF15|ADAR|NCBP3|RPL10|ZC3H14|CNBP|ERBB2|DNAJC1|RPS27L|RPL5|FMR1|KRT17|XRN1|EIF2B5|RBM47|YTHDF2|EIF2A|MAPK14|TCOF1|YTHDC1|AKT1|STAT3|RPL13A|PAIP1|PML|NSUN5|RPL38|CAPRIN1|RCC1L|YTHDF3|NCK1|EPRS1|TRMT10C|LARP4|MIF4GD|MRPS27|NAT10|PARN|DICER1|SCRIB|NCBP1|PUS7|KHDRBS1|NPM1|CALR|DHX36|EIF3E|SRSF1|MAPKAPK2|UPF1|EIF6|EIF2B4|ALKBH5|BZW1|TPR|METAP1|NSUN…
GOBP_ALTERNATIVE_MRNA_SPLICING_VIA_SPLICEOSOME	3e-05	0.00166	0.62426	1.71395	52	THRAP3|HNRNPA1|RBMX|SRSF2|RBM8A|ZBTB7A|HNRNPM|RBM25|FMR1|RBM47|RBM15|DDX5|YTHDC1|SAP18|RBM5|RBM17|PTBP1|BCAS2|NCBP1|RNPS1|KHDRBS1|PQBP1|SRSF1|SMU1|DHX9|WTAP|RBM15B|PUF60|ARGLU1|NCBP2|DDX17|SRSF9|TIA1|RBPMS|TRA2B|CELF1|NSRP1|HNRNPU|SFPQ|HNRNPUL1|STRAP|RBM4|SLU7|HNRNPL|SFSWAP
GOBP_RNA_EXPORT_FROM_NUCLEUS	3e-05	0.00214	0.56889	1.60308	73	HNRNPA1|NOL6|RBM8A|CPSF6|NCBP3|NUP153|FMR1|NUP93|NUP98|DDX39A|THOC2|YTHDC1|XPO1|HNRNPA2B1|RAE1|IWS1|NCBP1|NUP155|KHDRBS1|ENY2|NXF1|SRSF3|UPF1|THOC3|NUP214|DDX39B|ALKBH5|TPR|NSUN2|DHX9|RBM15B|NUP62|NUP133|GLE1|NCBP2|POM121C|SETD2|THOC7|NUP107|UPF2|NUP88|NUP188|THOC6|NUP85|SSB|THOC5|EIF4E
GOBP_REGULATION_OF_PEPTIDE_TRANSPORT	3e-05	0.00214	-0.3952	-1.80626	64	GNAO1|MPC2|GNAI1|PRKCB|FGA|GNA11|PRKD1|SLC16A1|PRKCA|PLCB1|PFKM|GNAS|PTPN11|GLUD1|ABAT|SIRT3|FGB|LRRC8A|PPP3CB
GOBP_REGULATION_OF_DNA_TEMPLATED_TRANSCRIPTION_ELONGATION	4e-05	0.0022	0.5743	1.61631	71	INTS13|PPP1CA|INTS3|MED8|ZC3H4|INTS2|SUPT16H|LDB1|PARP1|ZMYND11|INTS12|NELFCD|NCBP1|INTS14|NELFB|BRD4|NELFE|PPP1R10|LEO1|MED23|INTS11|SUPT4H1|CDK9|TOX4|CDK12|CDC73|MED30|KAT7|WDR43|INTS4|MED1|INTS7|INTS9|NELFA|NCBP2|INTS1|MED28|HMGN1|TCERG1|MED18|ZNF326|SUPT5H|INTS6|CCAR2
GOBP_CELLULAR_RESPONSE_TO_UV	4e-05	0.00221	0.64001	1.71839	42	N4BP1|MAPK13|PTPRK|PRKCD|MMP2|MAPK14|PARP1|MME|EP300|YY1|NOC2L|NSMCE3|NPM1|POLD1|TIMP1|DHX36|CREBBP|BAK1|KDM1A|PPID|PCNA|EIF2AK4
GOBP_POSITIVE_REGULATION_OF_PEPTIDE_SECRETION	5e-05	0.00285	-0.4821	-2.0316	42	MPC2|PRKCB|FGA|GNA11|PRKD1|PRKCA|PLCB1|PFKM|GLUD1|ABAT|SIRT3|FGB|LRRC8A|PPP3CB
GOBP_ATP_BIOSYNTHETIC_PROCESS	5e-05	0.00285	-0.39443	-1.83061	68	DNAJC30|MT-ND5|ATP5MK|NDUFA2|MT-ND1|ATP5PD|ATP5PB|SLC25A13|NDUFS8|ATP5MG|DMAC2L|COX11|MT-ATP6|NDUFB3|ATP5ME|NDUFS7|NDUFS2|NDUFA9|ATP5MJ|MAP2K1|NDUFA13|NDUFA3
GOBP_NUCLEOBASE_CONTAINING_COMPOUND_TRANSPORT	5e-05	0.00303	0.50943	1.47948	135	HNRNPA1|NOL6|RBM8A|CPSF6|NCBP3|NUP153|SUPT6H|FMR1|NUP93|NUP98|DDX39A|THOC2|YTHDC1|NUP54|CALHM5|XPO1|MX2|HNRNPA2B1|NUP35|RAE1|SNUPN|IWS1|SRSF7|ABCC1|NCBP1|NUP155|KHDRBS1|ENY2|NXF1|SRSF3|HSF1|SRSF1|UPF1|THOC3|RANBP2|NUP214|DDX39B|ALKBH5|NUP205|TPR|NSUN2|DHX9|SLC35A2|RBM15B|NUP58|NUP62|NUP133|LRPPRC|SLC35B2|GLE1|NCBP2|ABCD1|POM121C|SETD2|THOC7|SLC25A24|NUP107|SLC25A5|UPF2|PNPT1|NUP88|NUP188|THOC6|NU…
GOBP_MATURATION_OF_SSU_RRNA_FROM_TRICISTRONIC_RRNA_TRANSCRIPT_SSU_RRNA_5_8S_RRNA_LSU_RRNA	6e-05	0.00327	0.68472	1.76518	30	RPS21|UTP23|NOL10|TBL3|UTP6|NOP14|KRI1|RPS16|WDR46|HEATR1|RPS19|RCL1|DCAF13|RPS8|UTP4|WDR43|NGDN|DHX37|UTP3|RRS1|UTP20|TSR1|ERCC2|FCF1
GOBP_DICARBOXYLIC_ACID_METABOLIC_PROCESS	6e-05	0.00327	-0.42313	-1.88362	59	ALDH1L1|GOT2|ASPA|ME3|SUCLA2|ALDH4A1|D2HGDH|HAAO|GPT2|GLUL|GLUD1|SHMT1|FAHD2A|MDH1|GLS|ACSF3|ASL|ALDH5A1
GOBP_REGULATION_OF_PERK_MEDIATED_UNFOLDED_PROTEIN_RESPONSE	6e-05	0.00345	0.85165	1.80134	10	PTPN1|PTPN2|AKT1|HSPA5|NCK1
GOBP_REGULATION_OF_MONOATOMIC_ION_TRANSMEMBRANE_TRANSPORT	7e-05	0.0035	-0.34611	-1.60722	98	ANK2|STK39|DMD|BIN1|PRNP|CRBN|SNTA1|SNCA|KCNAB2|SLC8A1|PRKD1|JPH2|ATP2B4|SPG7|NIPSNAP2|ISCU|GNB2|ANO6|ATP1B1|LYN|CAMK2D|FHL1|PPP3CB|AGT|WWP2|VDAC1|SRI|SESTD1|PDE4D|YWHAQ
GOBP_REGULATION_OF_ALTERNATIVE_MRNA_SPLICING_VIA_SPLICEOSOME	7e-05	0.0035	0.65016	1.71023	35	THRAP3|HNRNPA1|RBMX|SRSF2|RBM8A|ZBTB7A|RBM25|FMR1|RBM47|RBM15|DDX5|YTHDC1|SAP18|RBM5|PTBP1|RNPS1|KHDRBS1|SMU1|WTAP|RBM15B|PUF60|ARGLU1|DDX17|TIA1|RBPMS|TRA2B|CELF1|NSRP1|HNRNPU
GOBP_CD4_POSITIVE_ALPHA_BETA_T_CELL_ACTIVATION	7e-05	0.0035	0.66415	1.74057	34	CEBPB|ZBTB7B|TCIRG1|CBFB|CBLB|ARMC5|CD55|STAT3|EP300|BRD4|JUNB|HLA-DRA|KMT2A|SASH3|STAT6
GOBP_ESTABLISHMENT_OF_RNA_LOCALIZATION	7e-05	0.00357	0.51462	1.48683	121	HNRNPA1|NOL6|RBM8A|CPSF6|NCBP3|NUP153|SUPT6H|FMR1|NUP93|NUP98|DDX39A|THOC2|YTHDC1|NUP54|XPO1|MX2|HNRNPA2B1|NUP35|RAE1|SNUPN|IWS1|SRSF7|NCBP1|NUP155|KHDRBS1|ENY2|NXF1|SRSF3|HSF1|SRSF1|UPF1|THOC3|RANBP2|NUP214|DDX39B|ALKBH5|NUP205|TPR|NSUN2|DHX9|RBM15B|NUP58|NUP62|NUP133|LRPPRC|GLE1|NCBP2|POM121C|SETD2|THOC7|NUP107|UPF2|PNPT1|NUP88|NUP188|THOC6|NUP85|SSB|CKAP5|FLOT1|THOC5|EIF4E|MVP|ZFP36L1|SEC13|RB…
GOBP_ATP_SYNTHESIS_COUPLED_ELECTRON_TRANSPORT	8e-05	0.00388	-0.38556	-1.78023	70	MT-ND5|SNCA|MT-CO2|NDUFA2|COX7B|MT-ND1|ISCU|COQ9|NDUFS8|COX7A1|UQCR10|NDUFB3|NDUFS7|NDUFS2|NDUFA9|UQCRC2|NDUFA3
GOBP_SISTER_CHROMATID_SEGREGATION	8e-05	0.00396	0.5179	1.49017	110	POLDIP2|PBRM1|SMARCD2|SMC3|SMARCB1|EML4|VPS4B|DPF2|SMARCA5|CCDC61|STAG1|BRD7|SMARCE1|SMARCC2|DRG1|BCCIP|GOLGA2|AKAP8|TRIP13|SMC4|RCC1|BUB3|CENPC|CHEK2|CDK1|IK|SMARCC1|TPR|MISP|NUMA1|PDCD6IP|NSMCE2|BAZ1B|NUP62|CDC27|CHAMP1|TOP2B|STAG2|BCL7C|ZNF207|ARID1A|RRS1|ANAPC7|WAPL
GOBP_CELLULAR_RESPONSE_TO_LIGHT_STIMULUS	9e-05	0.00444	0.61657	1.66858	45	N4BP1|MAPK13|PTPRK|PRKCD|MMP2|MAPK14|PARP1|MME|EP300|YY1|NOC2L|NSMCE3|NPM1|POLD1|TIMP1|DHX36|CREBBP|BAK1|KDM1A|PPID|PCNA|EIF2AK4
GOBP_L_AMINO_ACID_CATABOLIC_PROCESS	0.0001	0.00487	-0.53931	-2.1089	31	GOT2|ALDH4A1|ATP2B4|DDAH1|HAAO|GPT2|GLUL|RIDA|GLUD1|ASRGL1|AASS|SHMT1|QDPR|GLS
GOBP_QUINONE_METABOLIC_PROCESS	0.00012	0.00524	-0.74163	-2.3515	15	COQ3|RTN4IP1|COQ8A|COQ9|PDSS2|NDUFA9
GOBP_G_PROTEIN_COUPLED_DOPAMINE_RECEPTOR_SIGNALING_PATHWAY	0.00012	0.00524	-0.74017	-2.34686	15	GNAO1|GNA11|GNAS|PALM|GNG2|GSK3B|NCSTN
GOBP_SODIUM_ION_TRANSMEMBRANE_TRANSPORT	0.00012	0.0053	-0.5405	-2.04205	28	STK39|DMD|SNTA1|SLC8A1|ATP2B4|SLC4A7|ANO6|ATP1B1|CAMK2D|AGT
GOBP_UBIQUINONE_METABOLIC_PROCESS	0.00013	0.00562	-0.74864	-2.3164	14	COQ3|RTN4IP1|COQ8A|COQ9|PDSS2|NDUFA9
GOBP_NUCLEAR_TRANSPORT	0.00013	0.00563	0.46722	1.37603	214	HNRNPA1|NOL6|PRKCD|RBM8A|CPSF6|ADAR|NCBP3|UBR5|NUP153|CD36|CBLB|FMR1|NUP93|CDH1|LMNA|NUP98|DDX39A|THOC2|MAPK14|YTHDC1|NUP54|SFN|AKT1|STAT3|XPO1|PTTG1IP|PML|JUP|MX2|HNRNPA2B1|NUP35|RAE1|SNUPN|IWS1|EP300|NCBP1|NUP155|KHDRBS1|ANP32B|ENY2|PPP1R10|NXF1|NPM1|SRSF3|CALR|STK3|UPF1|THOC3|CDK1|EIF6|RANBP2|SP100|NUP214|DDX39B|ALKBH5|NUP205|TPR|NSUN2|DHX9|RBM15B|MED1|NUP58|HDAC3|NUP62|TXNIP|NUP133|GLE1|NCBP2…
GOBP_MRNA_TRANSPORT	0.00013	0.00563	0.52744	1.50936	99	HNRNPA1|RBM8A|NCBP3|NUP153|SUPT6H|FMR1|NUP93|NUP98|DDX39A|THOC2|YTHDC1|NUP54|XPO1|MX2|HNRNPA2B1|NUP35|RAE1|IWS1|SRSF7|NCBP1|NUP155|ENY2|NXF1|SRSF3|HSF1|SRSF1|UPF1|THOC3|RANBP2|NUP214|DDX39B|ALKBH5|NUP205|TPR|NSUN2|DHX9|RBM15B|NUP58|NUP62|NUP133|LRPPRC|GLE1|NCBP2|POM121C|SETD2|THOC7|NUP107|UPF2|NUP88|NUP188|THOC6|NUP85|THOC5|EIF4E|MVP|ZFP36L1|SEC13|RBM33|AAAS|NDC1|SMG1|PCID2|KHSRP|MCM3AP|FXR1|CASC…
GOBP_INORGANIC_ION_IMPORT_ACROSS_PLASMA_MEMBRANE	0.00014	0.00584	-0.58239	-2.1496	25	ANK2|STK39|PRNP|SLC8A1|ATP2B4|SLC39A14|ISCU|ATP1B1|SLC12A4|PPP3CB|SLC12A6
GOBP_RIBOSOMAL_LARGE_SUBUNIT_BIOGENESIS	0.00015	0.00623	0.59052	1.62444	53	RPL35|RPL26L1|TMA16|RPL11|RPL5|EBNA1BP2|RPL35A|PES1|BOP1|RPL7A|NOP16|RSL24D1|RCC1L|RPL7|RRP15|NSA2|NOC2L|NPM1|RBM34|ZNF622|EIF6|NOP2|BRIX1|SDAD1|NLE1|MTG2|NVL|RRS1|RPF1|LAS1L|DDX18
GOBP_SPLICEOSOMAL_COMPLEX_ASSEMBLY	0.00015	0.00623	0.57455	1.59957	61	SF3B1|SF3B2|PHF5A|SNRPG|PRPF19|SNRNP200|SNRPC|DDX46|SF3A3|YTHDC1|SCAF11|RBM5|SF3B4|SNRPA1|SF1|SRPK1|NCBP1|SF3A1|DDX23|LUC7L2|SRSF1|USP39|SRSF10|SNIP1|DDX39B|HTATSF1|SF3A2|PUF60|U2AF2|PRPF39|SNRPD2|SF3B6|SRSF9|LUC7L3|KHDC4|CELF1|PRPF6|SRSF5
GOBP_NEURON_CELLULAR_HOMEOSTASIS	0.00018	0.0075	-0.53709	-2.06388	30	ATP6V0A1|DNAJB2|ATP6AP1|PSEN1|HAAO|CLCN3|ATP6V1B2|ATP6V0D1
GOBP_CALCIUM_ION_TRANSMEMBRANE_TRANSPORT	0.00019	0.00759	-0.31314	-1.4597	101	ANK2|NCS1|FGF2|DMD|BIN1|PRNP|SNCA|SLC8A1|PRKD1|PLCB1|JPH2|ATP2B4|SPG7|PSEN1|MCUR1|NIPSNAP2|ANO6|SLC25A25|ATP1B1|LYN|CAMK2D|PLCB3|ATP2B1|PPP3CB|VDAC1|SRI|NOL3|SESTD1|PDE4D
GOBP_REGULATION_OF_DNA_METABOLIC_PROCESS	0.00019	0.00769	0.45152	1.33332	234	HNRNPA1|PRKCD|RPS3|PBRM1|SMARCD2|ACTR2|SMC3|WRNIP1|SMARCB1|CGAS|SUPT6H|GNL3|SMCHD1|LMNA|UIMC1|XRN1|PPP4R2|RNF169|PDGFRB|DPF2|SMARCA5|RBBP6|UCHL5|H1-10|RFC2|AKT1|MGMT|PTGES3|BRD7|PML|PARP1|TAF10|RFC4|HNRNPA2B1|SMARCE1|SMARCC2|NAT10|PARN|YY1|NSMCE3|CD40|SUB1|EXOSC6|ENY2|PPP1R10|LIG3|MCM5|DHX36|HSF1|NUCKS1|RFC3|HMCES|UPF1|CDK9|CDK1|MRGBP|CREBBP|KAT7|SMARCC1|WIZ|KDM1A|DHX9|MSH6|RPA2|POLE3|S100A11|STA…
GOBP_TRNA_METHYLATION	0.0002	0.00769	0.7132	1.72511	20	THUMPD3|TRMT6|AKT1|TRMT1L|GTPBP3|TRMT10C|TRMT61A|WDR4|NSUN2|MTO1
GOBP_REGULATION_OF_G_PROTEIN_COUPLED_RECEPTOR_SIGNALING_PATHWAY	0.0002	0.00778	-0.43808	-1.86429	47	GNG7|SNCA|INPP5A|PRKCA|TMOD2|PLCB1|ATP2B4|PDCL|SLC39A14|PALM|PADI2|MET|MGLL|PDE4D|C3
GOBP_NUCLEOSOME_ORGANIZATION	0.00021	0.00818	0.57891	1.59506	54	TSPYL5|SMARCD2|SMARCB1|HIRA|SUPT6H|HMGB2|HMGA1|SMARCA5|SUPT16H|H1-10|CHD2|SMARCE1|SSRP1|SMARCC2|DNAJC9|RSF1|ANP32B|NPM1|MACROH2A2|SMARCC1|POLE3|NASP|SETD2|ARID1A|CABIN1|RBBP4|CHRAC1|SART3|BRD2|MACROH2A1|SET|MCM2|BAZ1A|H1-2|SPTY2D1
[truncated: 715 more rows]

## Sheet: CPTAC_TRIM28_GO-CC
pathway	pval	padj	ES	NES	size	leading_edge_genes
[truncated: 151 more rows]

## Sheet: CPTAC_TRIM28_GO-MF
pathway	pval	padj	ES	NES	size	leading_edge_genes
[truncated: 168 more rows]

## Sheet: CPTAC_TRIM28_H
pathway	pval	padj	ES	NES	size	leading_edge_genes
[truncated: 16 more rows]

[truncated: 33 more sheets: CPTAC_TRIM28_TFT-GTRD, CPTAC_UBR5_dep, CPTAC_UBR5_C6, CPTAC_UBR5_CGP, CPTAC_UBR5_CP-PID, CPTAC_UBR5_CP-REACTOME, CPTAC_UBR5_GO-BP, CPTAC_UBR5_GO-CC, CPTAC_UBR5_GO-MF, CPTAC_UBR5_H, CPTAC_UBR5_TFT-GTRD, CPTAC_TRIM28_GBM_dep, CPTAC_TRIM28_GBM_C6, CPTAC_TRIM28_GBM_CGP, CPTAC_TRIM28_GBM_CP-PID, CPTAC_TRIM28_GBM_CP-REACTOME, CPTAC_TRIM28_GBM_GO-BP, CPTAC_TRIM28_GBM_GO-CC, CPTAC_TRIM28_GBM_GO-MF, CPTAC_TRIM28_GBM_H …]
